# Supplementary material for: Exploring the Key Genes and Identification of Potential Diagnosis Biomarkers in Alzheimer’s Disease Using Bioinformatics Analysis
Source: Front Aging Neurosci. 2021 Jun 14;13:602781. doi: 10.3389/fnagi.2021.602781 (PMC8236887; doi:10.3389/fnagi.2021.602781)
Supplement: Supplementary file 6 [file Table_1.XLSX]

## Sheet: GSE33000
Supplementary table 1: The differentially expressed genes from GSE33000
Gene	logFC	AveExpr	t	P.Value	adj.P.Val	B
NEUROD6	-0.773604	0.878023	-25.4303	4.00539e-90	8.36691e-86	194.881
CRH	-0.515208	0.285383	-25.4001	5.52362e-90	8.36691e-86	194.561
FRMPD2	-1.00443	1.28087	-24.9083	1.05915e-87	1.06956e-83	189.33
BC027906	-0.568774	0.482122	-24.4455	1.50977e-85	1.14346e-81	184.393
VGF	-1.46137	2.24388	-24.247	1.27285e-84	7.71217e-81	182.271
VIP	-0.677566	0.584493	-24.0303	1.30663e-83	6.59737e-80	179.953
XM_211665	-0.245618	0.439864	-23.388	1.31697e-80	5.69966e-77	173.069
CA10	-0.724991	0.903192	-23.2793	4.25079e-80	1.60972e-76	171.902
BC037880	-0.755751	1.09593	-23.0337	6.01293e-79	2.02402e-75	169.265
LOC400120	-0.712641	0.810464	-22.9599	1.33458e-78	4.04311e-75	168.471
KRT5	-0.261828	0.298272	-22.5232	1.49126e-76	4.10706e-73	163.776
CBLN4	-0.493064	0.561501	-22.427	4.21819e-76	1.06492e-72	162.741
BC012900	-0.462151	0.51542	-22.3581	8.88702e-76	2.07102e-72	161.999
FKBP5	1.34135	2.21382	22.3097	1.49895e-75	3.24361e-72	161.479
DUSP4	-0.441524	0.424598	-22.1558	7.91666e-75	1.5989e-71	159.822
FLJ37440	-0.501373	0.742405	-22.1227	1.13263e-74	2.14457e-71	159.465
CCKBR	-0.43023	0.717066	-22.0589	2.25672e-74	4.02161e-71	158.779
RPS27P4	1.09868	3.49396	21.993	4.60448e-74	7.74959e-71	158.069
CORT	-0.299582	0.402833	-21.8837	1.5012e-73	2.39362e-70	156.892
TAC1	-0.371743	0.320799	-21.685	1.28816e-72	1.95124e-69	154.752
SST	-1.12112	1.12196	-21.6071	2.9925e-72	4.31704e-69	153.913
C20orf28	-0.341201	0.711157	-21.5561	5.19894e-72	7.15918e-69	153.363
FBXO16	-0.369297	0.568136	-21.4581	1.50102e-71	1.9771e-68	152.308
UNQ739	-0.359449	0.462586	-21.4058	2.64155e-71	3.33441e-68	151.745
GRIK1	-0.324799	0.638491	-21.3557	4.54466e-71	5.50722e-68	151.205
NCALD	-1.11515	3.13186	-21.3116	7.32244e-71	8.53205e-68	150.73
FREM3	-0.30096	0.268527	-21.29	9.24466e-71	1.03728e-67	150.498
NRN1	-0.988022	3.04772	-21.2794	1.03729e-70	1.12231e-67	150.383
PNOC	-0.232734	0.354462	-21.1584	3.83758e-70	4.00895e-67	149.081
BDNF	-0.183023	0.238737	-21.1215	5.72236e-70	5.77863e-67	148.683
FLJ14627	-0.438452	0.985799	-21.1012	7.12416e-70	6.96215e-67	148.465
ITPKB	1.01722	2.59644	21.0763	9.33449e-70	8.83714e-67	148.196
HSPB3	-0.329936	0.406123	-20.9977	2.18285e-69	2.00393e-66	147.35
CHCHD6	-0.597364	1.92637	-20.931	4.49294e-69	4.00334e-66	146.632
SCN3B	-0.598343	0.695254	-20.842	1.17535e-68	1.01735e-65	145.674
NMS	-0.650366	0.750356	-20.7978	1.89625e-68	1.59575e-65	145.198
ARPP-19	-1.05931	1.66419	-20.7203	4.38262e-68	3.58842e-65	144.364
RBM9	-0.343054	0.613797	-20.7133	4.73006e-68	3.77098e-65	144.288
SVOP	-0.817308	1.51899	-20.7034	5.25995e-68	4.0859e-65	144.182
C6orf105	-0.251828	0.309352	-20.6872	6.26653e-68	4.74611e-65	144.008
C6orf154	-0.287423	0.473025	-20.6204	1.29071e-67	9.53711e-65	143.289
NFKBIA	0.88246	2.27021	20.6159	1.35438e-67	9.76926e-65	143.241
HSS00247561	-0.479382	0.581926	-20.6092	1.45612e-67	1.02589e-64	143.169
SLC32A1	-0.45605	0.453697	-20.4749	6.22009e-67	4.28268e-64	141.723
HIATL1	0.61161	2.5437	20.4429	8.78523e-67	5.91441e-64	141.379
C1QTNF4	-0.625048	1.64461	-20.3961	1.45752e-66	9.59906e-64	140.875
LOC348801	-0.457079	1.01093	-20.3703	1.92609e-66	1.24151e-63	140.598
CAP2	-0.601052	0.903466	-20.3179	3.39123e-66	2.14036e-63	140.035
PAK1	-1.12206	1.7739	-20.2974	4.23278e-66	2.61698e-63	139.814
TMEM43	0.415676	2.07919	20.2887	4.64819e-66	2.81634e-63	139.721
SPON2	-0.461185	0.647442	-20.2549	6.69502e-66	3.96683e-63	139.358
C4A	1.20385	1.84248	20.2534	6.80888e-66	3.96683e-63	139.341
DLX1	-0.496463	0.852787	-20.2447	7.47343e-66	4.27184e-63	139.248
MGC19604	-0.330467	1.66657	-20.2006	1.2033e-65	6.75076e-63	138.774
SSTR1	-0.308719	0.495111	-20.1244	2.73989e-65	1.50918e-62	137.955
FLJ37034	-0.162125	0.309745	-20.0818	4.34089e-65	2.34835e-62	137.497
MOV10L1	1.0711	3.70985	20.0387	6.91024e-65	3.67273e-62	137.034
MGC62100	-0.478407	2.16792	-20.0303	7.5704e-65	3.95423e-62	136.943
C14orf122	-0.261204	0.922673	-19.8606	4.72011e-64	2.42366e-61	135.121
PPEF1	-0.212361	0.391952	-19.8103	8.11639e-64	4.0981e-61	134.581
IGF1	-0.233509	0.295645	-19.8003	9.04166e-64	4.49044e-61	134.474
MICA	1.04802	4.6796	19.7768	1.16557e-63	5.69531e-61	134.221
RGS4	-1.0901	1.99276	-19.767	1.29577e-63	6.23103e-61	134.116
CDK5R2	-0.450125	0.752497	-19.7166	2.22908e-63	1.05516e-60	133.576
NM_006744_sat	-0.473671	0.714452	-19.7099	2.39786e-63	1.11759e-60	133.503
LOC389768	-0.420197	0.6092	-19.7054	2.51724e-63	1.15545e-60	133.455
SLC30A3	-0.437376	0.997864	-19.6976	2.73603e-63	1.23714e-60	133.372
C11orf31	-0.542947	3.66175	-19.6492	4.6081e-63	2.05298e-60	132.853
OPN3	-0.384531	0.674515	-19.6256	5.94712e-63	2.61113e-60	132.599
TM7SF2	-0.326772	0.917258	-19.6181	6.44446e-63	2.78907e-60	132.519
LOC401097	-0.557096	0.894068	-19.5498	1.34542e-62	5.74076e-60	131.786
PNRC1	0.614766	3.02985	19.5328	1.6157e-62	6.79828e-60	131.604
SLC10A4	-0.174131	0.225706	-19.5274	1.71302e-62	7.10902e-60	131.546
NGFRAP1L1	-1.04091	2.09993	-19.5236	1.78339e-62	7.30104e-60	131.505
PCSK1	-0.700495	0.885396	-19.519	1.87466e-62	7.57237e-60	131.456
LRTM2	-0.600846	1.42455	-19.4902	2.55677e-62	1.01917e-59	131.147
NRIP3	-0.494555	1.27416	-19.4494	3.96466e-62	1.55986e-59	130.71
PCP4L1	-0.578788	1.1838	-19.4449	4.16079e-62	1.61604e-59	130.662
AK095768	-0.5417	0.693037	-19.3793	8.42933e-62	3.23249e-59	129.959
XM_115036	-0.443711	0.580765	-19.3378	1.31725e-61	4.98825e-59	129.515
ANKRD39	-0.557489	1.34488	-19.3354	1.35278e-61	5.05958e-59	129.488
SLCO4A1	1.16295	1.74752	19.3302	1.42965e-61	5.28186e-59	129.433
GAD1	-1.04991	1.43986	-19.3178	1.63417e-61	5.96472e-59	129.3
UNQ1912	-0.468968	0.975246	-19.3033	1.91101e-61	6.89214e-59	129.144
GNB5	-0.548282	1.21697	-19.2943	2.10407e-61	7.49914e-59	129.049
OLFM3	-0.629952	0.910079	-19.279	2.47992e-61	8.73595e-59	128.885
ADCYAP1	-0.312383	0.29344	-19.2661	2.84952e-61	9.92257e-59	128.747
LOC112703	-0.220329	0.462298	-19.263	2.94612e-61	1.01424e-58	128.714
NETO2	-0.270447	0.37848	-19.2618	2.98492e-61	1.01605e-58	128.701
GNG3	-1.17835	2.62603	-19.2491	3.4228e-61	1.15215e-58	128.564
P8	1.20593	2.13772	19.2432	3.64668e-61	1.21402e-58	128.501
DDA1	-0.430916	1.63395	-19.2415	3.71391e-61	1.22297e-58	128.483
PPP1R7	-0.327035	2.25438	-19.2368	3.90352e-61	1.27158e-58	128.433
ARPC5L	-0.482495	2.75689	-19.232	4.11122e-61	1.32499e-58	128.382
NIPSNAP1	-0.533152	1.39243	-19.2278	4.30145e-61	1.37171e-58	128.337
IL27	0.83168	2.86554	19.2133	5.02563e-61	1.58595e-58	128.182
ARPP-21	-0.488232	0.752993	-19.1739	7.67982e-61	2.39856e-58	127.76
RAMP1	0.607912	3.1604	19.1721	7.83236e-61	2.42124e-58	127.74
IMP4	-0.318166	1.23236	-19.1487	1.00675e-60	3.08075e-58	127.49
SMPD3	-0.261162	0.723921	-19.143	1.07028e-60	3.24241e-58	127.429
C1orf165	-0.436097	1.15343	-19.1167	1.41958e-60	4.25803e-58	127.148
AFF1	0.347979	1.0878	19.0876	1.94041e-60	5.76322e-58	126.837
PTTG1IP	0.722387	2.2803	19.0576	2.68073e-60	7.88472e-58	126.515
RRP22	-0.506917	1.12248	-19.0443	3.09243e-60	9.00818e-58	126.373
KLF15	0.759719	1.47735	18.9954	5.22526e-60	1.50761e-57	125.851
ATP2B2	-0.288134	0.478892	-18.9906	5.50449e-60	1.57319e-57	125.799
LOC253982	-0.393505	1.59151	-18.9837	5.92755e-60	1.67827e-57	125.725
LOC440065	-0.142423	0.199664	-18.9806	6.12679e-60	1.71862e-57	125.693
SRD5A1	-0.362769	0.718347	-18.9762	6.41916e-60	1.77874e-57	125.646
TASP1	-0.334712	0.689914	-18.9751	6.49823e-60	1.77874e-57	125.634
SCN8A	-0.171771	0.288695	-18.9747	6.52682e-60	1.77874e-57	125.63
ZCCHC12	-0.854311	1.62017	-18.974	6.57598e-60	1.77874e-57	125.622
HRMT1L4	-0.617058	1.3934	-18.945	8.97836e-60	2.40707e-57	125.312
GRIN2A	-0.452699	0.780685	-18.9339	1.01089e-59	2.68639e-57	125.194
FLJ35696	-0.297609	1.06918	-18.9246	1.11687e-59	2.94224e-57	125.095
LOC92691	-0.310103	0.70656	-18.9201	1.17303e-59	3.06354e-57	125.046
LOC401442	-0.12627	0.14692	-18.9155	1.23188e-59	3.18973e-57	124.997
LOC152217	-0.425911	1.5015	-18.8694	2.02114e-59	5.18903e-57	124.504
C5orf13	-0.737095	2.9655	-18.8541	2.38127e-59	6.06224e-57	124.341
ENST00000242916	-0.355476	1.61467	-18.8433	2.67432e-59	6.75155e-57	124.226
RAB3B	-0.360404	0.506588	-18.839	2.79924e-59	7.00852e-57	124.18
AK097571	-0.141582	0.302986	-18.7966	4.41206e-59	1.09158e-56	123.727
LRRC20	-0.276863	0.936408	-18.7962	4.43188e-59	1.09158e-56	123.723
KIAA1944	-0.247766	0.678556	-18.7707	5.82271e-59	1.41736e-56	123.451
AK055145	-0.423227	0.917685	-18.7703	5.84816e-59	1.41736e-56	123.447
UBE2E3	-0.355084	1.80418	-18.7686	5.95235e-59	1.43116e-56	123.429
CRYM	-1.3094	2.52499	-18.762	6.39443e-59	1.52535e-56	123.358
OR2T2	0.802083	2.4005	18.7352	8.51903e-59	2.01628e-56	123.072
KCNV1	-0.402652	0.584485	-18.7328	8.73782e-59	2.05203e-56	123.047
BC037245	-0.130762	0.191015	-18.7205	9.96998e-59	2.32339e-56	122.916
SUB1	-0.48269	1.66492	-18.7081	1.1395e-58	2.63521e-56	122.783
C19orf30	-0.461608	0.65957	-18.6901	1.38155e-58	3.17076e-56	122.591
TRUB2	-0.362776	1.47992	-18.6842	1.47082e-58	3.34301e-56	122.529
ENST00000257675	1.15583	3.91811	18.6837	1.47867e-58	3.34301e-56	122.523
SAFB2	0.514482	2.46006	18.683	1.4904e-58	3.34458e-56	122.516
FBXO9	-0.42181	1.11792	-18.6759	1.60733e-58	3.58045e-56	122.44
IFITM2	1.20357	4.57148	18.6548	2.01626e-58	4.45858e-56	122.215
DTX4	-0.221823	0.60783	-18.6399	2.3639e-58	5.18944e-56	122.056
RP11-529I10.4	-0.179102	0.606987	-18.6257	2.75428e-58	6.00294e-56	121.904
NLK	-0.436335	0.702082	-18.6055	3.41985e-58	7.4003e-56	121.689
MT1X	1.05496	3.29729	18.5982	3.69765e-58	7.9447e-56	121.611
CRHBP	-0.303646	0.379527	-18.5831	4.34556e-58	9.27103e-56	121.45
MGC5987	-0.353328	0.931716	-18.547	6.39061e-58	1.35387e-55	121.067
K02403_sat	0.939207	1.53616	18.5455	6.49989e-58	1.36746e-55	121.05
HSS00138245	-0.128887	0.23682	-18.5139	9.11006e-58	1.90337e-55	120.714
KCNK1	-0.67388	1.20508	-18.4614	1.59795e-57	3.31575e-55	120.154
FLJ10159	-0.35922	1.11545	-18.4565	1.68325e-57	3.46899e-55	120.102
ATRNL1	-0.259819	0.412291	-18.4537	1.73484e-57	3.55114e-55	120.072
SPG3A	-0.659383	1.41037	-18.438	2.05295e-57	4.1741e-55	119.905
ADD2	-0.182624	0.329147	-18.4262	2.32903e-57	4.70386e-55	119.779
ROBO2	-0.372439	0.617845	-18.4246	2.3686e-57	4.7521e-55	119.763
FLJ36032	-0.155149	0.209503	-18.4031	2.97986e-57	5.93913e-55	119.534
BOLA3	-0.307244	1.90498	-18.3463	5.4681e-57	1.08272e-54	118.93
NM_006435_sat	1.10945	3.1667	18.3404	5.82543e-57	1.14598e-54	118.867
CDH13	-0.380134	0.704923	-18.3159	7.56338e-57	1.47827e-54	118.607
LPPR4	-0.680548	1.50044	-18.3147	7.66394e-57	1.48833e-54	118.594
MGC13017	-0.345381	0.748754	-18.3111	7.96589e-57	1.53711e-54	118.555
LOC144383	1.17492	4.09867	18.2825	1.08057e-56	2.0719e-54	118.252
DUX4	0.701304	2.37059	18.2769	1.1475e-56	2.18639e-54	118.192
SCG2	-0.954866	1.65861	-18.2638	1.32013e-56	2.49958e-54	118.052
GPR158	-0.484143	0.610573	-18.2528	1.48441e-56	2.79318e-54	117.936
AK095503	-0.154739	0.221716	-18.2496	1.53583e-56	2.8721e-54	117.902
ZFP36L1	0.840838	2.53725	18.2474	1.57294e-56	2.92346e-54	117.878
SNAPC5	-0.322285	0.972581	-18.2289	1.91585e-56	3.53906e-54	117.682
GPR61	-0.0779024	0.124426	-18.2227	2.04808e-56	3.76041e-54	117.615
SLN	-0.294956	0.266266	-18.2131	2.26722e-56	4.13768e-54	117.514
HSPC065	-0.382588	1.16831	-18.1993	2.62748e-56	4.76644e-54	117.367
OLFM1	-0.782352	4.20693	-18.1897	2.91214e-56	5.25139e-54	117.265
PRKD3	0.26399	0.60253	18.1833	3.11617e-56	5.58605e-54	117.198
hCT1957917.1	-0.395351	1.04863	-18.1811	3.19268e-56	5.68953e-54	117.173
ATCAY	-0.766255	1.96105	-18.1798	3.23621e-56	5.73339e-54	117.16
RIMS1	-0.438581	0.918753	-18.1677	3.68213e-56	6.48547e-54	117.031
PITPNA	-0.349201	1.53663	-18.1606	3.97271e-56	6.95684e-54	116.956
CEBPB	0.788926	2.62062	18.1548	4.2246e-56	7.34255e-54	116.895
EGR1	-0.883783	1.4147	-18.1544	4.24145e-56	7.34255e-54	116.891
MPPED2	-0.236389	0.592448	-18.1464	4.62072e-56	7.95368e-54	116.805
POLR3K	-0.329893	0.721639	-18.1451	4.6866e-56	8.0215e-54	116.791
PP2447	0.395346	1.46962	18.1207	6.08066e-56	1.03491e-53	116.532
KIAA0318	-0.294709	0.766234	-18.1147	6.47823e-56	1.09641e-53	116.469
ACTR3B	-0.457972	1.06788	-18.1113	6.71745e-56	1.13058e-53	116.433
BCL6	0.790087	2.5611	18.1029	7.3509e-56	1.23036e-53	116.343
ACP1	-0.384371	1.20516	-18.0979	7.74727e-56	1.28958e-53	116.291
LTBP3	0.488939	2.7826	18.0973	7.79661e-56	1.2907e-53	116.285
ASB2	-0.194131	0.403274	-18.0848	8.91345e-56	1.46757e-53	116.152
SNCA	-0.751377	1.82963	-18.0738	1.00191e-55	1.64069e-53	116.035
MAL2	-0.906516	2.5986	-18.0673	1.0736e-55	1.74864e-53	115.966
LOC338758	-0.462127	1.16368	-18.066	1.08842e-55	1.7633e-53	115.953
MAP3K7IP2	0.328338	1.15596	18.0403	1.43222e-55	2.30792e-53	115.679
CYCSP12	-0.583613	1.51124	-18.0278	1.63694e-55	2.62387e-53	115.547
MAGEH1	-0.473937	1.37106	-18.0181	1.81404e-55	2.89244e-53	115.444
HSPC176	-0.407772	1.17484	-18.0169	1.83792e-55	2.91517e-53	115.431
TPD52L1	0.809089	2.34426	18.0092	1.99366e-55	3.14573e-53	115.35
ST6GAL2	-0.179613	0.385852	-18.002	2.15349e-55	3.3803e-53	115.274
RELA	0.594281	2.24393	17.9991	2.22109e-55	3.46846e-53	115.243
ARHGEF6	0.331094	1.45934	17.9755	2.85587e-55	4.43685e-53	114.993
MARCH4	-0.377903	0.933868	-17.974	2.90141e-55	4.4846e-53	114.977
ETV5	-0.34072	0.845664	-17.9375	4.27985e-55	6.58163e-53	114.59
BZRP	0.437596	1.47543	17.9353	4.3835e-55	6.70698e-53	114.566
AK096231	-0.0560581	0.0969344	-17.922	5.04779e-55	7.68456e-53	114.426
LOC387856	-0.511571	1.44745	-17.9081	5.85445e-55	8.86803e-53	114.278
FNDC4	-0.409433	1.91483	-17.9046	6.07212e-55	9.15198e-53	114.242
BC040975	-0.371404	0.765961	-17.904	6.11447e-55	9.1702e-53	114.235
NAP1L5	-1.04144	3.25839	-17.8818	7.74119e-55	1.15527e-52	114
FLJ39599	-0.260079	0.418698	-17.8774	8.114e-55	1.20497e-52	113.953
MRPS18A	-0.227631	0.990183	-17.872	8.58952e-55	1.26936e-52	113.897
MXI1	0.496656	2.26265	17.8625	9.50524e-55	1.39787e-52	113.796
CAMK4	-0.550442	1.23731	-17.8592	9.84872e-55	1.44139e-52	113.76
KIAA0882	-0.493721	0.772009	-17.8489	1.0983e-54	1.59967e-52	113.652
ENST00000266926	-0.465953	0.930228	-17.8445	1.15083e-54	1.66815e-52	113.605
MGC18216	0.400686	1.98795	17.8422	1.17931e-54	1.7013e-52	113.581
C1orf76	-0.120604	0.182459	-17.8414	1.18998e-54	1.70855e-52	113.572
MDH2	-0.473106	1.9881	-17.8388	1.22275e-54	1.74732e-52	113.545
MECR	-0.31083	0.757248	-17.8276	1.37847e-54	1.9606e-52	113.426
CASC3	0.519421	2.79404	17.8251	1.41512e-54	2.00332e-52	113.4
FLJ90757	-0.146116	0.438855	-17.8203	1.48974e-54	2.09915e-52	113.349
hCT9444.1	-0.553155	0.71276	-17.8064	1.72575e-54	2.42044e-52	113.202
VMP	-0.708205	1.29935	-17.7767	2.36814e-54	3.30612e-52	112.887
NFKBIE	-0.193751	0.607529	-17.7521	3.07611e-54	4.27481e-52	112.627
LOC389023	-0.429201	0.854242	-17.7307	3.85835e-54	5.33739e-52	112.401
SORCS3	-0.405404	1.05843	-17.7284	3.95376e-54	5.44451e-52	112.377
KHDRBS2	-0.139997	0.171003	-17.7253	4.08763e-54	5.60338e-52	112.344
hCT28665.1	-1.05175	2.82428	-17.718	4.41578e-54	6.02594e-52	112.267
EGR3	-0.553043	0.995345	-17.7116	4.72648e-54	6.42102e-52	112.199
YPEL1	-0.211189	0.52211	-17.7032	5.16632e-54	6.95936e-52	112.111
EMP3	0.44188	0.813386	17.7032	5.16869e-54	6.95936e-52	112.11
EBNA1BP2	-0.381423	1.03615	-17.7015	5.26229e-54	7.05403e-52	112.093
LOC345079	-0.172498	0.191988	-17.6412	9.97695e-54	1.33151e-51	111.456
PRSS16	-0.142771	0.265193	-17.6398	1.01326e-53	1.34635e-51	111.44
ODZ2	-0.303716	0.655282	-17.6382	1.03071e-53	1.36355e-51	111.423
IRGQ	-0.19974	0.596317	-17.6266	1.16532e-53	1.53493e-51	111.301
MAPKAPK2	0.630738	2.06666	17.6178	1.27945e-53	1.67796e-51	111.208
RAB3C	-0.127437	0.214836	-17.6158	1.30709e-53	1.70682e-51	111.187
C4B	0.835008	1.29217	17.5968	1.59963e-53	2.07987e-51	110.986
GNA13	0.488817	1.5558	17.585	1.81216e-53	2.34613e-51	110.862
PLEKHB2	-0.326796	0.956801	-17.5723	2.07231e-53	2.67151e-51	110.728
HDAC9	-0.0892771	0.267517	-17.5618	2.31764e-53	2.97512e-51	110.617
CALB1	-0.481077	0.559953	-17.5286	3.29382e-53	4.21039e-51	110.267
DUSP2	-0.364947	0.749523	-17.5131	3.88284e-53	4.94246e-51	110.103
LOC399947	-0.698423	1.63623	-17.49	4.96072e-53	6.27764e-51	109.86
EMID2	-0.253374	0.825466	-17.4898	4.97321e-53	6.27764e-51	109.857
LOC339524	-0.155382	0.361183	-17.4788	5.58582e-53	7.02167e-51	109.742
GALNT11	-0.445885	2.2627	-17.4773	5.67664e-53	7.10636e-51	109.725
SLC27A4	-0.25422	0.698283	-17.4755	5.78587e-53	7.21329e-51	109.707
MT2P1	1.24346	4.59768	17.4616	6.69909e-53	8.31758e-51	109.561
hCT1958566.1	-0.310592	0.703461	-17.4496	7.60901e-53	9.40878e-51	109.434
KA21	-0.322651	0.694628	-17.4109	1.14615e-52	1.41149e-50	109.026
ADAM23	-0.23915	0.855566	-17.4032	1.24328e-52	1.52491e-50	108.945
EEF1D	0.582855	3.72645	17.3935	1.3776e-52	1.67857e-50	108.843
AK091058	-0.441867	1.16171	-17.3934	1.37964e-52	1.67857e-50	108.842
CA4	-0.311293	0.544918	-17.3802	1.58685e-52	1.92295e-50	108.702
NME5	-0.28141	0.494408	-17.3756	1.66464e-52	2.00917e-50	108.655
EMX2	0.724702	2.1985	17.3749	1.67812e-52	2.01741e-50	108.647
CYCS	-0.518946	3.27493	-17.3735	1.70365e-52	2.04001e-50	108.632
GFAP	1.09807	6.14388	17.3731	1.71079e-52	2.04049e-50	108.628
AI765621	-0.143613	0.183524	-17.3718	1.7342e-52	2.0603e-50	108.614
UBLCP1	-0.362587	1.2715	-17.3657	1.84994e-52	2.18922e-50	108.55
STOM	0.696506	2.26228	17.3644	1.87474e-52	2.20993e-50	108.537
KCNF1	-0.322271	0.986132	-17.3631	1.90131e-52	2.23257e-50	108.522
RUNDC1	-0.292042	0.876897	-17.3567	2.03492e-52	2.38023e-50	108.455
CDH8	-0.193532	0.302302	-17.3498	2.18757e-52	2.54894e-50	108.383
PCDHA5	-0.289866	1.03884	-17.3328	2.61993e-52	3.04102e-50	108.203
LHFPL2	0.620025	1.57626	17.3231	2.90116e-52	3.35461e-50	108.102
FLRT1	-0.323485	0.857181	-17.3194	3.01895e-52	3.47753e-50	108.062
ME3	-0.391719	0.993149	-17.3148	3.16766e-52	3.63501e-50	108.014
hCT2283221	-0.211204	0.304838	-17.2981	3.77782e-52	4.31884e-50	107.839
CRI2	-0.481204	1.38396	-17.2816	4.50121e-52	5.12647e-50	107.665
MT	-0.34144	0.950652	-17.2765	4.74913e-52	5.38857e-50	107.611
PSCD2	-0.336399	1.38804	-17.2701	5.07944e-52	5.74186e-50	107.545
B4GALT6	-0.259876	0.437098	-17.2676	5.21776e-52	5.87629e-50	107.518
ZCCHC17	-0.312231	2.18294	-17.2654	5.33855e-52	5.99005e-50	107.495
RBP4	-0.52507	1.31379	-17.2634	5.45315e-52	6.09606e-50	107.474
MT1L	0.672487	1.02125	17.2484	6.38958e-52	7.11663e-50	107.316
SERF1A	-0.358767	1.65349	-17.247	6.48881e-52	7.20068e-50	107.301
SPG21	0.294389	1.73305	17.2445	6.66069e-52	7.36444e-50	107.275
ENST00000293571	0.868954	2.58034	17.2419	6.84387e-52	7.53946e-50	107.248
MGC4308	-0.344266	1.06283	-17.23	7.76347e-52	8.52154e-50	107.122
hCT1768041.1	-0.150052	0.196969	-17.2265	8.0519e-52	8.80623e-50	107.086
CHGB	-1.32085	2.64444	-17.2213	8.50501e-52	9.26832e-50	107.032
KIAA1467	-0.461471	0.927942	-17.2076	9.83207e-52	1.06761e-49	106.887
LOC441301	-0.381245	0.829067	-17.1967	1.10265e-51	1.19303e-49	106.773
FLJ36980	-0.146256	0.314989	-17.1957	1.11454e-51	1.2016e-49	106.763
LOC440043	-0.624324	3.35702	-17.1851	1.24729e-51	1.33995e-49	106.651
ARHGAP20	-0.323871	0.475453	-17.1772	1.35511e-51	1.45064e-49	106.568
LHX6	-0.340457	1.04191	-17.1729	1.41876e-51	1.51255e-49	106.522
ATPIF1	-0.675307	3.95252	-17.1726	1.42293e-51	1.51255e-49	106.519
STAT3	0.496746	2.09614	17.1717	1.4357e-51	1.52078e-49	106.511
GOT1	-0.828237	1.82368	-17.1709	1.44781e-51	1.52827e-49	106.502
DNAJC18	-0.264573	1.30001	-17.1656	1.53189e-51	1.60749e-49	106.446
C10orf35	-0.539985	1.75326	-17.1655	1.53347e-51	1.60749e-49	106.445
CMAS	-0.720534	2.02361	-17.1535	1.73984e-51	1.81754e-49	106.319
FAM49A	-0.470666	1.57673	-17.1501	1.80314e-51	1.87719e-49	106.284
DYNC1LI1	-0.313998	0.824809	-17.1219	2.42957e-51	2.52067e-49	105.987
STMN1	-0.516392	1.52279	-17.1162	2.57984e-51	2.66745e-49	105.927
SV2B	-0.771416	1.1128	-17.1126	2.67989e-51	2.76148e-49	105.889
KNS2	-0.735041	2.17939	-17.1109	2.72918e-51	2.80273e-49	105.871
SYT1	-1.41997	1.62218	-17.1101	2.75139e-51	2.81599e-49	105.863
PCLO	-0.612374	1.55997	-17.0991	3.08878e-51	3.15066e-49	105.748
FGF12	-0.637023	0.947629	-17.0928	3.30061e-51	3.35544e-49	105.682
SEH1L	-0.479284	1.89497	-17.0892	3.42871e-51	3.474e-49	105.644
ZBTB16	0.458336	1.66533	17.0885	3.45303e-51	3.48698e-49	105.637
TBC1D2B	0.344473	1.26718	17.0763	3.92854e-51	3.95399e-49	105.509
ENST00000238062	-0.493273	0.998467	-17.069	4.24354e-51	4.25688e-49	105.432
LOC389073	-0.583192	1.17753	-17.0685	4.26593e-51	4.26523e-49	105.427
TNFRSF1A	0.618072	1.39435	17.0651	4.42131e-51	4.40604e-49	105.391
TXN	-0.485581	3.37242	-17.061	4.61602e-51	4.58499e-49	105.348
FAM19A1	-0.333167	0.564506	-17.0477	5.30852e-51	5.25561e-49	105.209
ROM1	0.520295	1.35623	17.0468	5.36348e-51	5.29272e-49	105.199
HSPB1	1.29673	4.35673	17.0431	5.57362e-51	5.48224e-49	105.161
KIAA1434	-0.315624	0.663222	-17.0424	5.61403e-51	5.50411e-49	105.154
PTPN3	-0.132912	0.254694	-17.0308	6.34785e-51	6.20349e-49	105.031
CIAPIN1	-0.307461	0.726262	-17.0297	6.42143e-51	6.25522e-49	105.02
ADCY2	-0.355098	1.13621	-17.0245	6.78362e-51	6.57056e-49	104.965
CAMKK2	-0.541242	2.53172	-17.0244	6.78853e-51	6.57056e-49	104.965
TAC3	-0.471641	0.9139	-17.0218	6.97373e-51	6.72832e-49	104.938
NXPH1	-0.163036	0.247293	-17.0128	7.66734e-51	7.37403e-49	104.843
TNFRSF10B	0.27667	0.519672	17.012	7.73593e-51	7.41646e-49	104.835
HAP1	0.357535	1.02559	17.0064	8.20301e-51	7.83944e-49	104.776
SERPINB6	0.45337	2.17275	17.0034	8.46782e-51	8.06706e-49	104.745
WDR6	0.473989	2.45865	16.9964	9.11802e-51	8.65926e-49	104.671
USP10	-0.207087	1.33948	-16.9918	9.56743e-51	9.05766e-49	104.623
LARGE	-0.27959	1.0603	-16.9794	1.09053e-50	1.02536e-48	104.493
LAMA5	0.488584	1.70407	16.9792	1.09294e-50	1.02536e-48	104.491
NDN	-0.533089	2.16256	-16.9791	1.09322e-50	1.02536e-48	104.49
CD200	-0.703305	2.07791	-16.9708	1.1931e-50	1.11559e-48	104.403
SHANK2	-0.139543	0.475403	-16.9688	1.21841e-50	1.13575e-48	104.382
KCNAB1	-0.445714	1.48011	-16.9614	1.31778e-50	1.2246e-48	104.304
PCDH19	-0.408994	0.882101	-16.96	1.33776e-50	1.23937e-48	104.289
HRASLS	-0.183236	0.404092	-16.9591	1.34967e-50	1.24659e-48	104.281
SGIP1	-0.284719	0.539197	-16.9528	1.44317e-50	1.3289e-48	104.214
RAB13	0.687823	2.03521	16.9467	1.53881e-50	1.41267e-48	104.15
FAM3C	-0.649383	1.89423	-16.9376	1.6926e-50	1.54916e-48	104.055
PCDHA3	-0.304614	0.975419	-16.9371	1.70199e-50	1.55307e-48	104.05
MRPL30	-0.213102	0.859532	-16.9355	1.73009e-50	1.57397e-48	104.034
HTR2A	-0.284997	0.633556	-16.9141	2.16829e-50	1.96672e-48	103.809
TCEAL6	-0.262419	0.524007	-16.8843	2.96393e-50	2.68037e-48	103.498
RIS1	-0.477212	1.75874	-16.8761	3.2309e-50	2.9131e-48	103.412
STK32C	-0.449742	1.68053	-16.8699	3.45052e-50	3.10188e-48	103.347
FNDC5	-0.427431	1.1791	-16.8693	3.47215e-50	3.11209e-48	103.34
PCDH8	-0.920179	1.80374	-16.8522	4.15684e-50	3.71479e-48	103.161
HMP19	-0.875653	3.18562	-16.8502	4.24235e-50	3.78006e-48	103.141
GPR51	-0.469676	1.43851	-16.8444	4.50855e-50	4.00547e-48	103.08
SMOX	0.592801	2.11547	16.8344	5.0103e-50	4.43821e-48	102.975
SPA17	-0.149497	0.433936	-16.8296	5.2698e-50	4.65448e-48	102.925
HN1	-0.525679	1.02298	-16.8186	5.91551e-50	5.2096e-48	102.81
GABRD	-0.62364	1.75631	-16.8145	6.17576e-50	5.42304e-48	102.767
LOC401237	-0.271665	0.673368	-16.8132	6.26032e-50	5.46783e-48	102.754
MANBAL	-0.24895	1.65734	-16.8131	6.26287e-50	5.46783e-48	102.753
BFSP1	-0.0985344	0.257138	-16.807	6.67833e-50	5.8138e-48	102.69
LOC284214	-0.863449	2.693	-16.8055	6.78956e-50	5.89369e-48	102.673
CSRP1	0.711548	3.99403	16.7968	7.43592e-50	6.43632e-48	102.583
STYK1	-0.329686	0.433957	-16.7962	7.4831e-50	6.45871e-48	102.576
ATOH8	0.692745	1.23519	16.7907	7.92762e-50	6.82293e-48	102.519
RHEBL1	-0.207187	0.738955	-16.7884	8.12287e-50	6.97117e-48	102.495
PTPRR	-0.301431	0.665583	-16.7803	8.84532e-50	7.56974e-48	102.41
UQCRFS1	-0.475597	2.43758	-16.7766	9.19332e-50	7.8454e-48	102.371
RHBDL6	0.391503	0.827035	16.7743	9.41746e-50	8.0141e-48	102.348
BCAS2	-0.431044	1.31699	-16.7636	1.05358e-49	8.9407e-48	102.236
NM_003463_sat	-0.248473	0.397281	-16.7598	1.09644e-49	9.2784e-48	102.196
DHDDS	-0.270407	1.35034	-16.7577	1.12036e-49	9.45442e-48	102.175
CHST3	0.555038	1.26872	16.7565	1.13506e-49	9.54095e-48	102.162
LPIN1	0.352697	2.12777	16.7564	1.13691e-49	9.54095e-48	102.16
UQCRH	-0.492408	3.11409	-16.7537	1.16951e-49	9.78735e-48	102.132
TUBG2	-0.387232	2.36186	-16.7464	1.26164e-49	1.05293e-47	102.057
LOC113444	-0.293868	1.1678	-16.7379	1.38045e-49	1.14892e-47	101.967
FLJ20160	-0.474827	0.890374	-16.73	1.49851e-49	1.24377e-47	101.885
NPC2	0.623824	2.39216	16.7254	1.5727e-49	1.30178e-47	101.837
SPRY4	-0.177615	0.447841	-16.7224	1.6239e-49	1.34049e-47	101.805
CYCSP33	-0.437616	0.937949	-16.7046	1.95737e-49	1.61138e-47	101.62
LRP10	0.732571	1.98514	16.7005	2.0435e-49	1.67772e-47	101.577
LOC196394	-0.440809	0.847841	-16.6979	2.09943e-49	1.71898e-47	101.55
AK095178	-0.227068	0.507319	-16.6966	2.12756e-49	1.73732e-47	101.537
ATRN	-0.222263	1.2804	-16.6905	2.26893e-49	1.84778e-47	101.473
TMEFF1	-0.293624	0.402306	-16.6856	2.38752e-49	1.93914e-47	101.422
HOP	-0.616513	2.58845	-16.6785	2.57131e-49	2.08283e-47	101.348
NAG6	-0.410785	1.92679	-16.6752	2.66382e-49	2.15201e-47	101.313
C6orf142	-0.377579	0.83904	-16.668	2.87226e-49	2.31423e-47	101.238
SEZ6L	-0.127964	0.282064	-16.6674	2.89125e-49	2.32335e-47	101.231
PTPRN2	-0.491931	1.59291	-16.6668	2.90915e-49	2.33156e-47	101.225
MRPS30	-0.20524	0.413614	-16.6636	3.0066e-49	2.40329e-47	101.192
PCDHA12	-0.310781	0.920529	-16.6586	3.16966e-49	2.52697e-47	101.14
NPM2	-0.25424	0.623961	-16.6498	3.47561e-49	2.76361e-47	101.048
GAD2	-0.883144	2.0018	-16.6403	3.84003e-49	3.04539e-47	100.949
MGC4659	-0.288748	1.10755	-16.638	3.93274e-49	3.11077e-47	100.925
COG8	-0.323867	1.42045	-16.6376	3.94941e-49	3.11582e-47	100.921
ANXA5	0.669	3.21181	16.6273	4.39873e-49	3.46129e-47	100.814
SOX9	0.651993	2.41307	16.6263	4.44451e-49	3.48825e-47	100.804
MGC3265	-0.438381	1.01127	-16.6243	4.5394e-49	3.55352e-47	100.783
IARS	-0.491495	1.94153	-16.6231	4.59656e-49	3.58899e-47	100.77
KRTAP5-1	0.272786	0.995844	16.6194	4.7761e-49	3.71959e-47	100.732
TCEAL7	-0.575877	2.52039	-16.6171	4.89337e-49	3.80115e-47	100.708
RAB6C	-0.499228	3.16568	-16.6166	4.92143e-49	3.81316e-47	100.702
LRP4	0.702508	2.48207	16.6128	5.1227e-49	3.95898e-47	100.662
KIAA1906	-0.315678	0.923627	-16.6093	5.30908e-49	4.09258e-47	100.627
CIDEC	-0.324131	1.30199	-16.5988	5.92847e-49	4.55845e-47	100.517
HSS00334782	-0.18215	0.527112	-16.5838	6.94036e-49	5.323e-47	100.36
X57352_sat	1.09283	4.50727	16.5805	7.18354e-49	5.49559e-47	100.326
FLJ90024	0.180413	0.693227	16.5746	7.63703e-49	5.8278e-47	100.265
HPRT1	-0.667735	1.63022	-16.5737	7.71117e-49	5.86959e-47	100.255
GABRA5	-0.635715	1.29821	-16.5668	8.28968e-49	6.29413e-47	100.183
NLE1	-0.129442	0.315574	-16.5655	8.40399e-49	6.36497e-47	100.17
NRXN3	-0.558843	1.72852	-16.5523	9.64932e-49	7.28993e-47	100.032
PCDHA6	-0.366662	1.30981	-16.5512	9.76034e-49	7.3393e-47	100.021
STX1A	-0.582677	2.9926	-16.5511	9.76312e-49	7.3393e-47	100.021
VDAC2	-0.562127	2.32533	-16.549	9.98262e-49	7.48573e-47	99.9984
HSS00334772	-0.105748	0.182481	-16.5445	1.04691e-48	7.83113e-47	99.951
ATP2A2	-0.592131	2.78267	-16.5416	1.07841e-48	8.0469e-47	99.9215
WFS1	0.359857	1.54014	16.536	1.14371e-48	8.51322e-47	99.863
ATP6AP2	-0.602437	1.93237	-16.5166	1.40151e-48	1.04066e-46	99.6608
CIC	0.523643	3.04875	16.5163	1.4053e-48	1.04092e-46	99.6581
TLN2	-0.338669	1.21521	-16.5159	1.41084e-48	1.04247e-46	99.6542
TRIM36	-0.247737	0.567295	-16.4969	1.72091e-48	1.26849e-46	99.4565
MT2A	1.22204	5.63987	16.4936	1.7826e-48	1.31077e-46	99.4215
AK090935	-0.263575	0.474621	-16.4885	1.87936e-48	1.37858e-46	99.3689
CDA08	-0.4651	1.69792	-16.4772	2.11563e-48	1.54814e-46	99.2511
DSCR1L1	-0.693619	2.78061	-16.4613	2.49796e-48	1.82351e-46	99.0858
ID3	0.813699	1.87986	16.4594	2.5466e-48	1.85455e-46	99.0666
PCDHA9	-0.341424	1.40341	-16.4564	2.62934e-48	1.91021e-46	99.0348
D4S234E	-0.564752	0.849967	-16.4434	3.01057e-48	2.18194e-46	98.9
VKORC1L1	-0.178813	0.360425	-16.4417	3.06384e-48	2.21525e-46	98.8826
ITPA	-0.355722	1.91842	-16.4415	3.07289e-48	2.2165e-46	98.8797
MDH1	-0.952783	3.23272	-16.4411	3.08554e-48	2.22034e-46	98.8756
AQP11	-0.236094	0.52459	-16.4372	3.21127e-48	2.30534e-46	98.8358
WSB2	-0.582656	3.19726	-16.4301	3.46133e-48	2.47898e-46	98.7612
LOC93622	-0.318044	0.985084	-16.4101	4.26445e-48	3.04697e-46	98.5536
LOC157503	-0.239915	0.397342	-16.4097	4.27933e-48	3.05041e-46	98.5501
PXN	0.383047	0.939436	16.4094	4.29374e-48	3.0535e-46	98.5468
VPS53	-0.189835	0.790345	-16.4064	4.42992e-48	3.14296e-46	98.5157
NM_002629_sat	-0.611957	3.95729	-16.4049	4.50163e-48	3.18637e-46	98.4998
SRGAP1	0.270767	0.740678	16.4041	4.53854e-48	3.20501e-46	98.4916
HRMT1L6	-0.287667	0.855417	-16.4016	4.65782e-48	3.2816e-46	98.4658
PHF19	0.361478	1.00492	16.4008	4.6969e-48	3.30145e-46	98.4575
ARL4C	-0.362543	0.576785	-16.3997	4.75441e-48	3.33414e-46	98.4454
ATP5J	-0.399468	3.11812	-16.3994	4.7658e-48	3.33441e-46	98.443
LOC441771	0.68768	1.33491	16.3907	5.21831e-48	3.6426e-46	98.3528
MRPS27	-0.200119	1.16102	-16.3873	5.40819e-48	3.76647e-46	98.3172
RS1	-0.447569	1.21499	-16.3823	5.7006e-48	3.961e-46	98.2648
RSE_00000551358	-0.554341	1.4538	-16.3813	5.75772e-48	3.99153e-46	98.2549
ATP5H	-0.477737	2.61033	-16.3747	6.16739e-48	4.26578e-46	98.1865
TNIP2	0.483861	1.3051	16.3559	7.50233e-48	5.17729e-46	97.9916
LOC130500	-0.268635	0.781821	-16.3481	8.13867e-48	5.60366e-46	97.9106
NDUFA4	-0.72913	4.67902	-16.3463	8.29744e-48	5.70002e-46	97.8913
METTL6	-0.171975	0.424046	-16.3408	8.7825e-48	6.01959e-46	97.8348
SASH1	0.666117	2.96198	16.3378	9.06146e-48	6.19149e-46	97.8037
PTPN13	0.448567	1.74367	16.3377	9.07418e-48	6.19149e-46	97.8023
CREG2	-0.891959	1.94162	-16.3355	9.28222e-48	6.31921e-46	97.7798
HSS00296548	-0.218355	0.431334	-16.3298	9.85011e-48	6.69079e-46	97.7207
NBEA	-0.640099	1.5828	-16.3263	1.02229e-47	6.92848e-46	97.6837
PAK3	-0.463556	0.764603	-16.3106	1.20409e-47	8.14242e-46	97.5209
TPBG	-0.415436	0.858431	-16.3088	1.22639e-47	8.2747e-46	97.5026
C3orf14	-0.368794	0.785966	-16.3085	1.23026e-47	8.28236e-46	97.4995
NME1	-0.467033	1.3989	-16.3077	1.2412e-47	8.33748e-46	97.4907
CDKN2D	-0.512137	3.03643	-16.3055	1.26967e-47	8.50989e-46	97.4681
MRPL37	-0.269941	1.46582	-16.3037	1.29335e-47	8.64946e-46	97.4497
PGCP	0.30225	1.01316	16.2958	1.4041e-47	9.36945e-46	97.368
FAM89A	0.383026	0.812845	16.2956	1.40791e-47	9.37423e-46	97.3653
FGF13	-0.439822	1.25509	-16.293	1.44566e-47	9.60442e-46	97.3389
RNASET2	0.590559	2.69736	16.2912	1.47334e-47	9.76693e-46	97.3201
PSMD8	-0.458474	1.79221	-16.2892	1.50454e-47	9.952e-46	97.2992
PPP2R5C	-0.204481	1.12873	-16.2863	1.55077e-47	1.02354e-45	97.2691
KCTD8	-0.179325	0.326083	-16.2842	1.58463e-47	1.04362e-45	97.2476
DIRAS2	-0.671761	1.0869	-16.2833	1.59958e-47	1.05118e-45	97.2383
FAM84A	-0.324849	0.496015	-16.2805	1.64645e-47	1.07964e-45	97.2095
NFE2L2	0.450993	1.42932	16.2783	1.68616e-47	1.10329e-45	97.1858
SLC25A3	-0.447908	3.59474	-16.2696	1.84447e-47	1.20428e-45	97.0966
hCT16206.3	-0.230296	1.04672	-16.2652	1.9322e-47	1.25884e-45	97.0503
CALM3	-0.40702	0.89285	-16.2628	1.98045e-47	1.28751e-45	97.0258
LOC150786	-0.427651	3.04529	-16.2622	1.99337e-47	1.29313e-45	97.0193
ELMOD1	-0.655077	1.28502	-16.2563	2.11893e-47	1.37165e-45	96.9585
TRAF3IP2	0.355764	1.0444	16.2488	2.29151e-47	1.4802e-45	96.8806
GTL3	-0.38655	1.35491	-16.2481	2.30853e-47	1.48582e-45	96.8733
DSCR2	-0.349247	1.17941	-16.248	2.31002e-47	1.48582e-45	96.8726
PCDHA2	-0.290548	1.06253	-16.2461	2.35754e-47	1.51317e-45	96.8524
hCT1643593.1	-0.90516	2.17946	-16.2447	2.39225e-47	1.5322e-45	96.8378
ENST00000282037	-0.504635	1.03925	-16.2381	2.56184e-47	1.63736e-45	96.7697
BNIP2	0.241767	0.851059	16.2222	3.02397e-47	1.92866e-45	96.6047
RPS27L	0.347031	1.93833	16.2204	3.08127e-47	1.96108e-45	96.586
BC040287	-0.269528	0.590057	-16.2193	3.11587e-47	1.97894e-45	96.5749
TAF2GL	-0.40052	1.12689	-16.2172	3.18418e-47	2.01809e-45	96.5533
NDUFAB1	-0.590205	3.20923	-16.2155	3.24065e-47	2.04846e-45	96.5358
SRD5AP1	-0.182021	0.376214	-16.2154	3.24562e-47	2.04846e-45	96.5343
MAF1	0.333283	2.14757	16.209	3.4669e-47	2.18357e-45	96.4687
PPP2CA	-0.30474	1.26568	-16.2055	3.59499e-47	2.25955e-45	96.4326
SCG3	-0.722569	2.49336	-16.2047	3.62671e-47	2.27477e-45	96.4239
C1QA	1.09195	2.2386	16.1971	3.92528e-47	2.45695e-45	96.3452
MGC15619	0.442186	0.90822	16.1945	4.03189e-47	2.51848e-45	96.3185
DRP2	-0.111013	0.295932	-16.1859	4.40962e-47	2.74875e-45	96.2294
hCT6372.2	-0.159493	0.335354	-16.1853	4.43561e-47	2.75928e-45	96.2235
MAD2L1BP	-0.245398	0.901045	-16.1851	4.44837e-47	2.76154e-45	96.2207
GPRASP1	-0.660678	1.67702	-16.1841	4.49357e-47	2.7839e-45	96.2106
HSS00020637	0.315854	1.30668	16.1817	4.608e-47	2.84897e-45	96.1856
BOC	0.375225	1.05896	16.1793	4.72498e-47	2.91534e-45	96.1607
HMOX2	-0.346975	1.85912	-16.1787	4.75092e-47	2.92539e-45	96.1552
DUSP6	-0.492921	1.55872	-16.1757	4.90362e-47	3.01329e-45	96.1238
HSS00296989	-0.24961	0.493265	-16.1749	4.94497e-47	3.03255e-45	96.1154
PDHB	-0.442715	1.67303	-16.1646	5.50592e-47	3.36974e-45	96.0085
MT1H	0.911806	3.50418	16.1642	5.52733e-47	3.37602e-45	96.0046
BRMS1L	-0.2688	0.762024	-16.1577	5.90965e-47	3.60227e-45	95.9381
LOC391169	-0.20191	0.285575	-16.1498	6.41747e-47	3.90396e-45	95.8561
RGS7	-0.706208	2.14456	-16.1424	6.93149e-47	4.20821e-45	95.7794
DPH2	-0.190806	1.06755	-16.1367	7.35713e-47	4.45769e-45	95.7201
LDB2	-0.634444	1.32663	-16.1298	7.89907e-47	4.77649e-45	95.6494
RASGRP1	-0.307921	0.581532	-16.1256	8.25464e-47	4.98156e-45	95.6056
AK098016	-0.15803	0.472891	-16.1193	8.81081e-47	5.30663e-45	95.5407
AF086164	-0.216883	0.50153	-16.1158	9.14203e-47	5.49519e-45	95.504
WASF2	0.325872	0.955957	16.1111	9.59697e-47	5.75723e-45	95.4557
GRIN3A	-0.272487	0.556222	-16.1049	1.02298e-46	6.12475e-45	95.3922
GSTA4	-0.404531	1.97546	-16.0983	1.09638e-46	6.55124e-45	95.3232
ATP2B1	-0.598089	1.7129	-16.094	1.14668e-46	6.83832e-45	95.2786
TCEB1	-0.41931	2.66994	-16.0892	1.20523e-46	7.17339e-45	95.2291
GABRA1	-0.529936	0.953269	-16.0844	1.26649e-46	7.5232e-45	95.1798
CLK3	0.249375	1.82441	16.0818	1.30056e-46	7.71043e-45	95.1533
C10orf70	-0.495274	2.18167	-16.0771	1.36648e-46	8.08543e-45	95.1042
LOC339263	-0.37559	1.02098	-16.0709	1.45648e-46	8.60118e-45	95.0407
DKFZP566N034	-0.388946	1.00562	-16.064	1.56533e-46	9.226e-45	94.969
ABL1	0.335151	1.40015	16.062	1.59779e-46	9.39902e-45	94.9486
LRRTM1	-0.118867	0.184616	-16.0579	1.66757e-46	9.79017e-45	94.906
DDIT4	0.914912	2.17049	16.0577	1.67074e-46	9.79017e-45	94.9042
TOB2	0.667217	3.03144	16.0523	1.76658e-46	1.03195e-44	94.8487
HTR5A	-0.164395	0.255007	-16.0522	1.76789e-46	1.03195e-44	94.8479
LOC283454	-0.176119	0.417375	-16.0496	1.817e-46	1.05858e-44	94.8207
NIF3L1BP1	-0.387772	1.90622	-16.049	1.82851e-46	1.06324e-44	94.8144
PCDHA1	-0.283995	1.0965	-16.0478	1.85138e-46	1.07447e-44	94.802
YWHAZ	-0.627096	3.18093	-16.0465	1.87607e-46	1.08672e-44	94.7888
RFX4	0.380965	0.801105	16.0454	1.89898e-46	1.09789e-44	94.7768
NPPA	-0.149429	0.282218	-16.037	2.07072e-46	1.1949e-44	94.6906
MOAP1	-0.940698	3.33066	-16.0302	2.22243e-46	1.28001e-44	94.6203
C6orf115	-0.389383	1.65089	-16.0297	2.23369e-46	1.28406e-44	94.6153
NDEL1	-0.430297	2.50952	-16.0273	2.2908e-46	1.31439e-44	94.5901
MRPL15	-0.3482	1.2064	-16.0165	2.56107e-46	1.46668e-44	94.4792
FGFRL1	0.572036	1.31291	16.0126	2.66845e-46	1.5253e-44	94.4383
POLR3A	-0.217125	0.692201	-16.0113	2.70308e-46	1.54218e-44	94.4255
DDX25	-0.426469	1.46864	-16.0098	2.74619e-46	1.56383e-44	94.4098
C1orf162	0.49014	0.844435	16.0039	2.92053e-46	1.65999e-44	94.3485
FLJ30834	-0.562916	1.30534	-15.9997	3.048e-46	1.7292e-44	94.306
VLDLR	-0.202693	0.406484	-15.9937	3.24651e-46	1.83837e-44	94.2433
LOC391020	1.00734	3.01921	15.992	3.30352e-46	1.86717e-44	94.2259
RASSF5	-0.201568	0.520651	-15.9917	3.313e-46	1.86904e-44	94.2231
LOC400796	-0.0460366	0.069546	-15.9868	3.48711e-46	1.9606e-44	94.1721
NXPH2	-0.105259	0.258201	-15.9867	3.48824e-46	1.9606e-44	94.1718
hCT1813836.1	-0.0974555	0.139602	-15.9781	3.81375e-46	2.13959e-44	94.0831
C1orf52	-0.305776	1.03709	-15.9744	3.96172e-46	2.21849e-44	94.0452
SYTL4	0.441133	0.697283	15.9732	4.0145e-46	2.24025e-44	94.032
TUSC3	-0.562492	1.53848	-15.9731	4.01537e-46	2.24025e-44	94.0318
LOC143941	0.621057	1.17851	15.9713	4.09319e-46	2.27675e-44	94.0127
C14orf44	-0.22566	0.387062	-15.9712	4.09581e-46	2.27675e-44	94.0121
LAPTM4A	0.423776	2.96116	15.9704	4.13031e-46	2.29172e-44	94.0037
UBE2T	-0.303644	0.559111	-15.9687	4.20485e-46	2.32881e-44	93.9859
INPPL1	0.504473	2.08061	15.9615	4.5323e-46	2.50171e-44	93.9113
LOC389185	0.636261	0.998203	15.9614	4.53356e-46	2.50171e-44	93.9111
FEN1	-0.280435	0.647443	-15.9585	4.67242e-46	2.57365e-44	93.8811
ENST00000274966	-0.32513	0.804807	-15.9577	4.71283e-46	2.5912e-44	93.8725
RASAL1	-0.315874	0.838376	-15.956	4.79591e-46	2.6321e-44	93.8551
USMG5	-0.497855	4.00459	-15.9461	5.31625e-46	2.9124e-44	93.7526
hCT29355.3	0.848609	2.59115	15.9431	5.47971e-46	2.99653e-44	93.7225
FLJ14827	-0.198266	0.76595	-15.9418	5.55552e-46	3.03251e-44	93.7088
DAK	-0.272741	1.16353	-15.9412	5.59243e-46	3.04717e-44	93.7022
KHDRBS1	-0.320686	1.5805	-15.9373	5.82273e-46	3.16696e-44	93.6621
TBRG1	-0.320835	0.669461	-15.933	6.08409e-46	3.30318e-44	93.6184
GPR145	-0.0979507	0.0934649	-15.9322	6.13658e-46	3.32572e-44	93.6099
PMS2L11	-0.187468	0.610136	-15.9304	6.25001e-46	3.38115e-44	93.5917
GEM	0.613362	0.912196	15.9279	6.4138e-46	3.46357e-44	93.5659
ARMCX4	-0.195137	0.451787	-15.9226	6.77953e-46	3.65455e-44	93.5107
KIAA1239	-0.288583	0.517765	-15.9176	7.14092e-46	3.84253e-44	93.4591
DMXL2	-0.519427	0.819492	-15.9168	7.19623e-46	3.86542e-44	93.4514
KIF3B	-0.316872	1.85669	-15.9156	7.28982e-46	3.90876e-44	93.4386
KIFAP3	-0.747659	1.94853	-15.9137	7.43226e-46	3.9781e-44	93.4193
EPB41L3	-0.753672	1.86306	-15.9125	7.52258e-46	4.01934e-44	93.4073
GJA1P1	1.01903	3.43329	15.9108	7.66201e-46	4.08663e-44	93.389
hCT1640121.2	-0.763533	3.72503	-15.9095	7.76448e-46	4.134e-44	93.3758
SUSD1	-0.23548	0.52206	-15.908	7.88759e-46	4.19218e-44	93.3602
CXorf40A	-0.35441	2.08256	-15.9068	7.98201e-46	4.23494e-44	93.3483
FLJ35348	-0.217309	0.952181	-15.906	8.05142e-46	4.2643e-44	93.3397
PRG1	0.993573	2.23051	15.9027	8.32825e-46	4.40322e-44	93.3061
CNTNAP2	-0.461114	1.3713	-15.901	8.47461e-46	4.47279e-44	93.2887
COPS8	-0.442044	2.55404	-15.9001	8.5571e-46	4.50847e-44	93.2791
C9orf30	-0.179951	0.796266	-15.8974	8.79531e-46	4.62594e-44	93.2518
BC035016	-0.182066	0.366237	-15.897	8.83498e-46	4.63875e-44	93.2473
TM6SF1	-0.183474	0.604098	-15.8937	9.14256e-46	4.79052e-44	93.2133
LRFN2	-0.201771	0.439716	-15.8936	9.15568e-46	4.79052e-44	93.2118
UBE2V2	-0.393288	0.719529	-15.8908	9.42325e-46	4.92202e-44	93.1832
FLJ14981	-0.237867	1.00227	-15.8848	1.00266e-45	5.22816e-44	93.1214
STAM	-0.340444	1.42559	-15.8831	1.01963e-45	5.30753e-44	93.1047
NEFL	-1.20021	1.97953	-15.8825	1.02602e-45	5.3316e-44	93.0985
NDUFS4	-0.19075	0.899071	-15.8813	1.03982e-45	5.39404e-44	93.0853
LRRC7	-0.139101	0.356879	-15.8755	1.10326e-45	5.71336e-44	93.0263
PCDHAC2	-0.325908	1.3744	-15.8658	1.21983e-45	6.30627e-44	92.9264
PER1	0.563272	2.58003	15.8629	1.25738e-45	6.48931e-44	92.8963
DKFZP434F0318	1.07044	2.4605	15.8612	1.27994e-45	6.59452e-44	92.8786
BEX2	-0.765639	3.19457	-15.8606	1.28705e-45	6.61991e-44	92.873
SLC39A12	0.462345	1.05924	15.8601	1.2943e-45	6.6459e-44	92.8675
ADAMTS2	0.17432	0.494799	15.8589	1.31078e-45	6.71914e-44	92.8549
RDH12	-0.101235	0.240746	-15.8541	1.37685e-45	7.04589e-44	92.806
ENST00000273343	-0.675093	3.15614	-15.853	1.3931e-45	7.11703e-44	92.7943
PHYHD1	0.645227	1.59707	15.8508	1.42434e-45	7.26436e-44	92.7722
RPH3A	-0.760821	3.17994	-15.8467	1.48622e-45	7.56725e-44	92.7299
hCT1812405.2	-0.341512	1.29937	-15.8432	1.5414e-45	7.83504e-44	92.6936
SLC7A2	0.345365	0.468834	15.8422	1.55781e-45	7.90517e-44	92.6831
FLJ12448	-0.327584	1.16925	-15.8382	1.62362e-45	8.22536e-44	92.642
CX3CL1	-0.444907	2.39138	-15.8379	1.62834e-45	8.23549e-44	92.6391
CECR6	-0.330139	1.23736	-15.832	1.73126e-45	8.73886e-44	92.5781
UCHL5	-0.315252	0.716556	-15.8318	1.73364e-45	8.73886e-44	92.5767
KCNJ3	-0.253322	0.412773	-15.8152	2.05894e-45	1.03479e-43	92.4057
TMEM17	-0.162342	0.316642	-15.8151	2.05968e-45	1.03479e-43	92.4053
HPCL2	-0.20412	0.415761	-15.8082	2.21348e-45	1.1088e-43	92.3337
AF357530	-0.300403	0.868275	-15.8081	2.21431e-45	1.1088e-43	92.3333
MRPL28	-0.311628	1.76618	-15.8074	2.23023e-45	1.11493e-43	92.3262
CBFB	0.432802	1.54088	15.8028	2.34085e-45	1.1683e-43	92.278
ADC	-0.303959	1.3066	-15.7944	2.55312e-45	1.27215e-43	92.1917
MRPS11	-0.152907	0.718502	-15.7922	2.60983e-45	1.29827e-43	92.1698
hCT1820148.1	-0.166066	0.39508	-15.7915	2.6284e-45	1.30537e-43	92.1628
HCN1	-0.136124	0.21837	-15.7902	2.66393e-45	1.32085e-43	92.1494
HS6ST3	-0.537379	1.20255	-15.7885	2.71106e-45	1.34202e-43	92.132
MCTS1	-0.340236	0.953997	-15.7832	2.86541e-45	1.41611e-43	92.0769
CNKSR2	-0.36027	0.534205	-15.7796	2.97359e-45	1.46718e-43	92.04
DRD5	-0.199054	0.406628	-15.7756	3.09858e-45	1.52636e-43	91.999
TBC1D14	0.29846	3.03495	15.7743	3.14014e-45	1.54433e-43	91.9858
DDN	-0.796529	1.81348	-15.7732	3.17718e-45	1.56001e-43	91.9741
VSIG4	0.807118	1.48743	15.7717	3.22776e-45	1.58228e-43	91.9584
MAGI1	-0.249769	0.83772	-15.767	3.38823e-45	1.65826e-43	91.9102
TU3A	0.912867	4.64023	15.7658	3.42943e-45	1.67572e-43	91.8981
PPFIA2	-0.517121	1.16014	-15.7617	3.57884e-45	1.74591e-43	91.8557
DKFZP586K1520	-0.0414174	0.0793383	-15.7602	3.63113e-45	1.76857e-43	91.8413
SPEN	0.319743	1.68963	15.7583	3.70635e-45	1.80231e-43	91.8209
RQCD1	-0.179401	0.397115	-15.7477	4.13447e-45	2.00727e-43	91.7121
RFPL1S	-0.650031	1.57039	-15.7443	4.27888e-45	2.07406e-43	91.678
MMD	-0.398838	1.30817	-15.7416	4.40228e-45	2.13047e-43	91.6497
PTBP1	0.419857	1.28839	15.739	4.52142e-45	2.18463e-43	91.6231
GNG2	-0.322439	0.504825	-15.7334	4.79067e-45	2.31104e-43	91.5656
STK38	0.246056	0.791432	15.7314	4.89217e-45	2.35625e-43	91.5448
PFN2	-0.756949	3.57355	-15.7309	4.91387e-45	2.36295e-43	91.5403
NOLA2	-0.315489	1.78103	-15.7282	5.05551e-45	2.4272e-43	91.5121
R7BP	-0.418455	0.774507	-15.7256	5.19426e-45	2.48987e-43	91.4851
KCNC2	-0.569616	1.52521	-15.723	5.33219e-45	2.55195e-43	91.4591
OXR1	-0.472751	0.826374	-15.7129	5.91599e-45	2.82689e-43	91.3557
MAP3K5	0.299082	1.83723	15.7094	6.13357e-45	2.92624e-43	91.3198
DCTN2	-0.298496	1.58479	-15.7046	6.44691e-45	3.0709e-43	91.2702
CD2BP2	-0.395932	1.90045	-15.7039	6.49635e-45	3.08959e-43	91.2626
LOC283951	-0.295447	1.23106	-15.7009	6.6971e-45	3.18007e-43	91.2324
B3GALT3	-0.286199	0.70854	-15.7	6.76146e-45	3.20561e-43	91.2228
THRB	-0.275121	0.662369	-15.6987	6.85282e-45	3.24384e-43	91.2095
SC5DL	-0.37541	1.16089	-15.6869	7.74058e-45	3.65836e-43	91.0883
GOLGA1	-0.16704	1.03267	-15.6791	8.38925e-45	3.95876e-43	91.0083
CCK	-1.08216	4.30596	-15.6715	9.06689e-45	4.27187e-43	90.931
C1orf33	-0.247105	0.838215	-15.6642	9.77783e-45	4.59968e-43	90.8559
FLJ30058	-0.105837	0.228285	-15.661	1.01032e-44	4.74539e-43	90.8233
DKFZP564J102	-0.292624	0.847774	-15.6583	1.03954e-44	4.87506e-43	90.795
ST3GAL5	-0.243101	1.63502	-15.6575	1.04806e-44	4.90742e-43	90.7869
CTDSP2	0.514526	2.48375	15.6512	1.11765e-44	5.22517e-43	90.7229
PALLD	0.363546	0.772456	15.6505	1.12614e-44	5.25678e-43	90.7154
A2BP1	-0.549903	1.50979	-15.6419	1.2305e-44	5.72845e-43	90.6272
OXCT1	-0.569153	1.62899	-15.6418	1.23161e-44	5.72845e-43	90.6263
TOMM20	-0.92982	3.04819	-15.6417	1.23286e-44	5.72845e-43	90.6253
FAM81A	-0.467735	1.31682	-15.64	1.25402e-44	5.81786e-43	90.6084
TMOD2	-0.415447	1.33104	-15.6386	1.27224e-44	5.89335e-43	90.5941
MGC15677	-0.276974	1.79722	-15.6332	1.34617e-44	6.22631e-43	90.5379
RBM24	-0.237469	0.731596	-15.6323	1.358e-44	6.27142e-43	90.5292
TXNIP	1.04456	3.02751	15.6308	1.37963e-44	6.36161e-43	90.5135
NMU	-0.129128	0.133173	-15.6287	1.40947e-44	6.48934e-43	90.4922
MYR8	-0.176682	0.480669	-15.6205	1.53387e-44	7.05139e-43	90.408
PTGES2	-0.401653	2.10294	-15.6152	1.62009e-44	7.43646e-43	90.3536
CFC1	-0.339694	0.75575	-15.6133	1.65219e-44	7.57231e-43	90.3341
TXNDC9	-0.198604	0.712038	-15.6077	1.74907e-44	8.00423e-43	90.2774
UBE2V1	-0.25195	1.96568	-15.6001	1.89224e-44	8.64636e-43	90.1992
LOC375196	-0.11074	0.318665	-15.5984	1.92615e-44	8.78805e-43	90.1815
PCDHA4	-0.337876	1.42517	-15.5975	1.94319e-44	8.85247e-43	90.1727
GLT25D1	0.350486	1.36414	15.5948	1.99868e-44	9.09161e-43	90.1447
IQGAP1	0.364346	1.0567	15.5917	2.06347e-44	9.35505e-43	90.113
SAE1	-0.271471	1.44268	-15.5916	2.06438e-44	9.35505e-43	90.1126
RPP40	-0.18457	0.52045	-15.5915	2.06696e-44	9.35505e-43	90.1113
SYT11	-0.379759	2.45025	-15.5914	2.06895e-44	9.35505e-43	90.1104
DNAJC19	-0.293543	1.56533	-15.5875	2.15483e-44	9.72885e-43	90.0699
ARL9	-0.0612886	0.121522	-15.5802	2.32086e-44	1.04629e-42	89.9961
ABHD4	0.380841	1.17502	15.5789	2.3539e-44	1.0596e-42	89.982
TSPAN5	-0.319447	1.26565	-15.5777	2.38316e-44	1.07119e-42	89.9697
GNG12	0.383073	1.0549	15.5771	2.39696e-44	1.07579e-42	89.964
TNFRSF10D	0.202718	0.284402	15.5756	2.4347e-44	1.09111e-42	89.9484
GDAP1	-0.513941	1.23809	-15.5716	2.53635e-44	1.13499e-42	89.9078
FLJ20534	-0.207696	0.536891	-15.5713	2.54349e-44	1.13651e-42	89.905
C20orf54	0.376796	0.593803	15.571	2.55193e-44	1.1386e-42	89.9017
TNRC9	-0.163266	0.341714	-15.561	2.82834e-44	1.26007e-42	89.7994
SLC25A1	0.28814	1.7471	15.5594	2.87542e-44	1.27794e-42	89.783
TBC1D7	-0.286941	0.60193	-15.5594	2.87689e-44	1.27794e-42	89.7824
PLCB1	-0.398346	1.43911	-15.5586	2.8979e-44	1.28539e-42	89.7752
PCDHA11	-0.299801	0.904161	-15.5526	3.08324e-44	1.3656e-42	89.7135
LOC151963	-0.227837	0.505711	-15.551	3.13368e-44	1.38591e-42	89.6974
BCL2L2	-0.371265	3.09095	-15.55	3.16681e-44	1.39852e-42	89.6869
PMS2L4	-0.268331	0.873302	-15.5465	3.28413e-44	1.44822e-42	89.6508
NDUFB6	-0.353412	1.78096	-15.5445	3.35168e-44	1.47586e-42	89.6305
CIRBP	-0.918705	3.77014	-15.5442	3.36198e-44	1.47825e-42	89.6275
PPP2R2B	-0.413216	2.02193	-15.5416	3.45432e-44	1.51665e-42	89.6005
DLG3	-0.111042	0.167398	-15.5278	3.98107e-44	1.74539e-42	89.4593
POP4	-0.297974	1.4274	-15.5271	4.00909e-44	1.75514e-42	89.4524
LOR	-0.0552236	0.147531	-15.5234	4.16283e-44	1.81981e-42	89.4149
CIDEA	-0.195284	0.285636	-15.5208	4.2748e-44	1.86607e-42	89.3885
NDUFS6	-0.323552	2.55716	-15.5109	4.7332e-44	2.0632e-42	89.2872
FLJ11712	-0.16351	0.359661	-15.5059	4.98546e-44	2.17004e-42	89.2356
LOC375350	-0.387837	0.996757	-15.5018	5.19963e-44	2.26001e-42	89.1937
PAP2D	-0.187807	0.572757	-15.5011	5.23656e-44	2.2728e-42	89.1867
ST6GALNAC5	-0.17973	0.353856	-15.4937	5.64566e-44	2.44686e-42	89.1119
C1orf149	-0.420526	2.41435	-15.4911	5.80318e-44	2.51153e-42	89.0845
C1orf95	-0.149301	0.512808	-15.4879	5.99283e-44	2.58991e-42	89.0525
EXOSC5	-0.267442	1.05257	-15.4874	6.02804e-44	2.60142e-42	89.0467
TIMM8B	-0.251226	1.56162	-15.476	6.77744e-44	2.92066e-42	88.9301
DCAMKL1	-1.01253	2.90847	-15.4717	7.08193e-44	3.04754e-42	88.8864
PPP1R14C	-0.188632	0.503506	-15.4653	7.55892e-44	3.24819e-42	88.8216
hCT1640801.2	-0.291229	0.920863	-15.4621	7.81104e-44	3.35177e-42	88.7889
IQWD1	-0.522599	1.61209	-15.4557	8.34098e-44	3.57411e-42	88.7237
RALB	-0.470292	1.57067	-15.4547	8.42945e-44	3.60692e-42	88.7132
ICA1	-0.227129	0.714768	-15.4492	8.92021e-44	3.81154e-42	88.6569
NXPH3	-0.274621	0.761263	-15.4484	8.988e-44	3.83509e-42	88.6493
C13orf1	-0.322171	0.998362	-15.448	9.02744e-44	3.8465e-42	88.645
LOC201229	-0.728615	2.02023	-15.4431	9.49584e-44	4.0404e-42	88.5947
PLXNB1	0.472961	1.41573	15.4396	9.84111e-44	4.18144e-42	88.5592
SLC39A10	-0.537483	2.47515	-15.4323	1.06102e-43	4.5019e-42	88.4843
EFNA4	0.0822815	0.179979	15.4303	1.08318e-43	4.58949e-42	88.4638
SSFA2	0.482568	2.04091	15.4287	1.10021e-43	4.65516e-42	88.4482
LOC390789	-0.366904	1.14651	-15.4274	1.11584e-43	4.71471e-42	88.4342
PCDHA13	-0.293328	0.913366	-15.4177	1.23216e-43	5.19895e-42	88.3356
DKFZP586A0522	0.692563	2.95363	15.4161	1.25204e-43	5.27547e-42	88.3197
TNFRSF1B	0.620751	1.51277	15.415	1.26606e-43	5.32713e-42	88.3086
PCP4	-0.731089	1.58444	-15.4129	1.29397e-43	5.43702e-42	88.2869
TMEM24	-0.379825	2.59374	-15.4098	1.33555e-43	5.60395e-42	88.2554
ACOT7	-0.741859	3.11587	-15.4036	1.42419e-43	5.96761e-42	88.1915
HSS00097566	-0.154326	0.419365	-15.4008	1.46454e-43	6.12823e-42	88.1637
DOK6	-0.490759	1.84673	-15.3972	1.51988e-43	6.35099e-42	88.1268
GTDC1	-0.198068	0.652243	-15.395	1.55446e-43	6.48656e-42	88.1045
BEXL1	-0.604705	3.75171	-15.3947	1.55935e-43	6.49802e-42	88.1013
NRG3	-0.149676	0.293629	-15.3923	1.59783e-43	6.6492e-42	88.0771
DYNC1I1	-0.915341	1.94788	-15.3887	1.65894e-43	6.89405e-42	88.0398
CCRK	-0.204904	0.567636	-15.3875	1.67856e-43	6.96601e-42	88.0281
ENST00000278891	-0.591685	0.864307	-15.3861	1.70375e-43	7.06089e-42	88.0132
FOXO1A	0.198902	0.492531	15.3831	1.75703e-43	7.27177e-42	87.9826
SCRIB	0.416501	2.48377	15.382	1.7756e-43	7.33858e-42	87.9722
CAMSAP1	-0.214142	0.678631	-15.3813	1.78826e-43	7.38082e-42	87.9651
RP1-112K5.2	-0.264017	2.08642	-15.3692	2.0248e-43	8.34433e-42	87.8415
RGC32	0.718896	3.04953	15.3691	2.02721e-43	8.34433e-42	87.8404
SEZ6L2	-0.53937	1.56426	-15.3688	2.03336e-43	8.35829e-42	87.8373
PCDHA8	-0.3398	1.34748	-15.3662	2.08808e-43	8.57162e-42	87.8109
DXS9879E	-0.278966	2.8448	-15.364	2.13535e-43	8.75377e-42	87.7887
PDCD2	-0.105314	0.451373	-15.3625	2.16977e-43	8.88286e-42	87.7728
LRRC32	0.457262	0.96153	15.3622	2.17515e-43	8.89286e-42	87.7703
P311	-0.124068	0.185669	-15.3574	2.28457e-43	9.32765e-42	87.7215
OCA2	-0.181406	0.348685	-15.3536	2.37686e-43	9.69137e-42	87.6821
PREI3	-0.320206	0.722516	-15.3503	2.45806e-43	1.0009e-41	87.6487
IFITM3	1.17251	5.436	15.3479	2.51908e-43	1.02437e-41	87.6243
VASP	0.396786	1.05601	15.3459	2.57209e-43	1.04452e-41	87.6036
LOC440123	-0.263196	1.08878	-15.3452	2.59004e-43	1.05041e-41	87.5967
hCT1641088.2	-0.586408	0.986309	-15.3402	2.72687e-43	1.10441e-41	87.5455
MARK1	-0.175304	0.307947	-15.34	2.73048e-43	1.10441e-41	87.5441
CDGAP	0.426292	1.06683	15.3396	2.74175e-43	1.10748e-41	87.54
SUCLA2	-0.359097	1.01949	-15.3373	2.80883e-43	1.13307e-41	87.516
UQCRC2	-0.407549	2.41182	-15.3365	2.82948e-43	1.13988e-41	87.5087
KCNIP4	-0.223753	0.286951	-15.3326	2.94483e-43	1.18478e-41	87.469
ENST00000285289	-0.327982	0.499452	-15.3239	3.21975e-43	1.29367e-41	87.3802
B3GALT6	-0.116658	0.43436	-15.3181	3.41824e-43	1.3716e-41	87.3207
PCMT1	-0.710945	2.52385	-15.3176	3.43332e-43	1.37583e-41	87.3163
C9orf123	-0.202103	0.566776	-15.315	3.52652e-43	1.41131e-41	87.2897
AEBP1	0.758536	1.31831	15.3088	3.75799e-43	1.50195e-41	87.2265
TNRC8	-0.278525	1.45216	-15.3068	3.83723e-43	1.5316e-41	87.2057
FAM49B	-0.416147	1.34748	-15.2984	4.17935e-43	1.66597e-41	87.1208
C20orf103	-0.291361	0.448766	-15.2959	4.28651e-43	1.70644e-41	87.0956
MAFF	0.64379	0.928414	15.2953	4.31669e-43	1.7162e-41	87.0886
HRBL	0.206242	0.720899	15.2929	4.42136e-43	1.75551e-41	87.0648
PHF10	0.236715	0.73312	15.2867	4.71126e-43	1.86816e-41	87.0016
SUSD4	-0.387543	0.988596	-15.2862	4.73668e-43	1.87579e-41	86.9963
NELL1	-0.437729	0.57378	-15.2826	4.91546e-43	1.94405e-41	86.9594
SLC4A1AP	-0.300401	1.75096	-15.2811	4.99141e-43	1.97151e-41	86.9442
GNG5	0.492052	1.96916	15.2752	5.29921e-43	2.09036e-41	86.8847
KCNIP1	-0.191587	0.346896	-15.2666	5.78927e-43	2.2807e-41	86.7967
TAF9	-0.393581	1.54832	-15.2662	5.80858e-43	2.28534e-41	86.7934
ZNF622	-0.234868	2.19533	-15.2639	5.9512e-43	2.33841e-41	86.7692
SLC25A14	-0.32453	1.86788	-15.2634	5.97596e-43	2.3451e-41	86.7651
COL6A1	0.442006	2.68014	15.259	6.25273e-43	2.45054e-41	86.7201
DKFZP564O0823	-0.531084	1.16809	-15.2529	6.65871e-43	2.60628e-41	86.6575
KIAA0828	0.458979	2.43478	15.2523	6.69913e-43	2.61871e-41	86.6515
BTG1	0.422671	1.75898	15.2519	6.72723e-43	2.62631e-41	86.6473
NDRG4	-0.735542	4.03669	-15.2512	6.77259e-43	2.64061e-41	86.6407
HIRIP5	-0.263626	1.53381	-15.2505	6.82395e-43	2.65722e-41	86.6331
CD59	0.502524	2.9384	15.2394	7.64264e-43	2.97219e-41	86.5205
NDUFB5	-0.31693	2.45815	-15.2386	7.69953e-43	2.99048e-41	86.5131
RNF19	0.373748	2.1328	15.2363	7.88936e-43	3.06028e-41	86.4889
BEX1	-0.928266	4.32602	-15.2352	7.97569e-43	3.08981e-41	86.478
PRPS2	-0.347164	0.697698	-15.2319	8.24595e-43	3.19044e-41	86.4449
TIMP3	0.631412	2.13905	15.215	9.79867e-43	3.78636e-41	86.2733
hCT1641173.1	-0.45499	1.64696	-15.2099	1.03256e-42	3.98489e-41	86.2212
NKIRAS1	-0.475002	1.01411	-15.208	1.05326e-42	4.05959e-41	86.2015
YARS	-0.382368	0.933316	-15.2048	1.08771e-42	4.18705e-41	86.1695
TBL1X	0.336676	1.04552	15.2041	1.09567e-42	4.21236e-41	86.1622
LANCL2	-0.420392	2.1005	-15.1965	1.18338e-42	4.54379e-41	86.0856
LOC401531	-0.503294	3.04609	-15.1959	1.1916e-42	4.56957e-41	86.0787
ENST00000258318	-0.472586	0.889529	-15.1934	1.22229e-42	4.68132e-41	86.0534
MRPS23	-0.323961	1.15332	-15.1908	1.2547e-42	4.79939e-41	86.0274
TOMM70A	-0.400581	1.01885	-15.1896	1.27013e-42	4.85228e-41	86.0153
CNIH3	-0.35065	0.911143	-15.1803	1.39668e-42	5.32901e-41	85.9208
MT1M	1.0858	4.45375	15.175	1.47404e-42	5.61712e-41	85.8672
SFRS12	0.306119	0.997286	15.1741	1.48747e-42	5.66117e-41	85.8582
ENST00000250621	-0.469242	0.813232	-15.1674	1.59293e-42	6.05492e-41	85.79
hCT1787445.2	-0.480545	1.63716	-15.1664	1.61026e-42	6.10985e-41	85.7793
LMBR1	-0.315144	1.07704	-15.1663	1.61141e-42	6.10985e-41	85.7786
FLJ30672	-0.148827	0.213596	-15.1614	1.69356e-42	6.41332e-41	85.7291
GNRH1	0.151946	0.389218	15.1573	1.76648e-42	6.68111e-41	85.6872
SERPINI1	-1.04972	3.01815	-15.1543	1.8212e-42	6.87945e-41	85.6569
ACTN2	-0.193435	0.265984	-15.1498	1.90626e-42	7.1918e-41	85.6115
HAS1	-0.179734	0.439132	-15.1479	1.94449e-42	7.3269e-41	85.5917
FLJ20699	0.227495	0.550515	15.145	2.00282e-42	7.53732e-41	85.5623
MSN	0.445173	1.23624	15.1435	2.03339e-42	7.64289e-41	85.5472
BRE	-0.162593	0.629641	-15.1405	2.09588e-42	7.86801e-41	85.5171
SYNCRIP	-0.262719	0.822527	-15.1403	2.09928e-42	7.87101e-41	85.5155
HSS00400515	-0.250142	1.03397	-15.139	2.12897e-42	7.97247e-41	85.5016
WBP11	-0.300533	1.96419	-15.1386	2.13788e-42	7.99594e-41	85.4974
MGC10911	-0.146756	0.513385	-15.137	2.17172e-42	8.11248e-41	85.4818
C10orf104	0.330932	1.64864	15.1361	2.19138e-42	8.16732e-41	85.4728
ACAD9	-0.181073	0.840482	-15.1361	2.19179e-42	8.16732e-41	85.4726
DBI	0.564465	3.524	15.1357	2.20084e-42	8.19097e-41	85.4685
AA083497	-0.441828	1.1693	-15.1286	2.36519e-42	8.79182e-41	85.3969
NGEF	-0.379845	1.54199	-15.1252	2.45089e-42	9.09923e-41	85.3615
FARSLA	-0.232757	0.725	-15.1168	2.66785e-42	9.8926e-41	85.2772
CLSTN3	-0.457711	1.26097	-15.1164	2.67904e-42	9.92196e-41	85.273
PAFAH1B1	-0.363523	2.35371	-15.1152	2.71351e-42	1.00373e-40	85.2603
FABP6	-0.165112	0.384519	-15.1138	2.75226e-42	1.01683e-40	85.2462
HSS00248228	-0.344771	1.351	-15.1109	2.83358e-42	1.04559e-40	85.2172
NM_000186_sat	0.718015	1.20492	15.1085	2.90359e-42	1.07012e-40	85.193
M65292_sat	0.707963	1.2083	15.1065	2.9625e-42	1.09051e-40	85.173
SIPA1L2	-0.308506	1.32819	-15.1048	3.01583e-42	1.10879e-40	85.1552
DDX10	-0.2258	1.10241	-15.1043	3.03185e-42	1.11333e-40	85.15
C6orf168	-0.273002	0.667629	-15.1039	3.04447e-42	1.11661e-40	85.1458
YWHAH	-1.15949	3.81033	-15.1	3.16577e-42	1.1597e-40	85.107
GABRG2	-0.69457	0.934278	-15.0987	3.20766e-42	1.17362e-40	85.0939
NDUFA6	-0.301417	1.98342	-15.0954	3.3198e-42	1.21319e-40	85.0597
KCNG3	-0.0801277	0.20262	-15.0921	3.43087e-42	1.25227e-40	85.027
MAGEL2	-0.182196	0.482218	-15.0903	3.49683e-42	1.27481e-40	85.0081
FLJ31978	-0.374366	0.978308	-15.0865	3.63205e-42	1.32251e-40	84.9703
PIN1L	-0.443334	2.62468	-15.0765	4.02075e-42	1.46229e-40	84.8692
HSS00292356	-0.289995	0.519802	-15.064	4.57052e-42	1.66024e-40	84.7418
SPIN-2	-0.244473	1.56815	-15.0638	4.5771e-42	1.66064e-40	84.7403
C20orf127	0.994516	4.24642	15.063	4.61727e-42	1.67321e-40	84.7316
RTN4R	-0.468684	2.26081	-15.0596	4.77756e-42	1.72923e-40	84.6977
SMAP1L	-0.316555	1.19069	-15.052	5.16038e-42	1.86556e-40	84.6211
M14200_sat	0.486004	2.75968	15.0504	5.24825e-42	1.89506e-40	84.6043
GNAL	-0.250393	0.825287	-15.0498	5.27871e-42	1.90379e-40	84.5985
AP3B2	-0.325197	0.746899	-15.0482	5.36736e-42	1.93346e-40	84.5819
DOK1	0.237467	0.55232	15.0381	5.94305e-42	2.1383e-40	84.4806
AK055125	-0.453527	1.15869	-15.038	5.95437e-42	2.13983e-40	84.4787
DKFZp586C1924	-0.24158	1.34566	-15.0376	5.97529e-42	2.1448e-40	84.4752
DGKI	-0.156721	0.464613	-15.0372	6.00192e-42	2.15181e-40	84.4708
NEGR1	-0.402112	0.757277	-15.0348	6.15106e-42	2.20268e-40	84.4464
CPNE4	-0.44612	1.17028	-15.0344	6.17375e-42	2.20819e-40	84.4427
PRPS1	-0.296664	1.23577	-15.0282	6.57484e-42	2.34888e-40	84.3802
NOL4	-0.311812	0.763671	-15.0279	6.59762e-42	2.35424e-40	84.3767
ERBB2IP	0.518554	1.55575	15.0272	6.64097e-42	2.36692e-40	84.3702
hCT1640235.3	-0.131712	0.485978	-15.0173	7.34479e-42	2.61469e-40	84.27
KALRN	-0.264512	0.857306	-15.0144	7.56711e-42	2.69068e-40	84.2404
UCHL1	-1.09889	3.87818	-15.0121	7.74278e-42	2.74991e-40	84.2175
MFSD4	-0.540972	1.26302	-15.0107	7.8528e-42	2.78572e-40	84.2035
KIAA1644	-0.468518	1.96748	-15.0095	7.9499e-42	2.81687e-40	84.1913
GUCY1B3	-0.460164	0.628371	-15.0041	8.39668e-42	2.9717e-40	84.1369
DNM1L	-0.437382	1.53782	-14.9977	8.96952e-42	3.17073e-40	84.0713
PLTP	0.762316	2.57692	14.9972	9.01235e-42	3.18216e-40	84.0666
SEMA5B	-0.162429	0.43862	-14.9942	9.29028e-42	3.27647e-40	84.0363
LOC253981	0.512553	1.3498	14.9643	1.25795e-41	4.43135e-40	83.7349
R3HDM1	-0.407357	1.39271	-14.9608	1.30377e-41	4.58743e-40	83.6993
PCDHA10	-0.248398	1.48746	-14.9592	1.32579e-41	4.65233e-40	83.6827
RUFY1	0.206257	1.12543	14.9591	1.32642e-41	4.65233e-40	83.6822
VIL2	0.623186	2.3971	14.9591	1.32682e-41	4.65233e-40	83.6819
LOC402148	-0.335516	0.918043	-14.9576	1.34762e-41	4.71978e-40	83.6665
COX7B	-0.377395	3.06039	-14.9521	1.42427e-41	4.98248e-40	83.6114
BHLHB4	0.793179	1.49375	14.9513	1.43563e-41	5.01644e-40	83.6035
SPATA7	-0.248325	0.872077	-14.9495	1.46234e-41	5.10386e-40	83.5852
MST150	0.410931	1.03049	14.9442	1.54278e-41	5.37844e-40	83.532
TMEM14B	-0.409529	2.22262	-14.9434	1.55541e-41	5.41622e-40	83.5239
PDHX	-0.337923	1.05802	-14.9412	1.59154e-41	5.53568e-40	83.501
MT1J	1.07533	4.51935	14.9401	1.60946e-41	5.59158e-40	83.4899
hCT13716.3	-0.388678	1.3289	-14.9321	1.74554e-41	6.0574e-40	83.4092
YWHAB	-0.659852	4.56346	-14.9301	1.78069e-41	6.17232e-40	83.3893
SCAMP1	-0.326114	0.813924	-14.9246	1.88312e-41	6.51989e-40	83.3337
HIVEP2	-0.261402	0.616198	-14.9199	1.97458e-41	6.82874e-40	83.2866
RAB40A	-0.14	0.511295	-14.915	2.07659e-41	7.17337e-40	83.2365
TCEAL5	-0.529506	2.15252	-14.9144	2.08897e-41	7.20789e-40	83.2306
DENR	-0.315284	2.3108	-14.9099	2.18491e-41	7.53037e-40	83.1859
NECAP1	-0.669195	2.56023	-14.9098	2.18897e-41	7.53578e-40	83.1841
MLSTD1	-0.174851	0.34381	-14.9085	2.21705e-41	7.62379e-40	83.1714
LRRC8A	0.427872	3.02215	14.9071	2.24972e-41	7.72397e-40	83.1568
DSTN	-0.565885	3.26651	-14.907	2.25128e-41	7.72397e-40	83.1561
RNF11	-0.504629	3.48258	-14.9065	2.26322e-41	7.75615e-40	83.1509
ZFP64	-0.185792	0.84514	-14.9047	2.30484e-41	7.88983e-40	83.1328
ELK1	0.414484	1.41153	14.8964	2.50715e-41	8.57268e-40	83.0491
SDC2	0.604548	2.63575	14.8947	2.55006e-41	8.70957e-40	83.0322
hCT2279578	-0.234206	0.756088	-14.8921	2.61812e-41	8.93197e-40	83.006
FBXL2	-0.41792	1.32878	-14.8912	2.64309e-41	9.00701e-40	82.9966
RBM3	-0.545003	0.915383	-14.8819	2.9025e-41	9.87992e-40	82.9035
hCT8852.2	-0.327975	1.2485	-14.8796	2.97207e-41	1.01054e-39	82.8799
LYCAT	-0.185934	0.737216	-14.8748	3.11859e-41	1.05917e-39	82.8321
CKMT1B	-0.660965	1.34298	-14.8712	3.23548e-41	1.09764e-39	82.7955
RAF1	0.250599	1.85766	14.8676	3.35548e-41	1.13707e-39	82.7593
SGNE1	-0.898573	2.94398	-14.8635	3.49723e-41	1.18378e-39	82.7181
OCIAD2	-0.273399	1.11875	-14.8628	3.52421e-41	1.19158e-39	82.7105
IFITM1	0.882717	2.47864	14.8604	3.60884e-41	1.21884e-39	82.6869
MAP3K3	0.246101	1.36476	14.859	3.66205e-41	1.23543e-39	82.6723
FAM19A2	-0.617218	1.62458	-14.8573	3.72552e-41	1.25545e-39	82.6553
RTN1	-1.06441	3.37743	-14.8561	3.76996e-41	1.26901e-39	82.6435
TRIP6	0.397666	1.36655	14.851	3.96928e-41	1.33462e-39	82.5922
NOPE	0.31296	0.773623	14.8502	4.00287e-41	1.34442e-39	82.5839
COPS4	-0.550165	1.59728	-14.8475	4.11213e-41	1.37959e-39	82.5571
PARD3	0.0753136	0.198766	14.8452	4.21181e-41	1.41147e-39	82.5333
PTAR1	0.43766	1.73096	14.8406	4.41081e-41	1.47653e-39	82.4873
hCT1641489.3	-0.283631	0.989201	-14.8405	4.41679e-41	1.47689e-39	82.486
MAPK9	-0.542443	2.245	-14.8365	4.59993e-41	1.53644e-39	82.4456
RAB27B	-0.23826	0.418664	-14.8346	4.68816e-41	1.56418e-39	82.4267
ZNF384	0.217052	1.69836	14.8331	4.7595e-41	1.58624e-39	82.4117
UBE2E4P	-0.289776	0.755558	-14.8277	5.02555e-41	1.67307e-39	82.3576
TCEAL2	-0.517561	3.99154	-14.8268	5.07198e-41	1.68667e-39	82.3485
C1orf57	-0.264231	1.26646	-14.825	5.16677e-41	1.71631e-39	82.33
GJA1	1.03472	3.98874	14.8242	5.2063e-41	1.72754e-39	82.3225
GABARAPL1	-0.513346	3.96458	-14.8196	5.4566e-41	1.80862e-39	82.2758
TSFM	-0.226041	1.40256	-14.8191	5.48484e-41	1.81599e-39	82.2706
PSMC3	-0.299386	1.0828	-14.8179	5.54816e-41	1.83495e-39	82.2592
SIX5	0.232736	0.537398	14.8148	5.72631e-41	1.8918e-39	82.2278
ZNF179	-0.440385	1.90896	-14.8134	5.80808e-41	1.91673e-39	82.2137
C1orf139	0.615927	3.08454	14.8126	5.85826e-41	1.93119e-39	82.2051
EGR2	-0.239461	0.267498	-14.8116	5.91327e-41	1.9472e-39	82.1959
INPP5D	0.402418	1.14015	14.81	6.01215e-41	1.97761e-39	82.1794
ATP5G1	-0.504061	2.62876	-14.809	6.07228e-41	1.99523e-39	82.1695
LOC360165	-0.693274	4.73461	-14.808	6.1379e-41	2.0146e-39	82.1588
CDC42EP4	0.47515	1.95951	14.8064	6.23645e-41	2.04473e-39	82.1429
CCNDBP1	-0.343408	1.62633	-14.803	6.45133e-41	2.1129e-39	82.1093
hCT2276638	-0.560661	2.37513	-14.8015	6.55308e-41	2.14391e-39	82.0937
ZNF395	0.384055	1.91288	14.8008	6.59817e-41	2.15633e-39	82.0869
FLJ33708	-0.0586901	0.0767991	-14.8004	6.62775e-41	2.16366e-39	82.0824
GPRASP2	-0.564319	1.97423	-14.7994	6.69017e-41	2.18169e-39	82.0731
UNC5D	-0.0801565	0.16537	-14.7927	7.15965e-41	2.33228e-39	82.0057
DNAL4	-0.332322	1.73143	-14.791	7.28644e-41	2.37103e-39	81.9882
TIMP1	0.992602	1.93891	14.7821	7.96878e-41	2.59028e-39	81.8992
GFRA2	-0.138652	0.247362	-14.7798	8.15611e-41	2.64833e-39	81.8761
JAZF1	-0.170529	0.496295	-14.7793	8.20056e-41	2.65991e-39	81.8707
MAST3	-0.467185	2.21924	-14.7785	8.27064e-41	2.67978e-39	81.8622
KIAA1715	-0.121567	0.363048	-14.7742	8.63597e-41	2.79516e-39	81.8193
HBP1	0.36052	1.5659	14.7737	8.68299e-41	2.80738e-39	81.8139
HARS2	-0.261586	1.22289	-14.7683	9.16357e-41	2.9596e-39	81.7603
CRI1	-0.527865	3.24115	-14.7672	9.26746e-41	2.98997e-39	81.7491
C1R	0.646237	1.11721	14.7585	1.01226e-40	3.26238e-39	81.6613
TIMM10	-0.252522	1.02195	-14.7531	1.06862e-40	3.44038e-39	81.6074
LSS	0.511231	2.73951	14.7522	1.07802e-40	3.46561e-39	81.5987
HBQ1	-0.111374	0.257336	-14.7522	1.07875e-40	3.46561e-39	81.5981
DGKB	-0.266366	0.876769	-14.752	1.08072e-40	3.46825e-39	81.5962
CD302	0.257229	0.619945	14.7516	1.08549e-40	3.4799e-39	81.5919
PPM1H	-0.500249	1.50208	-14.7509	1.09225e-40	3.49785e-39	81.5857
C10orf7	-0.277084	1.43573	-14.7495	1.10778e-40	3.54384e-39	81.5716
TUBB2A	-0.926738	4.97594	-14.7401	1.21898e-40	3.89545e-39	81.4765
STAR	-0.20673	0.346855	-14.7395	1.22635e-40	3.9149e-39	81.4705
LOC389652	-0.178465	0.358068	-14.7384	1.24027e-40	3.95517e-39	81.4593
NLGN4X	-0.293871	1.10096	-14.727	1.39097e-40	4.43108e-39	81.3453
RNF128	-0.18711	0.460198	-14.7249	1.42123e-40	4.52271e-39	81.3239
CHCHD7	-0.298234	1.0617	-14.7214	1.47259e-40	4.68123e-39	81.2886
KIAA0090	-0.152564	0.688809	-14.7196	1.49891e-40	4.75989e-39	81.271
BM710955	-0.113778	0.23205	-14.7189	1.50951e-40	4.78855e-39	81.264
SLC25A15	-0.0913123	0.344854	-14.7185	1.51502e-40	4.80099e-39	81.2603
AL832168	-0.141911	0.409549	-14.7147	1.57444e-40	4.98407e-39	81.2221
hCT1642566.3	-0.176871	0.45513	-14.7117	1.62396e-40	5.13547e-39	81.1913
BECN1	-0.214943	0.550564	-14.7081	1.68349e-40	5.31818e-39	81.1555
OSBPL11	0.208388	0.617402	14.7035	1.76329e-40	5.56445e-39	81.1095
RASSF8	0.225751	0.601648	14.7027	1.77706e-40	5.60209e-39	81.1017
FSTL1	0.575567	1.7484	14.7021	1.7882e-40	5.63135e-39	81.0955
PSMD7	-0.255391	1.38308	-14.702	1.79045e-40	5.63258e-39	81.0943
ATXN10	-0.365622	2.58179	-14.7005	1.81833e-40	5.71436e-39	81.0789
ZMAT4	-0.404762	1.18674	-14.7001	1.82587e-40	5.7321e-39	81.0748
CHDH	0.302988	0.855732	14.6947	1.92715e-40	6.0438e-39	81.0211
FAM40B	-0.231903	0.73906	-14.6928	1.96419e-40	6.15359e-39	81.0022
ZCCHC8	0.175183	0.846018	14.6885	2.05213e-40	6.42245e-39	80.9586
COX7A2	-0.45743	4.63702	-14.683	2.16823e-40	6.77879e-39	80.9039
RHBDF1	0.351273	1.15933	14.6828	2.17267e-40	6.78566e-39	80.9019
SERF1B	-0.341509	1.84607	-14.6817	2.19762e-40	6.85653e-39	80.8905
C1S	0.740257	1.53994	14.6789	2.25967e-40	7.04286e-39	80.8628
SMO	0.204133	0.552625	14.6741	2.3714e-40	7.38352e-39	80.8148
HSS00303655	-0.186098	0.39724	-14.6727	2.4066e-40	7.48543e-39	80.8002
HAPLN1	-0.0898673	0.128785	-14.6702	2.46796e-40	7.6684e-39	80.7752
UGP2	-0.401272	1.9942	-14.6607	2.71613e-40	8.43085e-39	80.6799
NTN4	-0.170973	0.513187	-14.6595	2.74926e-40	8.52496e-39	80.6678
SYT13	-0.730053	3.01962	-14.6561	2.84386e-40	8.80927e-39	80.6342
RNF150	-0.274631	0.517596	-14.6549	2.8793e-40	8.90995e-39	80.6219
ACTR10	-0.524632	2.82249	-14.6544	2.89306e-40	8.9434e-39	80.6171
C16orf24	-0.291446	1.99216	-14.6491	3.05286e-40	9.42777e-39	80.5637
SLC25A18	0.593722	2.47689	14.648	3.08471e-40	9.51641e-39	80.5534
FAM64A	-0.413177	1.74363	-14.645	3.17988e-40	9.80005e-39	80.5231
CFHL1	0.691587	1.1403	14.6425	3.26139e-40	1.0041e-38	80.498
PTPN5	-0.604071	2.46071	-14.6411	3.30833e-40	1.01752e-38	80.4838
HSS00171995	-0.202527	0.595288	-14.6399	3.35023e-40	1.02936e-38	80.4713
MAPRE1	0.366538	1.58944	14.6272	3.80655e-40	1.16838e-38	80.3443
FKBP3	-0.402746	2.84528	-14.6238	3.93699e-40	1.2072e-38	80.3108
MRPL1	-0.272062	0.967444	-14.6233	3.95777e-40	1.21234e-38	80.3056
NM_001733_sat	0.812439	1.56226	14.6214	4.03492e-40	1.23473e-38	80.2864
MTMR3	0.245215	1.89478	14.6154	4.28615e-40	1.31028e-38	80.2263
C10orf22	-0.319005	1.41039	-14.615	4.30283e-40	1.31405e-38	80.2224
SPP1	1.07906	3.53675	14.6126	4.40788e-40	1.34478e-38	80.1985
TACC2	-0.153587	0.808646	-14.6062	4.70149e-40	1.43291e-38	80.1343
ATP6V0E	0.307723	0.971073	14.6038	4.81564e-40	1.46623e-38	80.1105
ATP6V1D	-0.385532	1.69195	-14.6037	4.82262e-40	1.46688e-38	80.109
C2orf10	-0.212631	0.457964	-14.602	4.90489e-40	1.49041e-38	80.0922
TMEM14A	-0.494196	2.12455	-14.6012	4.94628e-40	1.50148e-38	80.0839
TBR1	-0.389806	0.817607	-14.5953	5.24776e-40	1.5914e-38	80.025
hCT1823311.2	-0.146393	0.368356	-14.5952	5.25482e-40	1.59195e-38	80.0237
C20orf133	-0.110331	0.341898	-14.5938	5.32592e-40	1.61187e-38	80.0103
CDK5	-0.356325	1.72463	-14.5926	5.38903e-40	1.62935e-38	79.9986
C16orf5	0.294683	1.13245	14.5923	5.4072e-40	1.63321e-38	79.9953
hCT2323868	-0.63721	3.68554	-14.5912	5.47051e-40	1.65069e-38	79.9837
MAGEF1	-0.346399	1.70169	-14.5892	5.57795e-40	1.68143e-38	79.9644
MGC13379	0.234349	0.973683	14.5879	5.65531e-40	1.70306e-38	79.9507
UQCRQ	-0.263436	3.0589	-14.5839	5.88349e-40	1.77001e-38	79.9114
RSAD1	0.303934	2.13614	14.5769	6.31353e-40	1.8975e-38	79.8412
DHRS3	0.394757	1.26885	14.5747	6.45387e-40	1.93776e-38	79.8194
PPP1R14BP1	0.358226	1.20852	14.5744	6.47459e-40	1.94206e-38	79.8162
GSN	0.648104	3.15638	14.5716	6.66079e-40	1.99593e-38	79.788
STOML1	-0.392571	1.99137	-14.5706	6.72503e-40	2.01319e-38	79.7784
SLC16A9	0.421665	0.813333	14.5702	6.75289e-40	2.01953e-38	79.7743
COQ3	-0.252381	0.74189	-14.562	7.33762e-40	2.19224e-38	79.6918
NRG1	-0.0863599	0.293961	-14.5602	7.46745e-40	2.22883e-38	79.6743
C9orf4	-0.298826	0.588334	-14.5597	7.50993e-40	2.2393e-38	79.6687
NM_001734_sat	0.768082	1.62973	14.5538	7.96199e-40	2.37176e-38	79.6106
ATP5GP4	-0.201694	0.906968	-14.5537	7.97287e-40	2.37267e-38	79.6092
RAD51C	-0.201343	0.775376	-14.5536	7.9836e-40	2.37332e-38	79.6079
UBE2N	-0.402527	1.78636	-14.5535	7.99072e-40	2.37332e-38	79.607
C21orf51	-0.196	0.729866	-14.5476	8.47697e-40	2.51528e-38	79.5482
Contig4380_RC_sat	0.880032	3.12387	14.5473	8.50644e-40	2.5201e-38	79.5448
DLEU7	-0.137663	0.208167	-14.5472	8.50986e-40	2.5201e-38	79.5444
ACSBG1	0.704815	3.05187	14.5467	8.55648e-40	2.53143e-38	79.539
hCT2302639	0.33405	1.36309	14.5424	8.93305e-40	2.64026e-38	79.4961
DPP10	-0.332783	0.95851	-14.5382	9.313e-40	2.74988e-38	79.4547
SLC35B4	-0.209141	0.844993	-14.5371	9.42338e-40	2.77976e-38	79.443
GOT2	-0.488209	2.77558	-14.5338	9.73578e-40	2.86912e-38	79.4106
hCT1642704.2	-0.27878	0.789848	-14.5316	9.9603e-40	2.93243e-38	79.3879
KIAA1005	-0.120115	0.328452	-14.5283	1.02939e-39	3.02771e-38	79.3552
hCT1830066.2	-0.476104	2.43253	-14.5248	1.06656e-39	3.13399e-38	79.3199
STXBP5L	-0.19973	0.512407	-14.5225	1.0908e-39	3.20212e-38	79.2975
KLHL14	-0.0883944	0.169534	-14.5187	1.13324e-39	3.32347e-38	79.2596
HEPH	0.371041	1.31874	14.5167	1.1566e-39	3.3887e-38	79.2393
DYNLL2	-0.136443	0.600045	-14.5159	1.16558e-39	3.41172e-38	79.2316
KIAA1166	-0.190398	0.961897	-14.5133	1.19709e-39	3.50057e-38	79.2051
TUSC2	-0.351593	1.82344	-14.5117	1.21549e-39	3.55094e-38	79.1899
CORO2A	-0.101849	0.285585	-14.511	1.22472e-39	3.57446e-38	79.1824
TRIM22	0.332848	0.87869	14.5049	1.30178e-39	3.79571e-38	79.1217
NMNAT2	-0.61055	2.26911	-14.5026	1.33203e-39	3.88017e-38	79.0989
GIMAP5	0.29435	0.637154	14.5013	1.3502e-39	3.92932e-38	79.0854
LOC341604	-0.202105	0.280633	-14.501	1.35391e-39	3.93343e-38	79.0827
C6orf35	-0.222245	0.998552	-14.501	1.35421e-39	3.93343e-38	79.0825
hCT15833.2	0.473235	1.04271	14.498	1.39537e-39	4.04912e-38	79.0527
ATP9A	-0.453092	3.20471	-14.4974	1.40394e-39	4.07007e-38	79.0466
TAZ	0.27421	1.37668	14.4906	1.50261e-39	4.35198e-38	78.9791
AP1G2	0.3683	1.50884	14.49	1.51188e-39	4.37463e-38	78.973
LOC338651	-0.0813649	0.161105	-14.4862	1.57148e-39	4.54275e-38	78.9345
FIBP	-0.344022	1.98517	-14.4845	1.59757e-39	4.61377e-38	78.9182
EXOC6	-0.211471	0.604241	-14.4832	1.61852e-39	4.6698e-38	78.9052
SMYD2	-0.386769	0.98466	-14.4822	1.63535e-39	4.7139e-38	78.8949
APEH	-0.318374	1.47255	-14.4811	1.65349e-39	4.76163e-38	78.884
KIAA1949	0.389102	0.974469	14.4809	1.65649e-39	4.76574e-38	78.8822
LBH	-0.382488	1.16885	-14.4765	1.73089e-39	4.97507e-38	78.8385
PEX11B	-0.3637	1.60983	-14.4741	1.77396e-39	5.09403e-38	78.8141
WDR40A	0.221329	1.25429	14.4729	1.79564e-39	5.15141e-38	78.802
AQP4	0.713756	2.48319	14.4651	1.94125e-39	5.56389e-38	78.7245
TIMM23	-0.27223	1.91434	-14.4642	1.95892e-39	5.60922e-38	78.7154
C1orf74	-0.106131	0.274745	-14.4631	1.98042e-39	5.66543e-38	78.7046
NDUFB2	-0.256461	2.8909	-14.4624	1.99385e-39	5.69846e-38	78.6979
GPT2	0.531512	2.40819	14.4593	2.05677e-39	5.87274e-38	78.667
GIMAP4	0.373439	1.01066	14.4574	2.09772e-39	5.98403e-38	78.6474
KIAA1912	-0.386724	1.62302	-14.4542	2.16628e-39	6.17379e-38	78.6154
TGFB2	0.389205	1.06141	14.4539	2.17244e-39	6.18553e-38	78.6126
MT1G	1.11995	3.81102	14.452	2.21363e-39	6.2969e-38	78.5939
DDR1	0.579544	2.53878	14.4501	2.25532e-39	6.40947e-38	78.5754
GPHN	-0.279289	1.18701	-14.4408	2.47605e-39	7.03016e-38	78.4825
TXNL4A	-0.126347	0.460077	-14.4368	2.57673e-39	7.30597e-38	78.4429
XM_210335	-0.27142	0.803276	-14.4368	2.57801e-39	7.30597e-38	78.4424
ATP5B	-0.717528	4.37565	-14.4361	2.59722e-39	7.35354e-38	78.435
WDR61	-0.300743	1.46614	-14.4331	2.67486e-39	7.56628e-38	78.4057
PIN1	-0.443178	2.37727	-14.431	2.73171e-39	7.7199e-38	78.3848
KIAA0984	-0.264297	0.490162	-14.4276	2.8263e-39	7.97975e-38	78.351
LOC400451	-0.184102	0.854952	-14.4241	2.92696e-39	8.25626e-38	78.3162
hCT1643477.2	0.377041	0.6601	14.4216	3.00264e-39	8.46186e-38	78.2908
TSPYL5	-0.413526	2.01434	-14.4155	3.19186e-39	8.98675e-38	78.2301
SEC61A1	0.358249	2.26913	14.4152	3.20076e-39	9.00345e-38	78.2273
KIAA1045	-0.429018	1.41665	-14.4124	3.29317e-39	9.25479e-38	78.199
CSDA	0.865581	1.56892	14.4122	3.2995e-39	9.26399e-38	78.1971
TRIP10	0.299746	0.498042	14.4085	3.42427e-39	9.6054e-38	78.1602
SLC39A11	0.29049	0.895544	14.4064	3.49453e-39	9.79342e-38	78.14
ENST00000298211	-0.360638	1.34303	-14.4052	3.53857e-39	9.90766e-38	78.1275
RERE	0.298882	2.40079	14.4047	3.555e-39	9.94448e-38	78.1229
ENST00000241847	-0.234312	0.846827	-14.4043	3.57112e-39	9.98035e-38	78.1184
NEF3	-0.941268	2.57113	-14.4016	3.66983e-39	1.02468e-37	78.0913
MYD88	0.356871	0.926705	14.4	3.72648e-39	1.03904e-37	78.0761
GSK3B	-0.268811	1.43666	-14.4	3.72811e-39	1.03904e-37	78.0757
LOC388272	-0.187004	0.526124	-14.3984	3.78694e-39	1.05446e-37	78.0601
RANBP1	-0.283617	2.33449	-14.3983	3.79062e-39	1.05452e-37	78.0591
CCNA1	-0.217882	0.578782	-14.3969	3.8466e-39	1.06911e-37	78.0446
ATP6V1B2	-1.00351	2.80159	-14.3964	3.86611e-39	1.07355e-37	78.0395
HINT1	-0.494408	3.4748	-14.395	3.91831e-39	1.08704e-37	78.0262
MGC14327	-0.224597	1.54521	-14.3934	3.98324e-39	1.10405e-37	78.0099
SRrp35	-0.213227	0.518934	-14.3865	4.26841e-39	1.18201e-37	77.9411
PMS2L5	-0.12525	0.671443	-14.3828	4.42742e-39	1.22492e-37	77.9048
PPP1R14B	0.326639	1.26399	14.3811	4.5043e-39	1.24505e-37	77.8876
PACSIN1	-0.617756	3.73927	-14.376	4.7373e-39	1.30826e-37	77.8375
MGC21688	-0.384563	3.04973	-14.3756	4.75773e-39	1.31271e-37	77.8332
POLR2K	-0.47733	1.93115	-14.3751	4.78286e-39	1.31844e-37	77.828
VDAC1	-0.672194	2.38514	-14.367	5.18645e-39	1.42839e-37	77.7474
MGA	0.230291	0.938324	14.3645	5.31929e-39	1.46365e-37	77.7223
BTBD10	-0.488424	1.8381	-14.364	5.34596e-39	1.46965e-37	77.7173
DLAT	-0.219388	0.724764	-14.3626	5.41837e-39	1.48821e-37	77.704
ATP5C1	-0.476799	2.53094	-14.3595	5.58769e-39	1.53332e-37	77.6734
C2orf32	-0.422493	2.17305	-14.3496	6.17265e-39	1.69231e-37	77.5744
SERPING1	0.469108	1.24594	14.347	6.33359e-39	1.73486e-37	77.5488
B3GALT2	-0.13969	0.182053	-14.346	6.40049e-39	1.75161e-37	77.5383
SLC30A9	-0.405359	2.45515	-14.3454	6.43758e-39	1.76017e-37	77.5326
ANKRD15	0.352801	1.31513	14.3427	6.6109e-39	1.80593e-37	77.5062
RXRA	0.332938	1.61413	14.3419	6.66614e-39	1.81938e-37	77.4979
COMT	0.329868	2.25048	14.3388	6.87772e-39	1.87543e-37	77.4669
SPATS2	-0.272351	0.916415	-14.3375	6.96862e-39	1.89851e-37	77.4538
PTGFRN	-0.224602	0.959492	-14.3371	6.99334e-39	1.90353e-37	77.4503
LOC550643	-0.235687	1.2849	-14.3355	7.10549e-39	1.93232e-37	77.4345
CENTD2	0.296778	1.19975	14.335	7.13941e-39	1.93981e-37	77.4297
FGF14	-0.437768	1.01359	-14.3341	7.2087e-39	1.95688e-37	77.4201
CFH	0.682826	1.11725	14.3324	7.32801e-39	1.98749e-37	77.4038
HSS00138605	0.239791	0.716085	14.3292	7.56732e-39	2.05055e-37	77.3719
RAB6A	-0.499141	3.68413	-14.3269	7.74251e-39	2.09615e-37	77.3491
ATP5L	-0.386463	1.85872	-14.3243	7.95073e-39	2.1506e-37	77.3227
TMEM38A	-0.31694	1.05247	-14.3227	8.07358e-39	2.18188e-37	77.3075
HRAS	-0.20291	1.26527	-14.3188	8.39476e-39	2.26666e-37	77.2687
TIMM8A	-0.0863301	0.175206	-14.311	9.08084e-39	2.44973e-37	77.1906
GNG5ps	0.485605	1.93023	14.3093	9.23573e-39	2.48929e-37	77.1738
BAG3	0.875054	1.63151	14.3063	9.51028e-39	2.56101e-37	77.1447
MYT1L	-0.603949	1.43662	-14.304	9.73428e-39	2.619e-37	77.1215
NDUFV2	-0.393067	2.27051	-14.3003	1.01021e-38	2.71557e-37	77.0846
ACOT4	-0.0813246	0.19401	-14.2996	1.01686e-38	2.73101e-37	77.0781
DIP13B	0.350477	1.37448	14.2978	1.03565e-38	2.77901e-37	77.0599
RABEPK	-0.240629	1.62009	-14.2956	1.05859e-38	2.83804e-37	77.0382
ANXA2P1	0.918572	2.02619	14.2923	1.09424e-38	2.93103e-37	77.0052
PDF	-0.297498	1.39571	-14.2845	1.18234e-38	3.16422e-37	76.9282
GAP43	-0.897215	4.57835	-14.2831	1.19918e-38	3.20646e-37	76.9142
C2orf11	0.514963	1.744	14.2827	1.20412e-38	3.21682e-37	76.9101
LRRC40	-0.274708	0.825802	-14.2784	1.2566e-38	3.35406e-37	76.8677
IMMT	-0.371926	1.46231	-14.2779	1.26309e-38	3.36843e-37	76.8626
TUBA3	-0.622621	3.91701	-14.2777	1.26641e-38	3.37431e-37	76.86
FLJ22170	-0.109075	0.484387	-14.2743	1.30942e-38	3.48585e-37	76.8268
C1orf78	0.378502	0.802289	14.2711	1.35157e-38	3.59489e-37	76.7953
DKFZp434N2030	-0.178916	0.350877	-14.2672	1.40648e-38	3.73765e-37	76.7557
hCT18281.2	-0.18722	0.418295	-14.2649	1.4391e-38	3.82099e-37	76.7329
LOC86123	-0.563815	3.44882	-14.2597	1.51547e-38	4.02025e-37	76.6815
RAP1GDS1	-0.33742	1.67147	-14.2591	1.5237e-38	4.03855e-37	76.6761
PRKAR1A	-0.539213	1.64631	-14.2563	1.56722e-38	4.15025e-37	76.6481
FAM92A1	-0.105027	0.308161	-14.2537	1.60811e-38	4.25481e-37	76.6225
PLEKHF1	0.223196	0.761328	14.2525	1.62772e-38	4.30294e-37	76.6104
D4ST1	0.168609	0.568505	14.2514	1.64524e-38	4.34548e-37	76.5998
HS6ST2	-0.332252	0.82709	-14.2503	1.66366e-38	4.3903e-37	76.5887
ENSAP2	-0.147624	0.334945	-14.2475	1.71056e-38	4.51013e-37	76.5611
AP3M2	-0.344904	2.12934	-14.2446	1.76081e-38	4.63859e-37	76.5323
SLC25A4	-0.486587	2.6309	-14.2442	1.76907e-38	4.65629e-37	76.5277
BZW2	-0.141426	0.477485	-14.2438	1.77592e-38	4.67027e-37	76.5238
HDGF	0.360001	3.57135	14.2436	1.77946e-38	4.67551e-37	76.5218
C1QB	0.832576	1.78978	14.2408	1.82856e-38	4.80036e-37	76.4948
TATDN1	-0.122706	0.559498	-14.2408	1.83034e-38	4.80087e-37	76.4938
VSNL1	-0.85281	3.29666	-14.2381	1.88007e-38	4.92705e-37	76.4672
ENST00000297368	-0.380886	1.5709	-14.238	1.88187e-38	4.92751e-37	76.4662
PPP3CB	-0.629641	3.45816	-14.2378	1.88558e-38	4.93296e-37	76.4642
hCT1828961.1	-0.0920965	0.392816	-14.2364	1.91177e-38	4.99715e-37	76.4505
LRRC49	-0.262408	0.60581	-14.2349	1.93969e-38	5.06576e-37	76.4361
NXN	0.403437	1.16819	14.2279	2.08145e-38	5.4313e-37	76.366
hCT1970878.1	-0.356958	0.679843	-14.2256	2.12789e-38	5.54772e-37	76.3441
PLEKHC1	0.445121	2.02182	14.2255	2.13135e-38	5.55196e-37	76.3425
MARLIN1	-0.488315	1.97916	-14.2244	2.15507e-38	5.60891e-37	76.3315
SMAD4	0.216513	1.00713	14.2197	2.2567e-38	5.86839e-37	76.2856
PMS2L3	-0.120136	0.364655	-14.2175	2.30858e-38	5.99815e-37	76.263
C9orf88	0.514206	1.54205	14.2161	2.3403e-38	6.07535e-37	76.2495
SLC20A1	-0.213946	1.71048	-14.2109	2.46465e-38	6.39269e-37	76.198
C1QG	0.794835	1.52973	14.21	2.48731e-38	6.44594e-37	76.1889
PPP1R2	-0.226034	0.575532	-14.2045	2.62597e-38	6.79948e-37	76.135
TUBA2	-0.504867	2.22444	-14.2012	2.71585e-38	7.02619e-37	76.1015
DNAJC6	-0.129029	0.277065	-14.1957	2.86883e-38	7.41563e-37	76.0471
NHLRC2	0.165156	0.949186	14.1943	2.90829e-38	7.51123e-37	76.0335
LCP1	0.491056	0.80724	14.1937	2.92598e-38	7.55046e-37	76.0275
CHCHD2	-0.513709	4.01537	-14.1897	3.04459e-38	7.84987e-37	75.988
GLRB	-0.71428	1.47417	-14.1888	3.07165e-38	7.91291e-37	75.9792
LRPPRC	-0.262516	1.09759	-14.1877	3.10545e-38	7.99317e-37	75.9683
ATP6V1H	-0.341784	0.984452	-14.1867	3.13559e-38	8.06297e-37	75.9587
TSNAX	-0.242022	0.959391	-14.1867	3.13789e-38	8.06297e-37	75.9579
AK054975	-0.283943	0.670824	-14.1861	3.15579e-38	8.10208e-37	75.9523
C20orf121	-0.251755	0.874456	-14.1857	3.16637e-38	8.12236e-37	75.949
PRKAG1	-0.133171	0.757375	-14.1854	3.17724e-38	8.14337e-37	75.9456
CD8A	-0.0636365	0.218925	-14.1817	3.29626e-38	8.44127e-37	75.909
ARF5	-0.437343	3.13322	-14.178	3.4188e-38	8.74769e-37	75.8727
LRRC4C	-0.458002	2.09356	-14.1726	3.60957e-38	9.22801e-37	75.8187
SCN2A2	-0.591104	1.84349	-14.1703	3.69407e-38	9.43607e-37	75.7957
TRIM47	0.396096	1.00648	14.1691	3.73557e-38	9.53404e-37	75.7846
FLJ10415	0.351413	2.13363	14.1687	3.75045e-38	9.56397e-37	75.7807
CLDN5	0.617128	2.02158	14.1678	3.78738e-38	9.65003e-37	75.7709
DOC2A	-0.292143	1.08784	-14.1649	3.89785e-38	9.92313e-37	75.7424
SERTAD3	0.14123	0.384328	14.157	4.21692e-38	1.07264e-36	75.6641
C8orf38	-0.146709	0.53332	-14.1521	4.42489e-38	1.1246e-36	75.6163
ZIC1	0.764469	1.92564	14.151	4.47488e-38	1.13635e-36	75.6051
NM_004549_sat	-0.39314	1.01692	-14.1482	4.60083e-38	1.16736e-36	75.5775
ATG7	-0.134867	0.477416	-14.1447	4.7618e-38	1.20719e-36	75.5434
DBC1	-0.309854	1.17386	-14.1406	4.96386e-38	1.25736e-36	75.502
MT1F	1.07249	3.15592	14.1393	5.0262e-38	1.27209e-36	75.4896
MTMR9	-0.150446	0.955195	-14.1366	5.16151e-38	1.30524e-36	75.4632
STAMBPL1	-0.171889	0.417476	-14.1356	5.21647e-38	1.31804e-36	75.4527
AK091686	-0.166529	0.339725	-14.1298	5.52488e-38	1.3948e-36	75.3956
TERF2IP	-0.637307	3.4731	-14.1258	5.74865e-38	1.45009e-36	75.3561
PCMTD1	0.255801	1.50302	14.1223	5.95411e-38	1.50066e-36	75.3212
PLK2	-0.663273	1.71913	-14.1111	6.65421e-38	1.67572e-36	75.2107
C14orf162	-0.164672	0.504294	-14.1077	6.88222e-38	1.7317e-36	75.1772
ILK	0.244619	1.96139	14.1076	6.8897e-38	1.73215e-36	75.1762
BRUNOL4	-0.34938	1.25248	-14.1074	6.90468e-38	1.73447e-36	75.174
CHAF1B	-0.100718	0.202165	-14.1063	6.98091e-38	1.75217e-36	75.1631
CAMTA1	0.249574	1.25598	14.106	6.99847e-38	1.75512e-36	75.1606
GRM8	-0.0901001	0.309882	-14.103	7.21399e-38	1.80767e-36	75.1304
NDUFA7	-0.31386	2.1469	-14.1022	7.26756e-38	1.81959e-36	75.1231
HSS00168472	0.378104	1.2432	14.0944	7.85693e-38	1.96553e-36	75.0456
NELL2	-1.01639	2.53137	-14.0897	8.22854e-38	2.0568e-36	74.9996
COX10	-0.159276	0.540443	-14.0842	8.69069e-38	2.17052e-36	74.9453
RAN	-0.535835	1.11616	-14.0768	9.34971e-38	2.33319e-36	74.8727
LOC348840	-0.0346108	0.0545039	-14.0754	9.48128e-38	2.36408e-36	74.8588
S100A10	0.772201	1.58376	14.0745	9.56673e-38	2.38342e-36	74.8499
RNPS1	-0.165475	0.945512	-14.0733	9.67927e-38	2.40948e-36	74.8382
DYNLT1	0.404891	1.94869	14.0717	9.83596e-38	2.44647e-36	74.8223
ENSA	-0.935597	2.21152	-14.0708	9.92268e-38	2.46602e-36	74.8135
HLA-DRA	0.79554	1.98318	14.0706	9.94305e-38	2.46905e-36	74.8115
SYNGR2	0.435833	1.67324	14.0674	1.02689e-37	2.54787e-36	74.7795
LR8	0.290996	0.837711	14.0662	1.03935e-37	2.57668e-36	74.7675
HSD11B2	0.230013	0.338574	14.0634	1.06791e-37	2.64533e-36	74.7405
RBM6	0.324276	1.65001	14.0622	1.08071e-37	2.67483e-36	74.7287
KIAA0913	0.251807	1.68607	14.0613	1.09046e-37	2.69483e-36	74.7197
SRM	-0.239942	1.04086	-14.0613	1.09056e-37	2.69483e-36	74.7196
XM_173704	-0.586497	1.6999	-14.0603	1.10191e-37	2.72065e-36	74.7094
hCT1971365	-0.198524	0.759076	-14.0602	1.10298e-37	2.72108e-36	74.7084
SYN2	-0.676385	2.63316	-14.0568	1.14116e-37	2.81298e-36	74.6746
LRRN6A	-0.462532	2.01016	-14.0558	1.15201e-37	2.83742e-36	74.6652
LRRC47	-0.332335	1.95722	-14.0551	1.15959e-37	2.85375e-36	74.6586
hCT1971236.1	-0.541605	2.9758	-14.0534	1.1795e-37	2.90039e-36	74.6417
PRKCD	-0.322564	1.37601	-14.0524	1.19189e-37	2.9285e-36	74.6313
MRVI1	0.491533	1.6675	14.0498	1.22276e-37	3.00192e-36	74.6059
TGIF	0.194514	0.439424	14.0475	1.25061e-37	3.0678e-36	74.5835
NDUFA8	-0.36069	2.22101	-14.0465	1.26293e-37	3.09551e-36	74.5738
GSS	-0.282968	1.58288	-14.0427	1.31155e-37	3.21207e-36	74.5362
C21orf5	-0.271357	0.678162	-14.0423	1.31669e-37	3.22206e-36	74.5324
RREB1	0.136811	0.351402	14.0396	1.35227e-37	3.30645e-36	74.5059
hCT2297348	-0.149833	0.438986	-14.0387	1.36567e-37	3.33654e-36	74.496
LOC201895	-0.220799	1.11411	-14.0375	1.38203e-37	3.37379e-36	74.4842
LDOC1L	-0.186923	1.00974	-14.0374	1.38329e-37	3.37414e-36	74.4833
GPR120	-0.0744483	0.130684	-14.037	1.3885e-37	3.38412e-36	74.4796
KLHL21	0.37402	2.12192	14.0364	1.39619e-37	3.40012e-36	74.4741
KIAA0963	0.404198	1.00744	14.0341	1.4281e-37	3.47504e-36	74.4516
KCNS2	-0.191523	0.377285	-14.023	1.59415e-37	3.876e-36	74.3423
MGST3	-0.35143	3.49577	-14.0228	1.59825e-37	3.88285e-36	74.3397
RSE_00000675822	-0.373392	1.94369	-14.0209	1.62859e-37	3.95336e-36	74.321
SMARCA4	-0.295637	2.44088	-14.0203	1.63898e-37	3.97542e-36	74.3147
RARRES1	-0.176277	0.35494	-14.0172	1.68983e-37	4.09546e-36	74.2844
C1orf173	-0.537839	1.23763	-14.0146	1.73273e-37	4.1961e-36	74.2594
SEC61A2	-0.262518	1.47373	-14.0097	1.81913e-37	4.40181e-36	74.2111
S100A11	0.731128	1.29261	14.0087	1.83862e-37	4.4454e-36	74.2005
MXD4	0.387823	2.76489	14.0039	1.92651e-37	4.6542e-36	74.1541
SARS	-0.306923	1.94497	-14.0031	1.94291e-37	4.69007e-36	74.1456
CIZ1	0.337508	2.97023	14.0023	1.9575e-37	4.72152e-36	74.1382
KCNJ6	-0.242709	0.688738	-13.9995	2.01249e-37	4.85031e-36	74.1107
CACNA2D3	-0.212862	0.499825	-13.9964	2.0751e-37	4.99723e-36	74.0802
FKBP1B	-0.354118	1.65951	-13.9958	2.08853e-37	5.02557e-36	74.0738
ATP6V1E1	-0.558137	4.12628	-13.9955	2.09382e-37	5.03431e-36	74.0713
EGFR	0.148736	0.462973	13.9923	2.16167e-37	5.19333e-36	74.0396
RND1	-0.355586	1.20012	-13.9916	2.17687e-37	5.22569e-36	74.0326
FBXO45	-0.173471	0.702543	-13.9897	2.21916e-37	5.32299e-36	74.0135
EIF4E	-0.323704	1.41037	-13.9894	2.22447e-37	5.33152e-36	74.0111
MLLT11	-0.853352	4.55359	-13.9858	2.30464e-37	5.5193e-36	73.9759
CYCSP39	-0.528589	1.12981	-13.9826	2.37926e-37	5.69349e-36	73.9443
SNX10	-0.635546	2.5217	-13.9822	2.39004e-37	5.71478e-36	73.9398
LRIG1	0.645105	3.01032	13.9794	2.45531e-37	5.86623e-36	73.913
PECAM1	0.42276	0.946541	13.9767	2.52359e-37	6.0239e-36	73.8857
Kua-UEV	-0.284165	2.26391	-13.9766	2.52529e-37	6.0239e-36	73.885
FLJ23049	-0.157369	0.325253	-13.9757	2.5491e-37	6.07593e-36	73.8757
RRAGB	-0.264597	0.857211	-13.975	2.56559e-37	6.11042e-36	73.8693
KIAA0317	-0.148768	0.810898	-13.9696	2.70789e-37	6.44426e-36	73.8157
SEPT6	-0.266677	1.02424	-13.9681	2.7479e-37	6.53435e-36	73.8011
LOC347421	-0.203289	1.09499	-13.9654	2.82128e-37	6.70359e-36	73.7749
TTC9	-0.220302	0.625849	-13.962	2.91709e-37	6.9258e-36	73.7417
CLIC1	0.566353	1.35117	13.9615	2.93239e-37	6.95667e-36	73.7365
PTS	-0.338366	1.26409	-13.9585	3.022e-37	7.16366e-36	73.7066
PPM1J	-0.268445	0.839777	-13.9532	3.18252e-37	7.53827e-36	73.6551
NDUFC2	-0.38099	1.97867	-13.9529	3.19259e-37	7.55621e-36	73.652
ABCA11	-0.0950327	0.291567	-13.9502	3.27937e-37	7.75555e-36	73.6253
ZBTB1	0.217992	0.782946	13.9479	3.35438e-37	7.92674e-36	73.6029
PRDX6	0.54958	3.65185	13.9468	3.39149e-37	8.00237e-36	73.5919
SLC3A2	0.348613	2.27952	13.9468	3.39166e-37	8.00237e-36	73.5919
PVRL3	-0.0801898	0.315607	-13.9461	3.41443e-37	8.04983e-36	73.5852
MELL1	0.0753724	0.195136	13.9438	3.49222e-37	8.22682e-36	73.5628
KIT	-0.366154	0.895733	-13.9405	3.60976e-37	8.4971e-36	73.5299
ZIC2	0.692512	2.00145	13.9369	3.74033e-37	8.79762e-36	73.4946
RDS	-0.240706	0.368782	-13.936	3.7723e-37	8.86594e-36	73.4861
ENTPD3	-0.366977	0.915225	-13.9347	3.82433e-37	8.98125e-36	73.4725
PPM1E	-0.157697	0.238812	-13.928	4.08315e-37	9.58165e-36	73.4074
IFT20	0.26055	1.60766	13.9262	4.15581e-37	9.7446e-36	73.3899
EVA1	0.215337	0.406117	13.9246	4.22272e-37	9.89384e-36	73.374
HCA112	0.266901	0.561771	13.9229	4.29765e-37	1.00616e-35	73.3566
FLJ10357	0.238284	0.724983	13.9218	4.34369e-37	1.01615e-35	73.346
ADORA3	0.380032	0.832995	13.9196	4.43932e-37	1.03772e-35	73.3243
EEF1E1	-0.198865	0.508244	-13.918	4.51005e-37	1.05345e-35	73.3086
NEK2	-0.057786	0.0771984	-13.9173	4.53974e-37	1.05956e-35	73.3021
ENST00000259216	-0.164754	0.356095	-13.9156	4.61839e-37	1.07709e-35	73.285
COX5A	-0.429022	2.49814	-13.9124	4.76697e-37	1.11089e-35	73.2535
C9orf91	-0.413569	1.60004	-13.9123	4.77147e-37	1.11108e-35	73.2526
RFK	-0.488943	1.84106	-13.9088	4.93791e-37	1.14896e-35	73.2185
FLJ25076	-0.632149	1.843	-13.9034	5.20841e-37	1.21097e-35	73.1655
NUDT18	-0.116746	0.283457	-13.9028	5.23835e-37	1.21699e-35	73.1598
XKR4	-0.326254	0.727676	-13.9026	5.24798e-37	1.2183e-35	73.158
PBXIP1	0.53812	2.46579	13.9025	5.25572e-37	1.21916e-35	73.1565
LOC283583	-0.0759534	0.227323	-13.8982	5.48463e-37	1.27053e-35	73.1142
TPD52L2	0.30949	3.35905	13.8982	5.48557e-37	1.27053e-35	73.114
C1orf79	0.249427	1.06657	13.8924	5.80447e-37	1.34336e-35	73.0578
C18orf16	-0.269396	0.934213	-13.892	5.83152e-37	1.34859e-35	73.0532
ECHDC1	-0.350232	1.50874	-13.8904	5.92367e-37	1.36886e-35	73.0376
ACP2	-0.315716	1.10274	-13.8901	5.94115e-37	1.37185e-35	73.0347
FLJ40142	-0.37204	1.93429	-13.8896	5.97178e-37	1.37788e-35	73.0296
FLJ13611	-0.140208	0.4865	-13.8891	5.996e-37	1.38241e-35	73.0256
C14orf29	-0.0954365	0.181566	-13.8876	6.08709e-37	1.40235e-35	73.0106
NUAK1	-0.429571	2.60329	-13.884	6.30679e-37	1.45186e-35	72.9753
TEAD1	0.147406	0.481981	13.8839	6.31711e-37	1.45313e-35	72.9737
C14orf94	0.282494	1.37076	13.8836	6.33258e-37	1.45558e-35	72.9713
MGC3101	-0.244563	0.819083	-13.881	6.49523e-37	1.49184e-35	72.9461
C9orf61	0.53304	1.44749	13.8767	6.78224e-37	1.55658e-35	72.9031
KIAA0323	0.232962	0.778855	13.8761	6.81878e-37	1.56378e-35	72.8978
REPS2	-0.174681	0.461444	-13.8758	6.8419e-37	1.56789e-35	72.8944
C20orf39	-0.360855	1.92879	-13.8744	6.93681e-37	1.58844e-35	72.8807
LOC392221	-0.438211	1.6006	-13.8734	7.00629e-37	1.60314e-35	72.8708
LOC286002	-0.475213	1.0421	-13.8728	7.04352e-37	1.61044e-35	72.8655
FLJ14503	-0.607283	1.88726	-13.8723	7.07989e-37	1.61754e-35	72.8604
C2orf23	-0.545466	2.22004	-13.872	7.10385e-37	1.62179e-35	72.857
RHOC	0.409317	1.35625	13.8698	7.2578e-37	1.65569e-35	72.8357
RCN2	-0.459222	2.25116	-13.8666	7.49217e-37	1.70787e-35	72.8042
hCT1645727.2	-0.273714	0.699343	-13.8625	7.79624e-37	1.77584e-35	72.7646
ENST00000295576	-0.419651	2.38629	-13.8558	8.33255e-37	1.89658e-35	72.6985
hCT2327428	-0.155388	0.249521	-13.8506	8.77286e-37	1.9953e-35	72.6473
VIM	0.910747	5.05367	13.8495	8.86945e-37	2.01575e-35	72.6364
RIT2	-0.224903	0.594725	-13.8419	9.55477e-37	2.16988e-35	72.5625
DDAH2	0.468367	1.98641	13.8396	9.77122e-37	2.21737e-35	72.5402
LOC388327	-0.0782612	0.22952	-13.837	1.0025e-36	2.27326e-35	72.5147
ATP5F1	-0.422524	2.75238	-13.8338	1.03516e-36	2.34556e-35	72.4829
UNG	0.379742	1.88673	13.8327	1.04603e-36	2.36842e-35	72.4725
FLJ40432	-0.158817	0.489225	-13.8302	1.07241e-36	2.42635e-35	72.4477
LOC96610	-0.106552	0.273546	-13.8294	1.08081e-36	2.44352e-35	72.44
PLEKHA7	0.185173	0.467658	13.8263	1.11442e-36	2.51762e-35	72.4095
LGALS8	-0.150169	0.357829	-13.8257	1.12134e-36	2.53138e-35	72.4034
CHSY1	0.350461	1.26845	13.8224	1.15824e-36	2.61273e-35	72.3712
ANKRD25	0.444115	0.920216	13.8192	1.19535e-36	2.69444e-35	72.3398
RG9MTD3	-0.247478	1.02568	-13.8179	1.21046e-36	2.72646e-35	72.3274
C6orf145	0.226012	0.501293	13.8175	1.21547e-36	2.73572e-35	72.3233
FLJ33790	-0.257093	0.99963	-13.8155	1.23971e-36	2.7882e-35	72.3036
C6orf96	-0.225365	0.679484	-13.8149	1.24659e-36	2.80159e-35	72.2981
ARHGEF9	-0.603044	1.4121	-13.8148	1.24807e-36	2.80284e-35	72.297
HECW1	-0.110063	0.301175	-13.8137	1.2615e-36	2.8309e-35	72.2863
SLC16A4	0.130284	0.499736	13.8088	1.32454e-36	2.97016e-35	72.2379
LOC440145	-0.323491	1.32923	-13.8015	1.4234e-36	3.18949e-35	72.1663
HCLS1	0.328692	0.732323	13.7961	1.50108e-36	3.36107e-35	72.1135
AFG3L2	-0.235736	1.71368	-13.7959	1.50436e-36	3.36592e-35	72.1113
UBAP1	0.229121	2.67144	13.7954	1.51155e-36	3.37952e-35	72.1066
GALNT14	-0.171896	0.367213	-13.7944	1.52532e-36	3.40779e-35	72.0976
C18orf21	-0.158882	0.827465	-13.7914	1.57107e-36	3.50741e-35	72.0682
FGF9	-0.314152	0.865124	-13.7894	1.60299e-36	3.57603e-35	72.0482
GRIK2	-0.295734	0.887909	-13.7867	1.64617e-36	3.66967e-35	72.0218
METAP1	-0.280808	1.64231	-13.7831	1.70584e-36	3.79988e-35	71.9864
HCG18	-0.138373	0.431118	-13.7811	1.73918e-36	3.87131e-35	71.9672
C6orf192	0.370122	1.7058	13.7793	1.77016e-36	3.93737e-35	71.9496
EAF1	-0.218259	0.782304	-13.7774	1.80398e-36	4.00965e-35	71.9308
DMRTC1	-0.32699	0.874623	-13.7761	1.8282e-36	4.0605e-35	71.9176
FLJ43663	0.190641	0.646843	13.774	1.86518e-36	4.1396e-35	71.8977
EPHA2	0.159908	0.292821	13.7721	1.90112e-36	4.21628e-35	71.8787
MANSC1	-0.207185	1.55046	-13.7712	1.9176e-36	4.24971e-35	71.8701
PIK4CA	-0.49907	4.17993	-13.7651	2.03686e-36	4.51073e-35	71.8102
KCNB2	-0.0793466	0.188286	-13.7621	2.09614e-36	4.6386e-35	71.7817
NOVA1	-0.222597	1.01894	-13.7588	2.16708e-36	4.7921e-35	71.7486
TP53BP2	0.454207	1.83575	13.7587	2.16895e-36	4.79274e-35	71.7477
RTP1	-0.125457	0.215623	-13.757	2.2049e-36	4.86862e-35	71.7314
RTF1	-0.349861	1.56116	-13.7554	2.23928e-36	4.94094e-35	71.716
MIR16	-0.335901	0.954603	-13.7552	2.24461e-36	4.9491e-35	71.7136
FDPS	-0.425383	1.63452	-13.7537	2.27742e-36	5.01779e-35	71.6992
FCGRT	0.460016	2.25812	13.7528	2.29887e-36	5.06135e-35	71.6899
STAT4	-0.465311	1.01195	-13.7523	2.30877e-36	5.07946e-35	71.6856
ELOVL7	0.370037	0.939653	13.7507	2.34523e-36	5.15594e-35	71.6701
TMEM16C	-0.343485	0.84195	-13.7495	2.37408e-36	5.21557e-35	71.6579
SEZ6	-0.277661	0.757073	-13.7476	2.41834e-36	5.30896e-35	71.6395
MGC27121	-0.169795	0.225028	-13.7474	2.42421e-36	5.318e-35	71.6371
PSMB7	-0.159756	1.34218	-13.7443	2.49953e-36	5.47925e-35	71.6067
CHRM3	-0.36143	0.752498	-13.7438	2.51016e-36	5.49857e-35	71.6025
PFDN1	-0.262217	2.05122	-13.7382	2.65385e-36	5.80912e-35	71.5472
CDC42SE2	-0.208802	0.707126	-13.7298	2.88155e-36	6.303e-35	71.4654
PTK9L	-0.25173	2.34218	-13.7283	2.92497e-36	6.39335e-35	71.4505
LOC344382	-0.267522	1.03556	-13.7257	2.99971e-36	6.552e-35	71.4254
hCT1829182.2	-0.149432	0.293127	-13.7243	3.0408e-36	6.63696e-35	71.4119
LOC200230	0.273534	0.501463	13.7213	3.1313e-36	6.82957e-35	71.3828
ERICH1	-0.145345	0.603739	-13.7205	3.1568e-36	6.88024e-35	71.3747
TUBB6	0.534247	0.952638	13.7193	3.19301e-36	6.95415e-35	71.3634
LOC283400	-0.313698	0.733184	-13.7162	3.29202e-36	7.16463e-35	71.333
MYEF2	-0.244932	1.14122	-13.7153	3.32383e-36	7.22868e-35	71.3235
MAPK8	-0.23558	0.598198	-13.7136	3.37928e-36	7.344e-35	71.307
X56210_sat	0.464497	0.729122	13.7126	3.41201e-36	7.4098e-35	71.2975
SPARC	0.542287	2.17911	13.7122	3.42327e-36	7.42895e-35	71.2942
SNAP25	-1.08843	6.11523	-13.712	3.43104e-36	7.44048e-35	71.2919
SLC38A2	0.632039	2.51268	13.7065	3.62116e-36	7.84714e-35	71.2383
ANKRD10	0.164098	1.03247	13.7041	3.70894e-36	8.03163e-35	71.2145
FLJ11193	-0.252164	0.582865	-13.7015	3.80436e-36	8.23237e-35	71.1893
TBC1D1	0.181444	1.10059	13.7007	3.8362e-36	8.29534e-35	71.181
TLR2	0.396064	0.552393	13.6997	3.87152e-36	8.36574e-35	71.1719
TUBGCP5	-0.129257	0.404967	-13.6957	4.02752e-36	8.69662e-35	71.1326
CEP68	-0.155021	0.341635	-13.6945	4.07457e-36	8.79196e-35	71.1211
NM_014632_sat	-0.502161	1.63276	-13.694	4.09362e-36	8.82678e-35	71.1165
GYPC	0.629282	1.38462	13.6936	4.11123e-36	8.85844e-35	71.1122
TSGA14	-0.225937	0.506059	-13.6881	4.33834e-36	9.34114e-35	71.0588
CARD6	0.150373	0.347757	13.684	4.51743e-36	9.71986e-35	71.0186
KIAA1622	-0.21434	0.494181	-13.682	4.60615e-36	9.90372e-35	70.9992
HMGCS1	-0.592492	1.78537	-13.6798	4.70933e-36	1.01184e-34	70.9772
ATPBD1B	-0.140863	0.543841	-13.6783	4.778e-36	1.02586e-34	70.9628
STAU2	-0.17322	0.625704	-13.6754	4.91756e-36	1.05508e-34	70.9342
KRAS	-0.33007	0.853075	-13.6747	4.94723e-36	1.0607e-34	70.9282
LOC375133	-0.486302	3.04708	-13.6721	5.07905e-36	1.08819e-34	70.9021
MYH9	0.472026	2.72428	13.6711	5.12933e-36	1.09819e-34	70.8923
NDUFA13	-0.279075	2.63225	-13.6689	5.23839e-36	1.12074e-34	70.8714
SLC39A1	0.401141	1.73561	13.6661	5.3846e-36	1.15121e-34	70.8441
MGC34646	-0.267203	0.827191	-13.6655	5.41815e-36	1.15757e-34	70.8379
LOC284288	-0.312643	0.687879	-13.6568	5.89835e-36	1.25927e-34	70.7535
ENST00000226490	-0.376739	1.44978	-13.6519	6.18952e-36	1.3205e-34	70.7056
CFHL1P	0.459185	0.755533	13.6506	6.26786e-36	1.33628e-34	70.6931
FLJ33590	0.292154	2.58597	13.6499	6.30936e-36	1.34418e-34	70.6866
LOC158383	-0.390567	1.17019	-13.6488	6.38029e-36	1.35833e-34	70.6754
ACTR2	-0.38632	2.40648	-13.6393	6.99966e-36	1.48915e-34	70.5834
HCCS	-0.200732	0.944884	-13.6379	7.10284e-36	1.51004e-34	70.5688
SIDT1	-0.274992	0.585935	-13.6356	7.25835e-36	1.54202e-34	70.5473
SNRK	-0.251587	1.89032	-13.6351	7.29738e-36	1.54922e-34	70.542
DHRS6P1	0.378366	1.60873	13.634	7.37808e-36	1.56526e-34	70.5311
MPPED1	-0.231109	0.734059	-13.6328	7.46105e-36	1.58175e-34	70.5199
TOR1A	-0.181585	1.18725	-13.6318	7.53377e-36	1.59605e-34	70.5103
MRPL55	-0.190959	0.986385	-13.6312	7.58043e-36	1.60481e-34	70.5042
ATP6V1G2	-0.708265	3.70321	-13.6298	7.68414e-36	1.62533e-34	70.4907
HECW2	-0.0788202	0.170374	-13.6298	7.68807e-36	1.62533e-34	70.4902
AKAP6	-0.172863	0.530297	-13.628	7.82223e-36	1.65254e-34	70.473
VPS26B	-0.232197	1.14491	-13.6253	8.03208e-36	1.69569e-34	70.4467
hCT13145.3	-0.369169	1.03296	-13.6244	8.10296e-36	1.70947e-34	70.4379
NRBF2	-0.192106	0.84938	-13.6242	8.11866e-36	1.71159e-34	70.436
SDS3	-0.200328	1.10862	-13.624	8.1341e-36	1.71365e-34	70.4341
ASNS	-0.363551	1.88997	-13.6204	8.42752e-36	1.77423e-34	70.3989
LGI4	0.353559	1.32156	13.6189	8.54829e-36	1.79841e-34	70.3848
C6orf152	0.225536	0.719831	13.6164	8.76218e-36	1.84212e-34	70.3602
FLJ25422	0.449598	1.05221	13.615	8.88734e-36	1.86714e-34	70.3461
PPCS	-0.302438	1.30315	-13.6124	9.11214e-36	1.91305e-34	70.3213
ADMP	-0.349427	1.02333	-13.609	9.42444e-36	1.97724e-34	70.2878
GPSM3	0.453281	1.00155	13.6037	9.92961e-36	2.08178e-34	70.2359
HSU79274	-0.386795	1.19609	-13.6018	1.0111e-35	2.11834e-34	70.2179
EIF4A2	-0.803647	3.90775	-13.5995	1.03412e-35	2.16507e-34	70.1955
PVALB	-0.670281	1.26009	-13.5988	1.04133e-35	2.17868e-34	70.1886
MYH10	-0.276028	1.26567	-13.5969	1.06064e-35	2.21753e-34	70.1704
TOX	-0.186759	0.775004	-13.5967	1.06264e-35	2.22019e-34	70.1685
LOC285878	-0.541722	1.006	-13.5939	1.09293e-35	2.28189e-34	70.1406
LRDD	0.329857	1.43339	13.5936	1.09594e-35	2.28661e-34	70.1378
SH3MD2	-0.149762	0.600971	-13.5842	1.20112e-35	2.50434e-34	70.0468
IL17RB	0.244289	0.710487	13.5822	1.22492e-35	2.55219e-34	70.0273
TSSC1	-0.263423	0.901841	-13.5796	1.25609e-35	2.61534e-34	70.0023
IMMTP	-0.264481	0.816939	-13.5791	1.26284e-35	2.62759e-34	69.997
BYSL	-0.170027	0.795879	-13.5764	1.29694e-35	2.69668e-34	69.9705
LOC57149	-0.208017	1.10762	-13.5754	1.30907e-35	2.72004e-34	69.9613
ADARB1	-0.229456	0.995033	-13.5731	1.33946e-35	2.78129e-34	69.9385
LOC402055	-0.126465	0.373063	-13.5684	1.40176e-35	2.90866e-34	69.8933
CASP7	0.254713	0.625814	13.5674	1.41601e-35	2.93622e-34	69.8832
BCAT2	0.178054	0.594148	13.5668	1.42361e-35	2.94995e-34	69.8779
TPP1	0.423901	3.01511	13.5644	1.45717e-35	3.01742e-34	69.8548
TYK2	0.206701	1.05091	13.5641	1.46165e-35	3.02464e-34	69.8517
FXYD5	0.523482	1.2075	13.5633	1.47301e-35	3.04607e-34	69.844
ATP6V0D1	-0.344281	2.56418	-13.5628	1.48094e-35	3.06037e-34	69.8387
PDGFRB	0.334459	0.928184	13.5621	1.49112e-35	3.07931e-34	69.8319
ICAM2	0.330627	0.87681	13.5606	1.51269e-35	3.12172e-34	69.8176
G3BP2	-0.494044	2.71488	-13.5591	1.53476e-35	3.16512e-34	69.8032
CABYR	-0.180907	0.457412	-13.5557	1.5865e-35	3.2696e-34	69.7703
MTM1	0.236899	1.10684	13.5498	1.68109e-35	3.46218e-34	69.7127
PRELP	0.758027	1.27595	13.5496	1.68549e-35	3.46888e-34	69.7101
CDA	0.270196	0.469709	13.5469	1.72988e-35	3.55783e-34	69.6843
LOC401169	-0.102652	0.183483	-13.5461	1.74295e-35	3.58228e-34	69.6768
RAB11A	-0.30503	1.16676	-13.5452	1.75964e-35	3.61412e-34	69.6673
FLJ11506	-0.21538	0.869873	-13.5397	1.85543e-35	3.80828e-34	69.6147
hCT1970941.1	-0.400547	2.40649	-13.5392	1.86541e-35	3.82492e-34	69.6093
LIMK2	0.32641	0.723852	13.5391	1.86606e-35	3.82492e-34	69.609
PLAGL2	0.156022	0.604343	13.5389	1.86976e-35	3.8299e-34	69.607
EDG1	0.507012	1.95002	13.5386	1.87557e-35	3.83922e-34	69.6039
C20orf7	-0.113991	0.246092	-13.5371	1.90276e-35	3.89225e-34	69.5896
FLJ23825	0.265467	1.4984	13.5367	1.91148e-35	3.90744e-34	69.5851
SUMO1	-0.374787	2.42792	-13.5361	1.92188e-35	3.92606e-34	69.5797
BCL11A	-0.0988305	0.360959	-13.5335	1.97253e-35	4.0268e-34	69.5538
FLJ32679	-0.436589	0.906606	-13.5325	1.99046e-35	4.06067e-34	69.5449
KIAA1086	-0.218375	0.691927	-13.5321	1.99897e-35	4.07529e-34	69.5406
COPS3	-0.287564	0.985173	-13.5316	2.00894e-35	4.09287e-34	69.5357
MGC14141	-0.243615	1.33148	-13.5268	2.10535e-35	4.2864e-34	69.4891
KIAA0494	0.391561	3.0505	13.5246	2.14995e-35	4.37426e-34	69.4683
ANKRD32	-0.16471	0.462673	-13.5221	2.20353e-35	4.48026e-34	69.4438
ARMCX3	-0.41431	1.93332	-13.5205	2.23831e-35	4.54792e-34	69.4282
AK091521	-0.0527639	0.125686	-13.5173	2.31075e-35	4.69196e-34	69.3966
ATPAF1	-0.339777	1.79826	-13.5157	2.34698e-35	4.76233e-34	69.3811
USP11	-0.547802	3.76211	-13.5151	2.35897e-35	4.78347e-34	69.3761
RAB2	-0.431603	1.37927	-13.5148	2.36751e-35	4.79758e-34	69.3725
AIG1	-0.278679	2.24523	-13.5141	2.38296e-35	4.82566e-34	69.366
YWHAQ	-0.363753	3.5005	-13.5134	2.39863e-35	4.85414e-34	69.3595
ANXA3	0.377755	0.923772	13.5108	2.46229e-35	4.97965e-34	69.3335
NAV3	-0.223471	0.42167	-13.5104	2.46963e-35	4.99116e-34	69.3305
C15orf17	-0.187167	1.17799	-13.5104	2.47141e-35	4.99142e-34	69.3298
HTR7	-0.101586	0.375009	-13.5101	2.47878e-35	5.00298e-34	69.3268
CD47	-0.387572	1.21676	-13.5084	2.51852e-35	5.0798e-34	69.311
HBLD2	-0.269626	1.37651	-13.507	2.55333e-35	5.14657e-34	69.2974
ARRDC2	0.599278	1.96406	13.5068	2.55788e-35	5.15232e-34	69.2956
HSS00065260	-0.113484	0.323838	-13.5065	2.56678e-35	5.16681e-34	69.2922
VPS13C	0.216398	1.25173	13.5006	2.71911e-35	5.46982e-34	69.2349
HOMER1	-0.312862	0.895626	-13.4996	2.74432e-35	5.51686e-34	69.2257
LOC283588	0.266353	0.966939	13.4973	2.80667e-35	5.63846e-34	69.2034
FLJ45300	-0.147766	0.274071	-13.4951	2.8691e-35	5.76006e-34	69.1815
BCAP29	-0.139991	0.684269	-13.4932	2.92275e-35	5.86389e-34	69.1631
NAPB	-0.811717	4.03239	-13.4882	3.0684e-35	6.15086e-34	69.1148
ZFYVE20	-0.199741	0.768317	-13.4881	3.06985e-35	6.15086e-34	69.1143
EMX2OS	0.558079	2.05306	13.4854	3.15187e-35	6.31103e-34	69.0881
BRP44	-0.338422	2.72067	-13.4838	3.20301e-35	6.40919e-34	69.0721
NDUFA5	-0.593121	3.3535	-13.4823	3.24921e-35	6.49734e-34	69.0579
CD163	0.942346	1.88166	13.4821	3.25739e-35	6.50848e-34	69.0554
LOC440248	0.563445	2.52389	13.482	3.25907e-35	6.50848e-34	69.0549
CRTAC1	0.145301	0.715512	13.4807	3.29985e-35	6.58557e-34	69.0425
CCDC34	-0.247617	0.665546	-13.4782	3.38164e-35	6.74436e-34	69.0182
PLDN	-0.25337	1.84603	-13.4778	3.39482e-35	6.76618e-34	69.0144
hCT1957695.1	-0.219559	0.481308	-13.4762	3.44921e-35	6.87007e-34	68.9986
MAP3K15	-0.1737	0.865552	-13.4759	3.4591e-35	6.88525e-34	68.9957
YTHDC2	-0.118969	0.526141	-13.4721	3.58988e-35	7.14086e-34	68.9588
PON2	0.466493	1.91227	13.471	3.62742e-35	7.21081e-34	68.9485
SIPA1	0.283595	0.704457	13.4693	3.68791e-35	7.32624e-34	68.9321
DNAJC1	0.16713	0.615397	13.4669	3.77656e-35	7.49743e-34	68.9085
GOSR2	-0.0993809	0.511768	-13.4656	3.82536e-35	7.58935e-34	68.8957
DYNLT3	-0.489337	1.96843	-13.4652	3.83789e-35	7.60922e-34	68.8925
FBXL7	0.236417	0.744195	13.4633	3.91176e-35	7.75061e-34	68.8735
SERPINF1	-0.41086	1.34307	-13.4629	3.9259e-35	7.77354e-34	68.8699
VAT1	0.302783	0.934672	13.457	4.15917e-35	8.23005e-34	68.8126
FLJ22555	-0.197763	0.630257	-13.4509	4.41557e-35	8.73171e-34	68.7531
BBS2	0.400991	2.41349	13.4477	4.55506e-35	8.99676e-34	68.7222
ENST00000236199	-0.191932	0.257726	-13.4477	4.55555e-35	8.99676e-34	68.7221
SERTAD1	0.288818	0.751551	13.4455	4.65065e-35	9.17859e-34	68.7016
HMGCLL1	-0.198421	0.481034	-13.441	4.85926e-35	9.58407e-34	68.658
TAL1	0.0645283	0.214882	13.4408	4.86945e-35	9.59791e-34	68.6559
ITGB4	0.572876	1.41239	13.4407	4.873e-35	9.59866e-34	68.6552
PRDX2	-0.300528	2.36702	-13.4396	4.92953e-35	9.70371e-34	68.6437
ASB8	-0.252953	1.2438	-13.4384	4.98391e-35	9.80438e-34	68.6328
PCF11	0.131019	0.860452	13.4349	5.15599e-35	1.01363e-33	68.5991
SNAP91	-0.798877	2.43486	-13.4337	5.21687e-35	1.02494e-33	68.5874
LOC91137	-0.142681	0.397922	-13.4318	5.31777e-35	1.04408e-33	68.5684
GPATC4	-0.208527	1.03426	-13.4301	5.40427e-35	1.06038e-33	68.5524
TSPAN13	-0.605378	1.58542	-13.4256	5.64688e-35	1.10726e-33	68.5087
MYCBP2	-0.473521	2.39013	-13.4249	5.68624e-35	1.11358e-33	68.5018
ANGPT2	0.388858	0.551008	13.4249	5.68644e-35	1.11358e-33	68.5018
RGL2	0.346655	1.57501	13.4222	5.83891e-35	1.14245e-33	68.4755
ABCA1	0.293919	0.759291	13.4221	5.84142e-35	1.14245e-33	68.4751
FTSJ2	-0.142111	1.308	-13.4198	5.97537e-35	1.1679e-33	68.4526
RAP1A	0.295251	1.67414	13.4166	6.16655e-35	1.20449e-33	68.4213
KIAA0527	-0.214453	0.631002	-13.4041	6.96198e-35	1.35898e-33	68.3007
YWHAQP2	-0.340507	3.55669	-13.4021	7.09589e-35	1.38422e-33	68.2818
PNMA1	-0.552328	2.93582	-13.4001	7.23664e-35	1.41077e-33	68.2623
SLIT2	-0.239597	0.630692	-13.3996	7.27207e-35	1.41677e-33	68.2574
BC040195	0.235015	0.457717	13.3982	7.36931e-35	1.43479e-33	68.2442
TBCC	-0.278116	1.44031	-13.3981	7.37813e-35	1.43558e-33	68.243
KIAA1171	-0.34102	2.04277	-13.3965	7.49305e-35	1.45701e-33	68.2277
ARHGAP30	0.145849	0.323697	13.394	7.68305e-35	1.493e-33	68.2028
KIAA1280	0.298411	1.47217	13.3932	7.74074e-35	1.50324e-33	68.1954
FLJ45910	1.14582	4.82009	13.3921	7.82106e-35	1.51787e-33	68.1851
GLRA2	-0.117544	0.233597	-13.3893	8.03653e-35	1.55869e-33	68.1581
MAPK10	-0.311735	2.40661	-13.3879	8.14849e-35	1.57939e-33	68.1444
CRSP9	-0.163406	0.902358	-13.3863	8.27799e-35	1.60346e-33	68.1287
MASA	-0.402131	2.87257	-13.3829	8.55633e-35	1.65632e-33	68.0958
KIAA1913	-0.110106	0.279781	-13.3822	8.61304e-35	1.66623e-33	68.0893
LMO3	-0.406468	1.00559	-13.381	8.71586e-35	1.68505e-33	68.0775
CCND2	-0.380601	3.0015	-13.3781	8.96083e-35	1.7313e-33	68.0499
ALDH1A3	-0.102393	0.270512	-13.3742	9.31314e-35	1.79822e-33	68.0116
GPR155	-0.293098	0.693501	-13.3739	9.33422e-35	1.80115e-33	68.0094
FAM80B	0.302195	1.32727	13.3722	9.49121e-35	1.83028e-33	67.9928
PLEKHM1	0.25122	1.92123	13.3707	9.63599e-35	1.85701e-33	67.9778
BAI3	-0.384615	1.39124	-13.3686	9.83503e-35	1.89417e-33	67.9574
RHOA	0.276059	3.98839	13.3685	9.84333e-35	1.89456e-33	67.9566
LOC129293	-0.108266	0.36223	-13.3674	9.94261e-35	1.91245e-33	67.9466
MGC12538	0.279663	0.894444	13.366	1.00813e-34	1.9379e-33	67.9329
LOC389787	0.39069	2.93481	13.3645	1.02277e-34	1.9648e-33	67.9185
ANXA2P2	0.743912	1.48647	13.3634	1.0345e-34	1.98606e-33	67.9072
PIK3R4	-0.0934908	0.572242	-13.362	1.04866e-34	2.01198e-33	67.8937
QPCT	-0.20015	0.34456	-13.3601	1.06778e-34	2.04737e-33	67.8758
PJA2	-0.731521	3.30214	-13.3589	1.08073e-34	2.07088e-33	67.8638
RIN2	0.250018	0.862021	13.3568	1.10265e-34	2.11156e-33	67.8438
GRAMD3	0.514272	1.51171	13.3479	1.2024e-34	2.30112e-33	67.7578
RFX1	0.216882	1.2144	13.3477	1.20473e-34	2.30413e-33	67.7559
hCT2297346	0.443953	1.15355	13.3442	1.2459e-34	2.38136e-33	67.7225
WDR23	-0.197209	0.668746	-13.3416	1.27756e-34	2.43908e-33	67.6975
MAP3K9	-0.372752	1.03909	-13.3416	1.27771e-34	2.43908e-33	67.6974
GJA4	0.557987	1.11404	13.3317	1.40645e-34	2.68315e-33	67.602
ANTXR2	0.16293	0.507585	13.3312	1.41354e-34	2.69498e-33	67.5971
IL15RA	0.211074	0.444416	13.329	1.44477e-34	2.75279e-33	67.5753
KCNA4	-0.0840301	0.143934	-13.3228	1.53311e-34	2.91928e-33	67.5164
ALAS1	-0.286211	0.904646	-13.3209	1.56208e-34	2.97255e-33	67.4978
ARPC1A	-0.281138	1.70783	-13.3207	1.56502e-34	2.97629e-33	67.4959
PORIMIN	0.42002	1.80841	13.3203	1.57166e-34	2.98704e-33	67.4917
LIN7B	-0.320216	1.57174	-13.3178	1.60918e-34	3.05642e-33	67.4683
RBMX	-0.311808	1.51348	-13.3164	1.63237e-34	3.09854e-33	67.454
hCT1971266.1	0.287752	1.76896	13.3138	1.67436e-34	3.17625e-33	67.4288
FER1L3	0.402478	0.867762	13.3133	1.68154e-34	3.18787e-33	67.4246
NEIL1	0.332445	2.35415	13.3084	1.76384e-34	3.34181e-33	67.3771
MAP3K6	0.226839	0.679622	13.3073	1.78196e-34	3.37404e-33	67.3669
MRPS9	-0.190396	1.10734	-13.3061	1.80402e-34	3.41366e-33	67.3547
CDK2	0.198175	0.534567	13.3039	1.84139e-34	3.48221e-33	67.3343
NDUFAF1	-0.197926	1.04411	-13.3016	1.88353e-34	3.55966e-33	67.3119
ABHD7	-0.326245	0.823539	-13.3007	1.90013e-34	3.5888e-33	67.3031
SMUG1	-0.129266	0.644789	-13.3002	1.90922e-34	3.60372e-33	67.2984
NAP1L2	-0.602163	2.40515	-13.2995	1.92319e-34	3.62784e-33	67.2912
N-PAC	-0.184525	1.26769	-13.2986	1.93877e-34	3.65494e-33	67.2831
GMPR	0.249816	0.928	13.2985	1.94124e-34	3.65733e-33	67.2819
SAT	0.480369	3.61431	13.2979	1.95238e-34	3.67602e-33	67.2762
SFRS3	-0.187894	0.755843	-13.2956	1.99722e-34	3.75813e-33	67.2536
FAM100B	0.368905	2.11865	13.2951	2.00666e-34	3.77354e-33	67.2489
MORC2	0.241861	1.34186	13.2923	2.06239e-34	3.87595e-33	67.2217
PPARA	0.15422	0.552027	13.2865	2.18005e-34	4.09452e-33	67.1666
EST1B	0.212654	1.20678	13.2854	2.2042e-34	4.13731e-33	67.1557
SDHB	-0.352844	2.12657	-13.2837	2.24013e-34	4.20215e-33	67.1396
ELAVL2	-0.328605	1.07982	-13.2773	2.38371e-34	4.46873e-33	67.0779
SRP19	-0.240134	1.47228	-13.2739	2.46497e-34	4.61821e-33	67.0446
CGI-69	0.270783	1.58585	13.2737	2.46823e-34	4.62144e-33	67.0433
GMPR2	-0.224249	1.60747	-13.2704	2.54762e-34	4.76715e-33	67.0118
SCOC	-0.403341	3.65937	-13.2674	2.62346e-34	4.90373e-33	66.9827
ARF1P1	-0.209885	0.608072	-13.2674	2.62385e-34	4.90373e-33	66.9825
EEF1G	0.229602	3.18003	13.267	2.6329e-34	4.91762e-33	66.9791
DIPA	-0.22526	1.05042	-13.2666	2.64358e-34	4.93452e-33	66.9751
ENST00000279264	-0.207297	0.646893	-13.2659	2.66222e-34	4.96626e-33	66.9681
ZHX2	0.162481	0.552912	13.2619	2.76862e-34	5.16155e-33	66.9292
TRIM17	-0.0935513	0.234253	-13.2616	2.77621e-34	5.17253e-33	66.9264
C1orf144	0.296813	1.09997	13.2599	2.82175e-34	5.25414e-33	66.9103
SRRM2	0.349355	3.0342	13.258	2.87387e-34	5.3479e-33	66.8921
TRIM56	0.322913	0.958182	13.2566	2.91385e-34	5.41898e-33	66.8784
C14orf92	-0.177503	1.2358	-13.2552	2.9542e-34	5.49063e-33	66.8647
GTF2H5	-0.308586	1.26089	-13.2537	2.99723e-34	5.5672e-33	66.8503
PLCL2	-0.354842	1.48585	-13.2449	3.26173e-34	6.05478e-33	66.7663
LRRTM4	-0.0715437	0.22211	-13.244	3.29256e-34	6.10827e-33	66.757
STN2	0.332607	0.830209	13.2438	3.29756e-34	6.1138e-33	66.7555
ANXA2	0.819775	1.70876	13.2413	3.37767e-34	6.25851e-33	66.7316
AXL	0.192291	0.780513	13.2406	3.40021e-34	6.29642e-33	66.725
VRK1	-0.138851	0.376009	-13.2383	3.47675e-34	6.43422e-33	66.7029
RORA	0.121726	0.409727	13.232	3.69773e-34	6.839e-33	66.6417
ENST00000266592	-0.419276	3.18099	-13.2303	3.75902e-34	6.94811e-33	66.6253
PAK7	-0.298194	1.21707	-13.2286	3.82123e-34	7.0588e-33	66.609
MGC33530	-0.156352	0.386596	-13.2264	3.90158e-34	7.20283e-33	66.5884
CPSF1	0.289537	1.6468	13.2261	3.91457e-34	7.2224e-33	66.5851
PGAM1	-0.571384	5.11402	-13.2256	3.9328e-34	7.25162e-33	66.5804
hCT1955556	0.351286	0.735189	13.2215	4.09243e-34	7.54136e-33	66.5409
ENST00000270751	-0.466876	3.06339	-13.2196	4.16723e-34	7.67454e-33	66.5229
EIF2S1	-0.190633	0.693828	-13.2192	4.18268e-34	7.69832e-33	66.5192
HSS00146438	0.145215	0.234237	13.2162	4.30643e-34	7.92126e-33	66.4903
SKP1A	-0.473147	4.46303	-13.215	4.35805e-34	8.00945e-33	66.4784
NIT1	-0.227072	1.61083	-13.2149	4.35966e-34	8.00945e-33	66.4781
NDRG3	-0.479209	2.81035	-13.211	4.53045e-34	8.31817e-33	66.4399
UQCRC1	-0.360022	1.95216	-13.2025	4.91659e-34	9.02169e-33	66.3586
KLK5	-0.0727268	0.107267	-13.2014	4.96807e-34	9.11063e-33	66.3483
HSPC171	-0.247771	2.26991	-13.1984	5.11551e-34	9.37535e-33	66.3192
MGAT1	0.329992	1.52581	13.1981	5.12919e-34	9.39472e-33	66.3166
ELOVL4	-0.31208	0.781417	-13.1979	5.14124e-34	9.41112e-33	66.3142
TM4SF1	0.437619	0.927232	13.1935	5.36048e-34	9.8065e-33	66.2728
LOC440917	-0.334	1.02067	-13.192	5.43902e-34	9.94418e-33	66.2583
LOC387820	-0.523504	1.96868	-13.1908	5.50186e-34	1.0053e-32	66.2469
CDKN1A	0.526409	0.92689	13.1872	5.69909e-34	1.04071e-32	66.2119
LOC158402	-0.129002	0.249838	-13.1863	5.74807e-34	1.04902e-32	66.2034
SDFR1	-0.606793	3.38817	-13.1859	5.77075e-34	1.05253e-32	66.1995
PYGL	0.366545	0.694455	13.1808	6.06164e-34	1.10492e-32	66.1506
C1orf115	-0.531473	3.01775	-13.1802	6.09996e-34	1.11123e-32	66.1444
TIMM13	-0.128661	0.485686	-13.1782	6.21791e-34	1.13204e-32	66.1254
DGKG	0.202373	0.667361	13.177	6.28731e-34	1.14399e-32	66.1143
FLJ23861	0.12248	0.417643	13.1749	6.42057e-34	1.16753e-32	66.0935
FAM86A	-0.164304	0.63486	-13.172	6.59922e-34	1.1993e-32	66.0662
ANTXR1	0.339608	1.28562	13.169	6.79579e-34	1.23428e-32	66.0371
S100A4	0.557475	1.17546	13.1679	6.86999e-34	1.24701e-32	66.0263
MGC4825	-0.310653	2.30619	-13.1621	7.26495e-34	1.31791e-32	65.9707
TECTA	-0.0586885	0.14657	-13.1615	7.3067e-34	1.32469e-32	65.9651
SGK	0.51105	1.61733	13.1581	7.54989e-34	1.36797e-32	65.9325
SLC25A27	-0.313757	0.836678	-13.1544	7.8241e-34	1.4168e-32	65.8971
NDUFB10	-0.28561	2.31586	-13.1543	7.83205e-34	1.41739e-32	65.8961
FLJ21159	-0.247745	0.849521	-13.1522	7.98853e-34	1.44485e-32	65.8764
CBLN2	-0.662903	2.34306	-13.1511	8.07798e-34	1.46016e-32	65.8654
TSPYL1	-0.605846	4.53743	-13.1461	8.47125e-34	1.53033e-32	65.8181
TRIM9	-0.264428	1.97529	-13.1459	8.49148e-34	1.53307e-32	65.8158
LOC283267	-0.219987	0.790913	-13.1417	8.84127e-34	1.59527e-32	65.7757
AK098330	-0.245932	1.22395	-13.1398	9.00386e-34	1.62364e-32	65.7576
SERF2	0.315144	2.66343	13.1335	9.567e-34	1.72417e-32	65.6973
PPM2C	-0.516738	1.9942	-13.1325	9.6594e-34	1.73978e-32	65.6878
LOC440751	-0.192784	0.582449	-13.1186	1.10437e-33	1.98793e-32	65.5547
EXOC8	-0.183355	0.531379	-13.1179	1.11193e-33	2.00035e-32	65.5479
EIF4E3	-0.193183	0.6415	-13.1178	1.11347e-33	2.00194e-32	65.5466
ASH2L	-0.229547	1.35415	-13.1173	1.11836e-33	2.00954e-32	65.5422
C20orf12	-0.165117	0.776352	-13.1154	1.13976e-33	2.04677e-32	65.5234
ERP29	-0.286002	1.19658	-13.114	1.15432e-33	2.07169e-32	65.5108
PCDH11X	-0.167363	0.388986	-13.1125	1.17197e-33	2.10212e-32	65.4957
MAP2	-0.636218	2.93225	-13.1123	1.17352e-33	2.10366e-32	65.4944
NUMA1	0.257704	1.31787	13.1111	1.18778e-33	2.12681e-32	65.4824
A4GALT	0.431586	0.696658	13.1111	1.18784e-33	2.12681e-32	65.4823
ATP6V1F	-0.455861	3.18436	-13.1101	1.19878e-33	2.14513e-32	65.4732
CROCC	0.246598	1.25118	13.1094	1.20656e-33	2.15777e-32	65.4668
SNRPD1	-0.129267	0.628227	-13.107	1.23519e-33	2.20767e-32	65.4435
RSE_00000262782	-0.214028	0.507488	-13.1065	1.24141e-33	2.21749e-32	65.4385
MID1IP1	0.8706	2.58436	13.1047	1.263e-33	2.25473e-32	65.4214
METTL2	-0.161774	0.537178	-13.0986	1.34004e-33	2.39084e-32	65.3626
CYBRD1	0.302282	0.686107	13.0977	1.35145e-33	2.40979e-32	65.3541
MT1E	0.954784	4.62954	13.0967	1.36407e-33	2.43085e-32	65.3449
C14orf152	0.295706	1.09047	13.0947	1.39107e-33	2.47751e-32	65.3254
KIAA1409	-0.23982	0.750443	-13.0897	1.45871e-33	2.59645e-32	65.2783
EIF4E2	-0.161173	0.948151	-13.0895	1.46224e-33	2.60121e-32	65.2759
LOC493754	-0.218801	0.64581	-13.0892	1.46632e-33	2.60694e-32	65.2731
SMARCA2	-0.304918	1.21536	-13.0888	1.47163e-33	2.61484e-32	65.2695
INHBB	0.290907	0.864323	13.0873	1.49273e-33	2.65078e-32	65.2554
FLJ20850	-0.30924	2.03813	-13.0848	1.53037e-33	2.71603e-32	65.2306
LOC345222	-0.0871153	0.296979	-13.0832	1.55406e-33	2.75645e-32	65.2154
RAB20	0.296894	0.512363	13.082	1.57123e-33	2.78529e-32	65.2045
CLEC2B	0.286961	0.455269	13.0809	1.58895e-33	2.81505e-32	65.1933
hCT18035.2	-0.38646	1.41901	-13.0805	1.5944e-33	2.82304e-32	65.1899
MGC15407	-0.378568	1.55517	-13.0784	1.6268e-33	2.87874e-32	65.1699
SLC25A5	-0.296292	2.45133	-13.0772	1.64617e-33	2.9113e-32	65.1582
DHX36	-0.296277	1.34135	-13.077	1.64824e-33	2.91327e-32	65.1569
C14orf125	0.242356	0.831235	13.076	1.66481e-33	2.94084e-32	65.147
C6orf55	-0.207144	0.595529	-13.0757	1.66965e-33	2.94755e-32	65.1441
CHCHD3	-0.155498	0.683492	-13.0756	1.67055e-33	2.94755e-32	65.1436
LOC256273	-0.156907	0.403012	-13.0742	1.69357e-33	2.98642e-32	65.13
PSMA5	-0.230546	1.502	-13.0716	1.73647e-33	3.06029e-32	65.1051
NGFRAP1	-0.643925	5.3812	-13.0713	1.74108e-33	3.06663e-32	65.1025
TUBB4	-0.648131	3.28014	-13.0706	1.75431e-33	3.08813e-32	65.095
C3orf6	0.257307	0.774663	13.0686	1.78801e-33	3.14562e-32	65.0761
LMO4	-0.618208	3.90728	-13.0666	1.82294e-33	3.20522e-32	65.0569
BNIP3	-0.506096	1.90201	-13.0662	1.82988e-33	3.21555e-32	65.0531
HMGCR	-0.31673	1.05995	-13.0634	1.87948e-33	3.30077e-32	65.0265
CDK2AP2	0.440693	2.4117	13.0633	1.88055e-33	3.30077e-32	65.0259
TAB3	-0.184537	0.735657	-13.0612	1.9188e-33	3.36596e-32	65.0059
KIAA0274	-0.292746	1.90444	-13.0601	1.93939e-33	3.40011e-32	64.9953
KLHDC5	-0.503065	1.26392	-13.0589	1.9625e-33	3.43863e-32	64.9836
LOC402634	-0.274621	1.21275	-13.0585	1.97095e-33	3.45143e-32	64.9793
LOC390239	-0.200605	1.09396	-13.056	2.01732e-33	3.53061e-32	64.9562
NDUFV1	-0.391433	2.26823	-13.0546	2.0454e-33	3.57767e-32	64.9425
TUBA6	-0.635187	5.40556	-13.054	2.05633e-33	3.59472e-32	64.9372
RTN4RL1	-0.120802	0.405273	-13.0537	2.06224e-33	3.60298e-32	64.9343
CACNB2	-0.171745	0.570556	-13.0537	2.0638e-33	3.60362e-32	64.9336
C10orf116	0.709501	2.94377	13.053	2.07739e-33	3.62526e-32	64.9271
GABARAPL3	-0.245559	0.589274	-13.0501	2.13678e-33	3.72676e-32	64.8991
XM_069726	-0.0950323	0.397784	-13.0455	2.23241e-33	3.8913e-32	64.8556
ITGB5	0.276124	0.911108	13.0423	2.30261e-33	4.01136e-32	64.8248
MSTO1	-0.105139	0.571672	-13.0419	2.31065e-33	4.02305e-32	64.8214
TYROBP	0.596899	1.3386	13.0415	2.31987e-33	4.03678e-32	64.8174
SAP30L	0.237331	1.05526	13.0405	2.34209e-33	4.07311e-32	64.8079
LOC283683	-0.247374	0.572963	-13.0404	2.34463e-33	4.07519e-32	64.8068
GULP1	-0.211531	0.673467	-13.0402	2.34945e-33	4.08122e-32	64.8048
FLJ34922	0.21219	0.435671	13.0397	2.35983e-33	4.0969e-32	64.8004
RAB3GAP1	-0.419148	1.69026	-13.0381	2.398e-33	4.1608e-32	64.7845
UCRC	-0.300789	3.14825	-13.0378	2.40471e-33	4.17005e-32	64.7817
AK057835	0.239197	1.09002	13.0349	2.47193e-33	4.28416e-32	64.7543
POLA	0.123916	0.577034	13.0297	2.59748e-33	4.49918e-32	64.7051
LOC286016	-0.329065	3.12265	-13.0289	2.61796e-33	4.53206e-32	64.6973
NPY	-0.587165	1.70835	-13.0258	2.69863e-33	4.66905e-32	64.6672
SYTL2	-0.243391	1.0745	-13.0253	2.71026e-33	4.68649e-32	64.6629
GABPA	0.177032	0.990423	13.0251	2.71517e-33	4.69229e-32	64.6611
ADRBK2	-0.360942	1.31123	-13.023	2.77051e-33	4.78521e-32	64.6411
TMSB4Y	-0.1158	0.107016	-13.0215	2.81095e-33	4.8523e-32	64.6267
HDGFRP3	-0.291323	2.12507	-13.0155	2.9767e-33	5.13549e-32	64.5698
hCT1971322.1	0.309059	2.13734	13.0144	3.00941e-33	5.18896e-32	64.5589
LOC441209	-0.314415	2.22661	-13.0129	3.05279e-33	5.26076e-32	64.5447
PGM2L1	-0.61068	3.03063	-13.0102	3.13356e-33	5.39688e-32	64.5187
CDH9	-0.185818	0.438413	-13.0053	3.28367e-33	5.65221e-32	64.4723
MGC10992	0.134851	0.297218	13.0052	3.28707e-33	5.65485e-32	64.4712
MCL1	0.569245	2.24561	13.0038	3.33172e-33	5.72841e-32	64.4578
SLC15A3	0.329891	0.962445	13.0023	3.37995e-33	5.80803e-32	64.4436
SLITRK5	-0.236188	0.447875	-12.9972	3.54959e-33	6.09607e-32	64.3949
TPI1	-0.481684	4.41278	-12.9932	3.69038e-33	6.33428e-32	64.3563
UBE1DC1	-0.274024	1.37484	-12.9923	3.72193e-33	6.38481e-32	64.3478
CACNB3	-0.14098	0.325348	-12.9909	3.77008e-33	6.46375e-32	64.3351
NDUFA9	-0.300863	1.0494	-12.9902	3.79765e-33	6.50735e-32	64.3278
AK056547	-0.047803	0.130594	-12.9851	3.9882e-33	6.82999e-32	64.2792
KCNJ9	-0.206311	0.42592	-12.9841	4.02417e-33	6.88769e-32	64.2703
ENST00000296448	-0.365265	1.05361	-12.9834	4.05074e-33	6.92926e-32	64.2637
pp9099	0.360584	1.41961	12.9815	4.1258e-33	7.05367e-32	64.2455
TM2D3	-0.465902	2.48765	-12.9768	4.31605e-33	7.37477e-32	64.2007
LOC388481	-0.285212	0.950942	-12.9766	4.3251e-33	7.38607e-32	64.1986
RCOR2	-0.166126	0.504502	-12.9755	4.37114e-33	7.4605e-32	64.1881
C6orf114	-0.0904862	0.229116	-12.9754	4.37758e-33	7.46727e-32	64.1867
PHC2	0.182722	1.21468	12.9743	4.42038e-33	7.53604e-32	64.177
hCT1782866.2	-0.167299	0.343476	-12.9737	4.44568e-33	7.57491e-32	64.1713
GREM2	-0.163372	0.377121	-12.9708	4.57339e-33	7.78813e-32	64.1432
TUBB3	-0.670417	3.43251	-12.9686	4.67167e-33	7.95102e-32	64.1221
ZDHHC23	-0.280233	1.04528	-12.9656	4.80567e-33	8.17449e-32	64.094
LOC402102	-0.352308	3.73059	-12.9645	4.85554e-33	8.25468e-32	64.0837
ENC1	-1.01726	3.77448	-12.9638	4.88965e-33	8.30802e-32	64.0768
ATP1B1	-0.812257	3.39036	-12.9633	4.91497e-33	8.34636e-32	64.0716
NBPF15	0.38954	3.33036	12.9616	4.99341e-33	8.47482e-32	64.0559
HSS00126797	-0.135448	0.40133	-12.9614	5.00397e-33	8.48798e-32	64.0538
BCL3	0.356152	0.738923	12.9612	5.01127e-33	8.49559e-32	64.0524
LOC441744	0.335485	2.97739	12.9599	5.07423e-33	8.59752e-32	64.04
NT5C3L	-0.28371	2.9005	-12.954	5.3727e-33	9.09815e-32	63.9832
MCM4	-0.137606	0.365205	-12.9533	5.40559e-33	9.14874e-32	63.9771
TMBIM1	0.615802	2.06505	12.9522	5.46601e-33	9.24583e-32	63.9661
WDR54	-0.27281	1.38621	-12.952	5.47749e-33	9.26007e-32	63.964
EYA2	0.352943	0.979653	12.9519	5.48168e-33	9.26199e-32	63.9632
DDT	-0.241194	2.03857	-12.9483	5.67102e-33	9.57656e-32	63.9295
CRB2	0.285508	0.602104	12.9442	5.89913e-33	9.95622e-32	63.8903
C20orf144	0.375187	1.87678	12.9437	5.92948e-33	1.00019e-31	63.8853
MRPS10	-0.217847	1.49053	-12.9424	6.0016e-33	1.01179e-31	63.8732
hCT1844037.2	-0.040632	0.107486	-12.9402	6.13306e-33	1.03338e-31	63.8517
GALNT9	-0.191034	0.51009	-12.9395	6.17383e-33	1.03967e-31	63.8451
TCEAL3	-0.421122	2.65288	-12.9384	6.2396e-33	1.05016e-31	63.8346
LOC441801	-0.269967	1.00369	-12.9364	6.35666e-33	1.06927e-31	63.8162
IL4R	0.260722	0.519787	12.932	6.63438e-33	1.11536e-31	63.7737
YTHDF2	-0.186988	0.870637	-12.9294	6.79774e-33	1.14219e-31	63.7495
ANKH	-0.280968	1.11166	-12.9276	6.91541e-33	1.16132e-31	63.7325
GSTP1	0.361643	2.64748	12.9272	6.94655e-33	1.1659e-31	63.728
MAP2K1	-0.636578	1.52238	-12.9259	7.0285e-33	1.179e-31	63.7164
PSMC1	-0.25922	2.35192	-12.9253	7.07294e-33	1.1858e-31	63.7101
EMP2	0.344816	1.00916	12.9237	7.17804e-33	1.20276e-31	63.6955
RHOQ	0.0963342	0.40963	12.9189	7.51646e-33	1.25877e-31	63.6497
C18orf10	-0.298206	2.22933	-12.9176	7.61245e-33	1.27414e-31	63.6371
PCDH20	-0.136916	0.407993	-12.9143	7.85862e-33	1.31461e-31	63.6055
AARSD1	-0.22228	1.74208	-12.914	7.87605e-33	1.3168e-31	63.6033
MSRB3	0.297464	1.28691	12.9138	7.89436e-33	1.31914e-31	63.601
LOC284454	0.295364	0.855805	12.9132	7.93705e-33	1.32554e-31	63.5956
FLJ10781	-0.726323	3.18563	-12.9125	7.9939e-33	1.3343e-31	63.5885
NHP2L1	-0.394964	3.9067	-12.9077	8.36494e-33	1.39546e-31	63.5435
PRKCZ	-0.420635	2.20029	-12.9057	8.52655e-33	1.42164e-31	63.5245
PPP2R1B	0.111326	0.316643	12.8985	9.14148e-33	1.52333e-31	63.4553
DDX28	-0.171007	0.562323	-12.8968	9.29078e-33	1.54736e-31	63.4392
PCDH11Y	-0.23205	0.565951	-12.8966	9.30076e-33	1.54817e-31	63.4381
TSC	-0.323243	2.30277	-12.8962	9.33744e-33	1.55342e-31	63.4342
LOC124491	0.153481	0.869577	12.8923	9.69183e-33	1.61149e-31	63.3972
LOC392533	-0.526382	1.6863	-12.8914	9.78283e-33	1.62573e-31	63.3879
AKAP11	-0.387918	1.32534	-12.8906	9.85326e-33	1.63654e-31	63.3808
C1orf128	-0.629067	1.58331	-12.8903	9.87935e-33	1.63997e-31	63.3782
MGC33212	-0.251065	1.30438	-12.8902	9.8963e-33	1.64189e-31	63.3765
CCNH	-0.260002	0.985146	-12.8895	9.95861e-33	1.65132e-31	63.3703
SART2	0.199634	0.508912	12.8872	1.01828e-32	1.68757e-31	63.3481
KIF12	-0.0588484	0.157217	-12.8859	1.03027e-32	1.7065e-31	63.3365
UBE2D2	-0.140535	0.661984	-12.8842	1.04736e-32	1.73387e-31	63.3202
KTI12	-0.0741313	0.360649	-12.8828	1.06132e-32	1.75601e-31	63.307
ZNF544	-0.0954498	0.44972	-12.8798	1.09258e-32	1.80676e-31	63.2782
MALAT1	0.628793	3.12872	12.8784	1.1078e-32	1.83092e-31	63.2645
GPR56	0.430084	1.55143	12.8767	1.12566e-32	1.85942e-31	63.2486
FBXO34	-0.269448	0.871512	-12.875	1.14434e-32	1.88925e-31	63.2322
BCAS4	-0.130986	0.439638	-12.8702	1.19741e-32	1.97579e-31	63.1872
FLJ33996	-0.537336	2.75951	-12.8701	1.19886e-32	1.97711e-31	63.186
HSS00083595	0.151989	0.806449	12.8686	1.21588e-32	2.00408e-31	63.172
DKFZP779L1558	-0.162268	0.347405	-12.8654	1.2537e-32	2.06518e-31	63.1416
SMS	-0.379878	1.72766	-12.8654	1.25431e-32	2.06518e-31	63.1411
TCIRG1	0.239283	0.492813	12.8642	1.26868e-32	2.0877e-31	63.1298
ATP6V1A	-0.743792	1.53752	-12.8628	1.28535e-32	2.11399e-31	63.1168
CHMP4B	-0.424316	4.31319	-12.859	1.33237e-32	2.19013e-31	63.0811
OAT	-0.542593	3.05875	-12.8588	1.33529e-32	2.19374e-31	63.079
HSS00388495	-0.051668	0.11538	-12.8563	1.36727e-32	2.24506e-31	63.0554
AXUD1	0.267824	1.12512	12.8525	1.4185e-32	2.32792e-31	63.0189
SLC35B1	-0.218096	1.5998	-12.8471	1.49344e-32	2.44958e-31	62.9678
C1QL3	-0.126184	0.157027	-12.8467	1.49946e-32	2.45813e-31	62.9638
LOC387866	0.0624399	0.131265	12.8453	1.51923e-32	2.48919e-31	62.9508
DDEFL1	0.278009	1.15702	12.8444	1.5319e-32	2.50858e-31	62.9425
LOC390570	-0.461779	1.21938	-12.8385	1.62101e-32	2.65308e-31	62.8864
TGFBR3	0.231753	0.493274	12.8373	1.6391e-32	2.68124e-31	62.8753
BCAT1	-0.199949	0.502498	-12.8367	1.6491e-32	2.69615e-31	62.8693
DDIT4L	0.391123	0.695068	12.8365	1.65264e-32	2.70047e-31	62.8672
PRICKLE1	-0.280954	1.0292	-12.8361	1.65881e-32	2.7091e-31	62.8635
ZBTB8OS	-0.141943	1.10522	-12.8354	1.67012e-32	2.72609e-31	62.8567
DKFZp761L1417	-0.780125	4.30283	-12.8334	1.70227e-32	2.77707e-31	62.8378
HSPC159	-0.0845953	0.221207	-12.8268	1.81197e-32	2.95445e-31	62.7758
MAOA	0.236889	1.08062	12.8263	1.82034e-32	2.9665e-31	62.7712
ACLY	-0.320666	1.65281	-12.8262	1.82171e-32	2.96713e-31	62.7704
XKR8	0.192713	1.11693	12.8246	1.8505e-32	3.01132e-31	62.7549
FLJ30596	0.262636	1.86598	12.8246	1.85082e-32	3.01132e-31	62.7547
CPM	0.390186	1.16102	12.8234	1.87211e-32	3.04432e-31	62.7433
CPT1B	0.25365	0.879691	12.8232	1.87617e-32	3.04928e-31	62.7412
NM_005410_sat	0.767551	3.19031	12.8221	1.89544e-32	3.07895e-31	62.731
MGC12981	-0.340252	2.33028	-12.8201	1.93143e-32	3.13573e-31	62.7123
PRNP	-0.731284	4.29217	-12.8188	1.95564e-32	3.17334e-31	62.7
DACH1	0.336249	2.56019	12.8167	1.99517e-32	3.23575e-31	62.6801
DDHD2	-0.355486	2.2507	-12.8155	2.0192e-32	3.27297e-31	62.6682
hCT2332227	-0.36067	0.688574	-12.8147	2.03388e-32	3.295e-31	62.661
AXIN1	0.264807	1.55421	12.8142	2.04364e-32	3.30904e-31	62.6563
MBD6	0.248199	1.08766	12.8117	2.09326e-32	3.38758e-31	62.6324
OPCML	-0.385502	1.56044	-12.8033	2.26773e-32	3.66795e-31	62.5529
LOC399818	-0.0839479	0.367745	-12.8024	2.28659e-32	3.69649e-31	62.5447
NICN1	-0.278429	1.56605	-12.7975	2.39526e-32	3.87009e-31	62.4986
TMEM55A	-0.216141	1.09711	-12.7963	2.42292e-32	3.91231e-31	62.4872
GADD45B	0.866381	2.07148	12.7963	2.42397e-32	3.91231e-31	62.4868
FLJ20245	0.148819	0.334709	12.7948	2.45858e-32	3.96607e-31	62.4727
SYNJ1	-0.141073	0.279018	-12.7879	2.62587e-32	4.23367e-31	62.4073
HSPC009	-0.215963	2.54585	-12.7831	2.74942e-32	4.43051e-31	62.3616
DDX42	0.808342	3.66694	12.7822	2.77067e-32	4.46238e-31	62.354
NECAP2	0.267554	1.06948	12.7789	2.85972e-32	4.60336e-31	62.3226
FAHD1	-0.211658	0.837584	-12.7783	2.87607e-32	4.62721e-31	62.3169
ARS2	0.285806	2.5614	12.777	2.91208e-32	4.68266e-31	62.3046
MTMR11	0.159262	0.650212	12.7755	2.95496e-32	4.7491e-31	62.29
STMN3	-0.509042	3.74848	-12.7747	2.97627e-32	4.78081e-31	62.2829
CPT1A	0.388336	1.65727	12.7722	3.04784e-32	4.89317e-31	62.2593
SSBP1	-0.250798	2.90625	-12.7649	3.26782e-32	5.24357e-31	62.1901
LIG4	-0.201995	0.781084	-12.7644	3.28394e-32	5.26664e-31	62.1852
PSARL	-0.205303	1.11968	-12.7641	3.29358e-32	5.27931e-31	62.1823
LTBR	0.338372	0.683383	12.7624	3.34695e-32	5.36202e-31	62.1663
LOC338799	0.248544	1.11727	12.7619	3.36231e-32	5.38378e-31	62.1618
TOMM40L	-0.265882	1.73225	-12.7595	3.43946e-32	5.5044e-31	62.1393
C2orf30	-0.360344	2.54704	-12.7582	3.48384e-32	5.5725e-31	62.1265
LOC150166	0.236191	0.749268	12.7575	3.50803e-32	5.60821e-31	62.1196
CEBPD	0.492492	3.16688	12.7571	3.51898e-32	5.62276e-31	62.1166
EPOR	0.179377	0.535223	12.7563	3.546e-32	5.66294e-31	62.109
POP7	-0.304452	2.83193	-12.7513	3.71785e-32	5.93426e-31	62.062
MTX3	-0.198839	1.18232	-12.7489	3.80592e-32	6.07164e-31	62.0387
TSPYL4	-0.504251	4.10814	-12.7478	3.84481e-32	6.13045e-31	62.0286
GRIA2	-0.818784	2.89703	-12.746	3.91014e-32	6.23133e-31	62.0119
SFXN1	-0.257883	1.6967	-12.7447	3.95902e-32	6.30591e-31	61.9995
CDKL1	-0.0579525	0.242264	-12.7441	3.9847e-32	6.34348e-31	61.9931
hCT2300769	-0.226018	0.652	-12.7391	4.17534e-32	6.64349e-31	61.9467
SEC14L1	0.370654	2.93348	12.7371	4.25779e-32	6.77112e-31	61.9273
KCNA6	-0.185403	0.697878	-12.734	4.38272e-32	6.96614e-31	61.8986
CAPS	0.366769	0.735701	12.7338	4.39492e-32	6.98187e-31	61.8958
EIF3S12	-0.258685	2.38768	-12.7337	4.39855e-32	6.98397e-31	61.895
ARMCX5	-0.163116	0.414197	-12.7327	4.439e-32	7.04451e-31	61.8859
PDCD7	-0.168392	0.71389	-12.7323	4.45437e-32	7.06518e-31	61.8825
PFKM	-0.424476	3.83692	-12.7301	4.54905e-32	7.21159e-31	61.8616
EMP1	0.608852	0.98113	12.7294	4.57878e-32	7.25492e-31	61.8551
CASP4	0.232776	0.510101	12.7294	4.58139e-32	7.25526e-31	61.8545
APOD	1.01385	3.05817	12.7269	4.69211e-32	7.42672e-31	61.8308
C16orf35	0.281029	1.19502	12.726	4.73254e-32	7.48414e-31	61.8223
ARAF	0.261109	1.01962	12.7259	4.73333e-32	7.48414e-31	61.8221
DKFZP761N09121	-0.593287	1.49608	-12.7238	4.82881e-32	7.63113e-31	61.8023
POLR3B	-0.0889344	0.334081	-12.7215	4.93856e-32	7.8005e-31	61.78
COTL1	0.338831	1.74106	12.7212	4.95168e-32	7.81715e-31	61.7774
XPO7	-0.26774	0.623701	-12.7191	5.05264e-32	7.97238e-31	61.7573
MDH1B	-0.113591	0.263149	-12.7182	5.09354e-32	8.03273e-31	61.7493
RNMT	-0.264693	0.94276	-12.7164	5.18098e-32	8.16638e-31	61.7324
FAM59B	0.426973	1.03281	12.7145	5.27604e-32	8.31189e-31	61.7143
C1orf102	-0.234521	1.05209	-12.7099	5.51076e-32	8.67716e-31	61.6711
AK095500	-0.172837	0.761387	-12.7076	5.63362e-32	8.866e-31	61.6492
CMTM6	0.210932	0.776509	12.706	5.71828e-32	8.99456e-31	61.6344
ACIN1	0.244429	1.31756	12.7056	5.74058e-32	9.02457e-31	61.6305
TPTE2	-0.0692396	0.121127	-12.7056	5.74331e-32	9.02457e-31	61.6301
FLJ20701	-0.122311	0.46548	-12.7005	6.02579e-32	9.46352e-31	61.5824
MMRN2	0.319133	1.34838	12.6949	6.35701e-32	9.97853e-31	61.5292
MYO5A	-0.546845	2.55115	-12.6917	6.55122e-32	1.02781e-30	61.4994
C15orf37	-0.0601142	0.17729	-12.6889	6.7265e-32	1.05476e-30	61.4731
LOC619208	-0.190599	1.1394	-12.6853	6.96182e-32	1.09109e-30	61.439
RPS5	-0.553731	4.57642	-12.6848	6.99894e-32	1.09634e-30	61.4337
LOC339287	-0.216129	1.24804	-12.6826	7.1446e-32	1.11858e-30	61.4133
JPH1	-0.0828863	0.183766	-12.6821	7.17905e-32	1.1234e-30	61.4085
MRPL3	-0.219121	1.38628	-12.6811	7.24621e-32	1.13332e-30	61.3992
hCT6188.2	-0.417583	1.30638	-12.6797	7.3417e-32	1.14766e-30	61.3862
SERTAD4	-0.155084	0.461001	-12.6778	7.47914e-32	1.16854e-30	61.3678
FCER1G	0.546457	1.37883	12.6774	7.50456e-32	1.17191e-30	61.3644
NRGN	-0.639929	2.74962	-12.6761	7.59432e-32	1.18532e-30	61.3526
HEBP2	0.137644	0.354398	12.6738	7.76778e-32	1.21161e-30	61.3302
LAMB2	0.58421	1.90578	12.6737	7.77078e-32	1.21161e-30	61.3298
PRKRA	-0.212107	1.31221	-12.6727	7.84461e-32	1.22249e-30	61.3204
MGC5508	0.31981	2.51304	12.6725	7.86135e-32	1.22447e-30	61.3183
CACNG1	-0.0400088	0.109214	-12.6671	8.27582e-32	1.28837e-30	61.2673
SLC26A6	0.204175	0.56092	12.6627	8.62842e-32	1.34257e-30	61.2259
DPY19L4	0.121766	0.607666	12.6623	8.65897e-32	1.34663e-30	61.2224
CMTM3	0.17225	0.402147	12.6621	8.67927e-32	1.34909e-30	61.22
NDP52	0.0874889	0.304306	12.6603	8.82133e-32	1.37047e-30	61.2039
U2AF1L2	0.31706	1.5606	12.6595	8.88956e-32	1.38037e-30	61.1963
LRRC8B	-0.547874	2.07432	-12.6544	9.33065e-32	1.44766e-30	61.1482
C16orf33	-0.207164	1.72913	-12.6544	9.33249e-32	1.44766e-30	61.148
LNX1	-0.246776	0.63003	-12.6523	9.52149e-32	1.47622e-30	61.1281
CSPG5	-0.326045	1.50704	-12.6516	9.58099e-32	1.48469e-30	61.1219
LOC256374	-0.353887	1.88771	-12.6497	9.75659e-32	1.51112e-30	61.1038
FBLN1	0.179767	0.563307	12.6459	1.0119e-31	1.56645e-30	61.0676
PIGX	-0.21	0.884284	-12.6449	1.02163e-31	1.58071e-30	61.0581
C21orf25	0.264128	1.21733	12.6439	1.03065e-31	1.59385e-30	61.0494
C21orf99	-0.070982	0.189135	-12.6431	1.03874e-31	1.60554e-30	61.0416
LOC246737	-0.195831	0.268299	-12.6402	1.068e-31	1.64993e-30	61.014
KIAA0774	-0.227428	0.547493	-12.638	1.08969e-31	1.68183e-30	60.9941
MYOZ3	-0.0808696	0.235357	-12.638	1.08976e-31	1.68183e-30	60.994
TMED4	-0.198063	0.828725	-12.6373	1.09759e-31	1.69305e-30	60.9869
ACSL4	-0.180129	1.02757	-12.6364	1.10695e-31	1.70662e-30	60.9785
C7orf24	-0.312463	1.84799	-12.6335	1.1381e-31	1.75375e-30	60.9509
STAT5B	0.18289	1.31254	12.6331	1.14156e-31	1.75819e-30	60.9479
HIF3A	0.294613	0.713983	12.6308	1.16757e-31	1.79734e-30	60.9255
hCT2255763	-0.162754	0.494453	-12.6271	1.20846e-31	1.85934e-30	60.8913
EDG3	-0.399831	2.31476	-12.6258	1.22402e-31	1.88231e-30	60.8786
DGCR9	-0.180496	0.529598	-12.6242	1.24282e-31	1.91027e-30	60.8635
LRRTM3	-0.0639174	0.207337	-12.6218	1.27066e-31	1.95206e-30	60.8415
TAGLN3	-0.61522	3.42772	-12.6208	1.28242e-31	1.96912e-30	60.8324
ENST00000282202	-0.155	0.592005	-12.6204	1.28748e-31	1.9759e-30	60.8284
TTC3	-0.3699	2.65007	-12.6201	1.29194e-31	1.98173e-30	60.825
PPAP2B	0.569586	3.36925	12.62	1.29265e-31	1.98182e-30	60.8245
PPP2R2C	-0.403436	2.48543	-12.6183	1.31388e-31	2.01335e-30	60.8083
ENST00000282683	-0.663902	2.42559	-12.6178	1.31984e-31	2.02146e-30	60.8038
DKFZp761P0423	-0.282932	1.5138	-12.6172	1.32708e-31	2.03152e-30	60.7984
EPHA3	-0.0753352	0.239561	-12.6163	1.33874e-31	2.04834e-30	60.7897
EPIM	0.143717	0.826361	12.6157	1.34639e-31	2.05901e-30	60.784
ARPC2	-0.261119	3.44726	-12.6129	1.38299e-31	2.1139e-30	60.7574
HSPB2	0.308513	1.07188	12.6096	1.4267e-31	2.17963e-30	60.7265
RNF175	-0.450423	1.58518	-12.6087	1.43842e-31	2.19642e-30	60.7184
STMN2	-0.989271	3.72356	-12.6086	1.44029e-31	2.19816e-30	60.7171
NIT2	-0.243606	0.567003	-12.6064	1.47047e-31	2.2431e-30	60.6965
FLJ21415	-0.204776	0.848559	-12.6039	1.50556e-31	2.29546e-30	60.6731
VPS29	-0.257278	1.46018	-12.5993	1.57172e-31	2.39514e-30	60.6304
UNC13C	-0.114265	0.244303	-12.597	1.60769e-31	2.44872e-30	60.6079
LOC90313	0.242434	1.47415	12.5942	1.64993e-31	2.5118e-30	60.5821
SLC14A1	0.720131	1.3636	12.5922	1.68142e-31	2.55844e-30	60.5634
hCT2300377	-0.261274	0.838917	-12.5902	1.71415e-31	2.60694e-30	60.5442
SLC9A9	0.181791	0.686162	12.5899	1.71794e-31	2.61139e-30	60.542
CACNB4	-0.300727	0.838674	-12.5856	1.78977e-31	2.71922e-30	60.5014
ATP5G3	-0.401237	3.49823	-12.5833	1.8292e-31	2.77772e-30	60.4797
ATBF1	0.164681	0.493304	12.583	1.83362e-31	2.78304e-30	60.4773
HSS00137322	-0.100136	0.231138	-12.5824	1.8441e-31	2.79755e-30	60.4717
ASTN	-0.277664	1.59559	-12.5814	1.86287e-31	2.82461e-30	60.4616
[truncated: 17,208 more rows]

## Sheet: GSE36980
Supplementary table 1: The differentially expressed genes from GSE36980
Gene	logFC	AveExpr	t	P.Value	adj.P.Val	B
SYT5	-0.35172	9.97001	-7.38398	1.20502e-10	1.68759e-06	13.8813
TTPAL	-0.414264	7.69422	-7.29536	1.79356e-10	1.68759e-06	13.5082
FAHD2A	0.246429	9.10262	7.18362	2.95774e-10	1.68759e-06	13.0389
TSSC1	-0.212243	8.55395	-7.17074	3.13303e-10	1.68759e-06	12.9848
ORAI2	-0.448674	9.04708	-7.13838	3.6202e-10	1.68759e-06	12.8492
EHD3	-0.380159	10.0266	-7.04816	5.41359e-10	2.103e-06	12.4716
RIC8A	-0.180273	8.90269	-6.98986	7.01691e-10	2.33643e-06	12.2281
SRSF5	0.285601	11.0347	6.91202	9.91477e-10	2.88867e-06	11.9037
CHRNB2	-0.315799	9.77911	-6.73133	2.20436e-09	5.54053e-06	11.1537
MTR	0.229062	8.96617	6.71421	2.37709e-09	5.54053e-06	11.0829
PSMD8	-0.20346	10.8137	-6.68403	2.71498e-09	5.75281e-06	10.9582
CISD2	-0.178289	9.59472	-6.62474	3.52326e-09	6.84334e-06	10.7136
PLD3	-0.212539	11.9555	-6.59373	4.03684e-09	7.23774e-06	10.5858
CSRNP2	-0.255341	9.94715	-6.54289	5.04389e-09	8.39736e-06	10.3768
VLDLR	-0.308266	8.27997	-6.51786	5.62749e-09	8.74437e-06	10.274
GJA1	0.622442	10.6097	6.47113	6.90149e-09	1.00537e-05	10.0825
WWOX	0.168247	8.13119	6.45062	7.5475e-09	1.03481e-05	9.99854
SPRED1	-0.353742	9.68349	-6.41822	8.6915e-09	1.12545e-05	9.8661
RBM5	0.245276	10.4591	6.39811	9.48634e-09	1.15076e-05	9.78398
PRSS2	-0.351538	6.82017	-6.37877	1.03181e-08	1.15076e-05	9.70511
KCNK1	-0.415993	8.48831	-6.3766	1.0416e-08	1.15076e-05	9.69626
SLC25A4	-0.312363	10.2622	-6.35689	1.13467e-08	1.15076e-05	9.61594
LINC00643	-0.575105	8.43747	-6.35672	1.13555e-08	1.15076e-05	9.61521
CPT1C	-0.230524	9.69994	-6.31303	1.37238e-08	1.31576e-05	9.43747
TMEM246	-0.245921	8.08129	-6.30658	1.41127e-08	1.31576e-05	9.41125
RAB39B	-0.311272	8.29984	-6.26796	1.668e-08	1.4953e-05	9.25443
ZNF215	-0.351708	6.0615	-6.23325	1.93776e-08	1.67279e-05	9.11379
AGAP6	0.2671	9.68951	6.22059	2.04655e-08	1.70361e-05	9.06254
FAM102B	-0.460072	9.06751	-6.19954	2.24095e-08	1.8011e-05	8.97742
TPI1P1	-0.318421	10.2668	-6.17876	2.45071e-08	1.89022e-05	8.89348
RAB6A	-0.238266	11.0566	-6.17283	2.51402e-08	1.89022e-05	8.86955
AGAP7P	0.307581	10.1619	6.14918	2.78318e-08	1.99924e-05	8.77415
HPCA	-0.449445	11.2005	-6.14159	2.87538e-08	1.99924e-05	8.74358
PID1	-0.300892	8.03525	-6.13166	3.00069e-08	1.99924e-05	8.70357
ABHD16A	-0.180016	8.30992	-6.12833	3.0439e-08	1.99924e-05	8.69016
ATP6V0D1	-0.214498	11.6315	-6.11818	3.1794e-08	1.99924e-05	8.64931
FNBP1	0.264511	9.68097	6.11366	3.2417e-08	1.99924e-05	8.6311
CCKBR	-0.368299	8.83512	-6.10365	3.38384e-08	1.99924e-05	8.59086
MSC	-0.357891	7.25758	-6.09225	3.55333e-08	1.99924e-05	8.54502
RHBDD1	0.240139	10.0044	6.09135	3.56698e-08	1.99924e-05	8.54142
SLC7A14	-0.360371	9.39628	-6.08674	3.63814e-08	1.99924e-05	8.5229
NBPF9	0.252996	11.7455	6.08515	3.66299e-08	1.99924e-05	8.51651
TTYH3	-0.339118	9.27967	-6.08354	3.68831e-08	1.99924e-05	8.51005
NBPF8	0.271675	10.8658	6.07379	3.84561e-08	2.03712e-05	8.47088
TXNDC9	-0.335193	6.97103	-6.05329	4.19813e-08	2.17444e-05	8.38863
AGAP5	0.243974	9.38097	6.04245	4.39709e-08	2.22799e-05	8.34521
TAGLN3	-0.454858	11.4186	-6.03242	4.58959e-08	2.27605e-05	8.30503
GDAP1L1	-0.267341	8.45744	-5.98753	5.55829e-08	2.66295e-05	8.12547
MET	-0.801539	8.27601	-5.98584	5.59827e-08	2.66295e-05	8.11875
TOMM22	-0.296126	8.87127	-5.96865	6.02331e-08	2.76568e-05	8.05014
LINGO1	-0.411868	8.59966	-5.96756	6.05155e-08	2.76568e-05	8.04575
EXOSC10	0.235243	10.3451	5.96209	6.1939e-08	2.7763e-05	8.02395
SYNGR3	-0.256169	9.58559	-5.88131	8.72665e-08	3.78408e-05	7.7026
AGT	0.477343	10.7731	5.88022	8.76697e-08	3.78408e-05	7.69828
PDK3	-0.36548	9.88127	-5.87033	9.14175e-08	3.87411e-05	7.65904
NUDT14	-0.221369	8.41453	-5.84631	1.0119e-07	4.21169e-05	7.56385
YWHAB	-0.233487	11.9711	-5.82381	1.11272e-07	4.5231e-05	7.47485
C3orf14	-0.382751	9.1548	-5.8211	1.12553e-07	4.5231e-05	7.46412
ITGB4	0.704968	9.54379	5.81703	1.14501e-07	4.52339e-05	7.44804
TRUB2	-0.219802	9.01383	-5.80145	1.22273e-07	4.71192e-05	7.3865
PHYHD1	0.566956	9.5332	5.79943	1.23317e-07	4.71192e-05	7.37854
RALB	-0.298716	9.10288	-5.78678	1.30066e-07	4.88965e-05	7.32861
NRN1	-0.428764	11.8736	-5.78173	1.32857e-07	4.91528e-05	7.30872
VTA1	-0.248845	9.12953	-5.77515	1.3659e-07	4.97443e-05	7.28276
TBC1D22B	-0.184535	8.77169	-5.76882	1.40271e-07	5.0299e-05	7.25784
GOLGA8O	0.277002	8.82108	5.76097	1.44976e-07	5.11984e-05	7.22694
DUSP3	-0.215365	9.6956	-5.75652	1.47716e-07	5.13875e-05	7.2094
CHM	-0.262905	8.43791	-5.73035	1.64867e-07	5.50593e-05	7.10649
GOLGA6L10	0.235929	8.67688	5.72979	1.65249e-07	5.50593e-05	7.10432
MLF2	-0.235148	11.6731	-5.72964	1.65357e-07	5.50593e-05	7.10371
FJX1	-0.260783	8.35577	-5.71849	1.73271e-07	5.68817e-05	7.05992
INPP5A	-0.244069	9.36356	-5.694	1.91985e-07	6.13827e-05	6.96386
ATF7IP	0.2349	10.0847	5.69367	1.92249e-07	6.13827e-05	6.96257
ANKHD1	0.150114	9.1275	5.6667	2.15186e-07	6.77777e-05	6.85701
CACNB1	-0.273147	10.4904	-5.65776	2.23373e-07	6.83624e-05	6.82205
GMPR	0.735772	9.15369	5.6558	2.25207e-07	6.83624e-05	6.81439
LPIN1	0.209658	9.70848	5.65513	2.25841e-07	6.83624e-05	6.81176
AP1S1	-0.318996	9.86777	-5.64515	2.35443e-07	7.03552e-05	6.77277
LUZP6	-0.221878	11.6394	-5.62169	2.59624e-07	7.6599e-05	6.68123
C14orf159	0.193065	8.82662	5.61048	2.72017e-07	7.9252e-05	6.63757
NPTX2	-0.734371	9.29541	-5.59545	2.89563e-07	8.23617e-05	6.57905
NDUFB3	-0.332488	7.44505	-5.59289	2.92657e-07	8.23617e-05	6.5691
GRIN2B	-0.405232	10.5828	-5.59237	2.93291e-07	8.23617e-05	6.56708
GDI1	-0.204056	12.923	-5.56433	3.29506e-07	9.09608e-05	6.45809
AEBP1	0.543388	9.11126	5.56162	3.3322e-07	9.09608e-05	6.4476
NBPF10	0.249123	12.0176	5.55458	3.43096e-07	9.09608e-05	6.42026
MAD2L1BP	-0.20923	8.65725	-5.55145	3.47569e-07	9.09608e-05	6.40814
FAM136A	-0.208144	7.90573	-5.55066	3.48706e-07	9.09608e-05	6.40508
PLCE1	0.404153	9.08871	5.5498	3.49953e-07	9.09608e-05	6.40174
SNRNP70	0.325622	9.61066	5.54892	3.5123e-07	9.09608e-05	6.39833
NKTR	0.276017	9.22124	5.54564	3.5604e-07	9.11931e-05	6.3856
GUSBP4	0.180234	9.94789	5.53223	3.76359e-07	9.53498e-05	6.33366
RIMBP2	-0.256784	9.94198	-5.52179	3.92969e-07	9.84873e-05	6.29324
DNAJC27	-0.248958	7.93325	-5.51044	4.11853e-07	0.000100987	6.24932
ARNT	0.192175	9.77269	5.51006	4.1249e-07	0.000100987	6.24788
PPME1	-0.318721	10.8199	-5.50585	4.19727e-07	0.000100987	6.2316
LAGE3	-0.179644	7.68355	-5.50554	4.20273e-07	0.000100987	6.23038
HCCS	-0.268734	8.73441	-5.50236	4.25826e-07	0.000101277	6.2181
PLEC	0.241728	9.58471	5.49962	4.30658e-07	0.000101392	6.20754
KNSTRN	-0.249888	7.72473	-5.49567	4.37752e-07	0.000102031	6.19226
CCT2	-0.214624	8.94052	-5.4859	4.55756e-07	0.000105176	6.15455
HSPB8	0.431082	10.0361	5.4611	5.04781e-07	0.000114813	6.05896
RAB15	-0.378752	10.0493	-5.45986	5.07369e-07	0.000114813	6.05418
IRF2	0.216849	9.51019	5.45442	5.18846e-07	0.000116281	6.03325
ATP6V1G2	-0.343173	11.796	-5.4516	5.24903e-07	0.000116518	6.0224
TNRC6A	0.241511	9.97029	5.44313	5.4351e-07	0.000119364	5.98981
C3orf80	-0.486363	7.94011	-5.44114	5.47965e-07	0.000119364	5.98218
PPEF1	-0.569131	7.38396	-5.43454	5.63036e-07	0.000120895	5.9568
NUS1	-0.195877	10.3402	-5.43188	5.69225e-07	0.000120895	5.94658
SHFM1	0.320078	9.80501	5.43131	5.70552e-07	0.000120895	5.9444
IL11RA	0.21596	8.15731	5.42904	5.75906e-07	0.00012093	5.93566
PAGR1	0.252569	8.61568	5.41211	6.1732e-07	0.000128469	5.87071
MGST3	-0.25018	11.5171	-5.40495	6.35714e-07	0.000131126	5.84326
ATP1A3	-0.271918	12.8104	-5.39508	6.61964e-07	0.000135343	5.80542
REEP1	-0.269144	9.49748	-5.37515	7.18224e-07	0.000145124	5.72914
MRPS11	-0.148357	10.3633	-5.37378	7.22256e-07	0.000145124	5.72391
RNU6-842P	0.255486	8.77258	5.36992	7.33751e-07	0.000145545	5.70915
CBLN4	-0.569723	8.14702	-5.36889	7.3684e-07	0.000145545	5.70522
TTC17	0.173206	9.30007	5.36623	7.44899e-07	0.0001459	5.69505
LINC00173	0.233288	7.84496	5.35365	7.84174e-07	0.000152313	5.64701
PTDSS1	-0.286754	9.96571	-5.33749	8.37617e-07	0.000161349	5.58538
LCN12	0.178571	7.90933	5.33368	8.5073e-07	0.000162531	5.57086
GABRA5	-0.53777	10.1205	-5.32792	8.70949e-07	0.000165041	5.5489
SNAPC5	-0.224879	7.88883	-5.32027	8.98521e-07	0.000168162	5.51977
OR2B8P	-0.332087	5.48586	-5.31936	9.01848e-07	0.000168162	5.51632
GPATCH8	0.169503	9.40082	5.3157	9.15364e-07	0.000169328	5.50241
CSRP1	0.290391	12.1077	5.30971	9.37984e-07	0.000172146	5.4796
CCT4	-0.216183	9.57543	-5.29672	9.88835e-07	0.000178949	5.43026
DIEXF	-0.191268	8.51332	-5.29633	9.90406e-07	0.000178949	5.42878
DNALI1	0.345546	8.96892	5.29341	1.00225e-06	0.000179079	5.41767
GOLIM4	0.353352	10.0744	5.2902	1.01541e-06	0.000179079	5.40548
COPS4	-0.33615	9.47278	-5.28873	1.02148e-06	0.000179079	5.3999
GFM2	-0.201125	8.52811	-5.28864	1.02186e-06	0.000179079	5.39956
MLLT11	-0.281514	12.5493	-5.2843	1.04003e-06	0.000179082	5.38309
FIG4	-0.327951	9.4636	-5.28284	1.04619e-06	0.000179082	5.37757
NPTXR	-0.401959	10.4243	-5.28277	1.04649e-06	0.000179082	5.3773
SEC24B	0.131924	10.1358	5.28133	1.05261e-06	0.000179082	5.37185
PRAF2	-0.265252	9.85678	-5.27892	1.06298e-06	0.000179536	5.36269
RPUSD3	-0.200817	8.42874	-5.27642	1.07384e-06	0.000180065	5.3532
SLC17A7	-0.282741	12.2041	-5.26748	1.11347e-06	0.000185377	5.31933
GALNT15	0.550624	8.70007	5.26183	1.13926e-06	0.000188326	5.29794
RBM18	-0.19255	8.76809	-5.25975	1.1489e-06	0.00018837	5.29007
BLOC1S2	-0.281084	9.19768	-5.25744	1.15972e-06	0.00018837	5.28131
LARGE	-0.221723	10.0716	-5.25658	1.16378e-06	0.00018837	5.27805
TLK2	0.176618	9.60898	5.24793	1.20525e-06	0.000193738	5.24534
GNPTAB	-0.196733	9.68978	-5.24204	1.23431e-06	0.000196368	5.22308
CLIP3	-0.188035	11.2802	-5.24121	1.23847e-06	0.000196368	5.21994
RPPH1	0.41737	12.417	5.23793	1.25505e-06	0.000197497	5.20751
PSMG3	-0.229475	9.0099	-5.23646	1.26253e-06	0.000197497	5.20196
WBSCR17	-0.293712	9.03015	-5.23347	1.27786e-06	0.000198562	5.19069
DMTF1	0.186637	9.78748	5.23175	1.28677e-06	0.000198623	5.1842
BYSL	-0.156789	7.47287	-5.2264	1.31493e-06	0.000200865	5.16398
UBR7	-0.261367	8.15191	-5.22572	1.31853e-06	0.000200865	5.16142
IL1RL2	-0.229593	6.66386	-5.21026	1.40348e-06	0.000212273	5.10311
ALDOAP2	-0.163502	7.85905	-5.20759	1.4187e-06	0.000212273	5.09303
CACNG3	-0.43226	10.3644	-5.20574	1.4293e-06	0.000212273	5.08608
CRHBP	-0.57344	8.16835	-5.20533	1.43167e-06	0.000212273	5.08453
C14orf142	-0.220181	7.84974	-5.20407	1.43895e-06	0.000212273	5.0798
PLSCR4	0.46259	8.87195	5.1993	1.46693e-06	0.000215038	5.06182
KIAA1958	0.20841	8.39899	5.1952	1.49136e-06	0.000217253	5.04639
SVOP	-0.5252	9.76893	-5.1936	1.50103e-06	0.000217304	5.04036
LGI2	-0.379603	7.62661	-5.18639	1.54522e-06	0.000221065	5.01326
NRSN1	-0.449308	10.2893	-5.18627	1.54597e-06	0.000221065	5.0128
SNUPN	-0.207016	8.28	-5.18256	1.56925e-06	0.000223024	4.99885
CCNA1	-0.253676	8.46417	-5.17771	1.60018e-06	0.000225924	4.98063
ATXN7	0.225202	10.1506	5.17634	1.60904e-06	0.000225924	4.97547
STOML2	-0.16277	9.4564	-5.17451	1.62094e-06	0.000226233	4.96859
ISLR2	-0.27059	7.65753	-5.16866	1.65956e-06	0.000228751	4.9466
MT1F	0.482366	12.0815	5.16816	1.66289e-06	0.000228751	4.94473
CHP1	-0.197038	11.6232	-5.16452	1.68741e-06	0.000228751	4.93107
MYO5C	0.339976	7.31406	5.16447	1.68774e-06	0.000228751	4.93089
PKN2	0.201299	9.38498	5.16442	1.68805e-06	0.000228751	4.93071
RASAL1	-0.320219	8.12551	-5.15856	1.72828e-06	0.000232848	4.90873
ITPKB	0.418791	9.0284	5.14804	1.80291e-06	0.000241506	4.86926
SMYD2	-0.349988	8.65612	-5.13886	1.87054e-06	0.000249134	4.83489
RNF175	-0.275327	8.53525	-5.12292	1.99397e-06	0.000262429	4.77524
SNORA62	0.497622	8.30436	5.12142	2.00598e-06	0.000262429	4.76964
CLCN4	-0.269018	9.25258	-5.12045	2.01374e-06	0.000262429	4.76603
OXCT1	-0.290061	9.95467	-5.12024	2.01546e-06	0.000262429	4.76524
LRRTM1	-0.37892	9.16685	-5.11886	2.02666e-06	0.000262429	4.76007
CNIH2	-0.339859	10.5972	-5.11403	2.06623e-06	0.00026589	4.74202
LONRF2	-0.276098	10.3515	-5.11161	2.08634e-06	0.00026589	4.73298
IL6ST	0.234217	10.7463	5.11146	2.0876e-06	0.00026589	4.73241
ACSS3	0.408034	8.74983	5.10811	2.11577e-06	0.000268012	4.71991
KBTBD7	-0.200225	8.42201	-5.10617	2.13218e-06	0.000268631	4.7127
DCTN3	-0.163565	9.87554	-5.10097	2.17704e-06	0.000271623	4.69327
RABIF	-0.193784	8.93039	-5.10072	2.17923e-06	0.000271623	4.69233
ASPHD2	-0.341181	8.56269	-5.09771	2.20555e-06	0.000273441	4.68113
TNFAIP8L1	-0.279904	7.27131	-5.07789	2.38727e-06	0.000294405	4.60725
ARHGAP44	-0.264884	9.6504	-5.07215	2.44255e-06	0.000299513	4.5859
ZC3H12B	-0.245782	8.34936	-5.07093	2.45439e-06	0.000299513	4.58139
NDUFA2	-0.234274	9.39455	-5.05971	2.56663e-06	0.000310378	4.53967
RYR1	0.212966	8.24099	5.05938	2.57006e-06	0.000310378	4.53843
GABRB3	-0.283096	10.7585	-5.05492	2.61607e-06	0.000312756	4.52188
FABP3	-0.307222	10.6736	-5.05379	2.62791e-06	0.000312756	4.51767
SEC61G	-0.216469	7.9541	-5.05359	2.63001e-06	0.000312756	4.51692
SUB1P3	-0.229042	5.68575	-5.04747	2.69479e-06	0.000317893	4.49422
TRAPPC3	-0.14982	9.80557	-5.04694	2.70048e-06	0.000317893	4.49225
PDE2A	-0.315512	10.3576	-5.04039	2.77175e-06	0.000324417	4.46796
SLC25A44	-0.203266	8.98551	-5.03824	2.79558e-06	0.000324417	4.45998
GOLGA8B	0.333285	10.0621	5.03805	2.79766e-06	0.000324417	4.45928
CMIP	-0.193968	10.9481	-5.03629	2.81734e-06	0.000325082	4.45274
ECE1	0.264485	9.71372	5.02784	2.91353e-06	0.000334525	4.42143
HNRNPA1	0.169582	10.381	5.02271	2.97349e-06	0.000339736	4.40244
KIF27	0.175792	8.43004	5.01391	3.07922e-06	0.0003501	4.36986
APITD1-CORT	-0.175248	7.33961	-5.00962	3.13204e-06	0.000354376	4.354
MAPK6	-0.286651	8.60867	-5.00746	3.15897e-06	0.000355697	4.34602
ATP6V0C	-0.1602	12.6629	-5.00329	3.21164e-06	0.000359889	4.3306
ATP5J	-0.163138	7.79651	-4.99825	3.27638e-06	0.000365387	4.31199
FIGN	0.233204	8.79343	4.99703	3.29222e-06	0.000365405	4.30749
PNMA1	-0.177556	9.9891	-4.98951	3.39172e-06	0.000374664	4.27974
H3F3B	0.34683	10.2763	4.9849	3.45411e-06	0.000377513	4.26274
TRAK1	0.154509	9.99805	4.98481	3.45537e-06	0.000377513	4.2624
EFNA3	-0.311739	9.0365	-4.98365	3.4713e-06	0.000377513	4.25812
ELP5	-0.168497	9.14429	-4.98229	3.48996e-06	0.000377513	4.25312
ABLIM1	0.199835	10.3592	4.98168	3.49849e-06	0.000377513	4.25084
MPC2	-0.201976	9.87719	-4.97594	3.5787e-06	0.000384251	4.22971
NOLC1	-0.188897	9.40419	-4.97487	3.59391e-06	0.000384251	4.22576
CALML4	0.201809	7.37879	4.97259	3.62643e-06	0.000385958	4.21736
NUMA1	0.178802	9.23501	4.97097	3.64978e-06	0.000386677	4.21138
CTPS2	0.175588	8.24221	4.96711	3.70585e-06	0.000390842	4.19717
PGAM1	-0.157997	11.4033	-4.96581	3.72484e-06	0.000391075	4.19241
RBL2	0.188371	8.90104	4.95968	3.81618e-06	0.000398867	4.16983
NEBL	0.184078	10.0688	4.95533	3.88214e-06	0.000403951	4.15385
FNBP4	0.231694	9.67759	4.95329	3.91347e-06	0.000405401	4.14636
WIF1	-0.870038	9.26239	-4.94909	3.97887e-06	0.000408901	4.13092
MCFD2	-0.215703	9.42122	-4.94748	4.00428e-06	0.000408901	4.12499
RPP14	-0.272869	8.64262	-4.94707	4.0107e-06	0.000408901	4.12349
GPR68	-0.166065	6.96677	-4.94665	4.01743e-06	0.000408901	4.12193
SCARNA17	0.236768	10.3144	4.9454	4.03716e-06	0.000409122	4.11737
BDNF	-0.519837	6.87971	-4.94021	4.1206e-06	0.00041577	4.0983
NEDD4L	-0.255581	10.1376	-4.93111	4.27088e-06	0.000427696	4.06492
NPIPA3	0.22709	11.6234	4.93051	4.281e-06	0.000427696	4.06272
SEC31B	0.246823	8.4682	4.92975	4.29385e-06	0.000427696	4.05993
SPRYD3	-0.287088	10.3134	-4.91695	4.51563e-06	0.000447874	4.01301
SLC2A13	-0.309157	9.79827	-4.91423	4.5641e-06	0.000450763	4.00306
GREM2	-0.317669	7.59804	-4.91276	4.5905e-06	0.000451457	3.99769
HMBOX1	0.218074	9.19172	4.91108	4.62097e-06	0.000452544	3.99153
ACOT8	-0.189547	8.96714	-4.90909	4.6572e-06	0.000453414	3.98425
PHC1	0.21927	9.4737	4.90741	4.68808e-06	0.000453414	3.97809
AP1AR	-0.250756	7.95118	-4.90689	4.69759e-06	0.000453414	3.97621
SPAG9	0.134643	10.5366	4.90635	4.70766e-06	0.000453414	3.97421
LOC494141	-0.153206	6.97503	-4.89939	4.83792e-06	0.000464042	3.94879
ASPH	0.232005	8.99212	4.88963	5.02669e-06	0.000480173	3.91314
SBNO1	-0.209389	9.14414	-4.88511	5.11653e-06	0.000486759	3.89664
RANBP6	-0.263963	8.97972	-4.88375	5.14393e-06	0.000487377	3.89166
SNORD57	0.308026	12.1921	4.87968	5.22653e-06	0.000491313	3.87683
NHP2	-0.121323	8.45495	-4.87963	5.22763e-06	0.000491313	3.87663
NRBP2	0.278265	9.3951	4.87796	5.26183e-06	0.000492541	3.87056
LOC440311	0.208992	9.54415	4.87393	5.34559e-06	0.00049838	3.85585
TIMM22	-0.217469	9.36574	-4.87023	5.42353e-06	0.000503632	3.84237
PRSS3P2	-0.284329	7.47775	-4.86743	5.48335e-06	0.000507166	3.83216
KPNA6	-0.158873	10.2988	-4.86168	5.60809e-06	0.000516653	3.81121
NHLRC2	0.192107	9.37925	4.86035	5.63718e-06	0.000517289	3.8064
FAM19A1	-0.510489	8.8693	-4.85782	5.69334e-06	0.000520393	3.79717
DNAJC28	-0.283544	7.44242	-4.8538	5.78341e-06	0.000526561	3.78255
SLC25A14	-0.240235	7.94904	-4.85204	5.8232e-06	0.000528122	3.77617
OTUB2	-0.291077	7.41186	-4.8483	5.90905e-06	0.00053383	3.76254
B3GNT2	-0.203742	7.19116	-4.84664	5.94741e-06	0.000535221	3.75652
TMEM229B	-0.399661	7.34711	-4.84174	6.06233e-06	0.000541942	3.7387
LRPAP1	-0.165714	10.7954	-4.84147	6.0686e-06	0.000541942	3.73774
SMPD3	-0.240001	8.71919	-4.83872	6.1341e-06	0.000542937	3.72775
RNU4-78P	0.297454	7.52736	4.8384	6.14176e-06	0.000542937	3.72659
PMM1	-0.190797	8.25394	-4.83807	6.14962e-06	0.000542937	3.7254
RAP1GDS1	-0.292181	9.46524	-4.83576	6.20534e-06	0.000545789	3.717
TMEM183B	-0.221806	10.456	-4.83266	6.28077e-06	0.000550347	3.70575
ZNF48	-0.169183	7.04347	-4.8291	6.36854e-06	0.000555947	3.69283
METTL13	-0.156419	7.92867	-4.82749	6.4087e-06	0.000557365	3.68698
TPT1-AS1	0.18615	9.25641	4.82631	6.43811e-06	0.000557842	3.68272
LPPR5	-0.301498	9.68973	-4.82483	6.47536e-06	0.000558991	3.67735
CMSS1	-0.273918	9.33482	-4.82375	6.50274e-06	0.000559283	3.67343
NEK9	0.190247	8.8293	4.8183	6.64205e-06	0.000569165	3.6537
HCG8	0.274706	8.34504	4.81645	6.69007e-06	0.000570488	3.64699
NME1	-0.179015	9.76849	-4.81568	6.7102e-06	0.000570488	3.6442
ARMCX3	-0.185442	8.48866	-4.81489	6.73092e-06	0.000570488	3.64133
RCHY1	-0.250338	8.08235	-4.81091	6.83577e-06	0.000577276	3.62694
UBE2T	-0.287781	8.0602	-4.80967	6.86894e-06	0.000577983	3.62244
C1orf110	0.353371	6.4805	4.80086	7.10831e-06	0.000595973	3.59056
RAB33A	-0.258217	8.89463	-4.79181	7.36258e-06	0.000615079	3.55786
PRPF3	0.19414	8.60187	4.7879	7.47522e-06	0.000622259	3.54373
RBM25	0.203844	9.65514	4.7849	7.56275e-06	0.000627304	3.5329
PRICKLE2	-0.231766	9.98486	-4.78395	7.59057e-06	0.000627379	3.52949
ENC1	-0.352481	11.6322	-4.78127	7.67e-06	0.000631704	3.5198
SHPK	0.180343	8.44681	4.77738	7.78662e-06	0.000637358	3.50576
HECTD2	-0.185463	8.6301	-4.77715	7.79333e-06	0.000637358	3.50496
STK32C	-0.201925	9.01407	-4.77527	7.85055e-06	0.00063789	3.49816
COLEC12	0.417314	8.78789	4.77513	7.85457e-06	0.00063789	3.49768
TMEM242	-0.283572	8.48559	-4.76743	8.09243e-06	0.000653306	3.46993
KCNK10	-0.187946	7.59649	-4.76648	8.12234e-06	0.000653306	3.4665
CD109	0.445758	7.03608	4.76626	8.12924e-06	0.000653306	3.46571
KAT6B	0.195243	9.80864	4.76493	8.17133e-06	0.000653306	3.4609
TSFM	-0.205358	7.96079	-4.76249	8.24874e-06	0.000653306	3.45213
POP4	-0.199973	8.38629	-4.76089	8.29995e-06	0.000653306	3.44638
LSM3	-0.231201	8.88549	-4.75989	8.33227e-06	0.000653306	3.44276
FAHD1	-0.221998	8.22173	-4.75846	8.37857e-06	0.000653306	3.43761
HIGD1AP1	-0.26584	10.01	-4.75844	8.3792e-06	0.000653306	3.43754
AHCYL1	0.355215	11.743	4.7578	8.39996e-06	0.000653306	3.43524
SYN2	-0.314801	11.849	-4.75774	8.40187e-06	0.000653306	3.43503
DNAJC12	-0.287645	8.92382	-4.75759	8.40676e-06	0.000653306	3.43448
HCN1	-0.429237	11.292	-4.75753	8.40878e-06	0.000653306	3.43426
PVRL1	-0.181579	8.01479	-4.75607	8.45623e-06	0.00065481	3.42903
EWSR1	0.147913	8.85689	4.75484	8.49671e-06	0.000655766	3.42458
C9orf41	-0.19805	8.18861	-4.75051	8.64011e-06	0.00066283	3.40902
RNU1-34P	0.148763	8.43603	4.74916	8.6854e-06	0.00066283	3.40416
ZFAND2A	-0.183089	9.86911	-4.74897	8.69178e-06	0.00066283	3.40347
RN7SL454P	0.229374	9.14913	4.74866	8.70199e-06	0.00066283	3.40238
ARG2	-0.322587	7.76616	-4.74777	8.73209e-06	0.000662956	3.39917
HK1	-0.18973	9.18986	-4.74545	8.81078e-06	0.000666759	3.39083
LRRTM2	-0.29417	10.6123	-4.74358	8.87461e-06	0.000668742	3.38412
PTPRN	-0.22504	10.3931	-4.74282	8.90085e-06	0.000668742	3.38137
DDX17	0.149632	11.5787	4.74217	8.92306e-06	0.000668742	3.37905
CSF1	0.333886	8.83192	4.73905	9.03128e-06	0.000674683	3.36784
LAMTOR3	-0.208118	8.99126	-4.73459	9.18822e-06	0.000680613	3.35182
PATL1	0.199713	9.93685	4.73431	9.1981e-06	0.000680613	3.35082
SERPINF1	-0.417038	8.94733	-4.73377	9.21728e-06	0.000680613	3.34889
TRIM36	-0.336141	7.93266	-4.73348	9.22747e-06	0.000680613	3.34786
ENTPD2	0.280621	8.5525	4.73165	9.29273e-06	0.000683265	3.34131
UBR5	0.151498	9.47361	4.72738	9.44734e-06	0.000692448	3.32597
VAMP2	-0.26034	11.9894	-4.72475	9.54361e-06	0.000696038	3.31654
NDUFAF4	-0.25237	9.49208	-4.72441	9.55604e-06	0.000696038	3.31533
LDHA	-0.287354	11.4389	-4.72351	9.58923e-06	0.00069628	3.3121
C19orf12	-0.169779	8.1383	-4.71554	9.88848e-06	0.000715778	3.28354
MARK3	0.127055	9.42671	4.71342	9.96947e-06	0.000719407	3.27595
ZNF542P	-0.277616	7.8807	-4.71053	1.0081e-05	0.000725212	3.26561
ZNF525	0.215594	11.1739	4.70863	1.01548e-05	0.000728271	3.25883
LINC01138	0.173813	7.32987	4.70625	1.02486e-05	0.000732743	3.25029
RNU11	0.786856	9.05948	4.70221	1.04089e-05	0.000741931	3.23586
CCDC88A	0.171497	10.3533	4.69397	1.07438e-05	0.000763462	3.20643
TOM1L1	-0.259495	7.68492	-4.69256	1.08025e-05	0.000765305	3.20136
WDR7	-0.164621	10.7577	-4.68794	1.09958e-05	0.000776635	3.18488
ATP6V0A1	-0.183337	11.9589	-4.68584	1.10847e-05	0.000779668	3.1774
RASGRP1	-0.41891	9.82306	-4.68535	1.11056e-05	0.000779668	3.17564
KCNMB2	-0.236607	7.01843	-4.68233	1.12352e-05	0.000784513	3.16486
DLG3	-0.241725	8.96248	-4.68128	1.12804e-05	0.000784513	3.16113
C5orf56	0.175975	8.79519	4.68032	1.13223e-05	0.000784513	3.15769
PFN2	-0.231019	11.8344	-4.68022	1.13263e-05	0.000784513	3.15736
CMAS	-0.324103	9.46096	-4.67984	1.13429e-05	0.000784513	3.15599
EFEMP1	0.56927	10.7027	4.67836	1.14078e-05	0.000786664	3.1507
SCARNA9	0.295325	9.13017	4.67533	1.15409e-05	0.000792403	3.13992
KRT222	-0.369442	7.72936	-4.67482	1.15637e-05	0.000792403	3.13809
ABRACL	-0.286662	6.97332	-4.67416	1.1593e-05	0.000792403	3.13573
BMPR2	-0.20745	11.4163	-4.67159	1.17078e-05	0.000797043	3.12657
ZNF621	0.192613	8.27897	4.67111	1.17293e-05	0.000797043	3.12487
RFX4	0.431906	8.95969	4.66831	1.1856e-05	0.000801614	3.11489
MKKS	-0.288375	7.64848	-4.6681	1.18653e-05	0.000801614	3.11416
UBLCP1	-0.291902	8.93212	-4.66227	1.21334e-05	0.000816497	3.0934
ING2	-0.225092	7.58451	-4.66179	1.21557e-05	0.000816497	3.0917
DCK	-0.173146	8.39584	-4.65515	1.24685e-05	0.000833349	3.06809
LAPTM4A	0.227076	11.9805	4.65495	1.24781e-05	0.000833349	3.06738
ATL3	0.231454	8.48775	4.65402	1.25227e-05	0.000833938	3.06406
METAP1	-0.215344	9.43247	-4.65073	1.26815e-05	0.000842112	3.05235
HOMER1	-0.3996	9.8354	-4.64565	1.29299e-05	0.000856165	3.03434
ARL4D	-0.316203	7.46745	-4.64467	1.29784e-05	0.000856943	3.03086
SORCS3	-0.238791	8.92075	-4.64332	1.30458e-05	0.000858962	3.02604
PLEKHO2	0.19366	8.57493	4.63987	1.32191e-05	0.000867916	3.01379
GLTSCR2	0.19746	9.45104	4.63765	1.33313e-05	0.000871895	3.00594
MIEF1	-0.170799	7.98564	-4.6372	1.33545e-05	0.000871895	3.00433
NACC1	-0.210041	9.53831	-4.63581	1.34257e-05	0.000874093	2.99939
RYR3	0.321759	9.06702	4.63493	1.34705e-05	0.000874287	2.99629
STGC3	0.175046	6.0893	4.63429	1.35037e-05	0.000874287	2.99401
APLNR	0.715023	9.32903	4.6334	1.35494e-05	0.000874819	2.99087
TUSC2	-0.14935	9.54755	-4.6323	1.36067e-05	0.000876089	2.98695
BAZ2B	0.238388	9.49021	4.6308	1.36848e-05	0.000878693	2.98163
TOB1	0.305932	9.52924	4.62941	1.37576e-05	0.000880938	2.97671
OGFRL1	0.222595	10.6857	4.62859	1.38005e-05	0.000881265	2.97382
TPGS2	-0.154348	10.4889	-4.62491	1.39956e-05	0.000891285	2.96078
ARHGAP17	0.181926	8.39748	4.62324	1.4085e-05	0.000894535	2.95486
CHD6	0.123393	9.91737	4.6214	1.41846e-05	0.000894803	2.94832
MUC20	0.319776	7.66767	4.62135	1.41873e-05	0.000894803	2.94814
RNPC3	0.244952	9.51426	4.62096	1.42083e-05	0.000894803	2.94677
SMUG1	-0.141686	7.69512	-4.62032	1.42428e-05	0.000894803	2.94452
CYCS	-0.218367	9.06377	-4.61775	1.43832e-05	0.000901194	2.93541
KDM5B	-0.123275	9.07817	-4.6153	1.45182e-05	0.000907214	2.92674
MARK2	-0.193655	8.9346	-4.61252	1.46728e-05	0.000912111	2.9169
CHIC1	-0.265586	8.50359	-4.61248	1.46749e-05	0.000912111	2.91677
WSB2	-0.194497	11.3314	-4.61109	1.47526e-05	0.000914507	2.91186
HOPX	-0.308615	8.52229	-4.6094	1.48484e-05	0.000914845	2.90586
TLN2	-0.217458	9.59114	-4.60865	1.48908e-05	0.000914845	2.90321
STOM	0.33502	10.5319	4.60751	1.49554e-05	0.000914845	2.89919
DUSP14	-0.22906	8.02564	-4.60721	1.49724e-05	0.000914845	2.89813
UBE2S	-0.140529	8.18387	-4.607	1.49843e-05	0.000914845	2.8974
STRIP2	-0.399498	8.00315	-4.60684	1.49936e-05	0.000914845	2.89682
FAM216A	-0.175163	8.89556	-4.6057	1.5059e-05	0.000916439	2.89278
RNU6-377P	0.234138	8.01761	4.60117	1.53208e-05	0.000929941	2.87678
MIR148B	0.260426	4.3148	4.59813	1.54986e-05	0.000937856	2.86607
UQCRHL	-0.280253	9.37798	-4.59757	1.55317e-05	0.000937856	2.86409
CTF1	0.144683	8.77193	4.59119	1.59132e-05	0.000955995	2.84156
ERLEC1	-0.263254	9.5815	-4.59064	1.59467e-05	0.000955995	2.83961
CCNL2	0.199589	9.10633	4.5905	1.59551e-05	0.000955995	2.83912
UBE2W	-0.266895	9.5036	-4.58882	1.60568e-05	0.000959622	2.83322
ZHX3	0.184756	9.09536	4.58616	1.62201e-05	0.000966474	2.82383
TTLL3	0.267749	8.93992	4.58561	1.62544e-05	0.000966474	2.82187
FBXO45	-0.253357	8.35656	-4.58404	1.63515e-05	0.000969774	2.81634
PNISR	0.241807	10.0553	4.58225	1.64627e-05	0.000973889	2.81005
CAPS	0.282614	8.59065	4.58143	1.6514e-05	0.000974353	2.80716
MAN1A1	-0.372265	9.11422	-4.58079	1.65541e-05	0.000974353	2.80491
ISCA1	-0.181086	9.58183	-4.57935	1.66452e-05	0.000977245	2.79982
AHNAK	0.461278	10.0482	4.577	1.67943e-05	0.000981707	2.79154
SLC9A7	-0.252256	9.29177	-4.57682	1.68054e-05	0.000981707	2.79093
MGA	0.12113	9.21763	4.57577	1.68725e-05	0.00098316	2.78723
SCN3B	-0.388271	11.1742	-4.57281	1.70635e-05	0.000989436	2.77679
ERCC2	-0.143413	8.59051	-4.57278	1.70651e-05	0.000989436	2.7767
MRPS36	-0.358612	7.09351	-4.57108	1.71753e-05	0.00099214	2.77073
RN7SL737P	-0.26206	9.26358	-4.57075	1.71969e-05	0.00099214	2.76956
PORCN	-0.19708	9.42117	-4.56905	1.7308e-05	0.000995407	2.76359
WDR74	-0.192668	9.22031	-4.56788	1.73855e-05	0.000995407	2.75944
HPRT1	-0.304758	9.89379	-4.56746	1.74128e-05	0.000995407	2.75798
ZNF280D	0.175675	9.65491	4.56729	1.74243e-05	0.000995407	2.75737
VIPR1	-0.189752	8.78704	-4.566	1.75098e-05	0.000997843	2.75283
SNORA76A	0.292903	9.69449	4.56472	1.75947e-05	0.000998496	2.74834
TIMM17B	-0.136861	8.3338	-4.56412	1.76348e-05	0.000998496	2.74623
SYNM	0.220264	9.23522	4.56389	1.76498e-05	0.000998496	2.74544
CERS3	-0.280198	6.79719	-4.56107	1.78395e-05	0.00100492	2.73552
CDK5	-0.300334	9.88873	-4.56092	1.78495e-05	0.00100492	2.735
ELOVL4	-0.325712	8.94162	-4.55911	1.79727e-05	0.00100914	2.72861
PADI2	0.406082	10.0936	4.55854	1.80111e-05	0.00100914	2.72664
PKD2	0.14673	8.96648	4.55704	1.81137e-05	0.00101246	2.72136
BRCC3	-0.225676	8.84558	-4.55536	1.82291e-05	0.00101647	2.71547
CDH13	-0.327575	10.5004	-4.55329	1.83731e-05	0.00102205	2.70817
CEP19	-0.274106	7.47498	-4.55097	1.85345e-05	0.00102855	2.70006
BRI3BP	-0.168126	9.58143	-4.55035	1.85781e-05	0.00102855	2.69788
ATP5G1	-0.201704	12.1946	-4.54841	1.87154e-05	0.00103369	2.69105
ROBO2	-0.334989	9.31504	-4.54766	1.87681e-05	0.00103416	2.68844
RTN4RL1	-0.266608	8.26484	-4.54522	1.89423e-05	0.00104029	2.67987
DTNA	0.304404	11.1723	4.54485	1.89687e-05	0.00104029	2.67858
BCAT1	-0.283521	8.4421	-4.53801	1.94654e-05	0.00106244	2.6546
PARVB	-0.184935	9.05046	-4.538	1.9466e-05	0.00106244	2.65457
VDAC2	-0.13003	9.37213	-4.53741	1.95094e-05	0.00106244	2.6525
AKIRIN2	-0.176096	9.61257	-4.53606	1.96095e-05	0.0010654	2.64776
PKD1P1	0.223408	11.4926	4.53477	1.97051e-05	0.00106575	2.64325
LUC7L3	0.214702	9.18748	4.53474	1.97073e-05	0.00106575	2.64314
TRIM32	-0.188083	9.07947	-4.53182	1.99263e-05	0.00106909	2.63289
PUS3	-0.18606	6.47321	-4.53157	1.9945e-05	0.00106909	2.63202
IL12RB2	-0.36747	7.94204	-4.53157	1.9945e-05	0.00106909	2.63202
YDJC	-0.14168	8.46697	-4.53147	1.99525e-05	0.00106909	2.63167
ATP2A2	-0.198448	11.8555	-4.52448	2.04855e-05	0.00109513	2.60722
BRF2	-0.170384	8.10078	-4.521	2.07558e-05	0.00110704	2.59506
MT1E	0.372105	10.3098	4.51918	2.08989e-05	0.00111074	2.58869
LRRC73	-0.199567	7.88627	-4.51891	2.09205e-05	0.00111074	2.58774
MPP2	-0.146691	8.58448	-4.51823	2.0974e-05	0.00111105	2.58537
PER3	0.192467	9.01544	4.517	2.10717e-05	0.00111147	2.58106
SH3RF1	-0.195093	9.08598	-4.51693	2.10773e-05	0.00111147	2.58081
TSPAN17	-0.149394	8.79961	-4.5158	2.11666e-05	0.00111313	2.57689
CALCOCO2	0.252977	9.12455	4.51533	2.12042e-05	0.00111313	2.57524
EFNB3	-0.27852	8.44096	-4.51303	2.13892e-05	0.00111497	2.56719
B3GNT4	-0.15516	8.27424	-4.51224	2.14527e-05	0.00111497	2.56444
MSANTD3-TMEFF1	-0.200066	9.87807	-4.51204	2.14693e-05	0.00111497	2.56372
EMC2	0.206576	9.5526	4.51141	2.15201e-05	0.00111497	2.56153
NKIRAS1	-0.294228	8.7344	-4.51099	2.15541e-05	0.00111497	2.56007
STRBP	-0.364154	8.39385	-4.51097	2.15559e-05	0.00111497	2.55999
ZBTB39	0.12568	8.59609	4.51032	2.16083e-05	0.00111497	2.55774
CTSH	0.419417	8.83367	4.51015	2.1622e-05	0.00111497	2.55715
OAZ1	-0.19145	12.1561	-4.50892	2.17229e-05	0.0011177	2.55283
UTP3	-0.177002	7.51978	-4.50623	2.19437e-05	0.00112657	2.54346
HS6ST3	-0.302182	9.60123	-4.50541	2.20112e-05	0.00112749	2.54061
NDUFC2	-0.184355	11.3424	-4.50485	2.20583e-05	0.00112749	2.53863
CYP46A1	-0.288019	10.4247	-4.50339	2.21792e-05	0.00112855	2.53356
JAGN1	-0.117892	8.16499	-4.50328	2.21889e-05	0.00112855	2.53316
CDC37L1	-0.211512	8.34056	-4.50285	2.22243e-05	0.00112855	2.53168
C15orf27	-0.210833	7.60271	-4.49945	2.2511e-05	0.00113912	2.51979
PAPLN	0.255845	8.39042	4.49824	2.26136e-05	0.00113912	2.51558
COMMD8	-0.188046	7.14088	-4.49822	2.26154e-05	0.00113912	2.5155
KIAA1045	-0.326988	9.80168	-4.49807	2.26279e-05	0.00113912	2.51499
MANEAL	-0.169034	8.7414	-4.49661	2.2752e-05	0.0011429	2.50992
PPP6R3	0.110563	9.52565	4.49588	2.28151e-05	0.0011436	2.50735
SORBS1	0.234063	10.9313	4.49226	2.31271e-05	0.00115675	2.49476
CD2BP2	-0.122563	8.49929	-4.49025	2.33027e-05	0.00116304	2.48775
LOC157740	-0.274136	6.50281	-4.48849	2.34576e-05	0.00116827	2.48161
PGBD5	-0.215166	9.60197	-4.48777	2.3521e-05	0.0011684	2.47911
ARHGEF10	0.186213	7.75393	4.48732	2.35605e-05	0.0011684	2.47755
GSTK1	0.165657	9.65116	4.4861	2.36685e-05	0.00117126	2.47331
PKIA	-0.260053	8.99667	-4.48301	2.39452e-05	0.00118245	2.46254
AKAP5	-0.461628	8.76366	-4.48213	2.4024e-05	0.00118365	2.45949
SLC27A4	-0.171324	9.19798	-4.48161	2.40712e-05	0.00118365	2.45767
ZNF532	0.210767	10.3803	4.48054	2.41676e-05	0.00118589	2.45397
FH	-0.190147	8.28995	-4.47904	2.43045e-05	0.0011901	2.44873
MAPK1	-0.182942	12.0886	-4.47797	2.44018e-05	0.00119236	2.44503
RFK	-0.237358	9.178	-4.47583	2.45992e-05	0.0011995	2.43756
NDUFV2	-0.162628	9.804	-4.47364	2.48019e-05	0.00120685	2.42996
ARPC4	-0.144419	9.29219	-4.47236	2.49211e-05	0.0012085	2.42551
DGUOK	-0.169783	8.7478	-4.47216	2.49393e-05	0.0012085	2.42484
AMT	0.138575	8.07425	4.47104	2.50444e-05	0.00121107	2.42094
RRAGD	-0.186177	9.71678	-4.47011	2.51325e-05	0.00121281	2.41769
NPIPB6	0.260475	11.5688	4.4661	2.55125e-05	0.00122655	2.40378
RNA5SP474	0.121857	7.9527	4.466	2.55224e-05	0.00122655	2.40342
RBM33	0.135679	9.0182	4.46234	2.58749e-05	0.00123878	2.39071
SCHIP1	-0.177373	10.6074	-4.46175	2.59315e-05	0.00123878	2.38869
WNT10B	-0.218386	8.32341	-4.4617	2.59365e-05	0.00123878	2.38851
CCDC130	0.204306	9.25302	4.45179	2.69167e-05	0.00128244	2.35414
BRINP1	-0.24165	10.058	-4.45131	2.69652e-05	0.00128244	2.35247
CALN1	-0.313122	8.94192	-4.45081	2.70155e-05	0.00128244	2.35074
PLCL2	-0.202727	8.58735	-4.44645	2.74591e-05	0.00130085	2.33565
FAM220A	-0.170726	9.12013	-4.44351	2.77626e-05	0.00130809	2.32547
LRP12	-0.238005	8.79021	-4.44342	2.77719e-05	0.00130809	2.32516
IMPG2	-0.208501	6.42346	-4.44334	2.77803e-05	0.00130809	2.32488
TRPM3	0.320519	9.16754	4.44268	2.78487e-05	0.00130867	2.3226
G3BP1	0.151852	9.70148	4.44165	2.79564e-05	0.00130893	2.31903
CCDC23	-0.178356	7.52857	-4.44155	2.79667e-05	0.00130893	2.31868
SEZ6L2	-0.295187	9.83805	-4.44092	2.80326e-05	0.00130939	2.3165
RAB11FIP4	-0.180295	9.65885	-4.43996	2.81332e-05	0.00131146	2.31318
C1orf87	0.488364	6.81638	4.43531	2.86256e-05	0.00133175	2.29711
AFF1	0.245634	9.66888	4.43059	2.91343e-05	0.00134987	2.2808
FBXO28	-0.173709	8.6113	-4.43018	2.91792e-05	0.00134987	2.27937
AASDHPPT	-0.203098	6.58863	-4.43009	2.91888e-05	0.00134987	2.27907
RDH12	-0.160093	7.2112	-4.4273	2.94938e-05	0.00136127	2.26944
DDX5	0.128994	10.9095	4.42436	2.98188e-05	0.00137355	2.25929
OLFM1	-0.311896	11.2135	-4.42303	2.99678e-05	0.00137549	2.25467
UBQLN2	-0.128851	10.4503	-4.42293	2.99789e-05	0.00137549	2.25433
MAATS1	0.253683	6.76823	4.42217	3.00636e-05	0.00137666	2.25172
GFOD2	-0.16045	7.44223	-4.42134	3.01565e-05	0.00137821	2.24886
NDRG1	0.262981	11.3102	4.41948	3.0367e-05	0.00138512	2.24242
RIMKLB	0.247679	9.02624	4.4186	3.04661e-05	0.00138692	2.2394
RNU6-580P	0.231393	8.04881	4.41697	3.06514e-05	0.0013881	2.23379
PFKP	-0.2277	9.9359	-4.4169	3.06594e-05	0.0013881	2.23354
MAPK9	-0.265392	10.5257	-4.41681	3.06706e-05	0.0013881	2.23321
MAL2	-0.351034	12.1643	-4.41462	3.09209e-05	0.00139671	2.22568
FBXO3	-0.163016	9.93562	-4.41403	3.09898e-05	0.00139712	2.22362
CYP4F11	0.428955	8.62999	4.41325	3.10795e-05	0.00139845	2.22094
MED31	-0.233961	8.56357	-4.41202	3.12222e-05	0.00139845	2.2167
SSFA2	0.264996	10.1615	4.41202	3.12226e-05	0.00139845	2.21669
ZNF460	0.134303	10.3439	4.41121	3.13168e-05	0.00139845	2.2139
GATAD1	0.125937	8.80321	4.41118	3.13194e-05	0.00139845	2.21382
NDUFA5	-0.273887	9.11564	-4.40925	3.15451e-05	0.00140584	2.20717
NMRK1	-0.461195	6.45674	-4.40776	3.17211e-05	0.00141098	2.20202
KLHL2	-0.261859	9.2746	-4.40573	3.19614e-05	0.00141836	2.19504
KATNB1	-0.143973	9.11383	-4.40533	3.20086e-05	0.00141836	2.19367
BEGAIN	-0.20044	8.09174	-4.4047	3.20843e-05	0.00141902	2.19148
RN7SL449P	0.167544	8.71338	4.4033	3.22511e-05	0.00142369	2.18668
WDR44	-0.179828	8.24425	-4.40218	3.23862e-05	0.00142695	2.18281
CCDC43	-0.189249	8.41849	-4.40071	3.2564e-05	0.00143208	2.17774
RNMT	-0.238995	8.21046	-4.39831	3.28552e-05	0.00144068	2.1695
NAV2	0.208142	9.51696	4.39742	3.29642e-05	0.00144068	2.16643
CDKN2AIPNL	-0.304866	6.65161	-4.39728	3.2982e-05	0.00144068	2.16593
HTR4	-0.261907	8.42792	-4.39707	3.30068e-05	0.00144068	2.16524
RN7SL754P	0.23481	7.90245	4.3954	3.32127e-05	0.00144696	2.15948
TNS1	0.276949	9.33773	4.39119	3.37363e-05	0.00146698	2.145
DST	0.197631	10.6659	4.39069	3.37982e-05	0.00146698	2.1433
FABP3P2	-0.193994	6.03719	-4.38876	3.40419e-05	0.00147417	2.13666
TFPT	-0.203289	9.36419	-4.38838	3.40903e-05	0.00147417	2.13534
CDC73	0.150614	10.0884	4.38683	3.42865e-05	0.00147733	2.13003
ICMT	-0.143348	8.63627	-4.3868	3.42902e-05	0.00147733	2.12993
CCNF	-0.106986	7.14134	-4.38467	3.45628e-05	0.00148633	2.1226
FAM69B	-0.167427	9.16427	-4.38292	3.47878e-05	0.00149325	2.11659
ANKZF1	0.165731	8.09203	4.37928	3.52605e-05	0.00151076	2.1041
PTPRN2	-0.188083	9.55832	-4.37705	3.55523e-05	0.00151833	2.09647
PTMA	0.165164	9.88141	4.37694	3.55676e-05	0.00151833	2.09607
PCDH8	-0.242624	8.59539	-4.37488	3.58402e-05	0.00152339	2.08901
FTSJ1	-0.140089	8.0233	-4.37443	3.59001e-05	0.00152339	2.08747
BAG1	-0.140219	7.98272	-4.37442	3.59005e-05	0.00152339	2.08745
SLC44A2	0.303034	10.8884	4.37374	3.59921e-05	0.00152339	2.0851
TRNP1	-0.13881	9.06349	-4.37358	3.60128e-05	0.00152339	2.08456
LIG4	-0.194456	8.89255	-4.37227	3.61886e-05	0.00152805	2.08006
FIBIN	0.329274	7.75615	4.37133	3.63138e-05	0.00153025	2.07686
CAP2	-0.244856	11.797	-4.3709	3.6372e-05	0.00153025	2.07538
HDAC8	-0.174911	8.97043	-4.3702	3.64663e-05	0.00153145	2.07298
MTMR9	-0.187944	9.60229	-4.3662	3.70112e-05	0.00155154	2.05926
SNAP23	0.237555	8.77535	4.36474	3.72113e-05	0.00155713	2.05427
TPI1	-0.324023	9.63304	-4.36293	3.74611e-05	0.0015638	2.04808
CLTCL1	0.197622	7.82918	4.36262	3.75048e-05	0.0015638	2.047
CCNL1	0.254678	8.75823	4.36138	3.76767e-05	0.00156606	2.04277
GALNT18	-0.173737	8.25098	-4.36126	3.76935e-05	0.00156606	2.04236
CCNC	-0.245561	9.01678	-4.3604	3.78139e-05	0.00156827	2.03941
CNST	-0.323104	8.01026	-4.35926	3.79737e-05	0.00157168	2.0355
TRMT61B	-0.207459	8.14524	-4.3588	3.80387e-05	0.00157168	2.03392
GOLGA8I	0.152608	7.30288	4.35819	3.81244e-05	0.00157168	2.03184
CDK12	0.141851	9.46439	4.35789	3.81659e-05	0.00157168	2.03083
CASC3	0.14792	10.2444	4.35621	3.84048e-05	0.00157873	2.02506
ADD3	0.281434	10.3891	4.35566	3.84821e-05	0.0015788	2.0232
FNDC5	-0.262507	8.53943	-4.35493	3.85864e-05	0.0015788	2.0207
OSBPL9	0.193683	9.68433	4.35477	3.86096e-05	0.0015788	2.02014
PRMT8	-0.258388	8.1062	-4.35264	3.89141e-05	0.00158621	2.01287
KCNIP3	-0.273585	9.47025	-4.35255	3.89271e-05	0.00158621	2.01256
HIPK1	0.159013	10.8608	4.34645	3.98148e-05	0.00161955	1.9917
ENSA	-0.191949	8.54052	-4.34457	4.00913e-05	0.00162796	1.9853
FRMPD4	-0.320226	9.3983	-4.34054	4.06928e-05	0.00164951	1.97153
ADARB2	0.149763	9.02064	4.33968	4.08215e-05	0.00165185	1.96861
GPN1	-0.134102	7.98909	-4.33659	4.12893e-05	0.00166508	1.95807
NME5	-0.262538	8.44252	-4.33631	4.13329e-05	0.00166508	1.95709
SV2A	-0.257295	11.3575	-4.33611	4.13626e-05	0.00166508	1.95643
C9orf91	-0.266288	9.51288	-4.33493	4.15437e-05	0.00166948	1.95239
RNF14	-0.143326	10.3828	-4.33261	4.18997e-05	0.00168074	1.9445
ARID2	0.153549	8.72044	4.33217	4.1968e-05	0.00168074	1.94299
KLHL7	-0.233638	7.98008	-4.32782	4.26459e-05	0.00170408	1.92817
VWA3A	0.332571	7.90405	4.3275	4.26972e-05	0.00170408	1.92706
WDR47	-0.266246	10.0946	-4.32497	4.30969e-05	0.0017125	1.91844
PEF1	-0.178935	8.99291	-4.32479	4.31245e-05	0.0017125	1.91785
RGS7BP	-0.306105	10.8247	-4.32477	4.31284e-05	0.0017125	1.91777
PTTG1IP	0.319111	9.66028	4.32288	4.34289e-05	0.00171797	1.91135
MARCH4	-0.209838	8.89373	-4.3227	4.34587e-05	0.00171797	1.91071
PGBD4	-0.1806	8.2071	-4.32252	4.34873e-05	0.00171797	1.9101
IST1	0.16756	10.0413	4.32191	4.35843e-05	0.00171889	1.90804
C1orf52	-0.190495	8.53808	-4.31722	4.43442e-05	0.00174475	1.89206
GALNT9	-0.211187	8.48693	-4.31694	4.43897e-05	0.00174475	1.89111
FBXO27	-0.17734	8.68494	-4.31498	4.47096e-05	0.00175436	1.88447
OR1H1P	-0.491538	5.55586	-4.31418	4.48419e-05	0.0017566	1.88174
GRPEL1	-0.126172	8.86326	-4.31335	4.49792e-05	0.00175902	1.87891
SYP	-0.195164	11.1716	-4.31215	4.51782e-05	0.00176384	1.87484
SYT13	-0.372619	9.53851	-4.30957	4.56093e-05	0.0017777	1.86605
ACTR3B	-0.18315	9.57339	-4.30822	4.58357e-05	0.00178354	1.86148
TSPAN5	-0.20663	10.0891	-4.30746	4.59634e-05	0.00178553	1.8589
NFIA	0.264657	10.7729	4.30539	4.63154e-05	0.00179621	1.85185
NDRG3	-0.205263	11.527	-4.30473	4.64267e-05	0.00179736	1.84963
USP5	-0.157436	9.25516	-4.30431	4.64995e-05	0.00179736	1.84819
KIF3C	-0.219443	11.1928	-4.30329	4.66739e-05	0.00179856	1.84472
ARRDC4	0.420178	9.00421	4.30322	4.66849e-05	0.00179856	1.84451
STMN2	-0.33939	12.3684	-4.30258	4.67943e-05	0.00179981	1.84234
N4BP2L2	0.167182	10.5637	4.30139	4.70008e-05	0.00180477	1.83827
MCTS1	-0.228533	8.0946	-4.29971	4.72905e-05	0.00181291	1.83259
WNT7B	-0.279393	7.16127	-4.29722	4.77253e-05	0.00182657	1.82413
DNAAF2	-0.196272	7.6764	-4.29311	4.84507e-05	0.00184891	1.81019
GOLGA8M	0.17506	7.62097	4.29301	4.84677e-05	0.00184891	1.80987
NAA30	-0.16054	8.5825	-4.29097	4.88324e-05	0.00185644	1.80294
KCNG2	-0.154828	8.24965	-4.29024	4.89629e-05	0.00185644	1.80047
ZNF251	0.20005	8.70364	4.2901	4.89877e-05	0.00185644	1.8
LYSMD2	-0.183271	8.3471	-4.29004	4.89986e-05	0.00185644	1.7998
ARAP2	0.211349	9.50525	4.28946	4.91033e-05	0.00185644	1.79782
MED8	-0.152261	8.2304	-4.28924	4.9143e-05	0.00185644	1.79708
SLC9A9	0.297722	8.9434	4.28808	4.93523e-05	0.00186133	1.79315
DIO2	-0.491909	6.6529	-4.28658	4.96239e-05	0.00186855	1.78808
PGAM2	0.167175	8.03464	4.28582	4.97633e-05	0.00187	1.78549
TTC9B	-0.328473	8.53716	-4.28549	4.98227e-05	0.00187	1.78438
MIR105-1	-0.191287	6.85502	-4.28363	5.01628e-05	0.00187973	1.7781
CD99	0.358771	9.28687	4.28279	5.03178e-05	0.00188251	1.77525
CNBP	0.179849	9.77348	4.28018	5.08009e-05	0.00189593	1.76642
SAFB2	0.163089	9.23703	4.27998	5.08391e-05	0.00189593	1.76572
LIG3	0.137668	9.15708	4.27914	5.09957e-05	0.00189874	1.76288
SNORD115-25	0.30046	10.8829	4.27749	5.13039e-05	0.00190716	1.75731
ACP1	-0.148228	9.5818	-4.27464	5.18415e-05	0.00192408	1.74768
RNU6-313P	0.366093	6.03344	4.27326	5.21046e-05	0.00192892	1.743
SLC8A3	-0.215635	8.09123	-4.27309	5.21375e-05	0.00192892	1.74242
KDM7A	-0.225458	8.12545	-4.27144	5.24532e-05	0.00193588	1.73684
NEUROD6	-0.535774	8.37361	-4.27101	5.25347e-05	0.00193588	1.73541
MRPL45	-0.172245	10.3772	-4.27081	5.25746e-05	0.00193588	1.73471
XKR4	-0.236374	9.01612	-4.26985	5.27588e-05	0.00193959	1.73148
TRPV1	0.17919	8.36841	4.26662	5.3386e-05	0.00195956	1.72056
RAP2A	-0.179637	10.4969	-4.26293	5.4111e-05	0.00198305	1.7081
GGCT	-0.334288	7.65805	-4.26192	5.43098e-05	0.00198721	1.70471
KLHDC8B	-0.19378	7.95637	-4.25984	5.47246e-05	0.00199925	1.69768
SFSWAP	0.137907	9.20982	4.25909	5.48749e-05	0.0020016	1.69515
CYP27A1	0.341192	8.25258	4.25822	5.50497e-05	0.00200484	1.69221
RPS20	0.198136	11.8622	4.25682	5.53313e-05	0.00201195	1.68749
TOR1A	-0.147732	8.24702	-4.2554	5.56187e-05	0.00201573	1.68271
LENG8	0.235451	10.1802	4.25525	5.56487e-05	0.00201573	1.68221
PTPRR	-0.366139	9.3148	-4.25503	5.56947e-05	0.00201573	1.68145
YJEFN3	-0.204102	9.16779	-4.25361	5.59832e-05	0.00202303	1.67668
GABRA3	-0.400547	10.3279	-4.25176	5.63625e-05	0.00203231	1.67044
MOB4	-0.29675	8.71912	-4.25119	5.64793e-05	0.00203231	1.66853
SSPN	0.355808	8.94935	4.2508	5.65608e-05	0.00203231	1.6672
CDK17	-0.176556	9.78204	-4.25003	5.67202e-05	0.00203231	1.6646
LMBR1L	0.144526	8.94148	4.24984	5.67592e-05	0.00203231	1.66396
AAGAB	-0.208725	8.0505	-4.24977	5.67731e-05	0.00203231	1.66374
MAP4K5	0.218564	9.47272	4.24926	5.68792e-05	0.00203231	1.66201
MYO6	0.212454	9.60663	4.24898	5.69373e-05	0.00203231	1.66107
BLCAP	-0.13048	11.003	-4.2476	5.72248e-05	0.00203933	1.65642
RAB27B	-0.479843	10.1752	-4.2472	5.73091e-05	0.00203933	1.65506
RN7SL704P	0.269254	9.60932	4.24658	5.74385e-05	0.00203969	1.65297
ZBED5	0.151925	9.1734	4.24631	5.74943e-05	0.00203969	1.65208
CYP1A1	-0.175674	6.2692	-4.2453	5.77072e-05	0.00204413	1.64866
MIR323B	-0.179523	7.47946	-4.24344	5.80983e-05	0.00205055	1.64243
C6orf211	-0.237568	7.75968	-4.24324	5.81423e-05	0.00205055	1.64173
GABRA4	-0.306619	9.84684	-4.24319	5.81523e-05	0.00205055	1.64157
SV2B	-0.364713	12.0923	-4.24213	5.8377e-05	0.00205536	1.63801
CNOT2	0.121369	9.72517	4.24087	5.86468e-05	0.00206175	1.63375
EGR3	-0.443774	8.36562	-4.24007	5.88174e-05	0.00206463	1.63107
VDAC1P4	-0.298525	8.85152	-4.23774	5.9318e-05	0.00207908	1.62324
TXNDC17	-0.273546	7.25329	-4.23578	5.97433e-05	0.00208761	1.61664
ATP6V1E1	-0.182118	11.0321	-4.23558	5.9787e-05	0.00208761	1.61597
PALLD	0.249641	7.7803	4.23538	5.98302e-05	0.00208761	1.6153
RN7SKP124	0.151273	10.4804	4.23477	5.99624e-05	0.00208909	1.61326
COA7	-0.210637	7.50018	-4.23256	6.0447e-05	0.00210059	1.60583
ALDH2	0.213047	11.3956	4.23245	6.04726e-05	0.00210059	1.60544
RNF150	-0.203133	9.48662	-4.23171	6.06341e-05	0.00210135	1.60298
RPP40	-0.263492	7.11087	-4.23153	6.06747e-05	0.00210135	1.60236
CD81	0.208687	12.4209	4.23015	6.09797e-05	0.00210493	1.59773
MAU2	0.145791	8.96335	4.22985	6.10472e-05	0.00210493	1.59671
GARS	-0.192782	10.259	-4.22953	6.11174e-05	0.00210493	1.59565
SLN	-0.609998	6.92457	-4.22943	6.11394e-05	0.00210493	1.59532
CA10	-0.347555	8.6699	-4.22871	6.13006e-05	0.00210585	1.59289
DNAJC7	-0.140478	9.51443	-4.2285	6.13467e-05	0.00210585	1.59219
CACNA2D1	-0.274388	10.3217	-4.22318	6.25457e-05	0.00214385	1.57432
SCG2	-0.429037	9.55949	-4.22196	6.28228e-05	0.00214758	1.57024
RAD51C	-0.229048	8.17553	-4.22189	6.28389e-05	0.00214758	1.57
AP2M1	-0.205838	11.481	-4.21912	6.34764e-05	0.00216322	1.56069
GPR176	-0.181485	8.17096	-4.21888	6.35318e-05	0.00216322	1.55988
CCDC136	-0.176435	7.91603	-4.21839	6.36449e-05	0.00216322	1.55824
KCNJ6	-0.297363	8.6989	-4.21829	6.36677e-05	0.00216322	1.55791
IGKV1D-42	0.208416	9.43855	4.2163	6.4128e-05	0.0021755	1.55126
NOP16	-0.164299	7.23019	-4.21593	6.42158e-05	0.0021755	1.55
FSD1	-0.188372	9.32156	-4.2139	6.46895e-05	0.00218837	1.54321
CCNDBP1	-0.177817	8.73983	-4.21128	6.53088e-05	0.00220611	1.53442
HAUS4	0.220894	7.87878	4.21013	6.55817e-05	0.00221213	1.53057
NCDN	-0.219037	11.9342	-4.20914	6.58169e-05	0.00221685	1.52726
RNF19A	0.235595	10.0385	4.20714	6.62966e-05	0.00222978	1.52056
ZMAT2	-0.156761	9.39443	-4.20612	6.65437e-05	0.00223487	1.51713
RUNDC3A	-0.264557	11.862	-4.20546	6.67023e-05	0.00223697	1.51493
PGM2L1	-0.268776	10.5138	-4.20481	6.68598e-05	0.00223904	1.51275
SEPT3	-0.185415	12.5587	-4.20367	6.71372e-05	0.00224295	1.50893
SRSF1	0.12519	10.524	4.20346	6.71867e-05	0.00224295	1.50825
ZMYM5	0.182117	9.33229	4.20314	6.72653e-05	0.00224295	1.50717
C4orf33	-0.250038	7.36399	-4.2027	6.7373e-05	0.00224333	1.5057
FUNDC1	-0.208555	9.00235	-4.2012	6.77404e-05	0.00225234	1.50068
BTRC	-0.153382	9.98902	-4.20028	6.79663e-05	0.00225384	1.49761
NXPH1	-0.243595	8.77238	-4.20019	6.79881e-05	0.00225384	1.49731
FAM13B	-0.223063	9.60772	-4.19984	6.80754e-05	0.00225384	1.49613
CISD1	-0.233892	9.15371	-4.19684	6.88188e-05	0.00227522	1.48611
APLP1	-0.199489	11.4761	-4.19634	6.89427e-05	0.00227599	1.48445
LOC100653296	0.189325	9.04002	4.19597	6.90374e-05	0.00227599	1.48318
PRKCZ	-0.182268	10.0129	-4.1953	6.92033e-05	0.00227823	1.48097
ZNF720	-0.178732	8.74269	-4.19476	6.93387e-05	0.00227947	1.47916
C14orf2	-0.195501	10.0425	-4.19226	6.99702e-05	0.00229133	1.4708
EI24	-0.125772	10.0222	-4.19214	7.00016e-05	0.00229133	1.47038
GDE1	-0.133739	8.96464	-4.19203	7.00296e-05	0.00229133	1.47001
CHAC2	-0.217413	5.98325	-4.19178	7.00927e-05	0.00229133	1.46918
EIF3M	-0.191875	9.55765	-4.19127	7.02217e-05	0.00229234	1.46748
SERPINB6	0.167535	8.97823	4.19059	7.0394e-05	0.00229474	1.46522
GSTM2	0.241804	9.50565	4.18913	7.07672e-05	0.00230369	1.46035
RIMS1	-0.200677	9.2052	-4.18843	7.09469e-05	0.00230514	1.45801
ACSL4	-0.228659	8.9125	-4.18819	7.10095e-05	0.00230514	1.45719
NAPB	-0.310265	11.2507	-4.18712	7.12845e-05	0.002308	1.45363
TRAPPC6B	-0.26969	9.28434	-4.18707	7.12958e-05	0.002308	1.45348
ADCYAP1	-0.350506	8.22506	-4.18604	7.15643e-05	0.00231147	1.45001
CHRM2	-0.208285	7.09542	-4.18586	7.16085e-05	0.00231147	1.44944
MCHR1	-0.220368	8.52564	-4.1847	7.19116e-05	0.00231147	1.44555
UQCRFS1	-0.12623	9.00656	-4.18464	7.19274e-05	0.00231147	1.44534
STRAP	-0.151825	9.55758	-4.18419	7.20428e-05	0.00231147	1.44386
LAMA4	0.318321	8.03718	4.18419	7.20434e-05	0.00231147	1.44386
CHDH	0.280941	8.82597	4.18398	7.20972e-05	0.00231147	1.44317
TAC1	-0.472775	7.63694	-4.18229	7.25414e-05	0.00232183	1.4375
RTN4	-0.104872	11.5053	-4.18137	7.27806e-05	0.00232183	1.43447
CHRM1	-0.258873	9.70189	-4.18128	7.28068e-05	0.00232183	1.43413
ERO1L	-0.243564	9.38067	-4.18103	7.28703e-05	0.00232183	1.43333
BEND5	-0.209808	7.87535	-4.18059	7.29871e-05	0.00232183	1.43185
RRS1	-0.179719	8.11176	-4.18017	7.30971e-05	0.00232183	1.43046
ANKRD36B	0.178198	10.7002	4.17985	7.31827e-05	0.00232183	1.42938
RASGRF1	-0.350704	10.2226	-4.17972	7.32173e-05	0.00232183	1.42895
PHACTR1	-0.279987	10.166	-4.17439	7.46415e-05	0.00236221	1.41118
PDHB	-0.191528	8.56182	-4.17414	7.47076e-05	0.00236221	1.41036
MARCH11	-0.244441	6.61542	-4.17382	7.47945e-05	0.00236221	1.40929
ZNF333	0.128809	7.49162	4.172	7.52879e-05	0.00237457	1.40322
SKIL	-0.147143	8.26867	-4.17147	7.5431e-05	0.00237587	1.40147
RIN2	0.232945	9.01742	4.17025	7.57646e-05	0.00238191	1.3974
NRXN3	-0.285927	11.0093	-4.16974	7.59049e-05	0.00238191	1.39569
DDR1	0.31569	9.65866	4.16965	7.59291e-05	0.00238191	1.3954
ANKDD1A	0.161072	8.57676	4.16895	7.6122e-05	0.00238475	1.39306
MAN2C1	0.164688	9.52301	4.1679	7.641e-05	0.00239056	1.38958
L3MBTL3	-0.186921	8.0039	-4.16686	7.6698e-05	0.00239635	1.38611
RB1CC1	-0.171084	9.16885	-4.16609	7.69099e-05	0.00239715	1.38356
DDX10	-0.211607	7.86742	-4.16568	7.70253e-05	0.00239715	1.38218
GSTT2	-0.468857	8.56837	-4.16537	7.7111e-05	0.00239715	1.38116
GNPNAT1	-0.161137	8.00684	-4.16528	7.71352e-05	0.00239715	1.38087
INHBB	0.111638	8.42643	4.16334	7.76771e-05	0.00240933	1.37441
B4GALT3	-0.146093	8.89223	-4.16314	7.77337e-05	0.00240933	1.37374
SMAD5	0.145556	8.81967	4.16096	7.8348e-05	0.00242326	1.36648
YAP1	0.23586	9.3268	4.16068	7.84253e-05	0.00242326	1.36557
SELENBP1	0.314044	9.22196	4.16044	7.84951e-05	0.00242326	1.36475
GFAP	0.480778	12.618	4.1596	7.87327e-05	0.00242502	1.36196
OLA1	-0.22407	10.0284	-4.15944	7.87782e-05	0.00242502	1.36143
ADRB2	0.158624	7.99861	4.15889	7.89341e-05	0.00242502	1.35961
GSKIP	-0.313672	7.97357	-4.15877	7.89681e-05	0.00242502	1.35921
GFPT1	-0.176893	9.54072	-4.15759	7.9305e-05	0.00243216	1.35528
H3F3C	0.2675	9.93815	4.15542	7.99284e-05	0.00244806	1.34807
FAM65A	-0.133898	9.35042	-4.15437	8.02302e-05	0.00245408	1.34459
CCDC180	0.183887	8.24589	4.15299	8.06313e-05	0.00246311	1.33999
MLLT10	0.165747	9.12775	4.15173	8.0996e-05	0.00246828	1.33583
MAGED1	-0.15077	11.0568	-4.15168	8.10122e-05	0.00246828	1.33565
AK2	0.155249	8.78715	4.14948	8.16547e-05	0.0024846	1.32836
TFAP2E	0.161877	8.68809	4.14819	8.20357e-05	0.00249294	1.32407
ZBTB18	-0.246849	9.37319	-4.14775	8.2166e-05	0.00249365	1.32261
SNX10	-0.252459	10.0576	-4.14513	8.29429e-05	0.00251182	1.31393
POU2F1	0.20259	9.58424	4.14501	8.29803e-05	0.00251182	1.31352
DYNC1LI1	-0.20135	9.32988	-4.14363	8.3392e-05	0.00252101	1.30895
ATP6V1B2	-0.220507	12.1766	-4.1412	8.41249e-05	0.00253199	1.30089
SLC4A3	-0.144328	9.65383	-4.14093	8.4206e-05	0.00253199	1.3
DNHD1	0.153966	7.64334	4.1407	8.4276e-05	0.00253199	1.29923
PPP1R16B	-0.27284	9.9243	-4.14054	8.4325e-05	0.00253199	1.2987
PIM2	-0.207766	8.16893	-4.14044	8.43552e-05	0.00253199	1.29837
RAD52	0.202316	8.57793	4.13977	8.45585e-05	0.00253199	1.29615
DNAJB9	-0.202624	8.19596	-4.13956	8.46214e-05	0.00253199	1.29546
ZDHHC13	-0.170726	8.6852	-4.13955	8.46243e-05	0.00253199	1.29543
FXYD1	0.276689	9.77854	4.13887	8.48316e-05	0.00253228	1.29318
CELF4	-0.202117	10.4553	-4.13849	8.4949e-05	0.00253228	1.2919
ACOT7	-0.183333	9.16178	-4.13836	8.4988e-05	0.00253228	1.29148
CAMLG	-0.202414	8.83558	-4.1381	8.50683e-05	0.00253228	1.29061
RPS28	0.269452	11.7537	4.13741	8.52778e-05	0.00253527	1.28834
HSPA13	-0.224981	9.45359	-4.1366	8.55273e-05	0.00253945	1.28565
DAGLA	-0.234958	9.36525	-4.13582	8.57671e-05	0.00254333	1.28307
CTTN	0.120526	9.27879	4.13468	8.61204e-05	0.00255057	1.27928
ASNSD1	-0.187055	8.58542	-4.13077	8.73381e-05	0.00258335	1.26634
ERO1LB	-0.193338	7.58378	-4.12982	8.76344e-05	0.00258667	1.26322
GFOD1	-0.162126	8.05496	-4.1297	8.76725e-05	0.00258667	1.26282
SLC9A6	-0.229385	11.2481	-4.12889	8.79285e-05	0.00258878	1.26013
PPWD1	0.203423	8.82564	4.12877	8.7966e-05	0.00258878	1.25974
PPP2CA	-0.18272	10.866	-4.12823	8.81374e-05	0.00259055	1.25794
DVL2	0.115161	8.1697	4.12725	8.84476e-05	0.00259639	1.2547
BMS1P5	0.194012	8.81268	4.12212	9.009e-05	0.00264128	1.23775
RPP25	-0.181687	8.16819	-4.12161	9.02567e-05	0.00264284	1.23604
IGHMBP2	-0.0944789	8.05947	-4.12115	9.04043e-05	0.00264384	1.23454
LOC100653515	0.149782	7.8367	4.11843	9.12898e-05	0.00266639	1.22556
TIMM17A	-0.209474	8.87388	-4.11744	9.1617e-05	0.0026726	1.22226
CREG2	-0.271692	10.1243	-4.11566	9.22011e-05	0.00268628	1.21641
AHSA2	0.267582	8.6645	4.11198	9.34241e-05	0.00271851	1.20427
EEF1A1	0.162949	11.0165	4.11006	9.40685e-05	0.0027331	1.19793
PLD2	0.219385	8.14091	4.10946	9.42713e-05	0.0027331	1.19595
NOTCH2NL	0.301218	10.7456	4.10911	9.43916e-05	0.0027331	1.19477
SNORA80A	0.159694	8.31763	4.10909	9.43977e-05	0.0027331	1.19471
ZNF70	0.139552	8.00261	4.10873	9.45181e-05	0.0027331	1.19354
ING4	0.146895	9.61569	4.1084	9.46289e-05	0.0027331	1.19246
MOCS3	-0.200646	6.56177	-4.10676	9.51877e-05	0.00274584	1.18704
FNDC9	-0.348664	9.01162	-4.10622	9.53733e-05	0.00274779	1.18524
LINGO3	-0.242255	8.37564	-4.10496	9.58014e-05	0.00275671	1.18112
CLK1	0.264268	9.75342	4.10299	9.648e-05	0.00277282	1.17461
GABBR2	-0.290248	11.377	-4.10263	9.66052e-05	0.002773	1.17342
CHST1	-0.177731	10.372	-4.0995	9.76918e-05	0.00280074	1.16312
ASIC3	0.158063	7.96915	4.09779	9.82902e-05	0.00281443	1.15749
NLGN1	-0.290701	9.44396	-4.09632	9.88076e-05	0.00282577	1.15266
COX7A2P2	-0.216493	6.59872	-4.09484	9.93318e-05	0.00283729	1.14778
FAM78B	-0.197511	7.98986	-4.09326	9.98964e-05	0.00284763	1.14256
GINM1	0.171021	9.57621	4.09281	0.000100057	0.00284763	1.14108
RALY	0.135586	9.48505	4.0928	0.00010006	0.00284763	1.14105
RPL18A	0.19547	11.2742	4.09028	0.000100966	0.00286409	1.13276
AVL9	-0.158554	9.07738	-4.08985	0.000101119	0.00286409	1.13135
SNAP25	-0.262697	12.8503	-4.08984	0.000101122	0.00286409	1.13133
C12orf5	-0.28385	7.14312	-4.08982	0.00010113	0.00286409	1.13126
CREBZF	0.168899	8.65663	4.08877	0.000101509	0.00287134	1.12781
MARCH9	-0.100582	8.17733	-4.08743	0.000101997	0.00287919	1.12339
NDUFB5	-0.276989	10.6398	-4.08733	0.000102034	0.00287919	1.12306
RAB11FIP2	-0.163092	10.321	-4.0856	0.000102666	0.00289353	1.11737
TMEM199	-0.192162	9.25261	-4.08507	0.00010286	0.00289548	1.11564
C10orf88	-0.167296	8.46987	-4.0844	0.000103106	0.0028989	1.11344
UHRF1BP1L	-0.154362	8.79533	-4.08378	0.000103334	0.00290181	1.11141
TTLL4	0.223428	8.65646	4.08258	0.000103777	0.00290907	1.10747
PPP2R2C	-0.148968	11.1179	-4.08212	0.000103947	0.00290907	1.10596
MACF1	0.164611	10.5414	4.08207	0.000103967	0.00290907	1.10578
NPIPB9	0.238639	11.5368	4.08136	0.000104229	0.00291291	1.10347
UTP14A	-0.155656	7.63494	-4.08011	0.000104694	0.0029169	1.09937
TERF1P3	-0.136313	8.44509	-4.08	0.000104736	0.0029169	1.099
EPHA5	-0.342673	8.7596	-4.07997	0.000104747	0.0029169	1.0989
FBXL2	-0.239722	9.67621	-4.07881	0.000105183	0.00292555	1.09507
LPPR4	-0.398617	11.3882	-4.07829	0.000105377	0.00292705	1.09338
MAP2	-0.154852	12.5835	-4.07799	0.000105488	0.00292705	1.09241
CCDC184	-0.237762	8.19428	-4.077	0.000105861	0.00293391	1.08916
GALNT14	-0.205165	7.93676	-4.07543	0.000106456	0.00294343	1.084
STX17	0.167702	8.76013	4.07543	0.000106458	0.00294343	1.08399
ERBB2IP	0.306542	10.9216	4.07438	0.000106857	0.00294914	1.08054
DZIP1	0.181034	9.34201	4.07355	0.000107172	0.00294914	1.07783
MTCH1	-0.119441	10.3104	-4.0733	0.000107269	0.00294914	1.07699
LCE1D	0.160883	9.25337	4.07318	0.000107313	0.00294914	1.07661
GSK3A	-0.1589	10.4865	-4.07277	0.00010747	0.00294914	1.07527
KLHL42	-0.171903	9.38104	-4.07266	0.000107511	0.00294914	1.07492
FAM107A	0.259351	12.3109	4.07239	0.000107615	0.00294914	1.07403
YAF2	-0.186579	8.44088	-4.07223	0.000107676	0.00294914	1.07351
STARD3NL	-0.17276	8.72568	-4.07073	0.000108255	0.00296152	1.06857
AQP1	0.740542	9.29391	4.06841	0.000109153	0.00298258	1.06096
CDH7	-0.258081	7.35731	-4.0679	0.000109352	0.00298452	1.05929
CELF5	-0.215489	10.4697	-4.06641	0.00010993	0.00299516	1.05444
ANKFY1	0.146622	9.19384	4.06624	0.000109999	0.00299516	1.05386
MDFIC	0.154835	8.46088	4.06553	0.000110277	0.00299922	1.05154
ANO3	-0.453675	9.01727	-4.06467	0.000110614	0.00300488	1.04873
LRRC47	-0.109435	8.74268	-4.06302	0.000111265	0.00301906	1.04332
GABRA1	-0.457412	11.5504	-4.06247	0.000111486	0.00302152	1.0415
TMEM70	-0.149903	8.16917	-4.05971	0.000112584	0.00304775	1.03248
XRN1	0.194478	9.53265	4.05932	0.000112739	0.00304841	1.03121
POLR2J	0.144511	9.11053	4.05738	0.000113519	0.00306594	1.02487
CSNK1G3	-0.141642	8.05633	-4.05633	0.000113945	0.00307388	1.02142
LRP11	-0.125582	8.35185	-4.05445	0.000114707	0.00308674	1.01529
TRPC5	-0.261809	8.01518	-4.05438	0.000114736	0.00308674	1.01505
MBLAC2	-0.215066	7.70959	-4.05418	0.000114819	0.00308674	1.01439
FAM49A	-0.213674	10.9971	-4.05304	0.000115283	0.00309563	1.01068
CCM2	-0.136634	8.75377	-4.05178	0.000115803	0.00310603	1.00653
MROH7	0.194958	8.19551	4.05054	0.000116314	0.00311615	1.00248
PPFIA1	0.16857	9.50862	4.04833	0.000117229	0.00313705	0.995274
SLC25A22	-0.168003	9.46813	-4.0459	0.000118245	0.00316061	0.987331
CEP76	-0.127143	7.06423	-4.04528	0.000118506	0.00316396	0.985302
TCP1	-0.193043	11.3314	-4.0445	0.000118834	0.00316908	0.982763
FKBP1A	-0.153754	10.0576	-4.04378	0.000119135	0.00317349	0.980429
MTMR6	-0.196204	8.98122	-4.0431	0.000119425	0.00317758	0.978194
ATP6V1A	-0.23155	10.9315	-4.04256	0.000119652	0.00317998	0.97645
TRMT12	-0.265627	7.26023	-4.0413	0.000120188	0.00319061	0.972333
SEH1L	-0.201374	8.93856	-4.03981	0.000120828	0.00320233	0.967451
APOBEC3A	0.150699	6.60992	4.03963	0.000120905	0.00320233	0.966865
MT1L	0.26683	10.5808	4.03916	0.000121105	0.00320399	0.965342
NNAT	-0.470232	10.6885	-4.03607	0.00012244	0.00323564	0.955256
TACO1	-0.111607	8.11735	-4.03573	0.000122587	0.00323586	0.954152
HMGN3	0.181087	8.74155	4.0343	0.000123209	0.00324541	0.949496
QPCT	-0.289543	7.93804	-4.034	0.000123341	0.00324541	0.948511
CCDC6	-0.151976	10.9482	-4.03346	0.000123577	0.00324541	0.946755
KIAA2026	0.13087	11.2106	4.03345	0.000123581	0.00324541	0.946721
HIGD1A	-0.257258	9.84288	-4.03314	0.000123716	0.00324541	0.945718
CRYBB1	-0.144198	7.51738	-4.03298	0.000123784	0.00324541	0.94521
SYT7	-0.239619	9.98098	-4.03208	0.000124183	0.00325221	0.942252
ZNF252P	-0.308299	7.47506	-4.03169	0.000124354	0.00325303	0.940986
TSPAN7	-0.216874	12.9161	-4.02978	0.000125199	0.00327146	0.934758
PTPN3	-0.365275	7.94405	-4.02905	0.000125519	0.00327593	0.932407
UBE2Q2P1	0.153882	9.17826	4.02876	0.000125651	0.00327593	0.931441
TTC1	-0.149819	8.40834	-4.02811	0.00012594	0.00327979	0.929331
GFPT2	0.233248	8.94711	4.02766	0.000126139	0.00328131	0.927876
PLCD3	0.245537	9.03172	4.02657	0.000126627	0.00328651	0.924326
RNU6-1123P	0.178242	8.94814	4.02631	0.000126745	0.00328651	0.923471
GRAMD3	0.371116	10.408	4.02627	0.000126762	0.00328651	0.923345
CUEDC2	-0.118564	9.19823	-4.02481	0.000127417	0.00329587	0.918604
EIF2D	0.129243	8.32166	4.02447	0.000127572	0.00329587	0.917491
ATP5G2	0.184938	9.99988	4.02439	0.00012761	0.00329587	0.917211
CRTAP	0.24471	10.0826	4.02405	0.000127761	0.00329587	0.916127
C4B	0.708166	9.84796	4.0239	0.00012783	0.00329587	0.915629
UPF3A	0.179298	10.2268	4.02182	0.000128775	0.0033143	0.908858
DUSP19	-0.344175	6.99815	-4.02149	0.000128923	0.0033143	0.9078
SPG11	0.122922	8.89237	4.02139	0.000128971	0.0033143	0.907454
GALT	0.143731	8.43519	4.02087	0.000129207	0.0033167	0.905773
KIF3A	-0.224905	10.0114	-4.0201	0.000129561	0.00332212	0.903259
SDR16C5	-0.254546	6.45852	-4.01969	0.000129748	0.00332327	0.901931
GLRXP3	-0.20898	6.8727	-4.01873	0.000130189	0.00333089	0.898815
VAMP3	0.242141	9.57558	4.01832	0.00013038	0.00333212	0.897464
CHDC2	0.461006	6.52957	4.01699	0.00013099	0.00334404	0.893172
SLC25A18	0.364438	10.6359	4.01614	0.000131386	0.00334689	0.890397
ZNF652	0.199603	8.8405	4.01613	0.000131389	0.00334689	0.890378
SNORD115-32	0.422022	11.3402	4.01534	0.000131759	0.00335146	0.887789
GUSBP11	0.184021	9.91242	4.01513	0.000131855	0.00335146	0.887116
BHLHB9	-0.20595	8.81879	-4.01116	0.00013372	0.00339313	0.874203
BTBD1	-0.123291	9.90026	-4.01102	0.000133786	0.00339313	0.873749
CASC4	0.120035	9.90995	4.00902	0.000134732	0.00341256	0.867274
MB21D2	-0.25925	9.20308	-4.00871	0.000134882	0.00341256	0.866249
ELAVL1	-0.115926	9.85821	-4.00848	0.000134992	0.00341256	0.865502
TXNIP	0.617521	11.4482	4.00751	0.000135453	0.00342052	0.862366
DLEC1	0.214264	7.28718	4.00607	0.00013614	0.00343133	0.857712
APOO	-0.178062	10.584	-4.00579	0.000136277	0.00343133	0.856791
B3GNT1	-0.23046	9.86019	-4.00569	0.000136323	0.00343133	0.856479
LOC400590	0.207675	9.48152	4.00404	0.000137123	0.00344775	0.851097
HIF1AN	-0.169024	7.93615	-4.0022	0.000138015	0.00346643	0.845141
PPP1R14C	-0.174909	7.71606	-4.00118	0.000138509	0.00347509	0.841855
SLC14A1	0.839536	10.1032	3.9994	0.000139384	0.00349329	0.836063
POGZ	0.13067	10.7405	3.99906	0.000139549	0.00349367	0.834977
ZAK	0.20389	7.00053	3.99712	0.000140506	0.00351385	0.828695
GDA	-0.282315	10.3464	-3.99642	0.000140855	0.0035188	0.826415
PLXNB1	0.26693	9.22039	3.99569	0.000141217	0.00352371	0.824053
BPTF	0.134787	9.95303	3.99534	0.00014139	0.00352371	0.82293
P2RX7	0.245186	9.3856	3.99502	0.000141552	0.00352371	0.821877
TIA1	0.1426	10.0443	3.99481	0.000141656	0.00352371	0.821201
NETO2	-0.337853	9.41582	-3.99417	0.000141977	0.00352793	0.819122
CNTRL	0.154152	7.41969	3.99259	0.000142769	0.00354382	0.81401
GAS8	0.176894	8.71345	3.99214	0.000142995	0.00354566	0.812556
UPP1	0.134609	7.75758	3.99175	0.000143191	0.00354676	0.811293
CRYL1	0.180283	8.83439	3.99074	0.000143703	0.00355351	0.808015
MTRF1L	-0.146853	8.71985	-3.99048	0.000143832	0.00355351	0.80719
ACTN2	-0.239912	8.90684	-3.99031	0.000143921	0.00355351	0.806619
LANCL2	-0.174418	10.3296	-3.98948	0.00014434	0.00355784	0.803947
KIAA1279	-0.144473	9.74447	-3.98936	0.000144402	0.00355784	0.803555
CLK2	0.118818	9.51536	3.98702	0.000145598	0.00358351	0.795976
MSL3P1	-0.323902	6.89566	-3.98492	0.000146674	0.00360619	0.789208
PPM1E	-0.260765	8.47955	-3.98441	0.000146938	0.00360888	0.787556
WDR91	0.150373	8.62167	3.9835	0.000147412	0.00361671	0.784596
CYP26A1	-0.140345	6.33946	-3.98275	0.000147798	0.00362082	0.782193
C12orf10	-0.156074	9.63786	-3.98258	0.00014789	0.00362082	0.781619
AJAP1	-0.202396	9.47896	-3.98217	0.0001481	0.00362215	0.780317
RNF8	-0.133475	7.5122	-3.98016	0.000149152	0.00364388	0.773814
ZFP36L1	0.366205	10.3216	3.97987	0.000149301	0.00364388	0.772893
DCTPP1	-0.168295	9.1698	-3.97955	0.000149471	0.00364421	0.77185
TPH2	-0.214474	6.13835	-3.97833	0.000150114	0.00365238	0.767904
DENND4C	0.162657	9.35178	3.97832	0.000150119	0.00365238	0.76787
TRIM22	0.412365	8.06189	3.97734	0.000150637	0.00366115	0.764709
NPY5R	-0.348248	6.91371	-3.97446	0.000152171	0.0036941	0.755396
REEP5	-0.138954	11.8424	-3.9742	0.000152309	0.0036941	0.754563
BPHL	-0.203527	8.14449	-3.97385	0.000152494	0.00369473	0.753449
PTPRO	-0.258262	8.90693	-3.97269	0.000153119	0.00370602	0.749693
INA	-0.374681	11.9684	-3.97173	0.000153634	0.00371327	0.746606
YTHDC1	0.119588	9.40685	3.97148	0.000153771	0.00371327	0.745786
OPCML	-0.303298	11.5841	-3.97125	0.000153896	0.00371327	0.74504
TOB2	0.19752	9.26297	3.9693	0.000154949	0.0037348	0.738776
LIMK2	0.356367	8.62779	3.96833	0.00015548	0.00374373	0.735632
CHD2	0.129616	9.70447	3.96771	0.000155817	0.00374797	0.733646
DNAL4	-0.202899	7.86056	-3.96653	0.000156462	0.00375962	0.729847
TMEM123	0.347447	10.1551	3.9646	0.000157529	0.00378134	0.723608
ALAD	0.166999	8.71446	3.96368	0.000158035	0.00378461	0.720664
CAMK4	-0.304286	9.86648	-3.96363	0.000158067	0.00378461	0.720472
AK6	-0.132411	7.97156	-3.96347	0.000158152	0.00378461	0.71998
RTCA	-0.158029	9.37566	-3.96223	0.00015884	0.00379718	0.715992
MRPL4	-0.111728	8.54063	-3.961	0.000159532	0.0038098	0.712003
TOMM70A	-0.136184	9.17092	-3.96036	0.000159888	0.00381441	0.709952
PPP1R13L	0.145786	7.99104	3.95933	0.000160465	0.00382426	0.706643
LRFN3	-0.166458	8.00985	-3.95657	0.000162023	0.00385625	0.69777
PBXIP1	0.234765	8.90643	3.95637	0.000162139	0.00385625	0.697114
SRRM2	0.157796	11.1648	3.95581	0.000162457	0.00385987	0.695316
CHID1	-0.112368	8.71787	-3.95533	0.00016273	0.00386154	0.693771
RPUSD1	-0.114699	7.79469	-3.95511	0.000162858	0.00386154	0.69305
CHGB	-0.238959	10.3233	-3.9527	0.000164235	0.00389024	0.685315
GAD2	-0.324951	8.90349	-3.95215	0.000164553	0.0038938	0.683541
MEIS3P1	-0.190081	9.2844	-3.95075	0.000165362	0.00390898	0.679038
RNA5SP35	0.191986	7.33094	3.94902	0.000166364	0.00392737	0.673487
RNU6-226P	-0.457164	5.82184	-3.94872	0.000166541	0.00392737	0.672511
TTI1	-0.116026	8.37176	-3.94854	0.000166645	0.00392737	0.671938
EXOC8	-0.145533	8.4287	-3.94815	0.000166875	0.00392882	0.67067
TCF19	0.119721	6.56777	3.94572	0.000168295	0.00395825	0.662889
EIF2S2	-0.138329	9.16741	-3.94405	0.000169284	0.00397425	0.657514
TPRG1L	-0.170486	10.4682	-3.94373	0.000169473	0.00397425	0.656486
DENND4A	0.111762	9.93168	3.94371	0.000169487	0.00397425	0.656409
LRRN3	-0.252374	9.41291	-3.94251	0.0001702	0.00398102	0.652554
ANTXR1	0.370034	9.31136	3.94237	0.000170283	0.00398102	0.652108
SHMT2	-0.167183	8.56937	-3.94236	0.000170288	0.00398102	0.652081
DRD5	-0.289027	8.09395	-3.93973	0.00017186	0.00401374	0.643645
ATOH7	-0.182671	7.38213	-3.93797	0.000172918	0.00403317	0.63801
RBM39	0.119018	10.3962	3.93778	0.000173038	0.00403317	0.637374
SYAP1	-0.190038	8.15307	-3.93706	0.000173474	0.00403616	0.635062
RNU6-925P	0.254708	8.40995	3.93699	0.000173513	0.00403616	0.634857
LOC401320	0.203744	8.95323	3.93603	0.000174098	0.00404575	0.631765
TMCO6	0.127505	8.25398	3.93562	0.000174348	0.00404746	0.63045
VWA8	0.122561	9.05667	3.93534	0.000174519	0.00404746	0.629548
APBA1	-0.198184	9.8489	-3.93449	0.000175037	0.00405044	0.626828
FEM1B	-0.171748	9.93395	-3.93433	0.00017513	0.00405044	0.62634
GABPA	0.138981	7.88801	3.93427	0.000175169	0.00405044	0.626135
SYPL1	0.233473	9.00221	3.93373	0.000175499	0.00405405	0.624407
SNORA37	0.369668	9.45773	3.93122	0.000177048	0.00408578	0.616342
C11orf74	-0.197406	6.51676	-3.93016	0.000177699	0.00409674	0.612973
OR1L3	-0.190623	5.67536	-3.92942	0.000178159	0.0041033	0.610598
TIGD2	-0.18728	6.19056	-3.92912	0.000178348	0.00410359	0.609626
NDUFAF5	-0.28936	7.72942	-3.92866	0.000178637	0.00410618	0.608142
CDRT4	0.227602	7.50554	3.92808	0.000178993	0.00410783	0.606313
ZFP69B	-0.233896	7.79476	-3.92798	0.000179061	0.00410783	0.605963
SMAP2	-0.124535	10.9428	-3.92676	0.00017982	0.00412119	0.602081
NDN	-0.196101	6.61311	-3.92547	0.000180632	0.00413573	0.597946
ZNF862	0.126219	8.51029	3.92436	0.000181331	0.00414766	0.594401
METTL1	-0.249726	6.69776	-3.92383	0.000181671	0.00415136	0.592683
C14orf132	-0.16275	9.40699	-3.92324	0.000182044	0.00415582	0.590798
MOAP1	-0.184917	10.3304	-3.92273	0.00018237	0.00415918	0.589157
DUSP6	-0.402835	8.01879	-3.92162	0.000183071	0.00417109	0.585635
ADK	-0.137528	8.84347	-3.92101	0.000183465	0.00417598	0.583663
C1orf145	-0.185321	6.87838	-3.91969	0.000184308	0.00419108	0.579455
STYK1	-0.265259	7.67316	-3.9176	0.000185655	0.0042176	0.572773
LINC00888	0.291624	8.32469	3.91732	0.000185837	0.00421762	0.571873
MRPL44	-0.289068	7.62996	-3.91622	0.000186553	0.00422973	0.568348
ASIC2	-0.217408	7.84123	-3.91548	0.000187033	0.00423651	0.565986
GSTP1	0.234772	11.3053	3.91362	0.000188247	0.00425844	0.56005
C1orf192	0.400537	6.79428	3.91344	0.000188367	0.00425844	0.559468
TTC14	0.168976	9.21132	3.91259	0.000188926	0.00426694	0.556747
PRLHR	-0.163697	7.15151	-3.91218	0.000189191	0.00426879	0.555463
OTUD5	-0.104353	8.83123	-3.91166	0.000189539	0.00427251	0.553775
NUPR1	0.473651	9.27535	3.91122	0.000189827	0.00427487	0.552382
EXTL3	-0.169836	8.89948	-3.91091	0.000190029	0.00427529	0.551406
UQCRH	-0.251536	7.95885	-3.91061	0.000190233	0.00427575	0.55042
CENPN	-0.223518	7.64049	-3.91006	0.000190594	0.00427916	0.54868
MON2	0.0958455	9.73114	3.90982	0.000190752	0.00427916	0.547922
GFRA2	-0.406923	9.80034	-3.90953	0.000190949	0.00427947	0.546973
CYFIP2	-0.153928	11.7194	-3.90816	0.00019186	0.00429576	0.542606
RNF2	-0.199901	8.66277	-3.90775	0.000192131	0.00429768	0.541314
BRMS1L	-0.235379	6.96347	-3.90595	0.000193341	0.00431679	0.535552
C2orf68	0.142282	8.48714	3.90593	0.000193355	0.00431679	0.535485
SRD5A1	-0.156827	8.90534	-3.90457	0.000194266	0.00433297	0.531174
MRPL46	-0.201346	8.99548	-3.9035	0.000194995	0.00434506	0.52774
TENC1	0.204732	9.10187	3.90236	0.000195769	0.00435816	0.524102
MAEA	-0.114769	9.20926	-3.9008	0.000196833	0.0043686	0.51913
PGF	0.120235	7.5489	3.9005	0.000197037	0.0043686	0.518182
MCCC1	0.113105	8.69679	3.90041	0.000197099	0.0043686	0.517894
DNAJA1	-0.170182	9.42556	-3.90039	0.000197115	0.0043686	0.51782
GTPBP4	-0.117067	7.5445	-3.9003	0.000197176	0.0043686	0.517536
FADS1	0.285232	10.2601	3.89898	0.00019808	0.00438361	0.51334
C1orf194	0.238621	7.91903	3.89876	0.000198229	0.00438361	0.512649
BRPF1	-0.104076	8.2792	-3.89744	0.000199144	0.00439966	0.508425
MICU1	-0.137212	9.51691	-3.89582	0.000200267	0.00442029	0.503266
TCF7L2	0.180468	8.67318	3.89394	0.000201574	0.00444492	0.497301
LSM14A	0.123931	9.21368	3.89338	0.000201968	0.00444883	0.495507
IGHV3-43	0.39318	7.70663	3.89293	0.000202287	0.00444883	0.494059
LOC554223	0.138133	7.87369	3.89236	0.000202682	0.00444883	0.492271
HNRNPDL	0.116636	10.1432	3.89225	0.000202764	0.00444883	0.491901
ZDHHC14	-0.183224	8.5549	-3.89222	0.000202786	0.00444883	0.4918
RAPH1	-0.181023	9.55946	-3.89206	0.000202896	0.00444883	0.491304
FAXC	-0.307933	9.91535	-3.89109	0.00020358	0.00445964	0.488216
ADAMTS8	-0.187176	8.37264	-3.88525	0.000207745	0.00454659	0.469644
TNRC6C	0.131537	9.66256	3.88494	0.000207969	0.00454722	0.468657
MSRB3	0.152732	7.92094	3.8837	0.000208864	0.00456252	0.464719
CCT3	-0.12274	9.75008	-3.88261	0.000209655	0.00457551	0.461252
SLC6A17	-0.32906	10.0474	-3.88219	0.000209964	0.00457796	0.459903
LMLN	-0.186541	8.86296	-3.88177	0.000210267	0.0045797	0.458582
PLTP	0.420084	10.2124	3.88154	0.000210437	0.0045797	0.45784
RUNDC1	-0.157722	8.448	-3.88062	0.000211107	0.00459001	0.454923
XYLT1	-0.190161	9.50937	-3.88025	0.000211374	0.00459007	0.453763
RASL12	0.243139	8.07469	3.88008	0.000211504	0.00459007	0.453201
SETDB1	0.112981	8.42053	3.87884	0.000212413	0.00460248	0.449271
PRKG2	-0.281599	7.14773	-3.87876	0.000212471	0.00460248	0.449021
RNU6-560P	0.218135	8.86759	3.8783	0.000212807	0.00460549	0.447569
TCEAL5	-0.236542	8.21662	-3.87737	0.000213498	0.00461214	0.444599
ARHGAP20	-0.203415	8.51838	-3.87735	0.00021351	0.00461214	0.444544
MAP7D2	-0.23575	9.12011	-3.87669	0.000213998	0.00461839	0.442454
RPS6KA4	-0.126621	8.16182	-3.87579	0.000214667	0.00462854	0.439593
IKBKG	-0.148898	7.47427	-3.87522	0.000215092	0.00463342	0.437778
SLC6A16	0.215225	7.40846	3.87478	0.000215416	0.00463465	0.4364
ZNF131	-0.147697	8.40292	-3.87461	0.000215547	0.00463465	0.435842
RGS7	-0.271783	9.92996	-3.87406	0.00021596	0.00463567	0.434088
PLA2G15	-0.170966	8.58646	-3.87401	0.000215992	0.00463567	0.433951
OXR1	-0.289294	10.1251	-3.87333	0.000216503	0.00463786	0.431786
WIPF3	-0.23828	8.80789	-3.87317	0.00021662	0.00463786	0.431291
MT1P3	0.293109	9.00421	3.87308	0.000216691	0.00463786	0.430989
MRPS12	-0.171688	7.4017	-3.8712	0.000218104	0.00466382	0.42503
CDS1	-0.197402	8.87473	-3.87075	0.000218445	0.00466683	0.423599
RN7SL632P	0.222961	7.29895	3.87014	0.000218907	0.00467242	0.421661
RNU7-160P	0.268623	3.12615	3.86924	0.000219589	0.00468269	0.41881
TSPYL4	-0.225655	10.0174	-3.86774	0.00022073	0.00470203	0.414059
KLHL24	0.154047	10.5022	3.86752	0.000220899	0.00470203	0.413356
RQCD1	0.114881	9.90406	3.86682	0.000221433	0.00470909	0.411144
RASSF8	0.178662	8.94593	3.86247	0.000224785	0.00477602	0.397371
TPMT	-0.208601	8.13276	-3.86212	0.000225055	0.00477741	0.396271
GTF3A	-0.141094	8.71233	-3.86076	0.000226121	0.00479566	0.391941
NT5DC3	-0.306991	9.70572	-3.8584	0.000227971	0.00482657	0.384476
COPS5	-0.136978	7.78059	-3.85823	0.000228102	0.00482657	0.383949
HIPK3	0.161368	9.7803	3.85811	0.0002282	0.00482657	0.383555
SCOC	-0.219418	9.68486	-3.8567	0.000229313	0.00484571	0.379097
CRYM	-0.301673	9.1245	-3.8555	0.00023026	0.00486132	0.375319
PNMAL1	-0.22421	9.53032	-3.8535	0.000231859	0.00489065	0.368978
LRRC2	-0.409419	7.3005	-3.8518	0.00023322	0.00491492	0.363612
ATL1	-0.205421	10.5357	-3.85142	0.000233524	0.00491572	0.36242
OR2A9P	0.238068	7.36069	3.85123	0.00023368	0.00491572	0.361807
SP4	0.112024	9.22068	3.85054	0.000234237	0.00491734	0.359629
PC	0.183646	9.34644	3.85039	0.000234361	0.00491734	0.359143
PLXNA2	-0.194624	9.15166	-3.8502	0.00023451	0.00491734	0.358559
YY2	0.106587	8.07464	3.85009	0.000234601	0.00491734	0.358203
HSDL1	-0.134518	8.67449	-3.84919	0.000235332	0.00492822	0.355355
CTDSP1	0.169909	8.54568	3.84857	0.00023583	0.00493422	0.353417
TGFB2	0.299594	10.153	3.84691	0.000237188	0.00495818	0.348157
PTMS	-0.144897	10.1488	-3.84397	0.0002396	0.00500113	0.338886
AP5M1	-0.173345	9.21224	-3.84378	0.000239755	0.00500113	0.338296
C1orf216	-0.143532	8.04156	-3.84355	0.000239951	0.00500113	0.337545
SUCLA2	-0.20103	10.1037	-3.84312	0.000240303	0.00500113	0.336201
GPR37L1	0.299332	10.9402	3.84311	0.000240315	0.00500113	0.336156
IL16	0.125768	7.552	3.84223	0.000241039	0.00501172	0.333401
RWDD2B	-0.33602	8.50771	-3.84146	0.000241679	0.00502055	0.330971
APOLD1	0.360248	7.90833	3.83799	0.000244585	0.00507081	0.320022
PPP6R1	-0.170524	9.88745	-3.83795	0.000244622	0.00507081	0.319884
POLR2B	-0.142638	9.91853	-3.83754	0.000244966	0.00507081	0.318595
WASH1	0.156696	9.39587	3.83738	0.000245101	0.00507081	0.318093
MON1A	-0.144625	7.53991	-3.83728	0.000245186	0.00507081	0.317773
PMP22	0.323241	10.9161	3.83675	0.000245633	0.00507554	0.316106
DDB2	0.190937	8.21332	3.83627	0.000246042	0.00507948	0.314583
DNAJA4	-0.20344	10.0025	-3.83579	0.000246445	0.0050829	0.313083
POLR2I	-0.11493	8.35561	-3.83535	0.000246816	0.0050829	0.311704
SLC4A5	0.235416	7.435	3.83507	0.000247059	0.0050829	0.310805
NDUFAB1	-0.186069	8.75977	-3.83504	0.00024708	0.0050829	0.310727
CALB1	-0.464493	9.42054	-3.83351	0.000248383	0.00510522	0.305906
TSPAN11	0.121763	7.81061	3.83303	0.000248793	0.0051076	0.304396
TYRP1	-0.282355	6.27435	-3.83263	0.000249135	0.0051076	0.30314
TAF13	-0.228491	8.26379	-3.83261	0.000249156	0.0051076	0.303061
ST8SIA5	-0.290453	8.61334	-3.83078	0.000250727	0.00513527	0.297307
WNK1	0.137451	10.5927	3.83026	0.000251176	0.00513996	0.295667
KLHDC8A	-0.182434	7.65144	-3.82942	0.000251903	0.00514002	0.293021
PIH1D1	-0.0976963	7.94148	-3.82941	0.000251912	0.00514002	0.292985
PI16	0.326928	8.22871	3.82926	0.000252043	0.00514002	0.292511
EDEM3	-0.155476	9.03583	-3.82924	0.000252061	0.00514002	0.292445
NIPA2	-0.162228	8.92138	-3.82863	0.00025259	0.00514629	0.290527
PPP1R9B	-0.135581	8.82978	-3.82833	0.000252849	0.00514707	0.289588
UBE2Q1	-0.132586	10.2469	-3.82805	0.000253091	0.0051475	0.288712
PLXNA4	-0.196314	9.57967	-3.82759	0.000253496	0.00515125	0.287247
SMCHD1	0.141269	9.40001	3.82695	0.000254052	0.00515806	0.285239
PAK1IP1	-0.206497	7.64388	-3.82605	0.000254833	0.00516941	0.282428
RPS6KA6	-0.238798	8.21047	-3.82542	0.00025539	0.0051762	0.28043
PRUNE	-0.118302	8.46198	-3.82514	0.000255638	0.00517673	0.27954
HSPH1	-0.239948	10.9466	-3.82252	0.000257948	0.00521897	0.271303
RHEBL1	-0.174185	6.55013	-3.82194	0.000258457	0.00522473	0.269498
HTR2A	-0.525113	10.0227	-3.8195	0.000260634	0.00526417	0.261818
ALLC	-0.310578	6.21885	-3.81909	0.000261001	0.00526703	0.260528
CLPTM1	-0.113309	10.9182	-3.81854	0.000261491	0.00527235	0.258811
FAM163B	-0.304059	10.5895	-3.81792	0.000262047	0.00527395	0.256867
ID3	0.42246	7.99359	3.81732	0.000262593	0.00527395	0.254962
BAG4	-0.166236	9.41854	-3.81726	0.000262646	0.00527395	0.254777
BSCL2	-0.186342	10.7768	-3.81723	0.000262668	0.00527395	0.2547
POLR2J3	0.25984	11.0633	3.8172	0.000262702	0.00527395	0.254583
DDX39B	0.14389	11.2929	3.81593	0.000263842	0.00529228	0.250618
ELOVL7	0.241782	9.57999	3.81474	0.000264921	0.00530935	0.246881
EMP3	0.404408	8.89505	3.81242	0.00026704	0.00534132	0.239587
PTRF	0.248237	7.49061	3.81236	0.000267094	0.00534132	0.239402
TIMM8A	-0.20348	7.68647	-3.81224	0.000267204	0.00534132	0.239027
HEXIM1	-0.210186	9.16468	-3.81102	0.000268322	0.00535378	0.235203
TTF2	0.21285	7.14354	3.81101	0.000268337	0.00535378	0.235153
MAP7	0.150405	9.26372	3.81081	0.000268516	0.00535378	0.234543
ATP5B	-0.162842	12.0862	-3.8105	0.000268808	0.00535502	0.233548
HIST2H2BC	0.20528	10.5058	3.81008	0.000269193	0.00535812	0.232236
INPP5B	0.156977	9.01407	3.80805	0.000271072	0.0053909	0.225871
PTMAP4	0.170958	10.5855	3.80702	0.00027203	0.00540535	0.222641
CCL5	0.245861	6.92957	3.8064	0.000272607	0.00540847	0.220702
TCF12	0.230294	10.4054	3.80635	0.000272651	0.00540847	0.220553
TOMM20	-0.253065	10.387	-3.80509	0.000273833	0.00542712	0.216593
SLC27A2	-0.257014	7.11933	-3.80485	0.000274057	0.00542712	0.215845
HABP4	-0.137337	9.45389	-3.80378	0.000275061	0.00544238	0.212498
KDELC2	0.199954	7.34055	3.80226	0.0002765	0.0054623	0.207723
ITGA6	0.274788	9.01866	3.80222	0.000276536	0.0054623	0.207602
RPAIN	-0.105708	8.62443	-3.79957	0.000279053	0.00550734	0.19931
GRIN2A	-0.288734	10.2927	-3.79849	0.000280084	0.00552302	0.195935
GTF2H5	-0.191906	8.6637	-3.79684	0.000281674	0.00554966	0.190756
GNAQ	-0.106571	11.5623	-3.79511	0.000283343	0.00557784	0.185348
AZI2	-0.167835	8.91208	-3.79483	0.000283621	0.0055786	0.184451
GYG2	0.253411	8.00155	3.79386	0.000284561	0.00559236	0.181425
FSTL1	0.338548	8.75725	3.7935	0.000284907	0.00559269	0.180313
TJP2	0.426296	9.09323	3.79335	0.000285058	0.00559269	0.179829
PRKCD	-0.244675	8.69545	-3.7924	0.000285982	0.00560612	0.176865
KCNB2	-0.275316	8.21464	-3.79085	0.000287505	0.00563122	0.172008
SYNDIG1	-0.176786	9.31819	-3.79054	0.000287804	0.00563235	0.171056
RUVBL2	-0.113148	8.31694	-3.78866	0.000289656	0.00566278	0.165186
SEMA6B	-0.158675	9.24737	-3.78847	0.000289844	0.00566278	0.164591
FBXO18	-0.117938	8.27932	-3.78815	0.00029016	0.0056642	0.163595
DNM1	-0.236116	12.0988	-3.78753	0.000290778	0.00567151	0.16165
ZC3H6	0.133946	9.56386	3.78616	0.000292139	0.0056933	0.157375
HARS	-0.174467	10.1561	-3.78524	0.00029306	0.00570647	0.154497
RN7SL614P	0.154193	9.11414	3.78466	0.000293642	0.00571304	0.152681
ENPP4	-0.17263	7.92546	-3.78431	0.000293995	0.00571512	0.151584
MIB1	-0.128163	8.55609	-3.78265	0.000295664	0.00574279	0.146403
RPL9	0.142715	10.752	3.78166	0.00029667	0.00575753	0.143297
EFR3A	-0.180224	10.8531	-3.77762	0.000300784	0.00583029	0.1307
SCARNA16	0.115615	8.45252	3.77748	0.00030092	0.00583029	0.130287
COQ10B	-0.16813	9.30659	-3.77708	0.000301336	0.00583351	0.129021
LRRFIP2	0.133608	9.33482	3.7758	0.000302649	0.00585407	0.125044
PTP4A3	0.211012	9.27641	3.77354	0.000304993	0.00589452	0.117988
TBC1D9	-0.156468	9.09354	-3.77243	0.000306146	0.00590816	0.114537
PAK7	-0.204882	8.45334	-3.77238	0.000306206	0.00590816	0.114358
LEMD3	-0.11577	8.46054	-3.77138	0.000307246	0.00592331	0.111259
INPP4A	-0.183594	10.4965	-3.77025	0.000308431	0.00594124	0.107739
RPL23AP32	0.194146	8.90981	3.76977	0.000308931	0.00594597	0.106256
NT5C3B	-0.120569	9.56292	-3.76688	0.000311986	0.00599982	0.0972561
CTDSP2	0.173169	10.1922	3.76646	0.000312435	0.0060035	0.0959412
RIIAD1	-0.18498	7.46561	-3.76313	0.000315992	0.00606684	0.0855903
PBDC1	-0.126512	7.35695	-3.76267	0.000316492	0.006068	0.0841452
MOCS2	-0.245275	9.40662	-3.76239	0.000316788	0.006068	0.0832898
MMP24	-0.146298	8.50745	-3.76235	0.000316834	0.006068	0.083159
C2orf69	-0.132826	8.39996	-3.76205	0.000317159	0.00606926	0.082219
LGALSL	-0.182631	10.0488	-3.76127	0.000317998	0.00607859	0.0798044
DSTN	-0.175112	9.84184	-3.76093	0.000318373	0.00607859	0.0787267
SLC35F1	-0.228357	10.4815	-3.76088	0.00031843	0.00607859	0.0785645
VPS35	-0.137938	10.8806	-3.76057	0.000318757	0.00607986	0.0776259
U2AF1	0.151534	10	3.75999	0.000319391	0.00608697	0.0758089
SCAI	-0.234871	9.43574	-3.75769	0.000321897	0.00612971	0.068664
LOC102724453	0.159431	9.25064	3.75369	0.000326298	0.00620462	0.0562487
ANKRD40	0.214531	10.4317	3.75363	0.000326363	0.00620462	0.0560675
LINC00310	0.224585	7.10901	3.75282	0.000327265	0.0062167	0.0535442
NEU1	-0.134405	8.81632	-3.7516	0.000328629	0.00623752	0.0497425
HS3ST2	-0.401067	8.99625	-3.75135	0.000328906	0.00623771	0.0489717
CACYBP	-0.162538	9.08278	-3.75101	0.00032929	0.00623991	0.0479056
RFX2	0.189681	7.88532	3.75048	0.000329873	0.00624235	0.0462884
BLOC1S6	-0.153821	9.77953	-3.75041	0.000329954	0.00624235	0.0460626
MDM4	0.168507	8.625	3.74997	0.000330445	0.00624657	0.0447041
BRI3	0.149548	9.83279	3.74802	0.00033264	0.00627682	0.0386539
CNOT7	-0.148335	10.2159	-3.7479	0.000332783	0.00627682	0.0382592
RPAP3	-0.199848	7.90116	-3.74783	0.000332853	0.00627682	0.0380672
KLHL11	-0.130068	8.88493	-3.74756	0.000333164	0.00627759	0.0372155
GLRB	-0.270453	9.64622	-3.74461	0.000336519	0.006335	0.0280563
CES4A	0.237193	9.72685	3.7444	0.000336754	0.006335	0.0274188
MED24	-0.0926544	9.58905	-3.74353	0.000337751	0.00634863	0.0247168
CYP2C18	-0.165731	5.73862	-3.74204	0.000339461	0.00637563	0.0201024
UBE2E3	-0.109551	9.47982	-3.74057	0.000341162	0.00640241	0.0155349
RAB3A	-0.223193	12.4442	-3.73977	0.000342083	0.00641453	0.0130715
COX7A2	-0.185628	9.96788	-3.73911	0.000342853	0.0064238	0.0110168
TADA1	-0.164474	8.60771	-3.73868	0.000343346	0.00642787	0.00970334
UBE2O	-0.121451	9.39618	-3.73804	0.000344089	0.00643661	0.00772802
CUL5	-0.172868	8.42003	-3.73757	0.000344642	0.00643737	0.00625889
RPS25	0.16619	10.7595	3.73754	0.000344682	0.00643737	0.00615463
GPT2	0.209658	8.65288	3.73708	0.000345216	0.00644219	0.00473889
PSME3	-0.153632	9.93805	-3.73413	0.000348683	0.00649929	-0.00439072
CDKL2	-0.234716	8.62317	-3.734	0.000348834	0.00649929	-0.00478575
SDF4	0.116756	9.02813	3.73375	0.000349131	0.00649963	-0.00556399
ATP6V1D	-0.211166	9.20794	-3.7331	0.000349894	0.00650865	-0.00755968
PAK1	-0.335893	11.383	-3.73193	0.000351288	0.00652487	-0.0111926
MARK1	-0.174062	9.25764	-3.7319	0.000351326	0.00652487	-0.0112912
PLXNB2	0.209073	9.43053	3.73128	0.000352068	0.00652902	-0.0132182
DUSP4	-0.244884	6.74224	-3.73124	0.00035211	0.00652902	-0.0133266
WBP2NL	0.190557	7.08492	3.73053	0.000352962	0.00653961	-0.0155347
FAM46B	0.0982773	7.56984	3.72967	0.000353986	0.00655338	-0.0181822
OR1L1	-0.217289	5.01348	-3.72844	0.000355459	0.00657543	-0.0219755
RTN3	-0.190209	11.4506	-3.7281	0.000355865	0.00657772	-0.0230188
RN7SL300P	0.2434	9.55985	3.72694	0.000357268	0.00659773	-0.0266121
CICP4	0.17287	8.40893	3.72674	0.000357514	0.00659773	-0.027241
PTPN4	-0.18205	9.30573	-3.72317	0.000361851	0.00667249	-0.0382568
ZNF783	0.103172	8.15045	3.72286	0.000362228	0.00667415	-0.0392071
MRPL57	-0.128716	7.64739	-3.72196	0.000363335	0.00668926	-0.0419938
DGKH	-0.220117	8.45138	-3.72124	0.00036422	0.00670026	-0.0442164
EMP1	0.611423	8.65144	3.72052	0.000365112	0.00670791	-0.0464523
AP3S1	-0.130186	9.41321	-3.72044	0.000365211	0.00670791	-0.0466983
SPIN1	-0.161342	11.1977	-3.71997	0.000365785	0.00671316	-0.0481327
CDK5RAP2	0.15575	8.18037	3.71883	0.000367203	0.00673389	-0.0516672
KIF19	0.225236	8.03805	3.71707	0.00036939	0.00676867	-0.0570914
MT1G	0.432952	11.5156	3.71669	0.000369857	0.00677189	-0.0582437
LOC728323	0.175049	9.68955	3.71646	0.000370152	0.00677197	-0.0589714
GNAI2	0.123107	9.36517	3.71607	0.000370636	0.00677327	-0.0601659
LGI4	0.217104	9.59338	3.71594	0.000370804	0.00677327	-0.0605793
ZNF514	0.18682	7.94093	3.7157	0.000371096	0.0067733	-0.0612988
SNORD14C	0.476711	9.9788	3.71481	0.000372223	0.00678665	-0.0640688
GRM3	-0.243135	9.67755	-3.71442	0.000372707	0.00678665	-0.0652559
NAP1L4	0.102095	9.03321	3.71429	0.00037287	0.00678665	-0.0656548
PSMB9	0.272591	8.07366	3.71419	0.000372992	0.00678665	-0.0659531
STEAP1B	-0.237341	7.74283	-3.7138	0.000373489	0.00679039	-0.0671693
INSIG2	-0.179709	8.31372	-3.71228	0.000375409	0.00681997	-0.0718503
UROS	-0.156475	10.1385	-3.71181	0.000375999	0.00682538	-0.0732859
EFHB	0.320831	5.55384	3.70931	0.000379195	0.00687803	-0.0810136
RUFY1	0.119339	8.75445	3.70804	0.000380813	0.00690201	-0.0849013
EPHA4	-0.28748	10.9116	-3.70772	0.000381229	0.00690418	-0.0858986
TMSB10	-0.158245	12.1408	-3.70709	0.000382042	0.00690832	-0.0878444
HOOK1	-0.254197	7.88064	-3.70708	0.00038205	0.00690832	-0.0878634
UBE2MP1	-0.229107	7.8201	-3.70646	0.000382846	0.00691735	-0.0897644
CCT5	-0.218467	9.45308	-3.70517	0.000384519	0.0069304	-0.0937442
PAFAH1B1	-0.130768	10.9538	-3.70504	0.000384694	0.0069304	-0.0941597
TCTN2	0.176456	8.72567	3.70501	0.000384725	0.0069304	-0.0942326
TMEM151A	-0.137697	8.27976	-3.70499	0.000384758	0.0069304	-0.0943116
XPA	0.141191	9.24976	3.70461	0.000385244	0.0069338	-0.0954648
WTH3DI	-0.119611	11.0371	-3.70434	0.000385602	0.00693488	-0.0963116
NAP1L1	0.120903	10.5025	3.70385	0.000386228	0.00693558	-0.0977924
GNAO1	-0.118995	12.6275	-3.70385	0.000386236	0.00693558	-0.0978115
RTN4RL2	-0.18719	9.20686	-3.70208	0.000388549	0.00696661	-0.103262
GAB1	0.156658	9.1692	3.70207	0.000388561	0.00696661	-0.103293
SNORD115-1	0.185968	12.3097	3.70099	0.000389975	0.00698657	-0.106607
DDX20	-0.182192	7.86617	-3.69996	0.00039133	0.00700548	-0.109775
COL21A1	0.171238	7.22448	3.69938	0.000392091	0.00701371	-0.111549
STAT2	0.221309	9.00535	3.69902	0.000392574	0.00701696	-0.112672
MAS1	-0.504724	7.44642	-3.69666	0.000395693	0.0070672	-0.119896
AMPD2	-0.133266	8.5445	-3.69629	0.000396195	0.0070672	-0.121052
ADAP1	-0.183474	9.58089	-3.69621	0.000396294	0.0070672	-0.121281
RALYL	-0.300766	9.64515	-3.69587	0.00039676	0.00706858	-0.122352
UHMK1	-0.17695	9.76332	-3.6957	0.000396978	0.00706858	-0.122855
GPR26	-0.310104	7.41674	-3.69405	0.000399196	0.00710264	-0.12794
B2M	0.43053	10.5214	3.69377	0.000399562	0.00710373	-0.128777
HLA-DQB2	0.153968	7.53194	3.6935	0.000399928	0.00710483	-0.129613
DAZAP1	0.0944658	8.58607	3.69283	0.000400829	0.00711331	-0.131667
SLC32A1	-0.185667	8.13542	-3.69263	0.000401102	0.00711331	-0.132289
SUB1P1	-0.321065	6.7843	-3.69247	0.000401322	0.00711331	-0.132787
UPRT	-0.162559	7.86288	-3.69176	0.000402271	0.00712472	-0.134943
TADA3	-0.129875	9.24969	-3.69081	0.00040356	0.00714212	-0.137863
BMP2K	0.278981	9.11571	3.69026	0.000404316	0.00715007	-0.139571
PNN	0.157774	9.12963	3.68906	0.000405952	0.00717356	-0.143257
TRMT10C	-0.1949	7.88387	-3.68835	0.000406918	0.00718518	-0.145425
SEZ6	-0.215267	8.38838	-3.68719	0.000408502	0.0072077	-0.148972
NTPCR	-0.118075	8.66784	-3.68647	0.000409491	0.00721911	-0.151179
B4GALT6	-0.324278	9.46319	-3.68627	0.000409769	0.00721911	-0.151797
TMEM115	-0.101105	8.94505	-3.68559	0.000410708	0.0072302	-0.153887
PAM	-0.169806	10.2251	-3.68419	0.000412648	0.00725887	-0.158187
KIAA0408	-0.177756	9.47076	-3.68313	0.00041411	0.00727908	-0.161413
STX10	0.117652	8.50292	3.68286	0.000414492	0.00728031	-0.162255
WLS	0.293273	10.1066	3.68226	0.00041532	0.00728396	-0.164077
HIST1H1E	0.379992	11.8861	3.68226	0.000415324	0.00728396	-0.164086
MORF4L2	-0.18661	9.21174	-3.6818	0.000415969	0.00728849	-0.165502
RNF7	-0.141752	8.33322	-3.68163	0.000416208	0.00728849	-0.166026
SNORD113-3	-0.360641	7.71717	-3.67961	0.000419039	0.00733255	-0.172209
GIMAP1-GIMAP5	0.209882	7.76243	3.67914	0.000419693	0.00733422	-0.173633
RHBDD2	-0.206079	12.0431	-3.67909	0.000419763	0.00733422	-0.173786
SCAF8	0.0842148	10.5302	3.67866	0.000420372	0.0073365	-0.175108
MMD	-0.489931	10.165	-3.67839	0.000420756	0.0073365	-0.175941
PNOC	-0.373775	8.08204	-3.67833	0.000420838	0.0073365	-0.176119
CSRNP3	-0.191992	10.3333	-3.67774	0.000421678	0.00733834	-0.177939
PHF8	0.103784	8.70131	3.67773	0.000421696	0.00733834	-0.177977
POLR3B	-0.177895	8.00882	-3.67759	0.000421889	0.00733834	-0.178394
RNU5A-8P	-0.281671	6.20398	-3.67708	0.000422605	0.00734532	-0.179941
KCNF1	-0.196426	8.62285	-3.67671	0.000423135	0.00734838	-0.181084
NEK1	0.145516	8.7069	3.67597	0.000424184	0.00734838	-0.183343
KIAA1244	-0.180332	10.4277	-3.67569	0.000424585	0.00734838	-0.184206
TMEM165	0.220035	10.1186	3.67558	0.00042474	0.00734838	-0.184538
NUDT2	-0.134788	8.11703	-3.67549	0.000424876	0.00734838	-0.184832
PNO1	-0.200769	7.80989	-3.67543	0.000424958	0.00734838	-0.185007
BICD1	0.112136	9.3316	3.67541	0.000424988	0.00734838	-0.185071
ZNF577	0.189114	8.43189	3.67391	0.000427122	0.0073798	-0.18964
U2SURP	0.12651	9.81433	3.67361	0.000427564	0.00738197	-0.190584
ZNF667	-0.134361	8.2637	-3.67306	0.000428349	0.00739006	-0.192259
WDR89	0.145117	8.55408	3.67272	0.000428828	0.0073912	-0.193277
ARV1	-0.18123	9.90382	-3.67234	0.000429377	0.0073912	-0.194445
HN1	-0.170221	8.81096	-3.67209	0.000429739	0.0073912	-0.195213
SPRY3	-0.144749	7.71639	-3.67192	0.000429982	0.0073912	-0.195729
PRDX6	0.308605	10.3851	3.6718	0.000430157	0.0073912	-0.1961
ABHD6	-0.152194	9.24887	-3.67169	0.000430318	0.0073912	-0.196442
ARL15	-0.208435	8.2582	-3.66769	0.00043612	0.00748534	-0.208658
LINC01140	-0.245193	7.42005	-3.66713	0.000436941	0.00749391	-0.210374
SPRY4	-0.241792	7.98595	-3.66677	0.000437465	0.00749738	-0.211467
SYN1	-0.218138	11.1367	-3.66614	0.0004384	0.00750788	-0.213414
XK	-0.244775	8.55312	-3.66572	0.000439016	0.00751291	-0.214694
EIF4EBP2	0.184909	10.8719	3.66442	0.000440925	0.00753746	-0.218652
PITPNB	-0.166804	9.32218	-3.6643	0.000441097	0.00753746	-0.219008
KMT2C	0.124124	10.4868	3.66281	0.000443304	0.00756528	-0.223558
SFXN3	-0.139703	9.57548	-3.66266	0.00044353	0.00756528	-0.224023
VMAC	0.127619	7.67216	3.66246	0.000443825	0.00756528	-0.224629
EXOSC5	-0.12535	8.43731	-3.66216	0.000444275	0.00756528	-0.225555
SBF2	0.146714	9.74864	3.66184	0.000444758	0.00756528	-0.226545
KAT6A	0.133123	9.58233	3.66176	0.000444873	0.00756528	-0.22678
LCLAT1	-0.130985	8.66212	-3.66156	0.000445173	0.00756528	-0.227396
PANX1	-0.217374	9.08401	-3.66146	0.000445322	0.00756528	-0.227701
PJA2	-0.20895	11.2927	-3.6606	0.000446597	0.00758141	-0.230308
IGHV3-7	0.236484	8.68037	3.66013	0.000447299	0.00758415	-0.23174
KMT2A	0.120887	10.4801	3.66006	0.000447409	0.00758415	-0.231965
RPL27A	-0.206477	7.92153	-3.6588	0.000449295	0.0076089	-0.2358
C16orf87	-0.210054	8.39128	-3.65865	0.000449522	0.0076089	-0.23626
FGFR2	0.213366	9.20065	3.65775	0.000450883	0.0076264	-0.239017
CRMP1	-0.139324	10.3886	-3.6569	0.000452161	0.00764247	-0.241599
ARMC10	-0.150479	8.46472	-3.65647	0.000452815	0.00764283	-0.242916
KIF5B	0.1538	11.0674	3.65645	0.000452838	0.00764283	-0.242963
KRAS	-0.167327	9.06687	-3.65612	0.000453349	0.00764593	-0.243992
ZSWIM1	-0.168358	8.2229	-3.65491	0.000455182	0.00767128	-0.24767
TBC1D10A	-0.123462	8.30239	-3.65394	0.000456651	0.00769047	-0.250608
ARHGAP21	0.164926	11.3101	3.65224	0.000459255	0.00772874	-0.255792
GABRA2	-0.214082	10.2222	-3.65144	0.000460496	0.00774107	-0.258253
DLL3	-0.137571	7.27741	-3.65133	0.000460651	0.00774107	-0.25856
GTPBP1	0.106837	9.36935	3.65051	0.000461917	0.00775674	-0.261061
HERC2P4	0.243355	10.91	3.65002	0.000462678	0.00776392	-0.262562
DDX1	-0.15492	10.0191	-3.64793	0.000465912	0.00781258	-0.268913
SNX19	0.0912737	9.36272	3.64683	0.000467635	0.00783582	-0.272277
PAK6	-0.167949	8.71184	-3.64495	0.000470572	0.00787428	-0.277985
GRPEL2	-0.203356	8.9438	-3.64493	0.000470605	0.00787428	-0.278049
PPP2R4	-0.147324	9.69108	-3.64417	0.000471806	0.0078887	-0.280372
FMO2	0.284062	6.80155	3.64373	0.000472494	0.00789259	-0.2817
NR2C1	0.165477	8.8051	3.64359	0.000472719	0.00789259	-0.282135
LZTFL1	-0.221926	7.87923	-3.64337	0.000473071	0.00789259	-0.282813
ZNFX1	0.170726	8.93217	3.64316	0.000473393	0.00789259	-0.283432
FOXO1	0.171811	9.73063	3.64237	0.00047465	0.007904	-0.285851
APBA2	-0.156847	10.0496	-3.6423	0.000474756	0.007904	-0.286053
TBL1XR1	-0.133175	10.0568	-3.64145	0.000476109	0.00792071	-0.288648
OLFM3	-0.365744	8.41897	-3.64124	0.000476439	0.00792071	-0.289279
FSTL3	0.161002	8.5999	3.63863	0.000480595	0.00798411	-0.297194
EPB41L4A-AS2	0.157278	7.65991	3.63749	0.000482428	0.00800886	-0.300664
ZC3H14	0.11027	9.32043	3.63702	0.000483194	0.00801585	-0.302109
CAPN2	0.21393	9.77074	3.63641	0.000484178	0.00802647	-0.303964
UBXN7	0.128868	10.2387	3.63411	0.000487899	0.00807806	-0.310941
ATG12	-0.134283	7.79847	-3.63388	0.000488262	0.00807806	-0.311619
GUCY1B3	-0.221586	11.0379	-3.63384	0.000488329	0.00807806	-0.311744
SRSF8	-0.0897072	9.92858	-3.63232	0.000490811	0.00811335	-0.316363
SAMM50	-0.150448	9.30584	-3.62935	0.000495682	0.00818806	-0.325361
COA6	-0.201574	8.45128	-3.62861	0.000496912	0.00820189	-0.327619
VPS13C	0.129532	9.97445	3.62842	0.000497223	0.00820189	-0.328189
TMEM59L	-0.192336	10.4661	-3.62756	0.000498646	0.00821955	-0.330794
GABRG2	-0.316125	12.2835	-3.62624	0.000500847	0.00824999	-0.334805
ADD2	-0.18377	10.5653	-3.6252	0.000502586	0.00826133	-0.337964
RNU6-363P	-0.172791	4.53354	-3.62519	0.000502598	0.00826133	-0.337985
TBC1D10B	-0.11816	8.20342	-3.62519	0.000502598	0.00826133	-0.337986
PDCD2L	-0.235358	7.14362	-3.62433	0.000504038	0.00827207	-0.340592
LSM10	-0.112851	8.49381	-3.62428	0.000504114	0.00827207	-0.340729
TAX1BP3	0.224756	8.9868	3.62416	0.000504316	0.00827207	-0.341095
RNF219	-0.151764	7.69581	-3.62385	0.000504841	0.00827474	-0.342042
CDK8	-0.13866	9.02022	-3.62364	0.00050519	0.00827474	-0.342671
RBM6	0.144666	8.81721	3.6234	0.000505602	0.00827569	-0.343415
PIN1	-0.155672	10.326	-3.6223	0.000507458	0.00830023	-0.346752
ANO6	0.321803	8.85034	3.62206	0.000507849	0.0083008	-0.347454
APOBEC3D	0.120582	7.63258	3.6214	0.000508969	0.00831327	-0.34946
FAM210A	-0.175286	7.80637	-3.62084	0.000509928	0.00832311	-0.351175
ANXA1	0.550643	9.84507	3.6201	0.000511184	0.00833323	-0.353416
SAPCD1	0.131051	8.18305	3.61991	0.0005115	0.00833323	-0.35398
IRGQ	-0.16159	7.71244	-3.61984	0.000511621	0.00833323	-0.354195
CASR	0.110683	6.15957	3.61881	0.000513377	0.008356	-0.357317
LOC100287497	0.226433	9.0199	3.61829	0.000514261	0.00836322	-0.358884
PCMT1	-0.196562	11.8306	-3.61813	0.000514538	0.00836322	-0.359375
SLC17A6	-0.439502	8.17947	-3.61762	0.000515409	0.00837153	-0.360914
DCBLD1	-0.262804	7.73614	-3.6174	0.000515785	0.00837181	-0.361579
METTL4	-0.130727	8.27998	-3.61568	0.000518736	0.00841385	-0.366775
HRH1	-0.183524	7.5138	-3.615	0.000519915	0.0084271	-0.368842
HYOU1	-0.128075	9.71883	-3.61461	0.000520581	0.00843203	-0.370008
ASAH2B	-0.139406	7.11306	-3.61398	0.000521667	0.00844375	-0.371906
TMED10	0.172967	11.1535	3.61323	0.000522981	0.00845587	-0.374197
AK5	-0.169638	12.1248	-3.61313	0.00052314	0.00845587	-0.374475
SRP72	-0.103388	10.3369	-3.61279	0.000523731	0.00845954	-0.375503
RNFT2	-0.157642	9.23004	-3.61224	0.000524691	0.00846918	-0.37717
LRRC8A	0.160442	9.96552	3.61077	0.000527257	0.00850472	-0.381614
SNORD104	0.357595	9.896	3.61029	0.000528096	0.00851234	-0.383061
SEC23B	0.151388	9.76698	3.6089	0.000530545	0.00854098	-0.387275
TXNL4A	-0.172173	9.92178	-3.60886	0.000530605	0.00854098	-0.387377
SNORD115-6	0.244034	10.8884	3.60838	0.000531462	0.00854888	-0.388848
STON2	0.284465	8.63669	3.60792	0.000532266	0.00855299	-0.390223
RASL10A	-0.180899	8.66285	-3.60782	0.000532452	0.00855299	-0.390542
YWHAH	-0.154234	12.3481	-3.60636	0.000535035	0.00858283	-0.394949
JAKMIP3	0.135256	7.83932	3.60635	0.000535046	0.00858283	-0.394967
MAK16	-0.187615	7.72265	-3.60418	0.000538906	0.00863881	-0.401513
SNRNP200	0.114203	9.7535	3.60316	0.000540738	0.00866222	-0.404603
EDARADD	-0.124472	6.66788	-3.60141	0.000543888	0.00870153	-0.40989
SMAD9	0.285583	8.58764	3.60138	0.000543939	0.00870153	-0.409976
SZT2	0.104843	8.45598	3.60052	0.000545481	0.00872022	-0.412554
SLC45A1	-0.153036	8.40524	-3.60031	0.000545871	0.00872047	-0.413204
FAM134A	-0.129321	9.55412	-3.59964	0.000547072	0.0087307	-0.415204
SNORA80E	0.509055	10.2446	3.59954	0.000547261	0.0087307	-0.415519
MT1DP	0.250399	10.4937	3.5993	0.000547701	0.00873175	-0.416251
SCN3A	-0.208308	9.15432	-3.5982	0.0005497	0.00875435	-0.419568
NANOG	0.162754	7.25136	3.5978	0.000550413	0.00875435	-0.420747
HSPB3	-0.260815	6.59766	-3.59769	0.000550618	0.00875435	-0.421086
MRPS7	-0.125199	8.89594	-3.59763	0.000550728	0.00875435	-0.421268
VPS33A	-0.152879	8.24949	-3.59748	0.000550997	0.00875435	-0.421712
URGCP-MRPS24	-0.170702	9.43714	-3.5963	0.000553161	0.00878274	-0.425281
HSP90AA4P	-0.171889	6.21497	-3.59508	0.000555402	0.00881233	-0.428962
ZNF423	0.169783	8.36733	3.59469	0.000556118	0.00881769	-0.430135
LSG1	-0.137724	8.47997	-3.59426	0.000556914	0.00882043	-0.431436
GIGYF2	0.0846895	9.54619	3.59417	0.000557079	0.00882043	-0.431706
CHRAC1	0.147679	8.23691	3.59398	0.000557427	0.00882043	-0.432274
SUCLG1	-0.114898	9.26486	-3.59335	0.000558595	0.00883293	-0.43418
S100PBP	0.140886	8.51644	3.59305	0.000559138	0.00883552	-0.435064
SHANK1	-0.162009	9.67332	-3.59274	0.000559718	0.0088387	-0.436008
PET117	-0.148214	8.04209	-3.59128	0.000562421	0.00887536	-0.440393
PHF3	0.15609	9.86371	3.59086	0.000563202	0.00888167	-0.441655
DOC2A	-0.265102	9.95902	-3.5903	0.00056425	0.00889218	-0.443348
WASL	-0.109184	10.8341	-3.58994	0.000564931	0.0088969	-0.444446
FGF13	-0.176177	8.65197	-3.5889	0.000566874	0.00892147	-0.44757
BGN	0.402368	9.9877	3.58809	0.000568379	0.00893327	-0.449983
BAI2	-0.154478	10.5661	-3.58801	0.000568536	0.00893327	-0.450235
LMBRD2	-0.206015	9.99551	-3.58788	0.000568774	0.00893327	-0.450615
ZNF276	0.124224	8.46819	3.58741	0.000569675	0.00894141	-0.452056
RIN1	-0.113431	7.94444	-3.58693	0.000570577	0.00894495	-0.453497
SLC41A3	-0.132487	9.28795	-3.58688	0.000570668	0.00894495	-0.453641
DPH2	-0.115518	7.65706	-3.58659	0.000571211	0.00894743	-0.454506
DOK6	-0.288756	8.67084	-3.58613	0.000572086	0.00895101	-0.455899
UBE2F	-0.153874	8.95092	-3.58606	0.000572207	0.00895101	-0.456092
TRIM67	-0.112811	7.68132	-3.58389	0.000576339	0.00900959	-0.462639
XPR1	-0.108775	9.49285	-3.58257	0.000578845	0.00904271	-0.466588
C3orf33	-0.150117	6.86958	-3.58163	0.000580647	0.00906165	-0.469416
SDF2	-0.123599	8.17543	-3.58137	0.000581148	0.00906165	-0.4702
TMEM169	-0.122712	7.89208	-3.58117	0.000581526	0.00906165	-0.470792
ARL6	-0.227865	7.92133	-3.58113	0.000581613	0.00906165	-0.470928
CERS6	-0.130546	10.6947	-3.58004	0.0005837	0.00908809	-0.474187
SNCA	-0.174891	12.0043	-3.57885	0.000586004	0.00911789	-0.477773
ZNF767P	0.144746	9.11225	3.5782	0.000587267	0.00913143	-0.479731
PAK3	-0.166124	10.651	-3.57715	0.000589305	0.00914946	-0.482882
CLUL1	-0.304364	7.47216	-3.57707	0.000589452	0.00914946	-0.48311
IDE	0.118324	9.01318	3.57699	0.000589604	0.00914946	-0.483344
CYP2C19	-0.187655	5.40612	-3.57663	0.000590305	0.00915425	-0.484425
DACH2	-0.160442	7.18873	-3.57513	0.00059323	0.00919349	-0.488922
KDM3B	0.111086	9.73836	3.57475	0.000593972	0.00919886	-0.490059
RNA5SP195	0.162216	7.05535	3.57265	0.000598117	0.00925295	-0.496385
ATP5L2	-0.14119	6.74933	-3.57239	0.000598621	0.00925295	-0.497152
LUC7L	0.134718	9.15928	3.57228	0.000598847	0.00925295	-0.497495
SWAP70	0.134012	9.00932	3.57217	0.000599052	0.00925295	-0.497806
UBL7	-0.133492	9.64657	-3.57159	0.000600195	0.00926447	-0.49954
INO80D	0.137847	9.5908	3.57068	0.000602011	0.00928635	-0.502288
CCDC106	-0.113499	8.55909	-3.57033	0.00060269	0.00929067	-0.503313
ST8SIA3	-0.248719	10.8834	-3.57008	0.000603204	0.00929246	-0.50409
MIA3	-0.12494	8.91145	-3.56978	0.000603795	0.00929541	-0.50498
ZC3H11A	0.168423	9.1922	3.56929	0.00060477	0.00929789	-0.506448
CDC6	-0.237012	6.29888	-3.56911	0.000605135	0.00929789	-0.506996
SLC1A6	-0.232197	7.80193	-3.5691	0.000605152	0.00929789	-0.507023
C16orf80	-0.127145	10.0578	-3.5684	0.000606542	0.0093131	-0.509109
TAS2R31	0.233246	7.44451	3.56815	0.000607047	0.00931472	-0.509866
PTRH2	-0.140513	7.4499	-3.5674	0.000608551	0.00932774	-0.512117
RNF165	-0.14484	7.93898	-3.56727	0.000608802	0.00932774	-0.512492
SPECC1L	0.0977861	9.46625	3.56712	0.000609097	0.00932774	-0.512932
KLHL4	-0.246734	7.68905	-3.56661	0.000610136	0.00933752	-0.514482
WDR41	-0.125173	9.87672	-3.56629	0.000610768	0.00934106	-0.515423
ZBTB34	0.095316	9.15797	3.56605	0.000611247	0.00934225	-0.516136
TPX2	-0.187368	6.48263	-3.56576	0.00061183	0.00934505	-0.517004
GGTLC2	0.0979986	7.87771	3.56546	0.000612436	0.00934817	-0.517904
TRPV2	-0.127677	7.00193	-3.56473	0.000613923	0.0093596	-0.52011
ELOVL6	-0.190156	8.45908	-3.5647	0.000613988	0.0093596	-0.520206
CXXC5	-0.162921	10.5212	-3.56378	0.000615838	0.00938166	-0.522942
CDK5R2	-0.196646	9.48641	-3.56192	0.000619627	0.00943323	-0.528521
AGAP2	-0.170955	10.5613	-3.56105	0.000621405	0.00945412	-0.531126
SH3BP5	-0.14712	8.65226	-3.55935	0.000624878	0.00950075	-0.536194
PCP4L1	-0.214519	8.86038	-3.559	0.000625607	0.00950563	-0.537254
TMEM184C	-0.133698	9.95964	-3.55833	0.000626983	0.00951959	-0.539253
YWHAZ	-0.128511	11.7637	-3.55816	0.000627342	0.00951959	-0.539773
CCDC132	-0.167454	8.1927	-3.55774	0.000628195	0.00952633	-0.541009
TCEB1	-0.186845	8.63706	-3.55727	0.000629164	0.00953483	-0.54241
DNM2	0.161081	9.60252	3.55676	0.000630231	0.00954093	-0.543951
NAA10	-0.0977249	9.1224	-3.55668	0.000630386	0.00954093	-0.544174
PCM1	0.111437	9.98826	3.55499	0.000633896	0.00957888	-0.549223
IFT80	-0.267558	6.88021	-3.55496	0.000633966	0.00957888	-0.549323
CAD	0.101913	7.97279	3.55488	0.000634126	0.00957888	-0.549552
LRRC23	0.117961	8.17411	3.55446	0.00063502	0.00958618	-0.550834
CYBRD1	0.43288	10.1973	3.55316	0.000637735	0.00962092	-0.554712
KIF17	-0.136361	7.75721	-3.55267	0.000638764	0.00962402	-0.556179
ARID1A	0.105658	9.66489	3.55266	0.000638766	0.00962402	-0.556182
KIAA1551	0.185513	8.87816	3.55221	0.000639718	0.00963214	-0.557535
NIPA1	-0.187459	9.14302	-3.55125	0.000641743	0.00965639	-0.560409
SYNJ1	-0.180546	10.1916	-3.54845	0.000647665	0.00973921	-0.568758
RAP1GAP	-0.185791	10.0987	-3.54763	0.000649405	0.00975909	-0.571198
ARL14EP	-0.126808	8.92857	-3.54534	0.000654314	0.00982652	-0.578043
RN7SL608P	0.140836	7.59516	3.54475	0.00065558	0.00983919	-0.5798
PSMB4	0.151496	10.3507	3.5442	0.000656773	0.00985075	-0.581453
SETD2	0.100231	10.1285	3.54248	0.000660484	0.00990004	-0.586574
IGHV3-52	0.38645	7.49453	3.54209	0.000661326	0.00990629	-0.587731
MFSD4	-0.28674	10.4171	-3.54116	0.000663346	0.00992995	-0.590503
PCBP2	0.121426	10.9311	3.54084	0.000664039	0.00992995	-0.591452
CUL2	-0.179932	8.97632	-3.54078	0.000664184	0.00992995	-0.59165
CASD1	-0.159502	10.2575	-3.53972	0.000666486	0.00995605	-0.594795
ALMS1	0.150131	9.0977	3.53958	0.000666784	0.00995605	-0.595201
BHLHE41	0.193585	10.4949	3.53909	0.000667865	0.00996581	-0.596673
TMEM263	-0.155928	8.88518	-3.53857	0.000669005	0.00997644	-0.598224
CHAF1B	-0.179642	7.50563	-3.53755	0.000671235	0.00999922	-0.601247
CD46	0.129918	9.69946	3.5373	0.000671787	0.00999922	-0.601995
TRMT5	-0.144881	8.13237	-3.53729	0.00067182	0.00999922	-0.602039
ITPKA	-0.267396	8.55843	-3.53593	0.000674812	0.0100373	-0.606077
PLXNA1	-0.212529	9.769	-3.53461	0.000677734	0.0100744	-0.610003
DNM1L	-0.149608	10.2722	-3.53395	0.000679205	0.0100898	-0.611974
YRDC	-0.116564	8.18594	-3.5336	0.000679972	0.0100948	-0.612999
TAS2R5	0.20357	7.52384	3.53215	0.000683219	0.0101365	-0.617328
FAM200B	-0.214574	7.21703	-3.53078	0.000686282	0.0101755	-0.621392
AFAP1	-0.137831	8.55588	-3.53023	0.000687527	0.0101875	-0.623039
ST6GALNAC2	0.309716	7.23162	3.52988	0.000688305	0.0101925	-0.624066
RAB11FIP5	-0.129844	8.89544	-3.52846	0.000691515	0.0102335	-0.628293
NDUFA10	0.0921637	9.30018	3.52746	0.000693795	0.0102608	-0.631283
SDPR	0.163325	7.3373	3.52648	0.00069601	0.010287	-0.634179
B3GAT3	-0.151542	9.04866	-3.52588	0.000697389	0.0103008	-0.635977
MORN4	-0.208947	7.85663	-3.52407	0.000701519	0.0103506	-0.641341
CCDC92	-0.127606	10.6212	-3.52401	0.000701645	0.0103506	-0.641504
GLS	-0.241255	10.7762	-3.52319	0.00070353	0.0103718	-0.64394
PCSK1	-0.666589	9.30993	-3.52292	0.000704157	0.0103745	-0.64475
ZNF818P	0.197438	4.96274	3.52237	0.000705421	0.0103866	-0.646379
LINC01296	0.245215	8.13923	3.52212	0.000706006	0.0103886	-0.647133
SLC1A1	-0.172237	9.10822	-3.52165	0.000707088	0.0103953	-0.648523
RAB40C	-0.155832	9.21196	-3.52154	0.00070735	0.0103953	-0.64886
SAMD15	-0.160486	7.01717	-3.52047	0.000709813	0.0104249	-0.652017
TAF6	-0.136537	9.35546	-3.51974	0.000711505	0.0104366	-0.65418
PABPC1	0.204688	10.4666	3.51974	0.000711506	0.0104366	-0.65418
ST20	-0.256839	8.86527	-3.51863	0.000714094	0.0104672	-0.657478
TVP23A	-0.124597	8.82792	-3.51838	0.000714673	0.0104672	-0.658214
OR7E5P	0.152654	9.57058	3.51827	0.000714938	0.0104672	-0.65855
FAM3C	-0.257298	9.91921	-3.51798	0.00071561	0.0104705	-0.659404
ADAM32	-0.166302	7.685	-3.51764	0.000716413	0.0104756	-0.660423
SRSF11	0.171962	11.5115	3.51739	0.000716988	0.010477	-0.661151
HDGFRP3	-0.14469	10.4133	-3.51722	0.000717405	0.010477	-0.66168
EIF1AD	-0.10957	8.34495	-3.51631	0.000719531	0.0104954	-0.664366
RPL26	0.227905	9.91766	3.51629	0.000719567	0.0104954	-0.664412
GABARAPL1	-0.135436	11.9329	-3.51526	0.000721991	0.0105188	-0.667466
WDR49	0.416035	7.23468	3.51523	0.000722074	0.0105188	-0.667571
AP3B2	-0.165076	10.0186	-3.51451	0.000723769	0.0105313	-0.6697
KLK7	-0.421809	8.75106	-3.51448	0.000723837	0.0105313	-0.669785
RN7SL762P	0.190664	7.03202	3.51387	0.000725279	0.0105416	-0.671593
FAM171B	-0.161992	12.5042	-3.5138	0.000725447	0.0105416	-0.671803
PHF23	-0.13773	7.85635	-3.51319	0.000726894	0.010556	-0.673613
SLIT3	-0.207705	9.04917	-3.51276	0.000727911	0.0105642	-0.674882
ACHE	-0.142715	8.04768	-3.50929	0.000736196	0.0106778	-0.685158
BBS2	0.171723	10.1618	3.50868	0.000737663	0.0106904	-0.686965
ANKRD39	-0.117932	9.04057	-3.50855	0.000737978	0.0106904	-0.687354
AFF3	-0.1904	9.29158	-3.50832	0.000738527	0.0106917	-0.688028
HIST2H2BA	0.211913	10.115	3.50748	0.000740554	0.0107086	-0.690517
CPS1	0.165403	7.03944	3.50746	0.000740613	0.0107086	-0.690589
KCNAB2	-0.223253	11.1715	-3.50659	0.000742712	0.0107323	-0.693158
SLC25A36	-0.185253	8.8749	-3.50503	0.000746483	0.0107801	-0.697757
NPTX1	-0.242911	10.6784	-3.5046	0.000747543	0.0107887	-0.699045
ELN	0.135225	8.63917	3.5042	0.000748514	0.010796	-0.700224
VKORC1L1	-0.114956	7.7781	-3.50391	0.000749223	0.0107996	-0.701083
CREM	-0.188907	6.84095	-3.50355	0.000750108	0.0108056	-0.702154
RRAS	0.265378	9.35059	3.50289	0.000751718	0.0108131	-0.704101
FAM189A2	0.385069	8.49839	3.50282	0.00075188	0.0108131	-0.704297
HCG27	0.114675	7.78044	3.50277	0.000752016	0.0108131	-0.704461
MCL1	0.243127	10.0406	3.50133	0.000755535	0.010857	-0.708699
FANCF	-0.176259	7.32866	-3.50047	0.00075765	0.0108789	-0.711236
ADAM15	0.140111	8.5231	3.50033	0.000757998	0.0108789	-0.711652
NCBP2-AS2	-0.155185	8.44808	-3.49924	0.000760693	0.0109109	-0.714874
ANAPC15	-0.142801	9.37957	-3.49904	0.000761185	0.0109113	-0.715462
SLC16A7	-0.238225	8.72339	-3.49859	0.000762319	0.0109207	-0.716813
SLC25A32	-0.162635	9.52347	-3.4984	0.000762783	0.0109207	-0.717365
RILPL1	-0.147142	8.44403	-3.49792	0.000763971	0.010931	-0.718777
SFI1	0.108473	8.2406	3.49748	0.000765056	0.0109398	-0.720065
ATP10D	0.170515	8.40696	3.4965	0.000767516	0.0109683	-0.722979
UBXN8	-0.177772	8.03613	-3.49556	0.000769851	0.0109895	-0.725736
AREL1	-0.127011	9.50841	-3.49545	0.000770137	0.0109895	-0.726073
IGHV3-74	0.244275	7.57922	3.49534	0.000770415	0.0109895	-0.726401
TMEM141	-0.1572	9.16908	-3.49509	0.000771041	0.0109917	-0.727138
WSB1	0.215434	10.7649	3.49426	0.000773125	0.0110147	-0.729587
PHF10	0.126449	9.42077	3.49399	0.000773791	0.0110174	-0.730369
SLC9A3R1	0.18929	9.98533	3.49303	0.000776227	0.0110454	-0.733221
BRPF3	-0.137224	8.87609	-3.49261	0.000777275	0.0110535	-0.734446
SLC26A5	0.164562	5.85532	3.49217	0.000778389	0.0110579	-0.735745
TDRD3	0.124819	8.82038	3.49212	0.00077853	0.0110579	-0.73591
LOC101929469	0.197417	8.26641	3.49123	0.000780772	0.011083	-0.73852
KIAA2022	-0.198396	8.5493	-3.48986	0.000784253	0.0111256	-0.742556
NDFIP2	-0.179184	9.81135	-3.48932	0.000785626	0.0111276	-0.744144
DLG4	-0.19912	10.6755	-3.48929	0.000785716	0.0111276	-0.744247
ITGB1BP1	-0.165374	9.07438	-3.48925	0.000785828	0.0111276	-0.744377
SCAMP1	-0.1435	10.8423	-3.48894	0.00078662	0.0111294	-0.745291
RPS6KL1	-0.106546	8.17412	-3.4887	0.000787218	0.0111294	-0.745981
DAD1	0.14855	11.9005	3.48864	0.000787385	0.0111294	-0.746173
C1S	0.48727	9.0065	3.48815	0.000788622	0.0111313	-0.747597
ZNF470	-0.154834	7.84947	-3.48796	0.000789125	0.0111313	-0.748175
FGD1	-0.120971	8.34359	-3.48792	0.000789221	0.0111313	-0.748287
CLVS1	-0.212173	9.57791	-3.48784	0.000789436	0.0111313	-0.748533
NWD2	-0.320395	8.18693	-3.48765	0.000789907	0.0111313	-0.749075
TNXB	0.160522	7.92205	3.48714	0.000791223	0.0111431	-0.750585
ENPP5	-0.254817	9.75134	-3.48602	0.0007941	0.0111769	-0.753878
GEMIN7	-0.157657	7.22894	-3.48449	0.00079807	0.011226	-0.758403
C18orf21	-0.1627	8.17	-3.48399	0.000799363	0.0112374	-0.759871
RNU6-125P	0.231857	9.30269	3.48368	0.000800149	0.0112416	-0.760763
UCHL1	-0.139582	12.178	-3.48304	0.000801814	0.0112575	-0.762649
TAB2	0.177803	9.77295	3.48288	0.000802243	0.0112575	-0.763134
DHTKD1	0.106155	8.6468	3.48226	0.000803851	0.0112733	-0.764951
ATP6V1H	-0.195674	9.64902	-3.48181	0.000805029	0.011283	-0.766279
NAT6	-0.0873716	7.53681	-3.48154	0.000805743	0.0112862	-0.767084
FAM156B	0.132694	8.95875	3.47996	0.000809866	0.0113372	-0.771714
NRSN2	-0.181477	10.6008	-3.47917	0.000811961	0.0113597	-0.774057
COPS8	-0.146331	8.32612	-3.47577	0.000820956	0.0114786	-0.78405
TBCA	0.15355	9.59865	3.47354	0.000826914	0.011555	-0.790609
TRUB1	-0.187145	8.85021	-3.47333	0.000827479	0.0115559	-0.791229
SNORA48	0.253975	9.85147	3.47289	0.000828643	0.0115653	-0.792503
RBFOX3	-0.285112	10.6959	-3.47088	0.000834054	0.0116338	-0.798407
ARAP3	0.181499	7.90961	3.47019	0.000835933	0.0116489	-0.800447
NOD1	0.137804	6.92193	3.47002	0.000836387	0.0116489	-0.800939
LDLRAD4	-0.106768	8.47849	-3.46993	0.000836636	0.0116489	-0.801209
ADAM23	-0.278987	10.1884	-3.4693	0.000838352	0.0116659	-0.803067
RN7SL253P	0.28439	9.90229	3.46803	0.000841781	0.0117066	-0.806769
ANKRD7	-0.342428	5.5557	-3.46759	0.000843006	0.0117166	-0.808088
UPF2	-0.161454	8.46044	-3.46674	0.000845316	0.0117354	-0.810569
LHFPL4	-0.140765	9.52578	-3.46672	0.000845361	0.0117354	-0.810617
KCNS3	-0.126343	7.03489	-3.46547	0.0008488	0.0117761	-0.814298
LATS1	0.131224	9.26243	3.46377	0.000853479	0.011834	-0.819283
DPP7	0.146501	10.6027	3.46332	0.000854706	0.0118378	-0.820586
METTL17	0.108439	8.3764	3.4633	0.00085477	0.0118378	-0.820654
MTMR3	0.0958933	8.80426	3.46294	0.000855773	0.0118446	-0.821716
C4orf50	-0.202775	7.88633	-3.46193	0.000858575	0.0118764	-0.82468
LCN15	-0.153496	6.77756	-3.46101	0.000861138	0.0119048	-0.827383
LINC00598	0.107095	6.10889	3.46033	0.000863009	0.0119235	-0.82935
CUL1	-0.0867393	10.1293	-3.45949	0.00086537	0.0119491	-0.831827
TP73-AS1	0.173897	7.54569	3.45869	0.000867599	0.0119728	-0.834159
CENPBD1P1	-0.139237	8.79144	-3.4584	0.000868414	0.0119744	-0.83501
SPEN	0.110169	9.85242	3.45829	0.000868743	0.0119744	-0.835353
ZYG11B	-0.135337	10.2141	-3.45806	0.000869385	0.0119761	-0.836023
VGF	-0.349191	8.57738	-3.45705	0.00087221	0.0120067	-0.838964
UBE2K	-0.133824	11.1141	-3.4569	0.000872631	0.0120067	-0.839402
SYTL4	0.330044	7.35439	3.45574	0.000875905	0.0120446	-0.842796
RNU6-720P	0.202299	8.19319	3.45535	0.000877008	0.0120527	-0.843937
LOC102725194	0.169005	8.51688	3.45486	0.000878415	0.0120649	-0.84539
FER1L6-AS2	-0.242362	7.15567	-3.45467	0.000878938	0.012065	-0.84593
IDH3A	-0.155668	11.5057	-3.45401	0.000880816	0.0120707	-0.847864
NACA	0.183225	10.3556	3.45399	0.000880878	0.0120707	-0.847927
CEP63	0.0967615	7.75082	3.45398	0.000880913	0.0120707	-0.847963
MRPS21	-0.129965	11.3875	-3.45355	0.000882126	0.0120803	-0.849211
ZCWPW2	-0.18604	6.80065	-3.45251	0.000885095	0.0121138	-0.852256
POLK	0.13008	8.23625	3.45216	0.000886111	0.0121206	-0.853296
RCVRN	-0.291385	7.36904	-3.45112	0.000889067	0.0121539	-0.856314
PSD2	0.219212	9.14934	3.45038	0.000891209	0.0121756	-0.858495
HSPA8	-0.122176	13.526	-3.45021	0.000891701	0.0121756	-0.858996
COA3	-0.112674	9.11146	-3.44965	0.000893295	0.0121902	-0.860614
ZFP36L2	0.32158	10.064	3.44881	0.000895735	0.0122164	-0.863086
XRCC6BP1	-0.171784	8.00942	-3.44826	0.00089733	0.0122279	-0.864698
DENND6A	0.0995674	8.48269	3.44815	0.000897632	0.0122279	-0.865003
PFKFB2	0.243524	7.86674	3.44769	0.000898958	0.0122388	-0.866341
KPNA2	-0.196064	9.64876	-3.44624	0.000903192	0.0122887	-0.870599
MYBPC3	0.101281	7.61219	3.44607	0.000903671	0.0122887	-0.87108
AKT2	0.142964	9.79406	3.44561	0.000905006	0.0122947	-0.872417
NPC2	0.355991	10.3663	3.44556	0.00090517	0.0122947	-0.872581
TRPC6	-0.16719	6.55427	-3.4452	0.000906217	0.0122971	-0.873629
ZCCHC17	-0.174373	8.9681	-3.44514	0.000906401	0.0122971	-0.873813
RN7SL526P	0.141661	8.59139	3.4439	0.000910026	0.0123391	-0.87743
SLC4A1AP	-0.165048	9.7843	-3.44331	0.00091174	0.0123551	-0.879135
KIAA1467	-0.262143	10.5606	-3.44181	0.000916163	0.0124007	-0.883519
UCHL3	-0.167324	8.96084	-3.44181	0.00091617	0.0124007	-0.883526
NSF	-0.209277	12.174	-3.44101	0.000918518	0.0124253	-0.885845
LOC100289580	-0.113736	6.88673	-3.43966	0.000922537	0.0124724	-0.8898
PPP1R37	-0.140559	9.05989	-3.43886	0.00092491	0.0124973	-0.892128
ATXN10	-0.153304	11.05	-3.43798	0.000927528	0.0125254	-0.894688
TMEM259	0.112537	10.3446	3.43588	0.000933818	0.0125962	-0.900811
GPRASP2	-0.158927	9.4498	-3.43587	0.00093385	0.0125962	-0.900842
G3BP2	-0.16816	10.8564	-3.4355	0.000934974	0.0126038	-0.901932
TBCC	-0.140252	7.81077	-3.43532	0.000935498	0.0126038	-0.902439
KRTAP2-1	0.149709	9.59548	3.43403	0.000939392	0.012649	-0.906202
SH3KBP1	-0.127866	9.5148	-3.43305	0.000942379	0.0126819	-0.909078
MED13	0.0939206	10.3257	3.43277	0.000943221	0.0126859	-0.909887
KCNK3	-0.152611	8.6281	-3.43137	0.000947464	0.0127253	-0.913952
CNTN5	-0.364486	8.11554	-3.43129	0.000947731	0.0127253	-0.914208
IL34	-0.276858	9.6232	-3.43126	0.000947794	0.0127253	-0.914268
GOT2	-0.16482	11.4976	-3.43102	0.000948534	0.0127279	-0.914974
STX16	0.119765	10.0073	3.43061	0.000949801	0.0127376	-0.916183
ARMC3	0.27681	5.64855	3.43034	0.000950631	0.0127414	-0.916974
TMEM63B	-0.131137	9.41696	-3.42862	0.00095588	0.0127919	-0.921962
MIR27A	0.17771	6.88699	3.42861	0.000955911	0.0127919	-0.921991
FAM115A	-0.16736	6.48271	-3.42857	0.000956047	0.0127919	-0.922119
AFG3L2	-0.108289	8.58683	-3.4282	0.000957173	0.0127963	-0.923186
WDR38	0.178019	7.37032	3.4281	0.000957473	0.0127963	-0.923469
VWC2L	-0.332715	7.83161	-3.42791	0.000958075	0.012797	-0.924038
ILDR2	-0.184072	9.04006	-3.42662	0.000962042	0.0128426	-0.92778
FBXO33	-0.236368	8.07855	-3.42437	0.000969025	0.0129285	-0.93433
GNA12	0.157411	10.0169	3.42335	0.000972201	0.0129634	-0.937293
ZCCHC11	0.164203	9.03137	3.42272	0.000974183	0.0129824	-0.939137
PSMC3	-0.160146	8.90099	-3.42224	0.000975688	0.0129941	-0.940534
GRB14	-0.303038	7.01921	-3.42196	0.000976565	0.0129941	-0.941348
PDCL3	-0.209074	7.30925	-3.4219	0.000976731	0.0129941	-0.941502
WSCD2	-0.208337	8.15781	-3.42159	0.000977715	0.0129971	-0.942413
ALKBH5	-0.0912236	9.85812	-3.42148	0.00097807	0.0129971	-0.942742
ALDH1L1	0.255734	9.06013	3.42119	0.000978976	0.0130017	-0.943581
RNA5SP496	0.223794	5.21246	3.41877	0.000986601	0.0130955	-0.950605
CD34	0.326285	9.10618	3.41783	0.000989565	0.0131274	-0.953321
MALAT1	0.256235	11.1973	3.41746	0.00099076	0.0131357	-0.954413
GRM8	-0.188447	8.01052	-3.41728	0.000991332	0.0131358	-0.954936
LOC399898	0.147246	6.06013	3.41681	0.000992812	0.013148	-0.956287
MSH5-SAPCD1	0.137344	6.66757	3.41588	0.000995781	0.0131798	-0.95899
SNORD115-5	0.192339	12.0822	3.41539	0.000997363	0.0131933	-0.960427
RNU6-113P	-0.163705	4.29199	-3.41468	0.000999639	0.0132159	-0.96249
SERGEF	-0.119602	9.42855	-3.41382	0.0010024	0.0132381	-0.964986
AP1S3	-0.198529	6.62492	-3.41364	0.00100295	0.0132381	-0.965486
MPZL2	0.507535	7.3942	3.41362	0.00100302	0.0132381	-0.965551
MSN	0.332547	10.0391	3.41288	0.00100541	0.0132621	-0.967699
SMAD6	0.141831	7.85527	3.41261	0.00100628	0.013266	-0.96848
KRTAP5-7	0.136092	9.5672	3.41165	0.00100937	0.0132993	-0.971264
PCDHB7	0.158387	7.75254	3.41122	0.00101076	0.0133101	-0.972505
ZNF518A	0.164301	8.42957	3.41043	0.00101334	0.0133366	-0.974817
FAM104A	0.10005	9.482	3.41	0.00101473	0.0133472	-0.976052
MT-TS2	0.28628	12.1324	3.40944	0.00101654	0.0133569	-0.977665
RBFOX2	-0.119353	10.3879	-3.40887	0.00101839	0.0133569	-0.979312
C5orf22	-0.199075	9.14026	-3.40887	0.0010184	0.0133569	-0.979325
C12orf4	-0.164453	8.99905	-3.40865	0.00101914	0.0133569	-0.979974
SYNGR2	0.212731	8.81617	3.40848	0.00101969	0.0133569	-0.980467
ZMYND19	-0.09584	8.49938	-3.40839	0.00101998	0.0133569	-0.980722
RALGPS2	-0.177528	7.38091	-3.40837	0.00102003	0.0133569	-0.980764
LINC00094	-0.144277	7.48197	-3.40814	0.00102077	0.0133569	-0.981428
NDUFA9	-0.123862	10.362	-3.40803	0.00102115	0.0133569	-0.981763
BEND4	-0.120341	7.29606	-3.40802	0.00102119	0.0133569	-0.981798
SGIP1	-0.112861	10.7667	-3.40732	0.00102347	0.0133721	-0.983818
CXorf22	0.344435	6.39494	3.40731	0.0010235	0.0133721	-0.983845
CAAP1	-0.131646	7.13003	-3.4063	0.00102682	0.0134079	-0.986772
RILPL2	-0.139982	8.10466	-3.40586	0.00102827	0.0134194	-0.988052
SULT4A1	-0.244859	10.0257	-3.40495	0.00103126	0.0134447	-0.99068
ZNF365	-0.234597	7.73584	-3.40475	0.00103192	0.0134447	-0.991257
AMN1	-0.1651	9.20184	-3.40474	0.00103195	0.0134447	-0.99128
GNG10	-0.188498	10.86	-3.40426	0.00103356	0.0134582	-0.992691
WNK3	-0.162989	7.88819	-3.40385	0.00103489	0.013468	-0.993854
PPP2R3C	-0.203707	7.67558	-3.40265	0.00103887	0.0135123	-0.997333
NUDT15	-0.10898	7.29896	-3.40148	0.00104279	0.0135556	-1.00073
LOC100129534	-0.134385	7.75433	-3.40123	0.00104362	0.013559	-1.00146
MRPL34	-0.143652	8.66981	-3.40056	0.00104584	0.0135802	-1.00338
TFB2M	-0.11243	8.24225	-3.40011	0.00104734	0.0135921	-1.00468
PARK2	-0.174339	8.96142	-3.39979	0.00104844	0.0135938	-1.00562
GPR158	-0.280468	10.1779	-3.39973	0.00104864	0.0135938	-1.0058
CORO2B	-0.165217	10.3737	-3.39883	0.00105163	0.013621	-1.00838
ZNF12	-0.114008	8.05707	-3.39874	0.00105196	0.013621	-1.00866
FAM98A	-0.197455	9.8687	-3.39858	0.00105249	0.013621	-1.00912
IGKV2D-28	0.147663	9.42015	3.39789	0.00105482	0.0136436	-1.01111
GPR45	-0.168909	7.00008	-3.39661	0.00105912	0.0136916	-1.0148
ATRN	-0.113262	9.66429	-3.3955	0.00106291	0.0137329	-1.01803
NARF	-0.107551	8.89603	-3.395	0.00106458	0.013747	-1.01945
MXI1	0.123464	8.83262	3.39356	0.0010695	0.0138003	-1.02362
CYB5D1	0.134811	9.23982	3.39344	0.00106989	0.0138003	-1.02395
TFDP1	-0.130931	9.91097	-3.3926	0.00107278	0.013827	-1.02639
AGO4	0.119938	8.6999	3.39249	0.00107315	0.013827	-1.0267
C1QTNF5	0.093168	8.08755	3.39208	0.00107456	0.0138375	-1.02789
RAB29	0.177398	8.65658	3.39124	0.00107744	0.0138669	-1.03031
SLFN13	0.133775	6.82136	3.39097	0.00107838	0.0138714	-1.0311
AKAP14	-0.169809	4.71469	-3.38983	0.0010823	0.0139141	-1.03438
RERG	-0.252455	8.17266	-3.38852	0.00108684	0.0139585	-1.03816
ACAP2	0.161557	9.30474	3.38843	0.00108714	0.0139585	-1.03842
PLCH1	-0.267729	8.3158	-3.38832	0.00108755	0.0139585	-1.03876
AGPAT9	-0.195947	6.49282	-3.38808	0.00108836	0.0139612	-1.03943
TRIM56	0.136687	7.98687	3.38725	0.00109126	0.0139884	-1.04184
CDC42EP4	0.17696	8.60962	3.38713	0.00109168	0.0139884	-1.04218
ADIRF	0.294843	8.8278	3.38619	0.00109494	0.0140225	-1.04489
ATCAY	-0.157581	10.7098	-3.38535	0.00109789	0.0140377	-1.04731
CP	0.773692	8.93353	3.38527	0.00109817	0.0140377	-1.04754
CCDC110	-0.232262	6.23249	-3.38524	0.00109827	0.0140377	-1.04763
PTPN12	0.125156	9.07439	3.38516	0.00109854	0.0140377	-1.04785
PARN	0.101794	9.53483	3.38454	0.00110074	0.0140581	-1.04966
CGREF1	-0.192578	8.21729	-3.38424	0.00110179	0.0140598	-1.05052
RNU6-1089P	0.276168	7.84432	3.38415	0.00110208	0.0140598	-1.05076
SLITRK4	-0.244474	9.292	-3.38362	0.00110397	0.0140762	-1.05231
TBC1D25	-0.11549	8.68277	-3.38333	0.00110497	0.0140812	-1.05312
MRPL15	-0.169501	8.5385	-3.38297	0.00110624	0.0140897	-1.05417
KIAA1429	0.109821	8.71481	3.3827	0.0011072	0.0140927	-1.05495
RNY4P14	0.206951	8.82162	3.38256	0.00110768	0.0140927	-1.05534
ELAVL2	-0.301628	9.36803	-3.38223	0.00110886	0.0141	-1.0563
CEP95	0.134045	8.98865	3.38206	0.00110947	0.0141001	-1.05681
CXADR	-0.233885	9.49251	-3.38179	0.00111041	0.0141023	-1.05757
SLC2A1	0.236485	10.4501	3.38161	0.00111106	0.0141023	-1.0581
YWHAZP3	-0.109035	10.8398	-3.38149	0.00111146	0.0141023	-1.05843
SCAMP2	0.193	9.37584	3.3804	0.00111533	0.0141405	-1.06157
ZDHHC23	-0.213753	8.95439	-3.38011	0.00111638	0.0141405	-1.06242
LARP1	-0.0845983	10.8652	-3.37998	0.00111683	0.0141405	-1.06279
ZBTB12P1	0.165912	9.75225	3.37996	0.0011169	0.0141405	-1.06284
ARMC7	-0.110138	7.58477	-3.37942	0.00111883	0.0141572	-1.0644
TOLLIP	-0.16819	10.463	-3.37856	0.00112189	0.014183	-1.06687
PHGDH	0.324502	9.6531	3.37851	0.00112208	0.014183	-1.06702
NUP214	0.0982261	9.80689	3.37799	0.00112392	0.0141986	-1.06851
FBXO11	-0.111564	9.4467	-3.37744	0.00112589	0.0142118	-1.07009
RUFY2	0.122368	9.31405	3.37718	0.00112682	0.0142118	-1.07083
ZNF292	0.111541	10.281	3.37711	0.00112708	0.0142118	-1.07104
CDC5L	-0.0895102	9.36201	-3.37702	0.0011274	0.0142118	-1.0713
PRKX	0.17063	8.35475	3.37618	0.00113042	0.0142421	-1.07372
STX1A	-0.250186	10.058	-3.37499	0.00113471	0.0142884	-1.07714
POLB	-0.130827	8.79978	-3.37481	0.00113537	0.014289	-1.07767
LINGO2	-0.335565	9.08669	-3.37457	0.00113625	0.0142923	-1.07836
HAUS5	0.10908	7.93463	3.374	0.00113831	0.0143105	-1.08001
DPP10	-0.188033	9.74801	-3.37346	0.00114025	0.01432	-1.08155
RAC3	-0.106904	8.87261	-3.37335	0.00114067	0.01432	-1.08188
RN7SL239P	-0.201106	7.01187	-3.37328	0.00114091	0.01432	-1.08207
ZNF518B	-0.107861	8.5601	-3.37297	0.00114203	0.0143264	-1.08295
NELL2	-0.235726	11.1707	-3.37225	0.00114465	0.0143479	-1.08502
ATP6V1C1	-0.313734	10.3431	-3.37216	0.00114498	0.0143479	-1.08528
CAMSAP1	-0.152029	9.83921	-3.37195	0.00114575	0.0143499	-1.08589
SERINC3	-0.113324	12.2454	-3.37096	0.00114936	0.0143797	-1.08874
ZDHHC2	0.143932	9.18236	3.37096	0.00114937	0.0143797	-1.08874
MT1H	0.307272	7.83202	3.36986	0.00115337	0.0144221	-1.09189
SLC39A10	-0.258194	10.5989	-3.36902	0.00115646	0.014453	-1.09431
TRAPPC5	-0.133268	9.98186	-3.36829	0.00115917	0.0144735	-1.09642
C7orf55-LUC7L2	0.104972	9.78739	3.36824	0.00115934	0.0144735	-1.09656
METTL3	0.143325	8.93267	3.36716	0.00116332	0.0145154	-1.09965
GORAB	0.112269	7.79289	3.36694	0.00116415	0.014518	-1.1003
LSM3P3	-0.134845	6.68223	-3.36656	0.00116554	0.0145258	-1.10137
SEMA4F	-0.134311	8.8769	-3.36627	0.00116661	0.0145258	-1.1022
LRRC75A	-0.132117	8.57139	-3.36626	0.00116665	0.0145258	-1.10224
SLC30A3	-0.313531	9.46124	-3.36606	0.00116739	0.0145272	-1.1028
PAN3	0.136766	9.59202	3.36471	0.00117243	0.0145815	-1.1067
ELMOD1	-0.17429	8.79343	-3.36455	0.001173	0.0145815	-1.10714
NFATC3	0.116575	9.50961	3.36368	0.00117624	0.014614	-1.10963
RN7SKP198	0.207159	6.05896	3.36325	0.00117785	0.0146252	-1.11087
CRK	-0.0796694	9.35428	-3.36311	0.0011784	0.0146252	-1.11129
RBM26	0.105726	9.94132	3.36255	0.00118049	0.0146433	-1.11289
PTEN	-0.0753855	10.7246	-3.3608	0.00118704	0.0147124	-1.11789
ZNF702P	-0.286384	6.4046	-3.36073	0.00118732	0.0147124	-1.1181
WDR82	-0.143104	10.3097	-3.35955	0.00119179	0.01476	-1.1215
LCE1B	0.177773	5.73721	3.35838	0.00119622	0.0148063	-1.12485
EBNA1BP2	-0.150742	9.43768	-3.35822	0.0011968	0.0148063	-1.12529
NELL1	-0.289897	9.18443	-3.35764	0.00119901	0.0148257	-1.12695
SNORA44	0.199589	7.98968	3.3555	0.00120717	0.0149138	-1.13308
NRIP3	-0.216745	9.75373	-3.35544	0.00120741	0.0149138	-1.13327
ANGPT1	0.277425	6.58564	3.35506	0.00120887	0.0149239	-1.13435
UBR3	-0.119351	10.077	-3.35473	0.00121014	0.0149317	-1.1353
UBA5	-0.148329	9.36036	-3.35283	0.00121743	0.0150095	-1.14073
MTA3	-0.150552	10.4555	-3.35265	0.00121816	0.0150095	-1.14127
KIAA1024	-0.158653	7.71401	-3.35259	0.00121838	0.0150095	-1.14143
TTC7B	-0.113398	10.5204	-3.34793	0.0012365	0.0152247	-1.15477
YWHAG	-0.199824	11.6461	-3.34771	0.00123736	0.0152273	-1.1554
FGF1	0.377377	10.0251	3.34742	0.00123847	0.0152285	-1.1562
ANK2	-0.0970073	12.0371	-3.34735	0.00123877	0.0152285	-1.15642
RNA5SP142	0.126781	7.55776	3.3459	0.00124447	0.0152905	-1.16057
UBASH3B	-0.173375	7.70493	-3.3457	0.00124523	0.0152918	-1.16112
NPIPA7	0.17092	11.9102	3.34533	0.0012467	0.0153018	-1.16219
KCNQ3	-0.171667	10.3437	-3.34466	0.00124935	0.0153263	-1.16411
KCNC2	-0.283302	10.3394	-3.34307	0.00125566	0.0153955	-1.16865
SNRNP25	-0.147517	10.0304	-3.3424	0.00125831	0.0154129	-1.17056
MAPK13	-0.206976	8.35539	-3.34238	0.00125839	0.0154129	-1.17062
SOX9	0.170468	9.17812	3.34185	0.0012605	0.0154301	-1.17213
RN7SL268P	-0.226278	6.09519	-3.34169	0.00126113	0.0154301	-1.17258
FKBP8	-0.129926	10.915	-3.3413	0.00126269	0.0154412	-1.1737
RNF5	-0.139151	8.49705	-3.33977	0.00126883	0.0155081	-1.17808
PIFO	0.277397	7.41289	3.33941	0.00127027	0.0155175	-1.1791
NDUFAF1	-0.263027	7.32413	-3.33732	0.00127868	0.0156061	-1.18506
LINC00965	0.199126	9.95356	3.33728	0.00127886	0.0156061	-1.18518
COPS3	-0.116346	9.39815	-3.33694	0.00128022	0.0156145	-1.18615
UNC5CL	0.103232	6.49896	3.33669	0.00128124	0.0156187	-1.18686
UBA7	0.248806	8.23678	3.33535	0.00128666	0.0156767	-1.19068
HNRNPU-AS1	0.202146	8.59415	3.33511	0.00128763	0.0156803	-1.19135
KANSL1	0.105748	9.62512	3.33194	0.0013006	0.0158215	-1.2004
TMEM17	-0.301915	6.88788	-3.33193	0.00130062	0.0158215	-1.20042
MAP1LC3A	-0.140563	8.93556	-3.33178	0.00130126	0.0158215	-1.20086
AQP4	0.302474	12.2647	3.33011	0.00130814	0.0158968	-1.20562
REXO4	-0.12715	7.30889	-3.32979	0.00130945	0.0159045	-1.20653
NDUFB6	-0.185047	8.10363	-3.32739	0.00131938	0.0160142	-1.21334
MIR34A	0.113907	7.36083	3.32728	0.00131986	0.0160142	-1.21367
TRIM23	-0.149334	8.75007	-3.32607	0.00132489	0.0160669	-1.2171
MRPL16	-0.124278	8.47402	-3.32561	0.00132684	0.0160774	-1.21843
C2orf44	-0.124894	7.63025	-3.32554	0.00132714	0.0160774	-1.21863
PCDHB2	-0.210235	7.83362	-3.32472	0.00133055	0.0161104	-1.22095
SKAP2	-0.157755	9.24283	-3.32426	0.00133248	0.0161198	-1.22226
TFAP4	0.0992059	7.88586	3.32421	0.00133271	0.0161198	-1.22242
DNAJA2	-0.17408	8.93006	-3.32393	0.00133386	0.0161253	-1.22319
PITHD1	-0.162976	9.31303	-3.32269	0.00133908	0.0161742	-1.22672
BAZ2A	0.118006	9.53067	3.32264	0.00133929	0.0161742	-1.22686
DLGAP1-AS1	0.229855	7.69793	3.32224	0.001341	0.0161815	-1.22801
THOC5	-0.124908	8.71872	-3.32217	0.00134129	0.0161815	-1.2282
EZH1	0.138073	9.90271	3.32172	0.00134321	0.0161935	-1.22949
C1orf198	0.243557	10.0022	3.32161	0.00134367	0.0161935	-1.2298
ANKRD13A	0.184032	8.72805	3.32135	0.00134477	0.0161983	-1.23054
GPR146	0.251216	8.11487	3.32094	0.00134651	0.016211	-1.23171
MFSD12	-0.1031	8.73426	-3.32031	0.00134917	0.0162296	-1.23349
FTH1P3	0.122808	10.2202	3.32022	0.00134957	0.0162296	-1.23376
GPD1L	-0.189521	8.76344	-3.32008	0.00135014	0.0162296	-1.23414
USP27X	-0.163863	8.91386	-3.31962	0.00135212	0.016245	-1.23546
PPIAP9	-0.16761	5.61314	-3.31779	0.00135993	0.0163303	-1.24066
SDHAP1	0.119387	11.0355	3.31763	0.00136063	0.0163303	-1.24112
CREB3	-0.12285	9.44936	-3.31697	0.00136342	0.0163555	-1.24297
EPS8	0.270322	9.17334	3.31465	0.00137343	0.016467	-1.24957
EIF2B1	0.0950448	9.39957	3.31329	0.00137933	0.0165292	-1.25343
CDC26	-0.121949	7.53062	-3.31225	0.00138383	0.0165746	-1.25637
KLF2	0.16204	8.6452	3.31044	0.00139175	0.0166504	-1.26152
TAF7	-0.150717	7.97294	-3.31044	0.00139175	0.0166504	-1.26152
SLAIN2	0.13489	10.4507	3.31031	0.00139229	0.0166504	-1.26187
MANBAL	-0.136988	9.5858	-3.30982	0.00139447	0.0166678	-1.26328
TRIM25	0.153904	8.79432	3.30913	0.00139746	0.0166844	-1.26522
MRPL51	-0.130894	11.3076	-3.30908	0.00139768	0.0166844	-1.26536
DPF1	-0.175313	9.29169	-3.30901	0.001398	0.0166844	-1.26556
SPRED2	-0.160008	9.83444	-3.30881	0.00139889	0.0166865	-1.26614
ZNF107	0.124389	7.55017	3.30848	0.00140033	0.0166951	-1.26707
UBR2	0.109288	9.79079	3.30787	0.00140303	0.0167187	-1.2688
TMPPE	-0.104871	8.24116	-3.30622	0.00141031	0.0167969	-1.27347
ETV5	-0.302203	9.09514	-3.30569	0.00141267	0.0168084	-1.27498
TMEM180	-0.104631	9.04001	-3.30568	0.00141272	0.0168084	-1.27501
SERF1B	-0.206878	8.7284	-3.30494	0.00141601	0.0168389	-1.27711
UGDH	-0.16832	8.48785	-3.30454	0.00141776	0.0168512	-1.27822
UBE2N	-0.0997181	10.3088	-3.30354	0.00142222	0.0168956	-1.28105
SFXN1	-0.10409	9.77056	-3.30314	0.001424	0.0169081	-1.28218
WDR3	-0.155226	7.22934	-3.30147	0.00143152	0.0169833	-1.28693
VARS2	0.114814	8.22635	3.3014	0.00143179	0.0169833	-1.2871
DEDD2	-0.124459	9.076	-3.30007	0.00143781	0.017046	-1.29088
PIK3IP1	0.243598	8.83015	3.29965	0.00143969	0.0170597	-1.29207
PTS	-0.1699	8.40267	-3.29923	0.00144158	0.017068	-1.29324
GOLGA8S	0.147097	8.22555	3.29917	0.00144186	0.017068	-1.29342
HTR5A	-0.262454	9.17013	-3.29837	0.00144551	0.0171007	-1.2957
TCEA1	0.140049	9.41034	3.29824	0.00144609	0.0171007	-1.29606
COMMD9	-0.117454	8.33616	-3.29758	0.00144907	0.0171272	-1.29792
WBP1	0.111844	10.0934	3.29728	0.00145042	0.0171345	-1.29876
RNF40	-0.106449	8.42557	-3.29627	0.00145504	0.0171785	-1.30162
GTF3C2	0.0886483	9.1117	3.29601	0.00145624	0.0171785	-1.30237
TIMM8B	-0.13014	9.30557	-3.29598	0.00145636	0.0171785	-1.30244
OR7E14P	0.138043	9.61892	3.29497	0.00146099	0.0172209	-1.3053
R3HCC1	-0.121895	8.64405	-3.29469	0.00146224	0.0172209	-1.30608
DAZAP2	0.159511	11.4097	3.29447	0.00146326	0.0172209	-1.3067
CCDC34	-0.173999	7.53277	-3.29444	0.00146341	0.0172209	-1.3068
ARMCX2	-0.123083	7.83024	-3.29436	0.00146376	0.0172209	-1.30701
IDH2	0.170144	10.2793	3.29423	0.00146439	0.0172209	-1.3074
SERAC1	-0.162764	7.85759	-3.29346	0.00146789	0.0172535	-1.30955
IFITM10	-0.207345	8.76335	-3.29327	0.00146878	0.0172552	-1.31009
SIDT2	0.120148	9.8296	3.29296	0.00147021	0.0172604	-1.31097
MID1IP1	0.270414	9.64007	3.29285	0.0014707	0.0172604	-1.31128
BHMT2	0.192204	7.4922	3.29181	0.0014755	0.017308	-1.31421
FCHO2	0.134587	8.99938	3.2907	0.00148065	0.0173516	-1.31735
TGFBR3	0.319098	8.83044	3.29069	0.00148071	0.0173516	-1.31739
DCUN1D4	0.0983379	10.3544	3.29039	0.00148209	0.0173591	-1.31823
ZER1	-0.106928	10.132	-3.28965	0.00148555	0.0173908	-1.32033
ARHGEF25	-0.197698	9.48693	-3.28889	0.00148907	0.0174148	-1.32247
AP1G2	0.29049	9.25544	3.28889	0.00148909	0.0174148	-1.32248
GBA	-0.190637	9.44224	-3.28833	0.00149168	0.0174364	-1.32404
ELAVL4	-0.294124	9.46609	-3.28787	0.00149385	0.0174451	-1.32535
ATG9A	-0.110407	9.51653	-3.28785	0.00149392	0.0174451	-1.3254
FRYL	0.19329	9.27639	3.28553	0.00150482	0.0175635	-1.33195
FAXDC2	0.260326	9.75505	3.28517	0.00150653	0.0175647	-1.33297
[truncated: 1,222 more rows]

## Sheet: GSE48350
Supplementary table 1: The differentially expressed genes from GSE48350
Gene	logFC	AveExpr	t	P.Value	adj.P.Val	B
ANKIB1	2.73178	1.90156	41.2118	3.66209e-114	8.3785e-110	238.649
ZNF621	1.23605	1.40606	30.341	3.14363e-86	3.59616e-82	180.357
SLC25A46	1.95274	1.63349	27.1473	7.04558e-77	5.3732e-73	160.285
LOC646588	-0.4957	0.847459	-25.1709	8.17234e-71	4.67437e-67	147.148
RAE1	-1.13239	1.63754	-23.2894	7.58987e-65	3.47297e-61	134.14
LOC101927151	-1.0567	1.73072	-19.0359	1.00169e-50	3.81961e-47	103.095
RTF1	-0.295863	0.927403	-15.372	4.2678e-38	1.3949e-34	75.0762
TAC1	1.49968	1.5617	12.7916	3.18726e-29	9.11515e-26	55.2919
QRICH2	-0.310693	1.28267	-9.13123	2.24318e-17	5.70242e-14	28.8242
HOXA7	0.165339	0.877527	8.9868	6.09341e-17	1.39411e-13	27.8554
FAM170A	0.133119	1.00702	8.30828	5.97387e-15	1.24251e-11	23.4127
RHCG	-0.424932	1.07767	-8.11742	2.09543e-14	3.99511e-11	22.1978
FAM174B	-0.174857	0.964669	-7.9441	6.4573e-14	1.13643e-10	21.1088
CTD-2587H24.10	0.260766	1.03847	7.88241	9.60664e-14	1.56993e-10	20.7245
WDR90	0.13402	0.926706	7.81876	1.44473e-13	2.20359e-10	20.3298
RPLP2P1	-0.497066	1.1249	-7.7907	1.72835e-13	2.47143e-10	20.1564
ALPP	0.111247	0.791542	7.73862	2.40812e-13	3.2409e-10	19.8357
KRT86	-0.143436	1.00724	-7.58059	6.5361e-13	8.30775e-10	18.8705
CNPY2	-0.0889496	0.918867	-7.45001	1.47772e-12	1.77941e-09	18.0823
GNRH1	0.148949	1.00533	7.44124	1.56039e-12	1.78501e-09	18.0297
RUSC1-AS1	0.160499	0.933845	7.35964	2.58567e-12	2.81702e-09	17.5419
STAG1	0.149268	1.05695	7.34147	2.89204e-12	3.00759e-09	17.4337
CDIPT	-0.087121	0.967236	-7.18827	7.38441e-12	7.34557e-09	16.5288
ONECUT3	0.293974	1.00477	7.12566	1.0793e-11	1.02888e-08	16.1625
FAM160A2	-0.143015	0.95428	-7.08559	1.3746e-11	1.25798e-08	15.9292
RP11-10K16.1	0.230982	1.07545	7.05097	1.69278e-11	1.48958e-08	15.7284
SMEK1	0.139419	1.04603	7.04091	1.79818e-11	1.52373e-08	15.6701
GSS	-0.149369	0.941847	-6.988	2.46813e-11	1.98284e-08	15.3647
LINC00086	-0.224305	0.936154	-6.98496	2.51332e-11	1.98284e-08	15.3472
TMEM141	-0.150812	0.96516	-6.94755	3.14095e-11	2.39511e-08	15.1322
BYSL	-0.154999	0.961629	-6.94206	3.24527e-11	2.39511e-08	15.1007
LCN2	0.158824	1.03317	6.91059	3.91202e-11	2.77492e-08	14.9206
PYCRL	-0.267508	0.981314	-6.90673	4.00246e-11	2.77492e-08	14.8986
IL15	0.115689	0.867669	6.89591	4.26728e-11	2.8715e-08	14.8368
FAM174A	-0.168489	0.935765	-6.87125	4.93747e-11	3.22755e-08	14.6962
SLC22A18AS	0.214871	1.03276	6.82188	6.60459e-11	4.11324e-08	14.4158
TSTA3	-0.0979294	0.970418	-6.82066	6.65195e-11	4.11324e-08	14.409
G3BP1	0.0901008	1.02154	6.75314	9.88038e-11	5.94877e-08	14.0278
B3GNTL1	-0.107407	0.991144	-6.71485	1.23515e-10	7.24588e-08	13.8128
AGPAT1	-0.114435	0.957706	-6.68082	1.50511e-10	8.60884e-08	13.6224
CCBL2	-0.220722	0.964934	-6.66909	1.611e-10	8.98977e-08	13.557
PLBD1	0.382412	1.08904	6.66231	1.67548e-10	9.12699e-08	13.5192
UBL5	-0.118748	0.948707	-6.64945	1.80496e-10	9.60363e-08	13.4475
MECR	-0.198383	0.973037	-6.64508	1.8511e-10	9.6253e-08	13.4232
SSSCA1	-0.19309	0.979433	-6.64055	1.90021e-10	9.66111e-08	13.398
SLC45A1	-0.267886	0.954099	-6.63662	1.94384e-10	9.66807e-08	13.3761
CD5	0.0649073	0.824091	6.61312	2.22598e-10	1.08358e-07	13.2457
DPM2	-0.117318	0.976694	-6.59623	2.4531e-10	1.16926e-07	13.1522
IMP4	-0.152793	0.961193	-6.59124	2.52458e-10	1.17877e-07	13.1245
LINC00849	-0.182865	0.946936	-6.5367	3.45105e-10	1.57913e-07	12.8237
E2F2	0.051547	0.820089	6.5186	3.82673e-10	1.7167e-07	12.7243
FAM162A	-0.16405	0.956927	-6.51138	3.98773e-10	1.75452e-07	12.6846
RP11-334J6.6	0.112313	0.990126	6.48977	4.50997e-10	1.94686e-07	12.5662
IFNLR1	0.130998	1.04501	6.47699	4.84974e-10	2.05476e-07	12.4964
MPPED2	-0.220343	0.970489	-6.44758	5.73015e-10	2.38364e-07	12.3359
CYP2A7P1	-0.181054	0.922894	-6.43972	5.99074e-10	2.44754e-07	12.2931
FAM127A	-0.117536	0.965368	-6.42154	6.63925e-10	2.6649e-07	12.1943
C19orf10	-0.0782176	0.964471	-6.4098	7.09412e-10	2.79839e-07	12.1306
ZDHHC23	-0.346432	0.937477	-6.39757	7.60062e-10	2.94737e-07	12.0643
VEZT	-0.128612	0.961705	-6.3917	7.85588e-10	2.99558e-07	12.0325
CXCR4	0.695297	1.39617	6.35596	9.60351e-10	3.54727e-07	11.8394
DNAJC6	-0.139886	0.951238	-6.35468	9.67286e-10	3.54727e-07	11.8325
FAM181B	0.151341	1.04131	6.35293	9.76783e-10	3.54727e-07	11.8231
SYT5	-0.328266	0.952011	-6.34867	1.00041e-09	3.57631e-07	11.8002
SOX13	0.233615	1.09633	6.34439	1.02469e-09	3.60676e-07	11.7771
LILRA5	0.0654315	0.746476	6.33839	1.05968e-09	3.61967e-07	11.7448
CHCHD6	-0.246233	0.99365	-6.33834	1.06e-09	3.61967e-07	11.7445
MAP1LC3A	-0.189631	0.961415	-6.33293	1.09258e-09	3.67606e-07	11.7155
CSRP2BP	-0.0931632	0.977001	-6.32124	1.16638e-09	3.86747e-07	11.6526
SLC27A4	-0.226174	0.988816	-6.31343	1.21837e-09	3.98217e-07	11.6107
SEC61A2	-0.139251	0.988898	-6.31053	1.23828e-09	3.99024e-07	11.5952
FDX1L	-0.18903	0.986385	-6.30073	1.30787e-09	4.15564e-07	11.5426
CISD1	-0.197225	0.924759	-6.29618	1.34145e-09	4.15564e-07	11.5183
FOXN3	0.0694324	0.917213	6.29583	1.3441e-09	4.15564e-07	11.5164
ATP6V0E2	-0.159934	0.952657	-6.28558	1.42304e-09	4.33906e-07	11.4615
LOC100507165	-0.277333	0.964123	-6.28328	1.44136e-09	4.33906e-07	11.4492
SEC22A	-0.120711	0.972051	-6.27343	1.52254e-09	4.52391e-07	11.3966
PVRL4	0.16613	1.04109	6.26378	1.6064e-09	4.7119e-07	11.3451
LOC101928647	0.156532	1.04627	6.25889	1.65057e-09	4.72389e-07	11.319
C16orf58	-0.092651	0.94575	-6.25876	1.65178e-09	4.72389e-07	11.3183
MSR1	0.195041	0.997018	6.25274	1.70785e-09	4.82393e-07	11.2863
SVOP	-0.362433	0.931634	-6.24906	1.74311e-09	4.86349e-07	11.2666
LRTM2	-0.290759	0.979312	-6.23551	1.87897e-09	5.1794e-07	11.1945
ELP6	-0.0724357	0.994755	-6.21551	2.09865e-09	5.6206e-07	11.0884
BACH1	0.0620559	0.84585	6.21512	2.10318e-09	5.6206e-07	11.0863
ACAD9	-0.113079	0.961177	-6.2143	2.11273e-09	5.6206e-07	11.0819
TMEM205	-0.111807	0.957464	-6.20892	2.17653e-09	5.72377e-07	11.0534
CDK2AP1	0.166951	1.03226	6.20283	2.25084e-09	5.74825e-07	11.0211
RP11-73M18.7	0.206183	0.96453	6.20252	2.25474e-09	5.74825e-07	11.0195
LINGO1	-0.220927	0.977054	-6.20181	2.26362e-09	5.74825e-07	11.0157
CGREF1	-0.302223	0.989565	-6.19999	2.28634e-09	5.74825e-07	11.0061
EPN2-AS1	0.116935	1.03388	6.19337	2.37137e-09	5.89724e-07	10.971
ZHX3	0.113289	1.03248	6.1786	2.57219e-09	6.26573e-07	10.893
SNRNP48	0.204663	1.0828	6.17822	2.57757e-09	6.26573e-07	10.891
ACTR10	-0.206783	0.981006	-6.17653	2.60171e-09	6.26573e-07	10.882
LARP7	0.15584	1.05829	6.16942	2.70537e-09	6.39813e-07	10.8445
ANTXR2	0.141334	1.06688	6.16894	2.71261e-09	6.39813e-07	10.842
TMEM59L	-0.277905	0.950926	-6.16383	2.78978e-09	6.513e-07	10.815
POMP	-0.0879658	0.975447	-6.16068	2.8385e-09	6.5598e-07	10.7984
SURF2	-0.11834	0.970799	-6.15786	2.88275e-09	6.59544e-07	10.7836
MAST3	-0.180619	0.959136	-6.14835	3.03713e-09	6.87618e-07	10.7335
RNF10	-0.0800097	0.970394	-6.14665	3.06556e-09	6.87618e-07	10.7245
ST14	0.0877772	0.925574	6.13964	3.18562e-09	7.0493e-07	10.6877
TMPRSS6	0.0880076	0.924207	6.13856	3.20437e-09	7.0493e-07	10.682
MIR7-3HG	-0.266761	0.885916	-6.13074	3.34458e-09	7.22494e-07	10.6409
HDGF	0.0999407	1.03029	6.13029	3.35286e-09	7.22494e-07	10.6385
LOC401442	-0.367243	1.00248	-6.12887	3.37894e-09	7.22494e-07	10.6311
SLC39A3	-0.138233	1.0165	-6.12483	3.4544e-09	7.3179e-07	10.6099
MED13L	0.153365	1.07017	6.11776	3.59048e-09	7.53639e-07	10.5728
PSMA5	-0.181425	0.928795	-6.1147	3.65117e-09	7.59411e-07	10.5567
FCGR2C	0.206359	1.06105	6.11184	3.70856e-09	7.64398e-07	10.5418
SPCS1	-0.142129	0.937087	-6.10737	3.80024e-09	7.66888e-07	10.5183
CASC3	0.178946	1.07283	6.10669	3.81426e-09	7.66888e-07	10.5148
BAI2	-0.227383	0.989306	-6.10636	3.8212e-09	7.66888e-07	10.5131
FANCB	0.144681	0.889765	6.10415	3.86754e-09	7.69438e-07	10.5015
COX7A2P2	-0.124736	0.964242	-6.10179	3.91751e-09	7.72662e-07	10.4892
B9D1	-0.172578	1.01408	-6.09776	4.00456e-09	7.8308e-07	10.4681
EMC3	-0.102305	1.01795	-6.09616	4.03968e-09	7.83254e-07	10.4597
SYNE2	0.1282	0.935393	6.09284	4.11339e-09	7.90842e-07	10.4424
THNSL1	-0.151521	0.965846	-6.08456	4.30319e-09	8.20439e-07	10.3991
GSKIP	-0.179373	0.942499	-6.0693	4.67561e-09	8.84077e-07	10.3194
TIMM10	-0.142893	0.966527	-6.06616	4.7559e-09	8.91887e-07	10.3031
C16orf71	-0.210459	1.0218	-6.06357	4.82328e-09	8.97169e-07	10.2896
PTPRN	-0.237079	0.936618	-6.03339	5.68051e-09	1.0481e-06	10.1327
KIR2DL1	0.094659	1.01185	6.02897	5.81794e-09	1.06487e-06	10.1098
BC045789	0.209704	1.0698	6.01855	6.15482e-09	1.10855e-06	10.0558
GOLM1	0.0887311	1.02865	6.01762	6.1861e-09	1.10855e-06	10.0509
DCTPP1	-0.141653	0.972458	-6.01714	6.20195e-09	1.10855e-06	10.0485
CTB-119C2.1	0.263961	1.11291	6.01158	6.39106e-09	1.1335e-06	10.0197
LY6E	-0.21354	0.971499	-6.00872	6.49045e-09	1.14227e-06	10.0049
RPL7L1	-0.094836	0.964102	-6.00112	6.76194e-09	1.18096e-06	9.96556
PORCN	-0.144672	0.99612	-5.99472	6.99919e-09	1.21314e-06	9.9325
SCN3B	-0.359059	0.973496	-5.9901	7.17536e-09	1.23432e-06	9.90866
DSE	0.110159	0.959583	5.98699	7.29658e-09	1.23688e-06	9.8926
C5AR1	0.5126	1.27448	5.98695	7.29835e-09	1.23688e-06	9.89237
MRPS18A	-0.108936	0.971495	-5.96656	8.14351e-09	1.36997e-06	9.78732
PGAM1	-0.143316	0.949177	-5.96501	8.21171e-09	1.37136e-06	9.77932
NAPA	-0.202791	0.949711	-5.95835	8.5104e-09	1.41094e-06	9.74507
STOML1	-0.113521	0.844678	-5.9521	8.80047e-09	1.44565e-06	9.71294
BRE	-0.127402	0.963344	-5.95113	8.84617e-09	1.44565e-06	9.70798
HLA-DRB6	0.186985	0.855641	5.94639	9.07354e-09	1.47229e-06	9.68365
MTCH2	-0.125041	0.945599	-5.93757	9.51245e-09	1.53264e-06	9.63837
NACC2	0.195955	1.0531	5.93356	9.71849e-09	1.55489e-06	9.61783
ACP2	-0.195806	0.933638	-5.91222	1.0892e-08	1.73054e-06	9.50858
PHYHD1	0.389012	1.15252	5.9047	1.13373e-08	1.77742e-06	9.47018
EBNA1BP2	-0.138154	0.95267	-5.90458	1.13446e-08	1.77742e-06	9.46957
PCLO	-0.173665	0.888968	-5.90334	1.14201e-08	1.77742e-06	9.46321
LOC100130502	0.100599	0.751086	5.90192	1.15068e-08	1.77882e-06	9.45596
ECHS1	-0.0853112	0.969884	-5.89585	1.18848e-08	1.82492e-06	9.42499
ANXA2P3	0.101713	0.974925	5.89083	1.22067e-08	1.8574e-06	9.39939
RAB36	-0.223922	0.930002	-5.89003	1.22587e-08	1.8574e-06	9.39532
EPB41	0.162696	0.932537	5.88548	1.25588e-08	1.89035e-06	9.37215
ALKBH6	-0.137846	0.962728	-5.87803	1.30658e-08	1.93603e-06	9.33423
ZCCHC17	-0.143092	0.973645	-5.87753	1.31005e-08	1.93603e-06	9.33169
PIN1	-0.210103	0.9364	-5.87676	1.31545e-08	1.93603e-06	9.32774
ESRP2	0.248372	1.05701	5.8761	1.32008e-08	1.93603e-06	9.32438
DBNL	-0.154458	0.962905	-5.87482	1.32908e-08	1.93682e-06	9.31787
C16orf13	-0.0899634	0.996002	-5.87219	1.34778e-08	1.94581e-06	9.30449
RNF112	-0.178689	0.929889	-5.87156	1.35226e-08	1.94581e-06	9.30131
VNN2	0.137325	1.03517	5.86537	1.39741e-08	1.9982e-06	9.26985
DDX10	-0.105439	0.800201	-5.85872	1.44758e-08	2.0571e-06	9.23606
KCNF1	-0.262661	0.989966	-5.85135	1.50516e-08	2.12571e-06	9.1987
PEX16	-0.0660728	0.813242	-5.84883	1.52542e-08	2.14112e-06	9.18589
SREK1	0.0842489	1.0296	5.8467	1.54267e-08	2.15212e-06	9.17512
LMO1	-0.235828	0.993033	-5.84418	1.56339e-08	2.16781e-06	9.16234
TUBB2A	-0.214621	0.936655	-5.83772	1.61773e-08	2.22964e-06	9.12962
LRRC73	-0.391577	0.976652	-5.82857	1.69785e-08	2.32605e-06	9.08333
LOC102724316	-0.126998	1.01079	-5.82493	1.73085e-08	2.34644e-06	9.06489
ALDOA	-0.147532	0.971098	-5.82466	1.73324e-08	2.34644e-06	9.06357
SLC30A3	-0.38416	0.975587	-5.81518	1.82214e-08	2.45228e-06	9.01567
TOR1A	-0.0955997	0.917829	-5.80809	1.8915e-08	2.53073e-06	8.9799
VPS33B	-0.127547	0.966616	-5.8043	1.92965e-08	2.55414e-06	8.96078
NME1	-0.234906	0.926153	-5.80414	1.93132e-08	2.55414e-06	8.95995
ATP6V1G2	-0.248165	0.891888	-5.80037	1.96994e-08	2.59024e-06	8.941
GRIPAP1	-0.101845	0.967115	-5.7962	2.01367e-08	2.63262e-06	8.91997
SP1	0.156052	1.06024	5.79421	2.03483e-08	2.6443e-06	8.90997
CLPTM1	-0.0916227	0.9606	-5.7922	2.05644e-08	2.6443e-06	8.89986
GALNT11	-0.147109	0.949952	-5.79213	2.05728e-08	2.6443e-06	8.89946
MYL12B	-0.10145	1.00322	-5.78959	2.08489e-08	2.66482e-06	8.8867
MAL2	-0.396082	0.952234	-5.7863	2.1212e-08	2.69616e-06	8.87017
LOC101927673	-0.196023	0.975499	-5.78507	2.13503e-08	2.69875e-06	8.86395
ICAM5	-0.26909	0.929087	-5.78387	2.1485e-08	2.70085e-06	8.85793
TRABD	0.107216	1.0325	5.78131	2.17759e-08	2.72246e-06	8.84505
TUBB4B	-0.164604	0.956563	-5.77116	2.29661e-08	2.85565e-06	8.79412
DCTN1	-0.132516	0.958877	-5.7684	2.33013e-08	2.88167e-06	8.78025
RP1-228H13.5	-0.178762	0.928975	-5.75946	2.44184e-08	2.99463e-06	8.73542
POU5F1P4	0.086814	1.00538	5.75901	2.44764e-08	2.99463e-06	8.73315
NDUFV1	-0.0691705	0.985534	-5.75267	2.53013e-08	3.07908e-06	8.70143
CACNG3	-0.306007	0.932376	-5.75093	2.55332e-08	3.09087e-06	8.6927
NAP1L4	0.0680854	0.886828	5.74819	2.5901e-08	3.11889e-06	8.67901
OVOL1	0.090941	0.774469	5.74259	2.66707e-08	3.19476e-06	8.65098
IL1R2	0.30605	1.0173	5.73845	2.72546e-08	3.23333e-06	8.63026
CPT1C	-0.139666	0.961852	-5.7383	2.72754e-08	3.23333e-06	8.62953
NAT1	0.140204	0.885018	5.73217	2.81619e-08	3.32122e-06	8.59892
PLD3	-0.236141	0.948685	-5.72505	2.9228e-08	3.42927e-06	8.56337
UTP11L	-0.0639595	0.778273	-5.71117	3.14187e-08	3.66749e-06	8.49422
TSSC1	-0.160719	0.962195	-5.70826	3.18975e-08	3.69532e-06	8.47975
NDUFA2	-0.0428374	0.689638	-5.70777	3.19801e-08	3.69532e-06	8.47727
LELP1	0.0969079	0.99785	5.69469	3.423e-08	3.919e-06	8.41224
CAPN2	0.193828	1.07493	5.69453	3.42585e-08	3.919e-06	8.41144
CILP	-0.09823	1.0102	-5.69288	3.45526e-08	3.9212e-06	8.40326
PMS1	0.0547771	0.935921	5.6925	3.46205e-08	3.9212e-06	8.40138
SLIT1	-0.300603	1.01767	-5.6845	3.6088e-08	4.06728e-06	8.36167
CD80	0.0493018	0.83123	5.68332	3.6309e-08	4.07213e-06	8.35583
C17orf49	-0.0940635	0.973421	-5.67951	3.70345e-08	4.13323e-06	8.33691
SPR	0.234352	1.08701	5.6696	3.8985e-08	4.32979e-06	8.28782
TRIM49	0.0986379	1.00268	5.66588	3.97435e-08	4.36995e-06	8.26939
AC017104.6	-0.111877	0.977347	-5.66532	3.98579e-08	4.36995e-06	8.26664
HMBOX1	0.143969	1.06032	5.6642	4.00896e-08	4.36995e-06	8.2611
PNISR	0.142524	1.07158	5.6641	4.01106e-08	4.36995e-06	8.2606
APEH	-0.130076	0.995128	-5.66057	4.08492e-08	4.41101e-06	8.24315
USP5	-0.147994	0.97326	-5.66046	4.0873e-08	4.41101e-06	8.24259
IRF7	0.276923	1.10722	5.65838	4.13153e-08	4.4378e-06	8.2323
AGK	-0.0931903	0.881352	-5.65051	4.30301e-08	4.58551e-06	8.19341
TMEM203	-0.143505	0.977056	-5.65023	4.30912e-08	4.58551e-06	8.19205
ATP6V0B	-0.16508	0.948111	-5.64498	4.42754e-08	4.68971e-06	8.16613
ZFP36L1	0.205971	0.933735	5.64281	4.47735e-08	4.72061e-06	8.15544
AP2M1	-0.185675	0.950278	-5.63894	4.56758e-08	4.76526e-06	8.13636
CREB3L1	-0.156217	0.762455	-5.63851	4.57776e-08	4.76526e-06	8.13423
DRG1	-0.0857539	0.972778	-5.63832	4.58219e-08	4.76526e-06	8.13331
LOC100129361	-0.0822831	0.995479	-5.63712	4.61083e-08	4.77336e-06	8.12735
NEURL1	-0.304624	1.01945	-5.63347	4.69819e-08	4.84188e-06	8.1094
MRPL37	-0.187573	0.949298	-5.6269	4.8601e-08	4.97585e-06	8.07701
WNT10B	-0.179515	0.954372	-5.62599	4.88275e-08	4.97585e-06	8.07257
PLK2	-0.257422	0.906952	-5.62529	4.9005e-08	4.97585e-06	8.0691
ERI3	-0.143603	0.95325	-5.62471	4.91517e-08	4.97585e-06	8.06624
CUL2	-0.1463	0.961415	-5.62259	4.96903e-08	5.00822e-06	8.05582
PGAM5	-0.0888067	0.757606	-5.61568	5.14879e-08	5.16663e-06	8.02185
ANKRD39	-0.243095	0.9499	-5.60932	5.32001e-08	5.31514e-06	7.99058
TATDN1	-0.159573	0.945834	-5.60731	5.3752e-08	5.34176e-06	7.98071
PTPN3	-0.379537	1.02869	-5.60665	5.39336e-08	5.34176e-06	7.97749
KIF22	-0.101687	0.988436	-5.59906	5.60761e-08	5.51487e-06	7.94026
ATP5F1	-0.176593	0.941393	-5.59876	5.61635e-08	5.51487e-06	7.93877
VPS13C	0.119107	0.992547	5.59722	5.66085e-08	5.53077e-06	7.93122
CD2	0.155264	1.00374	5.59653	5.68089e-08	5.53077e-06	7.92785
CPQ	0.216702	1.09322	5.59171	5.82299e-08	5.64509e-06	7.90423
MAK16	-0.150699	0.939467	-5.59084	5.84912e-08	5.6465e-06	7.89996
OLAH	0.0714978	0.89496	5.5896	5.88623e-08	5.65844e-06	7.89391
TMEM160	-0.206594	0.95725	-5.58603	5.99489e-08	5.73879e-06	7.87643
PTS	-0.149477	0.964798	-5.58461	6.0386e-08	5.75654e-06	7.86949
LINC01158	0.170931	1.03835	5.58336	6.07749e-08	5.76958e-06	7.86335
DNAJC5	-0.201485	0.967818	-5.57854	6.22929e-08	5.81867e-06	7.83978
AP2S1	-0.155857	0.940439	-5.57853	6.22972e-08	5.81867e-06	7.83971
ZNF345	0.213333	1.07389	5.57707	6.27617e-08	5.81867e-06	7.83261
ANKS6	0.0816758	0.924822	5.57696	6.27985e-08	5.81867e-06	7.83205
ANAPC16	0.135264	1.04762	5.57677	6.28576e-08	5.81867e-06	7.83115
STK16	-0.118879	1.02107	-5.57636	6.2992e-08	5.81867e-06	7.82911
BTBD10	-0.226819	0.946019	-5.57532	6.33261e-08	5.81867e-06	7.82406
PSG9	0.0502046	0.717898	5.57532	6.33265e-08	5.81867e-06	7.82405
LSM4	-0.101603	0.9917	-5.57055	6.48917e-08	5.91783e-06	7.80072
ABCC12	-0.469063	0.936444	-5.57045	6.49231e-08	5.91783e-06	7.80026
ELF1	0.214214	1.08677	5.56868	6.55127e-08	5.94788e-06	7.79162
LINC00523	-0.161338	0.988425	-5.56737	6.59525e-08	5.96414e-06	7.78523
GP1BB	-0.164233	0.943004	-5.56609	6.63853e-08	5.97964e-06	7.77898
FKBP1B	-0.237976	0.928797	-5.56317	6.73846e-08	6.01536e-06	7.7647
HBP1	0.236827	1.11296	5.56254	6.76025e-08	6.01536e-06	7.76162
CXorf40B	-0.170205	0.977204	-5.56184	6.7842e-08	6.01536e-06	7.75824
MORF4L2-AS1	0.139133	0.885253	5.56129	6.80345e-08	6.01536e-06	7.75553
MANEAL	-0.199354	0.956224	-5.56111	6.80964e-08	6.01536e-06	7.75466
TBC1D7	-0.12477	0.732903	-5.55807	6.91607e-08	6.08588e-06	7.73985
FAM65C	0.293687	0.955185	5.55709	6.95073e-08	6.09294e-06	7.73507
TMEM208	-0.11966	0.937025	-5.54878	7.25172e-08	6.33252e-06	7.69457
HRAS	-0.111281	0.962067	-5.54529	7.3817e-08	6.41709e-06	7.6776
TRAPPC2L	-0.0889541	1.00073	-5.54468	7.40465e-08	6.41709e-06	7.67463
RAB27A	0.165682	1.07744	5.54231	7.49462e-08	6.47055e-06	7.6631
UQCRQ	-0.0961441	0.959092	-5.53649	7.71986e-08	6.63995e-06	7.63481
AGFG2	0.109374	0.985192	5.53314	7.8529e-08	6.72908e-06	7.61849
CNTLN	0.079477	0.922705	5.53013	7.9737e-08	6.8071e-06	7.60391
ZFP36L2	0.190634	1.00216	5.52884	8.02651e-08	6.82671e-06	7.5976
LA16c-380H5.4	0.163838	0.999651	5.52223	8.30032e-08	7.03345e-06	7.56556
RTN4RL1	-0.294164	0.937296	-5.51806	8.47816e-08	7.15763e-06	7.54532
TUBB3	-0.212958	0.953783	-5.51431	8.64115e-08	7.26842e-06	7.52713
LINC00115	0.238865	1.09336	5.50993	8.83506e-08	7.4043e-06	7.50594
C12orf73	-0.124292	0.979326	-5.50764	8.9383e-08	7.44413e-06	7.49484
GIPC3	-0.127893	0.844051	-5.50743	8.94766e-08	7.44413e-06	7.49384
KIAA1551	0.187409	1.09436	5.50638	8.99574e-08	7.45701e-06	7.48872
ACTR3B	-0.294765	0.976338	-5.50515	9.05167e-08	7.47629e-06	7.48281
BEX1	-0.185072	0.919777	-5.50311	9.14588e-08	7.52692e-06	7.47292
NKX2-1	0.0500704	0.940718	5.50161	9.21562e-08	7.55714e-06	7.46566
RIMS1	-0.208868	0.986402	-5.50054	9.26552e-08	7.56612e-06	7.46051
ITFG1	-0.136973	0.957122	-5.49952	9.31364e-08	7.56612e-06	7.45556
PLSCR4	0.324473	1.06923	5.49926	9.32578e-08	7.56612e-06	7.45432
HN1	-0.249109	0.933976	-5.49607	9.47763e-08	7.66214e-06	7.4389
TPI1	-0.109422	0.965947	-5.49357	9.59844e-08	7.73249e-06	7.4268
NKTR	0.13974	1.07645	5.49244	9.65331e-08	7.74941e-06	7.42136
MCHR2-AS1	0.0737159	0.891994	5.49164	9.69281e-08	7.75031e-06	7.41746
CRYM	-0.304738	0.917834	-5.49104	9.72219e-08	7.75031e-06	7.41457
ZNF430	0.115969	1.02185	5.48988	9.77943e-08	7.76888e-06	7.40896
TEAD2	0.119722	0.923896	5.48734	9.90589e-08	7.83447e-06	7.3967
TUSC2	-0.142874	1.0188	-5.48685	9.93049e-08	7.83447e-06	7.39433
CCDC121	0.11386	1.0643	5.48298	1.01264e-07	7.96159e-06	7.37568
ZHX1	0.0966234	1.03199	5.48126	1.02148e-07	8.00358e-06	7.36738
UBE2S	-0.182711	0.948263	-5.47983	1.02887e-07	8.03397e-06	7.3605
PSMD8	-0.186918	0.953824	-5.47772	1.03991e-07	8.08964e-06	7.35031
NGFRAP1	-0.106143	0.955879	-5.47712	1.04307e-07	8.08964e-06	7.34741
SRD5A1	-0.276004	0.939363	-5.47613	1.0483e-07	8.10272e-06	7.34264
SPRYD3	-0.139117	0.955669	-5.47395	1.05987e-07	8.14587e-06	7.33215
OLFM1	-0.170568	0.962065	-5.47374	1.061e-07	8.14587e-06	7.33114
PIK3CG	0.112903	0.884265	5.4708	1.07686e-07	8.23998e-06	7.31697
PPP1CA	-0.0988751	0.965238	-5.46759	1.09442e-07	8.34642e-06	7.30153
ARMCX2	-0.141716	0.971495	-5.46119	1.13034e-07	8.59169e-06	7.27071
ATP6V0D1	-0.205563	0.966201	-5.45725	1.15295e-07	8.72334e-06	7.2518
TCRA	0.039353	0.726679	5.45685	1.15528e-07	8.72334e-06	7.24987
RASL10A	-0.270722	0.933252	-5.45006	1.19545e-07	8.99696e-06	7.21725
PLEKHB2	-0.113024	0.899785	-5.44791	1.20845e-07	9.06497e-06	7.20693
UBE2T	-0.298218	0.921539	-5.4448	1.22753e-07	9.17802e-06	7.19198
PA2G4	-0.0689353	0.981107	-5.44127	1.24946e-07	9.31155e-06	7.17508
SLC25A44	-0.123764	0.973371	-5.43861	1.26631e-07	9.37956e-06	7.16229
WSB2	-0.151156	0.980305	-5.43853	1.26679e-07	9.37956e-06	7.16194
ADRB3	0.0980697	0.919801	5.43786	1.27108e-07	9.38095e-06	7.15871
GNG3	-0.305274	0.965673	-5.43668	1.27864e-07	9.39405e-06	7.15305
LYPD8	-0.517044	1.14007	-5.4363	1.28106e-07	9.39405e-06	7.15124
PTGES2	-0.146747	0.97685	-5.43399	1.29599e-07	9.47318e-06	7.14018
FABP3	-0.287084	0.955479	-5.43306	1.30208e-07	9.48739e-06	7.13571
SPATA2L	-0.167296	0.973714	-5.43023	1.32071e-07	9.58535e-06	7.12216
C11orf31	-0.1064	0.976817	-5.42974	1.32391e-07	9.58535e-06	7.11985
LOC100506258	0.093466	1.01507	5.42856	1.33183e-07	9.61227e-06	7.11416
CITED1	-0.296238	0.940923	-5.42792	1.33606e-07	9.61247e-06	7.11113
PDE2A	-0.202169	0.966128	-5.42685	1.34326e-07	9.634e-06	7.106
TUBA3C	-0.140065	0.947118	-5.42568	1.3512e-07	9.66067e-06	7.10038
ATL1	-0.177092	0.938753	-5.4175	1.4077e-07	1.00004e-05	7.06129
LIMD2	-0.107059	0.981907	-5.41728	1.40925e-07	1.00004e-05	7.06024
PSMG1	-0.217506	0.921235	-5.41692	1.41183e-07	1.00004e-05	7.05849
ZNF302	0.121753	1.04962	5.39859	1.54734e-07	1.08951e-05	6.97106
TNAP	0.114865	1.04949	5.39855	1.54766e-07	1.08951e-05	6.97086
RFK	-0.20138	0.970122	-5.39716	1.55848e-07	1.09376e-05	6.96421
CHRM1	-0.273109	0.911219	-5.38671	1.64191e-07	1.14679e-05	6.91447
WBSCR17	-0.224232	0.898932	-5.38645	1.64407e-07	1.14679e-05	6.91322
SIRT1	0.169097	1.05462	5.38554	1.65147e-07	1.14738e-05	6.90893
ATG16L2	0.169579	1.04239	5.38512	1.65495e-07	1.14738e-05	6.90693
R3HDM4	-0.0914117	0.987785	-5.38275	1.67464e-07	1.15752e-05	6.89565
MGARP	0.280421	1.1053	5.38139	1.68606e-07	1.16074e-05	6.88917
ZNF254	0.0683794	1.02485	5.38087	1.69041e-07	1.16074e-05	6.88671
SEH1L	-0.203209	0.950128	-5.38038	1.69451e-07	1.16074e-05	6.8844
SCG5	-0.21239	0.926342	-5.37851	1.71044e-07	1.16815e-05	6.87547
LILRB2	0.0863376	0.951408	5.37639	1.72853e-07	1.17699e-05	6.86544
COX6B1	-0.0850525	0.957998	-5.37551	1.73619e-07	1.17871e-05	6.86122
C5orf55	-0.158074	0.979331	-5.36847	1.79811e-07	1.21322e-05	6.8278
MORN4	-0.132787	0.980297	-5.36814	1.80098e-07	1.21322e-05	6.82628
LOC101060691	0.172841	1.10065	5.36793	1.80294e-07	1.21322e-05	6.82524
ATXN10	-0.154445	0.955237	-5.3668	1.81308e-07	1.21646e-05	6.8199
ARMC10	-0.0977882	0.988093	-5.36511	1.82835e-07	1.22312e-05	6.8119
PMFBP1	0.115106	0.790072	5.36366	1.84163e-07	1.22842e-05	6.80499
RASSF8	0.136157	1.05064	5.36278	1.84971e-07	1.23022e-05	6.80082
LPPR5	-0.27948	0.991091	-5.35741	1.89972e-07	1.25656e-05	6.77538
BRF2	-0.167726	0.975331	-5.35697	1.90386e-07	1.25656e-05	6.77331
RHOQ	0.173847	1.09527	5.35677	1.90579e-07	1.25656e-05	6.77234
TM2D2	-0.152397	0.951729	-5.35537	1.91905e-07	1.26046e-05	6.76573
NDUFA3	-0.0985834	0.991762	-5.35479	1.92457e-07	1.26046e-05	6.76299
FAM71E1	-0.250064	1.03164	-5.35394	1.93272e-07	1.26046e-05	6.75896
EDF1	-0.0763163	0.958617	-5.35383	1.93374e-07	1.26046e-05	6.75846
RP11-416I2.1	-0.461352	0.999513	-5.35225	1.94901e-07	1.2668e-05	6.75096
TRIM36	-0.0673704	0.6642	-5.34924	1.97837e-07	1.28133e-05	6.7367
HES4	-0.205896	0.994322	-5.34858	1.98482e-07	1.28133e-05	6.7336
KAT6A	0.106511	1.02796	5.34824	1.98816e-07	1.28133e-05	6.732
BRD9	-0.109641	0.965656	-5.34764	1.99406e-07	1.28152e-05	6.72917
CUL4A	0.0700667	1.01726	5.34685	2.00193e-07	1.28297e-05	6.72542
LINC00672	-0.253569	1.02514	-5.34626	2.00783e-07	1.28316e-05	6.72261
CHRNB2	-0.0841268	0.974396	-5.34492	2.02122e-07	1.28812e-05	6.71627
BDNF	-0.422031	1.02649	-5.33805	2.09118e-07	1.3265e-05	6.68383
LCLAT1	-0.137332	0.961179	-5.33787	2.09304e-07	1.3265e-05	6.68299
GPAA1	-0.108705	0.958372	-5.33722	2.09978e-07	1.3271e-05	6.67992
TFEC	0.137841	0.986951	5.33474	2.12573e-07	1.3398e-05	6.66821
AX748157	0.152804	1.06991	5.33345	2.13944e-07	1.34473e-05	6.66208
CNRIP1	-0.166968	0.920486	-5.32996	2.17665e-07	1.36437e-05	6.64565
CLEC7A	0.222435	1.06849	5.32887	2.1885e-07	1.36805e-05	6.64047
MPND	-0.218607	1.00465	-5.32708	2.20796e-07	1.37646e-05	6.63203
TMEM9	-0.10502	0.96542	-5.32532	2.2272e-07	1.38355e-05	6.62376
RBM6	0.165773	1.09551	5.32494	2.23144e-07	1.38355e-05	6.62195
KAT6B	0.0953724	1.03736	5.32327	2.24996e-07	1.3896e-05	6.61407
SLC17A7	-0.257025	0.914979	-5.32296	2.25334e-07	1.3896e-05	6.61264
NUDT2	-0.159341	0.939127	-5.32076	2.278e-07	1.40103e-05	6.60226
NHEJ1	0.158305	1.05808	5.31949	2.29237e-07	1.40609e-05	6.59627
C1QTNF4	-0.335767	0.990424	-5.31842	2.30446e-07	1.40973e-05	6.59126
DUSP2	-0.23673	1.05997	-5.31724	2.31794e-07	1.41419e-05	6.58569
KIAA1324	-0.175185	0.985617	-5.31629	2.32889e-07	1.41709e-05	6.5812
TMEM198	-0.201952	1.00163	-5.31469	2.34738e-07	1.42455e-05	6.57367
MRPS25	-0.0992054	0.978901	-5.31081	2.3927e-07	1.44822e-05	6.55544
IKBKB	0.142837	1.04756	5.30748	2.43236e-07	1.46834e-05	6.53977
ABCA3	-0.104716	0.981222	-5.30626	2.44706e-07	1.47332e-05	6.53403
BEX4	-0.15387	0.941443	-5.30298	2.48697e-07	1.49319e-05	6.51861
GPR156	0.0611973	0.923241	5.30248	2.49312e-07	1.49319e-05	6.51626
FAM19A1	-0.317098	0.910586	-5.30111	2.51004e-07	1.4994e-05	6.50982
UPRT	-0.144418	0.94124	-5.29796	2.54923e-07	1.51885e-05	6.49505
EXOSC5	-0.141506	0.959501	-5.29732	2.55727e-07	1.51968e-05	6.49205
FHL2	-0.2817	0.94827	-5.2949	2.58802e-07	1.53298e-05	6.48066
C17orf67	0.137815	1.02886	5.2945	2.59305e-07	1.53298e-05	6.47881
GLOD4	-0.14722	0.947659	-5.28909	2.66313e-07	1.57035e-05	6.4534
NECAP1	-0.239129	0.894741	-5.28667	2.695e-07	1.58033e-05	6.44206
PPFIA2	-0.145669	0.954668	-5.28647	2.69756e-07	1.58033e-05	6.44116
KIAA1045	-0.213555	0.926989	-5.28623	2.70077e-07	1.58033e-05	6.44003
A2M-AS1	0.198175	1.05523	5.28565	2.70853e-07	1.58083e-05	6.43729
LIN7B	-0.146589	0.944473	-5.28429	2.72664e-07	1.58607e-05	6.43094
TCEA2	-0.0688594	0.980577	-5.28394	2.73138e-07	1.58607e-05	6.42929
IL16	0.0970176	1.06665	5.27956	2.79089e-07	1.61653e-05	6.40875
SYNM	0.166059	1.03942	5.27858	2.80432e-07	1.6202e-05	6.40418
COPS8	-0.138158	0.892355	-5.2771	2.8248e-07	1.62792e-05	6.39725
ARHGDIG	-0.279357	0.959352	-5.27345	2.8759e-07	1.65321e-05	6.38017
SH2D5	-0.243223	0.950886	-5.26923	2.936e-07	1.68353e-05	6.36046
TRPM7	0.0668482	1.04024	5.26849	2.94679e-07	1.68549e-05	6.35697
C9orf47	0.0806896	0.827226	5.26751	2.96096e-07	1.68937e-05	6.3524
TM7SF2	-0.18288	0.923174	-5.26643	2.97674e-07	1.69373e-05	6.34734
BCL2	0.0958896	1.03075	5.26597	2.9834e-07	1.69373e-05	6.34521
CHD1	0.13825	1.02682	5.26361	3.01814e-07	1.70921e-05	6.33418
BNIP3	-0.108734	0.959863	-5.26193	3.04306e-07	1.71628e-05	6.32635
MCTS1	-0.0671946	0.887589	-5.26176	3.04563e-07	1.71628e-05	6.32554
ANO6	0.145366	1.06766	5.25835	3.09691e-07	1.74089e-05	6.30964
BTK	-0.290448	1.0669	-5.25366	3.16895e-07	1.77485e-05	6.28773
UHRF1BP1	0.07188	0.894971	5.25341	3.17284e-07	1.77485e-05	6.28657
BZW2	-0.160903	0.994086	-5.25184	3.19728e-07	1.78014e-05	6.27926
LTF	0.73662	1.09469	5.2518	3.19786e-07	1.78014e-05	6.27909
SSTR1	-0.381167	1.01074	-5.25121	3.20709e-07	1.78094e-05	6.27634
CREBRF	0.12107	1.04089	5.25046	3.21887e-07	1.78316e-05	6.27285
CCDC151	0.19494	1.07923	5.24873	3.24628e-07	1.79048e-05	6.26477
DDX23	0.0834803	1.02106	5.24864	3.24773e-07	1.79048e-05	6.26435
CHD9	0.073601	0.987242	5.24495	3.30694e-07	1.81659e-05	6.24714
SLC38A2	0.229738	1.0937	5.2447	3.31098e-07	1.81659e-05	6.24598
SCG3	-0.201771	0.890317	-5.24345	3.3313e-07	1.82337e-05	6.24015
PSMB3	-0.106903	0.942002	-5.2424	3.34841e-07	1.82836e-05	6.23527
MALT1	0.135851	1.04009	5.2409	3.37298e-07	1.83579e-05	6.22831
WDR77	-0.11891	0.981358	-5.24053	3.37905e-07	1.83579e-05	6.22659
BMPR1A	0.105591	1.06079	5.24011	3.38609e-07	1.83579e-05	6.22461
PLCE1	0.117101	1.05773	5.23634	3.44908e-07	1.86552e-05	6.20706
ADAM11	-0.207989	0.980986	-5.23385	3.49127e-07	1.87987e-05	6.19548
BEX2	-0.164305	0.902956	-5.2338	3.49205e-07	1.87987e-05	6.19527
MIR6883	0.189672	0.957459	5.23258	3.51296e-07	1.88433e-05	6.18958
TFPT	-0.129221	0.96227	-5.23235	3.5168e-07	1.88433e-05	6.18854
NPDC1	-0.103912	0.957381	-5.22856	3.58244e-07	1.91091e-05	6.17094
LOC440934	-0.258972	0.965611	-5.22853	3.5831e-07	1.91091e-05	6.17076
MAP3K3	0.150801	1.0664	5.22756	3.60009e-07	1.9155e-05	6.16625
FIBP	-0.18284	0.949423	-5.22547	3.63695e-07	1.93062e-05	6.15656
WDR54	-0.178914	0.90967	-5.223	3.68091e-07	1.94572e-05	6.14512
PHF11	0.166605	1.0863	5.2226	3.68823e-07	1.94572e-05	6.14323
DLEU1	0.147729	1.0631	5.22245	3.69091e-07	1.94572e-05	6.14253
MFSD4	-0.292038	1.06381	-5.21993	3.73655e-07	1.96525e-05	6.13083
C11orf63	0.103467	1.02944	5.21526	3.82239e-07	2.00579e-05	6.10921
PLEC	0.183725	1.07912	5.21421	3.84211e-07	2.01139e-05	6.10431
N4BP2L2-IT2	0.125357	0.894446	5.21375	3.85065e-07	2.01139e-05	6.10219
CDK20	-0.167944	0.99026	-5.21171	3.88917e-07	2.02457e-05	6.09272
KRT6A	-0.11268	0.80482	-5.21147	3.89357e-07	2.02457e-05	6.09164
LINC00265	0.0964201	0.830027	5.21063	3.90962e-07	2.02831e-05	6.08772
DST	0.146148	1.04272	5.20985	3.92454e-07	2.03078e-05	6.0841
ZNF292	0.0714913	1.02685	5.20945	3.93214e-07	2.03078e-05	6.08226
BDH1	-0.0796606	0.750352	-5.2059	4.00056e-07	2.05715e-05	6.06584
NLE1	-0.152346	1.00027	-5.20587	4.00119e-07	2.05715e-05	6.06568
LOC401312	0.0398603	0.768049	5.20364	4.04483e-07	2.0702e-05	6.05536
RP11-513M16.7	0.127972	1.03791	5.20356	4.04646e-07	2.0702e-05	6.05497
SCAMP3	-0.0736782	0.981755	-5.20319	4.05371e-07	2.0702e-05	6.05327
ATCAY	-0.149698	0.930859	-5.20226	4.07199e-07	2.07232e-05	6.04899
LINC00652	0.0871205	1.01304	5.20175	4.08208e-07	2.07232e-05	6.04663
HIPK1	0.0969324	0.95045	5.2016	4.08504e-07	2.07232e-05	6.04594
DCTN3	-0.155734	0.966678	-5.20034	4.11017e-07	2.08046e-05	6.0401
PEX19	-0.0988429	0.97098	-5.19817	4.15377e-07	2.09424e-05	6.03006
RAC3	-0.249614	1.01675	-5.19807	4.15571e-07	2.09424e-05	6.02961
CHID1	-0.121335	0.956052	-5.19404	4.2379e-07	2.13097e-05	6.01097
CA10	-0.317076	1.00409	-5.1928	4.26348e-07	2.13912e-05	6.00525
PSMB6	-0.110568	0.98097	-5.19121	4.29658e-07	2.15102e-05	5.99788
ARF3	-0.189921	0.980487	-5.18376	4.4547e-07	2.22531e-05	5.96349
LOC728485	-0.128584	0.984355	-5.1817	4.49937e-07	2.24272e-05	5.95399
SFXN2	-0.077652	0.985129	-5.18075	4.52014e-07	2.24733e-05	5.94961
S1PR3	0.227369	1.07422	5.18038	4.52825e-07	2.24733e-05	5.9479
MED4	-0.0904697	0.983528	-5.17884	4.56217e-07	2.25696e-05	5.9408
PPFIA1	0.118277	1.05412	5.17817	4.57694e-07	2.25696e-05	5.93772
LY86-AS1	-0.403908	1.10742	-5.17816	4.57724e-07	2.25696e-05	5.93766
FAM102B	-0.215663	0.953371	-5.17465	4.65556e-07	2.28797e-05	5.92152
SYNGR3	-0.249884	0.938162	-5.17445	4.66014e-07	2.28797e-05	5.92058
EID2	-0.224845	0.972232	-5.17389	4.67272e-07	2.28923e-05	5.91801
ARID2	0.129557	1.05508	5.17288	4.69577e-07	2.29561e-05	5.91333
ARMCX5	-0.172056	0.958246	-5.16964	4.76998e-07	2.32691e-05	5.89841
MKKS	-0.162085	0.953237	-5.16914	4.7815e-07	2.32757e-05	5.89612
RPP40	-0.195881	0.936404	-5.16571	4.8614e-07	2.36144e-05	5.88035
BCKDK	-0.128274	0.957781	-5.16493	4.87978e-07	2.36535e-05	5.87676
GLT1D1	-0.223011	0.961897	-5.16197	4.95004e-07	2.39331e-05	5.86315
HTT	-0.115405	0.981545	-5.16163	4.95838e-07	2.39331e-05	5.86155
GRM2	-0.27114	1.01571	-5.15967	5.00533e-07	2.41088e-05	5.85258
AFF1	0.115135	0.912313	5.15861	5.03125e-07	2.41827e-05	5.84767
EGR4	-0.320818	0.941789	-5.15749	5.05846e-07	2.42626e-05	5.84254
YEATS4	-0.163746	0.959203	-5.15611	5.09216e-07	2.43731e-05	5.83622
CAPN11	0.0439665	0.742652	5.15533	5.11157e-07	2.44095e-05	5.8326
CDK5	-0.215052	0.959143	-5.15472	5.12651e-07	2.44095e-05	5.82982
ARF1	-0.0777735	1.00816	-5.15451	5.13177e-07	2.44095e-05	5.82885
KIAA2026	0.0523703	0.885066	5.1537	5.15172e-07	2.44536e-05	5.82516
SRRM2	0.165212	1.08556	5.15257	5.18003e-07	2.4537e-05	5.81994
ZNF175	0.0628355	1.00276	5.15054	5.23111e-07	2.47278e-05	5.81061
TNFRSF10B	0.206589	1.09498	5.14438	5.38872e-07	2.54203e-05	5.78237
RP3-428L16.2	-0.230828	0.962058	-5.14363	5.40822e-07	2.54275e-05	5.77893
TXN	-0.119182	0.969848	-5.14338	5.4148e-07	2.54275e-05	5.77777
SPAG7	-0.090248	0.968671	-5.14304	5.42359e-07	2.54275e-05	5.77623
CLVS1	-0.342387	1.13498	-5.13987	5.50713e-07	2.5755e-05	5.76169
HLA-DMA	0.369984	1.18926	5.13936	5.52058e-07	2.5755e-05	5.75937
TNNI1	0.0564384	0.905148	5.13911	5.52722e-07	2.5755e-05	5.75823
ARL11	0.0427117	0.825863	5.13822	5.55112e-07	2.58138e-05	5.75412
CIDECP	0.127187	1.04137	5.13729	5.57597e-07	2.58768e-05	5.74987
PLAA	-0.1539	0.983226	-5.13562	5.62105e-07	2.60332e-05	5.74222
GPI	-0.173986	0.926076	-5.13478	5.64381e-07	2.60858e-05	5.73837
NUP88	0.142743	1.06841	5.13434	5.65581e-07	2.60886e-05	5.73635
DDB1	-0.0823965	0.958341	-5.13375	5.67172e-07	2.61093e-05	5.73368
IMMT	-0.124183	0.954476	-5.1333	5.68424e-07	2.61144e-05	5.73158
S100A4	0.339799	1.21323	5.13261	5.70291e-07	2.61477e-05	5.72846
CDK16	-0.132721	0.963451	-5.13137	5.73717e-07	2.62522e-05	5.72277
PRKCZ	-0.140878	0.958125	-5.13048	5.76181e-07	2.63123e-05	5.71869
SNX10	-0.215762	0.917867	-5.12981	5.78037e-07	2.63444e-05	5.71563
BTG1	0.137639	1.04915	5.12899	5.80317e-07	2.63585e-05	5.71189
SMURF1	-0.116435	1.00207	-5.12887	5.80649e-07	2.63585e-05	5.71134
EXOSC9	-0.116836	0.986583	-5.12733	5.84971e-07	2.65021e-05	5.70429
NRXN3	-0.254106	0.985665	-5.12471	5.924e-07	2.67856e-05	5.69229
CCNL1	0.153339	1.06678	5.12193	6.00342e-07	2.70712e-05	5.67962
KCTD17	-0.0824738	0.7305	-5.12168	6.01082e-07	2.70712e-05	5.67845
RNF128	-0.210561	0.927023	-5.12021	6.05334e-07	2.72091e-05	5.67175
PRMT1	-0.0907199	0.97048	-5.11962	6.07052e-07	2.72328e-05	5.66905
PDZD11	-0.0904744	0.950654	-5.11813	6.11399e-07	2.73742e-05	5.66227
THY1	-0.205038	0.952658	-5.11637	6.1661e-07	2.75536e-05	5.65419
SRM	-0.116274	0.956948	-5.11494	6.2085e-07	2.76889e-05	5.64768
CRMP1	-0.168299	0.979342	-5.11379	6.24276e-07	2.77053e-05	5.64244
LIG1	0.127248	1.06566	5.11377	6.24332e-07	2.77053e-05	5.64236
PWP1	-0.104127	0.968069	-5.1136	6.24849e-07	2.77053e-05	5.64157
A2ML1	0.206602	0.990458	5.11267	6.27637e-07	2.77751e-05	5.63734
TRIM9	-0.125343	0.983374	-5.11215	6.2922e-07	2.77914e-05	5.63494
FAM111A	0.144469	0.809983	5.10984	6.36229e-07	2.80468e-05	5.62441
CCDC160	0.199363	1.06177	5.10851	6.40285e-07	2.81713e-05	5.61837
BFSP1	-0.169625	0.975638	-5.10748	6.43465e-07	2.82569e-05	5.61366
SUMF2	-0.110649	0.971775	-5.10609	6.47772e-07	2.83915e-05	5.60731
MDP1	-0.120753	0.962961	-5.10512	6.50799e-07	2.84697e-05	5.60288
TTC31	0.156915	1.03357	5.10345	6.56018e-07	2.86432e-05	5.59528
ACOT7	-0.293198	0.962897	-5.10287	6.57851e-07	2.86685e-05	5.59263
RASGEF1C	-0.181157	0.960591	-5.1018	6.61222e-07	2.87121e-05	5.58777
LINC01007	-0.587559	1.1746	-5.10176	6.61362e-07	2.87121e-05	5.58757
NCALD	-0.183466	0.788185	-5.10053	6.65257e-07	2.87926e-05	5.58199
ASXL1	0.0913598	1.03412	5.10038	6.65731e-07	2.87926e-05	5.58131
CDK5R2	-0.233557	0.962583	-5.09985	6.67417e-07	2.8811e-05	5.57891
KLHL35	-0.084249	0.741409	-5.09846	6.71901e-07	2.895e-05	5.57254
LANCL2	-0.126762	1.01273	-5.0976	6.7465e-07	2.90138e-05	5.56866
CTD-2256P15.2	0.0916472	1.01174	5.0963	6.78871e-07	2.91405e-05	5.56273
CYP26B1	-0.330197	0.920819	-5.09393	6.8663e-07	2.94183e-05	5.55192
TMEM261	-0.111113	0.967661	-5.09319	6.89034e-07	2.94406e-05	5.5486
NES	0.135756	1.09575	5.09299	6.89722e-07	2.94406e-05	5.54765
RP11-769O8.3	0.0713415	0.922026	5.09179	6.93683e-07	2.95494e-05	5.54221
LOC101060510	0.252875	1.08632	5.0912	6.95627e-07	2.95494e-05	5.53955
SNX33	0.139428	1.06623	5.09105	6.96147e-07	2.95494e-05	5.53884
MRPL55	-0.108638	0.99423	-5.08952	7.01267e-07	2.97116e-05	5.53187
WDR31	-0.10082	1.00697	-5.0875	7.08046e-07	2.99434e-05	5.52272
STYK1	-0.338472	1.0419	-5.08531	7.15508e-07	3.02032e-05	5.51276
SASH1	0.198268	1.04123	5.08403	7.19906e-07	3.03328e-05	5.50693
SEMA5B	-0.144865	1.001	-5.08226	7.26022e-07	3.05098e-05	5.49889
CCDC157	-0.091866	0.826748	-5.08148	7.28705e-07	3.05098e-05	5.49538
ABRACL	-0.215254	0.93728	-5.08146	7.28788e-07	3.05098e-05	5.49527
PNRC1	0.115255	1.02711	5.08095	7.30556e-07	3.05098e-05	5.49297
PSMD2	-0.074126	0.98006	-5.08089	7.30774e-07	3.05098e-05	5.49269
NAF1	-0.141914	0.993909	-5.07952	7.35568e-07	3.0654e-05	5.48647
LOC283484	-0.231306	1.03806	-5.07886	7.3789e-07	3.06949e-05	5.48348
YJEFN3	-0.204902	0.971341	-5.07809	7.40615e-07	3.07523e-05	5.47997
NFKBIA	0.174773	1.00387	5.0767	7.45525e-07	3.09001e-05	5.47369
SNAPC5	-0.110257	0.996126	-5.07444	7.53629e-07	3.11795e-05	5.46342
LINC00094	-0.110013	0.946007	-5.07212	7.62015e-07	3.14466e-05	5.4529
NIPSNAP1	-0.167469	0.995291	-5.07189	7.62834e-07	3.14466e-05	5.45188
INTS8	0.101784	1.00656	5.06966	7.70995e-07	3.17259e-05	5.44176
IFNA8	0.0356457	0.883417	5.0688	7.7418e-07	3.17998e-05	5.43784
SLC35B1	-0.126312	0.962195	-5.06449	7.9024e-07	3.24013e-05	5.41833
GLI2	0.110328	0.922609	5.06249	7.97807e-07	3.26386e-05	5.40927
CBX6	-0.10672	0.976632	-5.06221	7.98882e-07	3.26386e-05	5.40799
TCEAL4	-0.0694686	0.974714	-5.06158	8.01286e-07	3.26785e-05	5.40514
ERAP1	0.10586	1.03892	5.06087	8.03969e-07	3.27296e-05	5.40196
ATOH7	-0.357382	1.09455	-5.05973	8.0837e-07	3.27689e-05	5.39677
TXNL4A	-0.127595	0.984499	-5.05969	8.08515e-07	3.27689e-05	5.3966
UBXN2A	0.135012	1.05472	5.05946	8.09382e-07	3.27689e-05	5.39558
CELF5	-0.246082	1.02239	-5.05913	8.10665e-07	3.27689e-05	5.39408
FMO5	0.180509	0.997388	5.05841	8.13437e-07	3.2823e-05	5.39084
YWHAZ	-0.205809	0.969737	-5.05496	8.26926e-07	3.33085e-05	5.37521
CTXN1	-0.278985	0.955212	-5.05416	8.3007e-07	3.33764e-05	5.3716
CMTM3	0.154902	1.07595	5.05001	8.46632e-07	3.39699e-05	5.35283
OLFM3	-0.336715	0.999463	-5.04972	8.47801e-07	3.39699e-05	5.35152
SLC38A7	-0.0585695	0.912782	-5.04926	8.49636e-07	3.39839e-05	5.34946
PCYOX1L	-0.21168	0.943096	-5.04731	8.57539e-07	3.41805e-05	5.34066
ARPC5L	-0.167209	0.959229	-5.04684	8.5945e-07	3.41805e-05	5.33855
CAP2	-0.208691	0.939915	-5.04676	8.59802e-07	3.41805e-05	5.33816
SAMD4A	0.12361	0.867489	5.04658	8.60525e-07	3.41805e-05	5.33736
GLIS3	0.300829	1.07189	5.04612	8.62422e-07	3.41965e-05	5.33527
EXTL1	-0.151635	0.972178	-5.04497	8.67146e-07	3.43243e-05	5.33008
ITGB3	0.0369962	0.761961	5.04312	8.74808e-07	3.45678e-05	5.32172
PSMB4	-0.0881109	0.966411	-5.04083	8.84334e-07	3.48839e-05	5.31143
CLIP3	-0.23079	1.04681	-5.03966	8.89267e-07	3.50181e-05	5.30614
SLIRP	-0.123909	0.925273	-5.03739	8.98912e-07	3.53371e-05	5.2959
PCMTD1	0.0738256	1.0281	5.03546	9.0717e-07	3.56006e-05	5.28721
TRMT10C	-0.165128	0.932005	-5.0289	9.35859e-07	3.66635e-05	5.25763
TRAPPC5	-0.153913	0.953978	-5.02759	9.41654e-07	3.68275e-05	5.25177
MIR3658	-0.148811	1.02005	-5.02594	9.49077e-07	3.70149e-05	5.24431
DNAL4	-0.229338	0.993797	-5.0258	9.49681e-07	3.70149e-05	5.2437
FGF13	-0.223483	0.90914	-5.02335	9.60755e-07	3.73828e-05	5.23269
C17orf58	-0.130502	0.953119	-5.02278	9.63344e-07	3.742e-05	5.23013
EIF4H	-0.0608104	0.967371	-5.02202	9.66824e-07	3.74442e-05	5.22671
ZNF252P-AS1	0.2087	1.10145	5.02193	9.67242e-07	3.74442e-05	5.2263
PMPCA	-0.0770697	0.989375	-5.02107	9.71196e-07	3.75338e-05	5.22242
PCBP2	0.096934	1.0485	5.01771	9.86762e-07	3.80711e-05	5.20732
MAGED1	-0.142028	0.934651	-5.01574	9.9601e-07	3.81924e-05	5.19846
KIF5B	0.150408	1.06267	5.01552	9.9704e-07	3.81924e-05	5.19748
NHLRC2	0.071137	0.923779	5.01548	9.97216e-07	3.81924e-05	5.19731
SLC25A53	0.103253	1.02871	5.01539	9.97638e-07	3.81924e-05	5.19691
POU3F2	0.164941	1.06674	5.01526	9.98254e-07	3.81924e-05	5.19632
AGAP9	0.130602	1.05357	5.01468	1.001e-06	3.82336e-05	5.19371
RP11-348N5.7	0.0621766	0.969891	5.01394	1.00453e-06	3.83044e-05	5.19037
SMC1A	0.0674596	1.06374	5.01293	1.00931e-06	3.83604e-05	5.18586
TSPAN7	-0.137434	0.914943	-5.01292	1.00935e-06	3.83604e-05	5.18582
KLHL6	0.127693	0.816369	5.01147	1.01631e-06	3.85607e-05	5.1793
MDH2	-0.169488	0.942967	-5.01078	1.01963e-06	3.85814e-05	5.17619
IMMP1L	-0.103975	1.00008	-5.01066	1.02023e-06	3.85814e-05	5.17564
FAM32A	-0.0924835	0.970068	-5.01029	1.02202e-06	3.85855e-05	5.17397
FBXO32	0.162293	1.05115	5.00961	1.02527e-06	3.86443e-05	5.17096
EIF2B3	-0.147591	0.972869	-5.00769	1.03461e-06	3.88997e-05	5.16235
C1orf192	0.537466	1.25468	5.00752	1.03544e-06	3.88997e-05	5.16158
DRAP1	-0.0806728	0.958595	-5.00513	1.04723e-06	3.92701e-05	5.15083
RPS6KA5	0.105499	1.04813	5.00482	1.04873e-06	3.92701e-05	5.14947
ABCF3	-0.120539	0.946858	-5.00199	1.06285e-06	3.97337e-05	5.13677
OLA1	-0.16863	0.96009	-4.99772	1.08448e-06	4.04761e-05	5.11764
B4GALT7	-0.0822399	0.965202	-4.99688	1.0888e-06	4.05709e-05	5.11387
WWTR1	0.304622	1.17976	4.9938	1.1047e-06	4.10336e-05	5.1001
RASGRP1	-0.213713	0.98149	-4.99361	1.10572e-06	4.10336e-05	5.09922
NEUROD6	-0.422554	1.04949	-4.99344	1.10659e-06	4.10336e-05	5.09847
RP11-319G9.3	0.205255	1.05603	4.99287	1.10959e-06	4.10782e-05	5.09591
SMARCA4	-0.0699932	0.894966	-4.99223	1.11291e-06	4.11163e-05	5.09307
JHDM1D-AS1	-0.111486	0.981776	-4.99198	1.11421e-06	4.11163e-05	5.09196
CHGB	-0.305609	0.897571	-4.99057	1.12167e-06	4.13248e-05	5.08562
MSANTD3-TMEFF1	-0.176141	0.946573	-4.98966	1.12651e-06	4.14362e-05	5.08154
USP24	0.0704598	1.01904	4.98859	1.13219e-06	4.15786e-05	5.07676
ENAH	0.0955711	0.979758	4.98456	1.15386e-06	4.23065e-05	5.05876
LINC00643	-0.325718	1.10032	-4.9841	1.15638e-06	4.23308e-05	5.05669
APIP	0.0937445	1.04763	4.98306	1.16204e-06	4.247e-05	5.05206
SLC12A4	0.0543101	0.939423	4.97857	1.18688e-06	4.32926e-05	5.03197
C10orf35	-0.24138	0.941733	-4.97831	1.18833e-06	4.32926e-05	5.03082
CAMK1	-0.220672	0.976266	-4.97175	1.22553e-06	4.45769e-05	5.00155
RTBDN	-0.214276	0.963935	-4.97105	1.22957e-06	4.4653e-05	4.99842
EHMT1	0.115108	1.05837	4.96965	1.23768e-06	4.48403e-05	4.99219
NUP93	-0.154775	0.945127	-4.96948	1.23865e-06	4.48403e-05	4.99144
ATP6V0C	-0.145304	0.95193	-4.96458	1.26747e-06	4.58112e-05	4.96961
HERPUD1	0.0871068	1.03264	4.96141	1.28649e-06	4.64254e-05	4.95547
SORCS3	-0.22022	0.966334	-4.95917	1.30009e-06	4.6842e-05	4.94549
SEZ6L2	-0.147845	0.983695	-4.9565	1.31646e-06	4.73573e-05	4.93362
PTPN21	0.0988087	0.959494	4.95557	1.32218e-06	4.74409e-05	4.9295
IQGAP1	0.215993	1.1023	4.95534	1.32361e-06	4.74409e-05	4.92847
SNAP91	-0.194502	0.88059	-4.95512	1.325e-06	4.74409e-05	4.92748
NFKBIE	-0.120678	1.01973	-4.95458	1.32833e-06	4.74858e-05	4.92509
IRF2BP2	0.118383	1.04636	4.95194	1.34487e-06	4.78692e-05	4.91335
CTSS	0.246859	1.16476	4.9518	1.34578e-06	4.78692e-05	4.91271
SLC25A22	-0.160418	0.922696	-4.95169	1.34644e-06	4.78692e-05	4.91224
MEF2D	-0.112848	1.00502	-4.95154	1.34743e-06	4.78692e-05	4.91155
MRPL14	-0.0897459	0.987035	-4.94861	1.366e-06	4.84539e-05	4.89856
JMJD4	-0.0987104	0.906843	-4.94779	1.3713e-06	4.85279e-05	4.89489
LTB4R	0.0598051	0.914968	4.94762	1.37233e-06	4.85279e-05	4.89417
PER3	0.147972	1.07712	4.9467	1.3783e-06	4.86638e-05	4.89005
TBCCD1	-0.116412	0.978619	-4.94594	1.38321e-06	4.87619e-05	4.88668
EID3	-0.109251	1.00847	-4.94427	1.39404e-06	4.9068e-05	4.87928
RNF181	-0.105257	0.962786	-4.94294	1.40274e-06	4.92324e-05	4.87337
HSD11B1L	-0.162233	0.988285	-4.9429	1.40301e-06	4.92324e-05	4.87319
SLC25A11	-0.135938	0.966727	-4.94088	1.41631e-06	4.96228e-05	4.86424
ARPP19	-0.193219	1.02695	-4.93878	1.43027e-06	5.00356e-05	4.85493
COPS7A	-0.184744	1.01086	-4.93667	1.44448e-06	5.04555e-05	4.84555
NRSN2	-0.153972	0.947614	-4.93575	1.45071e-06	5.05455e-05	4.84147
KCNK4	-0.27214	1.00446	-4.93563	1.45148e-06	5.05455e-05	4.84096
ZDHHC2	0.09686	0.98472	4.93531	1.45371e-06	5.05462e-05	4.83951
NOC4L	-0.119791	0.98807	-4.93486	1.45675e-06	5.05751e-05	4.83752
DKFZp434E1119	0.0547844	0.955173	4.93229	1.47432e-06	5.11075e-05	4.82615
TRAPPC1	-0.11295	0.960083	-4.93189	1.47707e-06	5.11254e-05	4.82438
PPP2CA	-0.172186	0.977484	-4.93125	1.4815e-06	5.11469e-05	4.82154
WBP11	-0.104805	0.96284	-4.93116	1.48216e-06	5.11469e-05	4.82111
GPR123	-0.189682	0.971053	-4.93028	1.48823e-06	5.12789e-05	4.81724
DHDDS	-0.122265	0.983273	-4.92845	1.501e-06	5.15464e-05	4.80913
NIPBL	0.130239	1.05457	4.92828	1.50222e-06	5.15464e-05	4.80836
SRSF12	-0.176659	0.969758	-4.9282	1.50275e-06	5.15464e-05	4.80803
SUSD4	-0.247391	0.949223	-4.92696	1.51145e-06	5.17671e-05	4.80255
AK057978	0.151457	1.04005	4.92473	1.52729e-06	5.22315e-05	4.79266
SRGAP1	0.146475	1.07687	4.92401	1.53242e-06	5.23195e-05	4.78948
SMUG1	-0.0791234	0.846211	-4.92373	1.53444e-06	5.23195e-05	4.78823
RP11-326I11.5	0.0784071	1.01523	4.92165	1.54939e-06	5.27507e-05	4.77903
C19orf48	-0.15284	0.971155	-4.921	1.55408e-06	5.28319e-05	4.77616
SMAD4	0.0829874	0.955944	4.92051	1.55767e-06	5.28753e-05	4.77397
LINC00965	-0.24832	0.954559	-4.92014	1.5603e-06	5.28862e-05	4.77237
CFL1	-0.0412747	0.771468	-4.91913	1.56766e-06	5.3057e-05	4.76791
PRO2852	0.157513	1.04336	4.91839	1.57313e-06	5.31634e-05	4.76461
CLDN22	0.0907646	1.03899	4.91732	1.58098e-06	5.33501e-05	4.75988
RBM17	0.0996572	1.05105	4.91576	1.59247e-06	5.3594e-05	4.75302
CRHBP	-0.476365	1.1163	-4.91571	1.5929e-06	5.3594e-05	4.75276
SPRN	-0.18626	1.00981	-4.91346	1.60965e-06	5.40457e-05	4.74283
NAA20	-0.117954	0.952799	-4.91303	1.61286e-06	5.40457e-05	4.74095
CASP6	0.130203	1.06022	4.91296	1.61341e-06	5.40457e-05	4.74062
PTBP1	0.0707552	0.996896	4.91226	1.61867e-06	5.41426e-05	4.73754
MED13	0.124184	1.07941	4.91147	1.62462e-06	5.42541e-05	4.73405
LINC01087	0.0689831	1.01217	4.91119	1.62675e-06	5.42541e-05	4.73282
RNF165	-0.140205	0.886725	-4.90978	1.63748e-06	5.45326e-05	4.72658
ABCD4	0.0866495	1.01851	4.90916	1.64218e-06	5.46098e-05	4.72386
TCTN2	0.0477262	0.77198	4.90621	1.66487e-06	5.52839e-05	4.71084
PPP1R14C	-0.294829	0.967474	-4.90483	1.67562e-06	5.55601e-05	4.70474
BSCL2	-0.184251	0.927619	-4.90313	1.68892e-06	5.58793e-05	4.69724
FCHSD2	0.187091	1.07557	4.90298	1.69013e-06	5.58793e-05	4.69656
SLC1A7	0.178687	0.927288	4.9013	1.70336e-06	5.62354e-05	4.68917
RP11-274H2.5	0.313404	1.14626	4.9008	1.70735e-06	5.62858e-05	4.68695
NAP1L5	-0.220371	0.896579	-4.89921	1.71997e-06	5.66203e-05	4.67997
IFNA1	0.0532586	0.858639	4.89688	1.73865e-06	5.71193e-05	4.66972
STRIP1	-0.1215	0.966264	-4.8967	1.74012e-06	5.71193e-05	4.66892
TMUB2	-0.0684541	0.966906	-4.89458	1.75732e-06	5.76014e-05	4.65959
RBP4	-0.174301	0.712826	-4.89388	1.76305e-06	5.77065e-05	4.6565
PMS2P1	-0.0849054	0.978367	-4.89306	1.76977e-06	5.77408e-05	4.6529
COLCA2	0.235323	1.08912	4.89291	1.77104e-06	5.77408e-05	4.65221
PALLD	0.212656	1.05784	4.89283	1.77167e-06	5.77408e-05	4.65188
CALD1	0.124294	1.04327	4.8925	1.77443e-06	5.77486e-05	4.6504
YDJC	-0.0953457	1.0028	-4.88999	1.79523e-06	5.83328e-05	4.63935
HNRNPF	0.113202	1.03455	4.88925	1.80141e-06	5.83328e-05	4.63609
ZBTB5	0.110753	1.02186	4.88917	1.80207e-06	5.83328e-05	4.63574
HEXDC	0.0918925	0.865133	4.88891	1.8042e-06	5.83328e-05	4.63462
UBE2M	-0.15199	0.987672	-4.8888	1.80513e-06	5.83328e-05	4.63414
PIGZ	-0.152042	0.961792	-4.88778	1.8137e-06	5.85271e-05	4.62964
CEP152	0.109156	0.962841	4.88601	1.82867e-06	5.89271e-05	4.62185
ROGDI	-0.124136	0.966794	-4.88536	1.83414e-06	5.902e-05	4.61902
RP11-37C7.3	0.077377	0.954475	4.88405	1.8453e-06	5.92958e-05	4.61327
LOC93622	-0.167166	0.956095	-4.88317	1.85293e-06	5.94574e-05	4.60936
TBL2	-0.0518959	0.762624	-4.8809	1.87251e-06	6.00016e-05	4.59939
STOML2	-0.110789	0.958995	-4.88004	1.87993e-06	6.01552e-05	4.59564
ITGA10	0.250649	1.13036	4.87958	1.88395e-06	6.01996e-05	4.59361
C12orf10	-0.164347	0.972076	-4.87913	1.88787e-06	6.02361e-05	4.59164
SFTPD	-0.132487	1.02436	-4.8786	1.89252e-06	6.02361e-05	4.58931
FBRSL1	0.109682	0.938146	4.87855	1.89299e-06	6.02361e-05	4.58907
NICN1	-0.148834	0.972001	-4.87804	1.89746e-06	6.02945e-05	4.58684
ARHGAP42	0.102775	0.950395	4.87737	1.90339e-06	6.03988e-05	4.58388
STX1A	-0.283018	1.00428	-4.87608	1.91476e-06	6.06756e-05	4.57823
NHP2P2	-0.0865569	1.00027	-4.87389	1.93423e-06	6.1143e-05	4.56864
POMC	-0.111377	0.985489	-4.87382	1.93485e-06	6.1143e-05	4.56834
MMP2	0.122941	0.901503	4.87255	1.94627e-06	6.14188e-05	4.56276
HIST1H2BD	0.230158	1.13786	4.87216	1.94977e-06	6.14447e-05	4.56106
TRAPPC6B	-0.181443	0.913613	-4.87131	1.9575e-06	6.16032e-05	4.55731
FOXO1	0.152739	0.88831	4.87075	1.96254e-06	6.16771e-05	4.55487
REV3L	0.119114	1.03831	4.86972	1.97198e-06	6.18887e-05	4.55032
CCKBR	-0.18623	0.92129	-4.86773	1.99021e-06	6.23754e-05	4.5416
ERC2	-0.222474	0.917563	-4.8653	2.01263e-06	6.29307e-05	4.53098
RP11-182L21.5	0.180567	1.09589	4.86522	2.01343e-06	6.29307e-05	4.5306
LOC157503	-0.243413	0.942943	-4.86467	2.01855e-06	6.30047e-05	4.52819
RP11-1017G21.5	0.0605335	1.01503	4.86426	2.02237e-06	6.3038e-05	4.5264
PHF21A	0.0902121	1.04301	4.86396	2.0252e-06	6.30399e-05	4.52507
PJA1	-0.150199	0.985108	-4.86358	2.02871e-06	6.30399e-05	4.52343
MIR3656	-0.079687	0.811212	-4.86337	2.0307e-06	6.30399e-05	4.5225
RNF19A	0.150893	1.06336	4.8624	2.03982e-06	6.32372e-05	4.51826
LYRM1	-0.101701	0.945505	-4.86045	2.05824e-06	6.37219e-05	4.50974
N4BP2	0.154371	1.0716	4.86003	2.06223e-06	6.37591e-05	4.5079
RAB3A	-0.185092	0.952916	-4.85905	2.07161e-06	6.39628e-05	4.5036
SGPL1	0.101241	0.863645	4.85761	2.08546e-06	6.42941e-05	4.49728
POLR3K	-0.101816	0.995475	-4.85735	2.08796e-06	6.42941e-05	4.49615
HNRNPH3	0.0971759	1.03517	4.8558	2.10298e-06	6.46695e-05	4.48935
CES2	-0.0850035	0.973377	-4.85536	2.10725e-06	6.47137e-05	4.48743
CANT1	-0.114614	1.01095	-4.85435	2.11706e-06	6.4928e-05	4.48303
EGR2	-0.458399	1.17495	-4.85387	2.12174e-06	6.49845e-05	4.48093
IRGQ	-0.179948	0.973291	-4.85025	2.15751e-06	6.59186e-05	4.46509
LOC100288911	-0.184002	0.954725	-4.8502	2.15801e-06	6.59186e-05	4.46487
AP2A2	-0.140192	0.960827	-4.84856	2.17431e-06	6.6328e-05	4.45774
SMAD3	-0.193463	1.06253	-4.84686	2.19148e-06	6.67628e-05	4.45029
CDKN2D	-0.122521	0.781625	-4.84582	2.20194e-06	6.69921e-05	4.44578
FXYD7	-0.207172	0.943546	-4.84473	2.21312e-06	6.72429e-05	4.44097
WDR4	-0.0919288	0.973682	-4.84301	2.23065e-06	6.76856e-05	4.4335
TIMM17B	-0.0503695	0.768388	-4.84236	2.23733e-06	6.77986e-05	4.43066
ZNF582	-0.107386	0.972071	-4.84075	2.25404e-06	6.82145e-05	4.42361
ANKRD40	0.129544	1.06155	4.83978	2.26414e-06	6.83513e-05	4.41937
PSMG3-AS1	-0.151077	0.985368	-4.83974	2.26453e-06	6.83513e-05	4.41921
ZNF836	0.100408	1.01638	4.83705	2.29269e-06	6.91099e-05	4.4075
STMN3	-0.218024	0.990021	-4.83394	2.32578e-06	6.99742e-05	4.39392
NRN1	-0.22415	0.900916	-4.83378	2.32748e-06	6.99742e-05	4.39323
SEPHS2	-0.10391	0.953555	-4.83301	2.33576e-06	7.0131e-05	4.38987
ZNF480	0.105065	1.03979	4.83221	2.34433e-06	7.02961e-05	4.3864
SNCG	-0.137529	0.984284	-4.83041	2.36387e-06	7.07893e-05	4.37853
PRCC	-0.094869	0.968556	-4.82946	2.37421e-06	7.10061e-05	4.3744
TRIM22	0.259203	1.06955	4.82756	2.39505e-06	7.14818e-05	4.36612
COQ7	-0.11403	0.980003	-4.82744	2.39637e-06	7.14818e-05	4.3656
PDE1A	-0.232044	0.942007	-4.82686	2.40267e-06	7.15765e-05	4.36311
TMEM130	-0.204039	0.915023	-4.82385	2.43618e-06	7.24804e-05	4.34999
GRASP	-0.144185	0.990834	-4.82112	2.46686e-06	7.32977e-05	4.33813
NHP2	-0.100203	0.982416	-4.8191	2.4899e-06	7.38863e-05	4.32933
ASMTL	-0.161186	0.958706	-4.81651	2.51966e-06	7.46266e-05	4.31807
ARFGAP2	-0.0505883	0.762277	-4.81636	2.52137e-06	7.46266e-05	4.31743
PTPRC	0.250785	1.1218	4.81491	2.53821e-06	7.5028e-05	4.31112
C16orf45	-0.0806011	0.974011	-4.81381	2.55097e-06	7.52378e-05	4.30637
MZT2A	-0.0655624	0.988016	-4.81367	2.5526e-06	7.52378e-05	4.30576
SAP30L	0.0748921	0.874813	4.81337	2.55618e-06	7.52378e-05	4.30444
HSPB3	-0.364631	1.00779	-4.81317	2.55846e-06	7.52378e-05	4.30359
ZNF382	-0.14881	0.977386	-4.81268	2.56425e-06	7.53114e-05	4.30145
TERF2IP	-0.0968397	0.96159	-4.81175	2.57522e-06	7.54474e-05	4.29741
PRKD3	0.127207	1.04622	4.81173	2.57548e-06	7.54474e-05	4.29731
SMIM17	-0.212909	0.895343	-4.81084	2.586e-06	7.56586e-05	4.29345
SLC16A14	-0.19109	0.946349	-4.81003	2.59559e-06	7.57899e-05	4.28994
LOC375196	-0.207033	1.04178	-4.8099	2.59711e-06	7.57899e-05	4.28939
TLN2	-0.0918907	0.830723	-4.80813	2.61831e-06	7.63113e-05	4.28169
VIP	-0.366107	1.07685	-4.80722	2.62922e-06	7.65096e-05	4.27775
CECR6	-0.248624	0.982105	-4.80701	2.6318e-06	7.65096e-05	4.27682
RAB1A	-0.077382	0.87511	-4.80627	2.64067e-06	7.66701e-05	4.27363
CCDC14	0.0513354	0.869932	4.8055	2.65001e-06	7.68034e-05	4.27029
LOC728554	-0.205321	0.937583	-4.80465	2.66041e-06	7.68034e-05	4.26658
LDLRAD3	0.203872	1.03942	4.80439	2.66357e-06	7.68034e-05	4.26546
DKFZP586I1420	0.106318	1.04747	4.80432	2.6644e-06	7.68034e-05	4.26516
C22orf39	-0.0705149	0.984447	-4.80425	2.66524e-06	7.68034e-05	4.26486
GPC1	-0.131728	0.972263	-4.80424	2.66541e-06	7.68034e-05	4.2648
TWF2	-0.0650591	0.976937	-4.80283	2.68257e-06	7.71183e-05	4.25872
LINC00936	-0.180169	0.955109	-4.80279	2.68308e-06	7.71183e-05	4.25855
MRPL12	-0.0628074	0.732218	-4.80176	2.69572e-06	7.73845e-05	4.25409
ITGAL	0.16241	1.02004	4.80143	2.69982e-06	7.7405e-05	4.25266
WDR92	-0.107355	0.970449	-4.80029	2.71403e-06	7.7715e-05	4.24768
CCDC17	0.0762343	0.928598	4.7982	2.74009e-06	7.83632e-05	4.23863
EEF1A2	-0.204074	0.909708	-4.79637	2.76308e-06	7.89219e-05	4.23072
NEDD8	-0.113788	0.959409	-4.79551	2.77401e-06	7.90457e-05	4.22698
LYRM9	-0.193568	0.955354	-4.79548	2.77432e-06	7.90457e-05	4.22688
MYL6B	-0.0964877	0.963559	-4.79452	2.78658e-06	7.92961e-05	4.2227
CD2AP	0.0709584	1.05672	4.79168	2.82292e-06	8.02305e-05	4.21043
ANAPC15	-0.108421	0.965232	-4.79137	2.82693e-06	8.02449e-05	4.20909
DLG3	-0.289053	1.00404	-4.79087	2.83346e-06	8.03304e-05	4.2069
VSTM2L	-0.200527	0.922096	-4.78974	2.84809e-06	8.06453e-05	4.20203
C1QTNF6	0.0947252	0.907343	4.78853	2.86386e-06	8.09915e-05	4.1968
RTN3	-0.144894	0.965335	-4.78807	2.8699e-06	8.10623e-05	4.1948
OPCML	-0.171966	0.928585	-4.78657	2.88953e-06	8.15162e-05	4.18835
DESI2	0.0506486	0.973931	4.78582	2.89952e-06	8.16972e-05	4.18508
DNM1	-0.158777	0.919823	-4.78496	2.91085e-06	8.19157e-05	4.18139
PCMTD2	0.145749	1.07302	4.78351	2.93022e-06	8.23595e-05	4.17511
GRAMD3	0.249266	1.07392	4.78023	2.97447e-06	8.35005e-05	4.16092
AMIGO3	-0.0636267	0.843278	-4.77992	2.97861e-06	8.35143e-05	4.1596
CENPW	-0.246524	0.994452	-4.77909	2.98997e-06	8.37302e-05	4.15599
ZPR1	-0.11939	0.961033	-4.77804	3.00429e-06	8.39123e-05	4.15147
RFPL1S	-0.194552	0.962616	-4.77784	3.00705e-06	8.39123e-05	4.1506
NUCB1	-0.0992669	0.974766	-4.77767	3.0093e-06	8.39123e-05	4.1499
ARFRP1	-0.0754902	1.00672	-4.77754	3.01115e-06	8.39123e-05	4.14931
CHAF1B	-0.124587	0.994062	-4.77629	3.02828e-06	8.42873e-05	4.14394
DLL1	0.140674	1.0442	4.77545	3.03997e-06	8.44585e-05	4.14029
CRY2	-0.127118	0.974481	-4.77512	3.04455e-06	8.44585e-05	4.13887
SERPINA5	0.293947	1.18379	4.77505	3.04551e-06	8.44585e-05	4.13857
RAP1GAP2	-0.183812	0.947617	-4.77443	3.05411e-06	8.45943e-05	4.1359
DEPDC5	-0.118842	0.948672	-4.77409	3.05885e-06	8.46233e-05	4.13443
LRRC7	-0.177264	0.871701	-4.7737	3.06431e-06	8.46718e-05	4.13275
PINK1	-0.12772	1.02351	-4.77152	3.0949e-06	8.5414e-05	4.12334
CCDC163P	0.176052	1.10196	4.77079	3.10514e-06	8.55934e-05	4.12021
DPCD	-0.126993	0.969657	-4.77045	3.10995e-06	8.56227e-05	4.11875
PRICKLE4	-0.0456287	0.982681	-4.76875	3.13413e-06	8.61847e-05	4.11142
GPM6A	-0.131837	0.978345	-4.76829	3.14069e-06	8.6212e-05	4.10944
KLK7	-0.322119	1.02837	-4.76815	3.14265e-06	8.6212e-05	4.10885
ALDH18A1	-0.0771537	0.995151	-4.76627	3.16972e-06	8.68502e-05	4.10073
CA11	-0.163842	0.955961	-4.76576	3.17707e-06	8.69475e-05	4.09854
EAF1	-0.143085	0.965961	-4.76463	3.19347e-06	8.72919e-05	4.09366
FLI1	0.14392	0.977178	4.76283	3.21965e-06	8.79025e-05	4.08594
PAK3	-0.169378	0.943706	-4.76256	3.2237e-06	8.79083e-05	4.08474
RP11-271C24.3	0.168467	1.09592	4.7614	3.24075e-06	8.82679e-05	4.07975
TMEM180	-0.130525	0.994584	-4.76092	3.24785e-06	8.83563e-05	4.07768
PKN2	0.0977564	1.06504	4.75745	3.29946e-06	8.96525e-05	4.06276
TUBG2	-0.127302	0.950488	-4.75719	3.30334e-06	8.96525e-05	4.06165
PRMT8	-0.298115	0.970021	-4.75588	3.32302e-06	9.00797e-05	4.05602
SYN2	-0.295167	0.960766	-4.75548	3.32912e-06	9.01383e-05	4.05429
TEX26	0.210009	0.827644	4.75506	3.33542e-06	9.02023e-05	4.0525
CRYBB2	-0.346089	1.04083	-4.75426	3.34755e-06	9.03367e-05	4.04906
PTPRR	-0.313449	1.01814	-4.75418	3.34873e-06	9.03367e-05	4.04873
GPSM3	0.15936	1.07935	4.75395	3.35224e-06	9.03367e-05	4.04774
OCIAD2	-0.182292	0.923225	-4.75291	3.36815e-06	9.06587e-05	4.04326
ADD2	-0.214273	1.02287	-4.75225	3.37824e-06	9.08234e-05	4.04043
NUFIP1	-0.0750828	0.986726	-4.75154	3.38915e-06	9.10099e-05	4.03737
NT5DC4	0.0356157	0.88918	4.74943	3.42178e-06	9.17638e-05	4.02831
ATG9A	-0.0863059	0.961267	-4.74921	3.42525e-06	9.17638e-05	4.02735
FAM73A	-0.150549	0.965142	-4.74673	3.46393e-06	9.26477e-05	4.01672
IL22RA1	0.0519894	0.861005	4.74658	3.46634e-06	9.26477e-05	4.01606
ATP5G1	-0.158618	0.969496	-4.74569	3.48028e-06	9.29116e-05	4.01226
DYNC1I1	-0.110956	0.735159	-4.74178	3.54259e-06	9.44582e-05	3.99547
ASNS	-0.077258	0.847146	-4.74154	3.54646e-06	9.44582e-05	3.99444
BOLA3	-0.120692	0.973485	-4.74042	3.56449e-06	9.48277e-05	3.98964
ZNF443	0.0664982	0.80642	4.73957	3.57827e-06	9.50838e-05	3.98599
IRF5	0.137112	1.07902	4.73794	3.6048e-06	9.56778e-05	3.979
NDRG4	-0.18875	0.958518	-4.73576	3.64048e-06	9.65127e-05	3.96968
C6orf1	-0.11782	0.987039	-4.73358	3.67672e-06	9.73608e-05	3.96031
AKAP9	0.0777431	0.90165	4.73323	3.68253e-06	9.74019e-05	3.95881
LOC101930324	-0.200494	0.860743	-4.7315	3.71147e-06	9.80538e-05	3.95141
SYCP2	0.0953008	0.949255	4.72981	3.73998e-06	9.86932e-05	3.94417
FGFR4	0.0361837	0.770844	4.72552	3.81311e-06	0.000100507	3.92585
SLC43A3	0.158542	1.01233	4.72378	3.84322e-06	0.00010111	3.91841
ALOX15B	0.2022	0.940867	4.72333	3.85116e-06	0.00010111	3.91646
GNG4	-0.257685	1.05649	-4.72324	3.85276e-06	0.00010111	3.91606
CCDC11	0.21674	1.10532	4.72294	3.85794e-06	0.00010111	3.91479
CX3CL1	-0.240123	1.02936	-4.72293	3.85806e-06	0.00010111	3.91476
C2orf47	-0.0830615	0.98755	-4.71883	3.93012e-06	0.00010288	3.89726
RPS10P7	0.232679	1.14351	4.71783	3.94802e-06	0.00010323	3.89296
QDPR	0.20517	1.08572	4.71652	3.97135e-06	0.000103722	3.88738
TTLL10	0.0436818	0.72044	4.71568	3.98647e-06	0.000103998	3.88379
SGIP1	-0.171968	0.955784	-4.71525	3.99423e-06	0.000104082	3.88195
MEST	-0.181324	0.933676	-4.71498	3.9991e-06	0.00010409	3.8808
PHBP8	0.0458405	0.884835	4.71329	4.02968e-06	0.000104695	3.87359
SWAP70	0.133055	1.04892	4.7131	4.03321e-06	0.000104695	3.87276
BSN	-0.214114	0.923928	-4.71294	4.03605e-06	0.000104695	3.8721
B4GALNT1	-0.179853	0.966582	-4.71243	4.04536e-06	0.000104761	3.86992
LOC101929284	0.0558189	0.878382	4.7123	4.04776e-06	0.000104761	3.86936
CSNK1A1	0.0672701	0.981935	4.7115	4.06235e-06	0.000104909	3.86595
XRN1	0.0905824	1.04397	4.71149	4.06266e-06	0.000104909	3.86588
MIF	-0.110118	0.942682	-4.71057	4.07949e-06	0.000105225	3.86197
MAPRE3	-0.145664	1.00556	-4.71023	4.08569e-06	0.000105266	3.86054
AC083949.1	0.0529299	0.851856	4.70921	4.10448e-06	0.000105631	3.8562
BMP1	0.0724241	0.891904	4.7084	4.1196e-06	0.000105901	3.85272
SPRY4-IT1	-0.198971	0.965906	-4.70709	4.14395e-06	0.000106408	3.84715
CACNA1H	-0.186012	1.05653	-4.70612	4.16215e-06	0.000106677	3.843
RTN4R	-0.287514	1.02071	-4.70603	4.16374e-06	0.000106677	3.84264
NUDT18	-0.178761	0.984971	-4.70549	4.17392e-06	0.000106818	3.84033
C19orf70	-0.107343	0.959923	-4.70414	4.19953e-06	0.000107353	3.83455
NCBP2-AS2	-0.135623	0.963063	-4.70381	4.20569e-06	0.00010739	3.83316
CDK19	0.186406	1.10763	4.70328	4.21579e-06	0.000107529	3.83089
RTN4RL2	-0.478932	1.18634	-4.70219	4.23653e-06	0.000107842	3.82625
CYP4X1	-0.17457	0.935892	-4.70185	4.24291e-06	0.000107842	3.82483
DCLRE1C	0.0937228	1.04192	4.7017	4.24592e-06	0.000107842	3.82416
RBL1	0.0705841	0.97334	4.70164	4.24692e-06	0.000107842	3.82393
PPP1R27	-0.116682	0.977633	-4.69948	4.28851e-06	0.000108749	3.81472
PTPRA	-0.0870844	1.00135	-4.69929	4.29218e-06	0.000108749	3.81391
BRWD3	0.0839763	1.01991	4.69739	4.32904e-06	0.00010948	3.80582
LOC254057	0.1542	0.951871	4.69731	4.3306e-06	0.00010948	3.80548
KDM3A	0.07635	0.85735	4.69685	4.33956e-06	0.000109586	3.80353
BDH2	0.215131	1.079	4.69584	4.35927e-06	0.000109884	3.79924
SUB1	-0.129204	0.923139	-4.69562	4.36355e-06	0.000109884	3.79831
PAK1	-0.270912	0.988755	-4.69551	4.36576e-06	0.000109884	3.79784
EMP3	0.277932	1.13344	4.69463	4.38306e-06	0.000110198	3.7941
ARMC2-AS1	-0.100417	0.952215	-4.69381	4.39935e-06	0.000110486	3.79059
RNPS1	-0.0608663	0.967842	-4.69305	4.41428e-06	0.000110739	3.78738
B3GALT6	-0.0912286	0.800057	-4.69198	4.43564e-06	0.000111153	3.78282
RHBDD2	-0.199266	0.953374	-4.69055	4.46437e-06	0.000111751	3.77672
ITPK1	0.129347	1.06102	4.68976	4.48011e-06	0.000112022	3.77339
LINC00491	0.0766749	0.825019	4.68895	4.49642e-06	0.000112307	3.76995
LOC100506299	0.0975495	0.842618	4.68871	4.5013e-06	0.000112307	3.76893
CHMP6	-0.12143	0.929051	-4.68844	4.50687e-06	0.000112323	3.76776
UNC13A	-0.161959	0.977669	-4.68787	4.51832e-06	0.000112454	3.76536
TRIM4	0.0787041	0.901328	4.68769	4.52196e-06	0.000112454	3.7646
PHYHIP	-0.161737	0.902022	-4.68671	4.54207e-06	0.000112832	3.7604
S100A12	0.587555	1.35682	4.68646	4.54703e-06	0.000112832	3.75937
ZXDC	0.091952	1.04533	4.68619	4.5525e-06	0.000112846	3.75823
TIMM50	-0.111702	0.979047	-4.68407	4.59608e-06	0.000113803	3.74923
RP4-614O4.12	0.0894508	0.911968	4.68048	4.67088e-06	0.00011553	3.73396
PNMAL2	-0.220594	0.904772	-4.67911	4.69961e-06	0.000116115	3.72817
ATP5G3	-0.136359	0.937361	-4.67803	4.7225e-06	0.000116456	3.72357
APBA2	-0.113651	0.947522	-4.6779	4.72527e-06	0.000116456	3.72302
CDH8	-0.268421	1.02113	-4.67768	4.72979e-06	0.000116456	3.72212
MYADM	-0.131683	0.962856	-4.6775	4.73378e-06	0.000116456	3.72132
DPP6	-0.110159	0.831978	-4.67709	4.74251e-06	0.000116545	3.71958
INO80B	-0.0680492	0.994797	-4.67612	4.76317e-06	0.000116928	3.71547
RAB15	-0.192897	0.958422	-4.67577	4.77057e-06	0.000116983	3.714
TOMM70A	-0.188319	0.989563	-4.67515	4.78393e-06	0.000116983	3.71136
ARHGAP5	0.0968023	1.02528	4.67512	4.78458e-06	0.000116983	3.71123
BC022892	0.199864	1.10184	4.67505	4.7859e-06	0.000116983	3.71097
SEZ6	-0.219295	1.01192	-4.6745	4.79781e-06	0.000117149	3.70862
hsa-let-7a-3	0.158354	1.01783	4.67306	4.82886e-06	0.000117782	3.70252
PPP1CC	0.0868952	1.03126	4.67113	4.8708e-06	0.000118679	3.69434
RPL7AP10	-0.0920825	0.974462	-4.67063	4.88183e-06	0.000118821	3.69221
NPM3	-0.207923	0.998265	-4.66993	4.89698e-06	0.000119063	3.68928
CAMKV	-0.220276	0.951742	-4.6694	4.90877e-06	0.000119223	3.68701
MMEL1	0.0779762	1.02043	4.66829	4.93325e-06	0.00011969	3.6823
LRCH4	0.123508	1.05997	4.66677	4.96697e-06	0.000120381	3.67586
RRP9	-0.0689288	0.989324	-4.66529	4.99995e-06	0.000121052	3.66961
CACNB1	-0.255506	1.05837	-4.66409	5.02675e-06	0.000121572	3.66456
KANSL1L	0.10332	1.062	4.66304	5.05047e-06	0.000121908	3.66011
RITA1	-0.126683	0.965984	-4.663	5.0513e-06	0.000121908	3.65995
IGF1R	0.0994507	0.959716	4.66232	5.06672e-06	0.000122037	3.65707
CYP46A1	-0.176548	0.980462	-4.6623	5.06732e-06	0.000122037	3.65696
PPME1	-0.0778118	0.89607	-4.66126	5.09084e-06	0.000122419	3.65258
MRPS7	-0.120459	0.964501	-4.66113	5.09388e-06	0.000122419	3.65202
NLGN4X	-0.141328	0.986579	-4.66004	5.11882e-06	0.000122889	3.6474
LDOC1	-0.120806	0.950554	-4.65582	5.21626e-06	0.000125097	3.62958
CORO1A	-0.226853	0.976733	-4.65484	5.23917e-06	0.000125515	3.62544
SNRPD2	-0.0686973	0.97927	-4.6546	5.24476e-06	0.000125518	3.62443
OSER1	0.0788327	1.03136	4.65408	5.25693e-06	0.000125677	3.62224
CSF3	0.115668	1.02785	4.6536	5.26824e-06	0.000125816	3.62021
GGCT	-0.148793	0.949945	-4.65276	5.28808e-06	0.000126158	3.61666
LGALSL	-0.165619	0.987767	-4.65174	5.3121e-06	0.000126586	3.61238
VIPAS39	-0.0702202	1.00057	-4.65154	5.31707e-06	0.000126586	3.6115
COL26A1	-0.147421	1.00806	-4.65047	5.34254e-06	0.000127012	3.60698
F12	-0.133836	0.726144	-4.65032	5.34606e-06	0.000127012	3.60636
RAF1	0.101599	1.02856	4.64787	5.40483e-06	0.000128275	3.59603
CXCR6	0.147278	1.01492	4.64652	5.43736e-06	0.000128637	3.59036
PDIA3	-0.104262	0.976892	-4.64593	5.45187e-06	0.000128637	3.58784
GAP43	-0.23915	0.950602	-4.64587	5.45321e-06	0.000128637	3.58761
CNR1	-0.378536	1.2381	-4.64562	5.45928e-06	0.000128637	3.58655
CDC14A	0.125695	0.967392	4.6456	5.45976e-06	0.000128637	3.58647
VPS26A	0.046563	1.01268	4.64546	5.46334e-06	0.000128637	3.58585
ZNRF1	-0.138118	1.0168	-4.64532	5.46672e-06	0.000128637	3.58527
PGRMC1	-0.158816	0.94342	-4.64509	5.47234e-06	0.000128637	3.5843
ASNA1	-0.11287	0.956643	-4.64496	5.47534e-06	0.000128637	3.58378
PPIH	-0.118203	0.96825	-4.64492	5.47631e-06	0.000128637	3.58361
ATP8A2	-0.249612	0.97635	-4.64356	5.50972e-06	0.000129289	3.57786
STAT5B	0.0855808	1.04536	4.64314	5.52003e-06	0.000129398	3.5761
CRHR1	-0.275479	1.10447	-4.64275	5.52968e-06	0.000129492	3.57445
HCG27	0.147178	0.878129	4.64168	5.55604e-06	0.000129976	3.56995
CHD5	-0.165426	0.938923	-4.64105	5.57176e-06	0.000130211	3.56728
HSD11B2	0.230169	0.683534	4.64047	5.58626e-06	0.000130416	3.56483
TRAF3IP1	-0.083355	1.00002	-4.63972	5.60499e-06	0.00013072	3.56167
EGFR	0.118509	0.947668	4.63921	5.61768e-06	0.000130883	3.55953
CEP95	0.0851224	0.947476	4.63865	5.63182e-06	0.000131079	3.55716
IGSF3	-0.0729048	0.786284	-4.63801	5.64787e-06	0.000131319	3.55447
CYFIP2	-0.125894	0.924943	-4.63726	5.66674e-06	0.000131624	3.55132
DOC2A	-0.28954	0.97113	-4.63668	5.68134e-06	0.000131829	3.54889
STAG2	0.127649	1.04476	4.63574	5.70514e-06	0.000132247	3.54494
ARL5A	0.0762563	1.02476	4.63469	5.73186e-06	0.000132732	3.54052
RP11-258C19.7	0.108283	1.05538	4.63412	5.74656e-06	0.000132926	3.5381
GAL3ST3	-0.179921	0.984117	-4.63369	5.75762e-06	0.000132926	3.53629
SIDT1	-0.170345	0.917964	-4.63369	5.75767e-06	0.000132926	3.53628
AARSD1	-0.171569	0.933566	-4.63253	5.78739e-06	0.000133478	3.53141
CAMK4	-0.248054	1.04774	-4.63208	5.799e-06	0.000133611	3.52952
MZT1	-0.171916	0.985504	-4.63118	5.82213e-06	0.000134009	3.52576
LOC101927552	0.0570863	0.638028	4.63073	5.83401e-06	0.000134147	3.52383
ATAD2B	0.0967979	1.05755	4.63032	5.84457e-06	0.000134255	3.52213
MARK2	-0.118435	1.01217	-4.62888	5.88215e-06	0.000134983	3.51607
UNC93B1	0.080683	0.891224	4.62791	5.90767e-06	0.000135432	3.51198
PSMG4	0.0614002	0.995944	4.62633	5.9493e-06	0.00013625	3.50535
SNRNP200	0.118791	1.02334	4.62524	5.97816e-06	0.000136774	3.50078
LINC00266-1	0.114448	1.06017	4.62452	5.99729e-06	0.000137075	3.49776
LOC102724156	-0.163903	0.996069	-4.62419	6.00613e-06	0.00013714	3.49637
SHISA5	-0.0789584	0.985955	-4.62299	6.03826e-06	0.000137736	3.49133
COPS5	-0.110184	0.945775	-4.62226	6.05801e-06	0.000138049	3.48825
PCDH12	-0.120785	1.00041	-4.62085	6.09596e-06	0.00013877	3.48235
C21orf49	0.13437	0.895719	4.62064	6.10179e-06	0.00013877	3.48144
STX12	-0.0719853	0.960005	-4.61939	6.13558e-06	0.0001394	3.47623
VPS9D1-AS1	0.0907147	1.04074	4.61849	6.16018e-06	0.00013982	3.47245
NDFIP1	-0.193352	0.992479	-4.6181	6.17102e-06	0.000139927	3.47079
CEP350	0.134351	1.0441	4.61615	6.22463e-06	0.000141003	3.46262
PRKCG	-0.278737	1.007	-4.61334	6.30268e-06	0.00014263	3.45085
LINC00472	0.118127	1.06861	4.61249	6.32644e-06	0.000143026	3.4473
TM2D3	-0.130699	0.951962	-4.61213	6.33675e-06	0.000143118	3.44576
HMGB3P1	-0.144512	0.968755	-4.61143	6.35628e-06	0.000143174	3.44285
RBM41	0.0898847	1.04414	4.61142	6.35676e-06	0.000143174	3.44278
PPEF1	-0.440967	1.03066	-4.61137	6.35802e-06	0.000143174	3.4426
RARA-AS1	-0.120556	0.982623	-4.61113	6.36473e-06	0.000143184	3.4416
DNAJC18	-0.127677	0.998194	-4.61047	6.38355e-06	0.000143467	3.43881
FLJ41455	0.195426	1.08614	4.61022	6.39059e-06	0.000143484	3.43777
CTNNBIP1	-0.10294	0.966397	-4.60781	6.45916e-06	0.000144882	3.42769
NPTXR	-0.157037	1.01011	-4.60706	6.48081e-06	0.000145225	3.42453
MARCH4	-0.242621	1.01733	-4.60652	6.49624e-06	0.000145417	3.42229
PELI2	0.0897459	0.977198	4.60632	6.5021e-06	0.000145417	3.42144
GDI1	-0.0641477	0.967991	-4.60608	6.50888e-06	0.000145426	3.42045
ARFIP2	-0.0729189	0.963393	-4.60582	6.51655e-06	0.000145456	3.41934
MPV17	-0.0695941	0.970972	-4.6054	6.52865e-06	0.000145584	3.41759
PIANP	-0.220123	1.02811	-4.60501	6.53996e-06	0.000145694	3.41595
LOC102724537	0.0726526	0.995116	4.6043	6.56042e-06	0.000146008	3.413
KRT4	0.0569159	0.901449	4.60407	6.5672e-06	0.000146016	3.41203
REV1	0.0750901	1.028	4.60324	6.59148e-06	0.000146324	3.40854
TIMM23	-0.0995724	0.854577	-4.60291	6.60094e-06	0.000146324	3.40719
HSPA14	-0.087878	0.969213	-4.60281	6.60411e-06	0.000146324	3.40674
CHP1	-0.179307	1.02923	-4.60272	6.60661e-06	0.000146324	3.40638
SAMSN1	0.222638	1.10232	4.60193	6.62981e-06	0.000146696	3.40307
GAS5-AS1	0.074434	0.852344	4.60091	6.65978e-06	0.000147069	3.39881
NDUFA6	-0.0878291	0.962313	-4.60089	6.66031e-06	0.000147069	3.39874
LOC101928927	-0.102835	0.996495	-4.6006	6.66902e-06	0.000147069	3.3975
SERTM1	-0.346869	0.930208	-4.60048	6.67238e-06	0.000147069	3.39703
KIF21B	-0.219046	1.00438	-4.60023	6.67986e-06	0.000147092	3.39597
LOC81691	-0.138933	0.949969	-4.59994	6.68838e-06	0.000147138	3.39477
SOX2	0.14034	0.981635	4.59933	6.70648e-06	0.000147394	3.39221
DNAJC19	-0.116109	0.949592	-4.59903	6.71562e-06	0.000147454	3.39093
CRTAP	0.13999	1.07019	4.59821	6.73981e-06	0.000147843	3.38753
MIR6824	0.169069	1.0802	4.59693	6.77814e-06	0.000148541	3.38218
CXorf36	0.105505	1.03365	4.5962	6.80021e-06	0.000148882	3.37911
LOC101929529	0.0731823	1.00101	4.59566	6.81645e-06	0.000149095	3.37686
CACNA1B	-0.135383	0.955913	-4.59532	6.82678e-06	0.000149119	3.37543
MAZ	-0.14123	1.02002	-4.59501	6.83619e-06	0.000149119	3.37413
BTN3A1	0.0985339	1.03701	4.59498	6.83708e-06	0.000149119	3.374
TMEM246	-0.17558	0.910896	-4.5947	6.84541e-06	0.000149158	3.37285
ANKRD23	0.133927	1.05806	4.59165	6.93855e-06	0.000150929	3.3601
OPA1	-0.102137	0.985633	-4.5916	6.93986e-06	0.000150929	3.35992
FBXW9	-0.13822	1.01375	-4.5901	6.98611e-06	0.00015169	3.35365
ZMAT2	-0.147566	0.986248	-4.59004	6.98814e-06	0.00015169	3.35337
TBL1X	0.159512	1.03376	4.58945	7.00619e-06	0.000151938	3.35094
PTPN12	0.0657792	0.933105	4.58916	7.01522e-06	0.00015199	3.34972
RP11-215H22.1	-0.244863	0.944164	-4.58893	7.02251e-06	0.000152004	3.34874
FCRLA	0.0484904	0.883934	4.58864	7.03138e-06	0.000152052	3.34755
SEPSECS-AS1	0.143766	1.06615	4.58801	7.05092e-06	0.000152331	3.34493
ARHGDIA	-0.142219	1.01312	-4.58772	7.05998e-06	0.000152382	3.34372
LINC00950	-0.0965043	0.99375	-4.58726	7.07453e-06	0.000152429	3.34177
LINC00441	0.0460417	0.865305	4.58723	7.07548e-06	0.000152429	3.34165
CD84	0.143955	0.855841	4.58672	7.0913e-06	0.000152626	3.33954
SLC7A2	0.295043	1.07652	4.58556	7.12772e-06	0.000153266	3.3347
AK5	-0.173775	0.966019	-4.58456	7.1593e-06	0.000153801	3.33053
LRRC47	-0.102011	0.95442	-4.58322	7.20163e-06	0.000154565	3.32497
AK6	-0.103135	0.956899	-4.5828	7.21512e-06	0.000154703	3.3232
SCG2	-0.26781	0.979762	-4.5826	7.22161e-06	0.000154703	3.32235
ATP6AP1	-0.159758	0.952481	-4.58198	7.24145e-06	0.000154897	3.31976
PSD2	0.177684	1.04481	4.58189	7.24419e-06	0.000154897	3.3194
NDUFB5	-0.0921868	0.942499	-4.58124	7.26512e-06	0.0001552	3.31668
GBAP1	-0.0533239	0.860124	-4.58008	7.30232e-06	0.000155849	3.31186
TRAF3IP2-AS1	0.0555726	0.985504	4.5797	7.31458e-06	0.000155896	3.31028
RP5-1102E8.3	0.108701	1.04266	4.57959	7.31818e-06	0.000155896	3.30981
NOMO3	0.173026	1.07278	4.57928	7.32799e-06	0.00015596	3.30855
OPA3	-0.0543254	0.916941	-4.57891	7.34018e-06	0.000156074	3.30698
FAM110C	-0.27227	1.05494	-4.57727	7.39346e-06	0.000156956	3.30015
NUTF2	-0.0733727	0.984714	-4.57721	7.39538e-06	0.000156956	3.29991
C1orf110	0.082424	0.750449	4.5761	7.4317e-06	0.000157581	3.29528
ATF7IP	0.0837845	1.01714	4.57589	7.43858e-06	0.000157581	3.29441
STX10	0.0845531	1.01428	4.57411	7.49724e-06	0.000158646	3.287
TLR3	0.12942	1.00897	4.57394	7.50274e-06	0.000158646	3.28631
LINC00324	0.0955611	0.844433	4.57218	7.56135e-06	0.000159738	3.27896
CTC-471C19.1	-0.372116	1.11616	-4.57182	7.57312e-06	0.000159839	3.27749
LOC101929143	0.284033	1.08436	4.57097	7.60179e-06	0.000160296	3.27393
VAC14-AS1	0.337539	1.18053	4.57029	7.6245e-06	0.000160596	3.27111
LOC101929078	0.0725412	1.01181	4.57011	7.63057e-06	0.000160596	3.27036
WDR18	-0.103466	0.970015	-4.5696	7.6477e-06	0.000160596	3.26824
SAR1A	-0.301133	1.08757	-4.56959	7.64815e-06	0.000160596	3.26819
TXNDC15	-0.0717961	0.973325	-4.5695	7.65109e-06	0.000160596	3.26783
RAB11A	-0.122605	0.951686	-4.56904	7.66654e-06	0.000160773	3.26592
ITPRIPL2	0.131699	1.06704	4.56776	7.71009e-06	0.000161538	3.26058
MRPL11	-0.10497	0.980866	-4.56748	7.71949e-06	0.000161587	3.25943
XKR4	-0.189581	0.996935	-4.56656	7.75063e-06	0.00016209	3.25563
HIGD1A	-0.103398	0.958622	-4.56633	7.75851e-06	0.000162107	3.25467
IGF1	-0.167586	0.959206	-4.56586	7.77485e-06	0.0001623	3.25268
CLEC4E	0.225793	0.956295	4.56544	7.78927e-06	0.000162453	3.25094
CHMP2A	-0.0734338	0.968013	-4.56474	7.81315e-06	0.000162802	3.24805
MTX2	-0.145374	0.929459	-4.56188	7.91205e-06	0.000164713	3.23618
ITGB8	0.188573	1.10372	4.5615	7.9255e-06	0.000164724	3.23458
PTH2	-0.131137	1.03435	-4.56114	7.93791e-06	0.000164724	3.2331
TTC5	-0.0789596	0.988363	-4.56108	7.94015e-06	0.000164724	3.23283
UBALD2	0.109002	1.03883	4.56104	7.94139e-06	0.000164724	3.23269
RIIAD1	-0.201851	0.975741	-4.56065	7.9549e-06	0.000164855	3.23108
NRAS	-0.0980755	0.991841	-4.56018	7.97145e-06	0.000164898	3.22912
SHANK2	-0.104732	0.888222	-4.56004	7.97646e-06	0.000164898	3.22853
GLRX5	-0.0857058	0.977275	-4.55998	7.97857e-06	0.000164898	3.22828
HSPA13	-0.153832	0.995371	-4.55778	8.05627e-06	0.000166353	3.21913
MEIS3	-0.169151	0.990257	-4.55706	8.08172e-06	0.000166629	3.21616
TDRD6	0.25683	1.16101	4.55699	8.08421e-06	0.000166629	3.21587
WDR7	-0.059125	0.829837	-4.55592	8.12221e-06	0.000167262	3.21144
EIF6	-0.0981809	0.984341	-4.55532	8.1437e-06	0.000167554	3.20895
RP11-533E19.7	0.165211	1.0472	4.55447	8.17429e-06	0.000168032	3.20541
ABCD1P2	-0.1331	0.99246	-4.55397	8.19207e-06	0.000168107	3.20336
LOC284578	-0.175248	0.944207	-4.55372	8.20105e-06	0.000168107	3.20233
LOC93444	0.066778	0.7721	4.5537	8.20188e-06	0.000168107	3.20223
NSDHL	-0.106877	0.98691	-4.55355	8.20733e-06	0.000168107	3.20161
PSMB5	-0.0986547	0.964308	-4.55314	8.22217e-06	0.00016818	3.1999
TAZ	0.119293	1.03298	4.55304	8.22559e-06	0.00016818	3.19951
BC043355	0.110605	1.01243	4.55217	8.25738e-06	0.000168679	3.19587
TUBB	-0.136496	0.973379	-4.55169	8.27465e-06	0.000168881	3.1939
NETO2	-0.328365	1.10739	-4.55137	8.28613e-06	0.000168965	3.19259
SMAD5	0.128474	1.06236	4.55101	8.29922e-06	0.000169081	3.1911
COG6	-0.0610454	0.887615	-4.54992	8.33931e-06	0.000169746	3.18656
KRT79	-0.105469	1.01175	-4.54924	8.36434e-06	0.000170105	3.18373
SRGN	0.28334	1.17634	4.54849	8.39191e-06	0.000170514	3.18062
AR	0.168068	0.975758	4.5482	8.40226e-06	0.000170573	3.17946
DHRS7B	-0.149059	0.964015	-4.54692	8.4498e-06	0.000171386	3.17414
NDUFA11	-0.06405	0.989825	-4.54522	8.5132e-06	0.000172519	3.16709
DLK2	-0.226358	1.03447	-4.54489	8.52545e-06	0.000172568	3.16573
TAF15	0.0949554	1.04572	4.54475	8.53073e-06	0.000172568	3.16515
BC065766	0.205251	1.03372	4.54388	8.56308e-06	0.000173026	3.16158
ENOPH1	-0.092018	0.957624	-4.54362	8.57316e-06	0.000173026	3.16047
NWD2	-0.369836	1.06832	-4.54354	8.57605e-06	0.000173026	3.16015
SLC25A26	-0.149581	0.976518	-4.54309	8.59288e-06	0.000173213	3.1583
RPS6KA6	-0.139493	0.925241	-4.54266	8.60921e-06	0.000173389	3.15651
MFHAS1	0.136414	1.07177	4.54175	8.64345e-06	0.000173926	3.15276
TMEM70	-0.165574	0.988752	-4.54079	8.68014e-06	0.000174511	3.14877
SDHAF1	-0.0867751	0.971126	-4.54056	8.6887e-06	0.000174529	3.14784
PLEKHG5	-0.100561	1.02217	-4.53846	8.76933e-06	0.000175994	3.13913
LRCH3	0.0920185	0.997958	4.5378	8.79468e-06	0.000176348	3.1364
ZNHIT3	-0.124553	0.949431	-4.5373	8.81399e-06	0.000176581	3.13434
CWC27	0.0779721	1.02629	4.53508	8.90012e-06	0.00017815	3.12516
ATPIF1	-0.0853966	0.982014	-4.53305	8.97965e-06	0.000179585	3.11677
EXOC7	-0.0523611	0.941809	-4.53202	9.01993e-06	0.000180233	3.11255
LOC100289092	-0.104036	1.01657	-4.531	9.06026e-06	0.000180881	3.10834
VPS26B	-0.120371	0.995262	-4.53074	9.07062e-06	0.00018093	3.10727
PACSIN1	-0.259902	1.05802	-4.53012	9.09556e-06	0.00018127	3.10468
HSPBP1	-0.124173	0.974077	-4.52862	9.15535e-06	0.000182302	3.0985
DISP2	-0.130597	0.935399	-4.52828	9.16882e-06	0.000182412	3.09711
ELFN2	-0.116162	0.947627	-4.52807	9.17753e-06	0.000182426	3.09622
TMEM14B	-0.0933176	0.954569	-4.52768	9.1931e-06	0.000182551	3.09462
MCHR1	-0.383047	1.10945	-4.52751	9.19975e-06	0.000182551	3.09394
ZNF558	0.113491	1.02335	4.52574	9.27154e-06	0.000183688	3.08661
MARK1	-0.115237	0.981556	-4.5257	9.27311e-06	0.000183688	3.08645
CCNY	-0.0759979	0.937914	-4.52433	9.32868e-06	0.000184629	3.08081
C17orf100	-0.158405	0.989745	-4.52303	9.38194e-06	0.000185522	3.07544
MCM8	0.0689828	1.06418	4.52228	9.41272e-06	0.00018597	3.07235
LRP11	-0.102312	0.947828	-4.52122	9.45647e-06	0.000186673	3.06798
TRDMT1	0.0722088	0.89397	4.52024	9.49694e-06	0.000187311	3.06396
TNPO1	0.0807554	1.02745	4.51956	9.52519e-06	0.000187706	3.06115
GSPT2	-0.142025	0.950527	-4.51887	9.55417e-06	0.000188115	3.05829
RNF169	0.076644	1.03456	4.51819	9.58261e-06	0.000188513	3.05549
AK090844	0.144117	1.06701	4.51733	9.61866e-06	0.00018906	3.05195
COX5A	-0.171415	0.989665	-4.51564	9.68967e-06	0.000190201	3.04501
PCDHAC2	-0.316997	1.06924	-4.51539	9.70046e-06	0.000190201	3.04396
TUSC3	-0.2241	1.00081	-4.51536	9.70169e-06	0.000190201	3.04384
PLXNA1	-0.143036	1.00572	-4.51492	9.7201e-06	0.000190399	3.04206
SST	-0.41621	0.963923	-4.51223	9.83507e-06	0.000192486	3.03097
ZNF329	-0.0894114	0.983093	-4.51068	9.90191e-06	0.000193629	3.02458
CA4	-0.269762	1.02921	-4.50996	9.93288e-06	0.000194069	3.02164
CDK2	0.116228	0.893518	4.50975	9.94208e-06	0.000194083	3.02077
SRRD	-0.0986436	0.974702	-4.5085	9.99616e-06	0.000194822	3.01565
LINC01094	0.548647	1.36136	4.50836	1.00026e-05	0.000194822	3.01505
FLOT2	-0.129795	1.01898	-4.50829	1.00055e-05	0.000194822	3.01477
TASP1	-0.185528	1.04306	-4.50753	1.00386e-05	0.0001953	3.01166
TNXA	0.137559	1.06691	4.50733	1.00476e-05	0.00019531	3.01081
ARHGAP29	0.110486	0.99588	4.50692	1.00656e-05	0.000195492	3.00913
RIPK2	0.0907651	1.02441	4.50653	1.00826e-05	0.000195566	3.00754
NBPF10	0.11643	1.02447	4.50644	1.00864e-05	0.000195566	3.00718
SNCA	-0.226209	0.995827	-4.50624	1.00955e-05	0.000195575	3.00633
ANKRD34A	-0.202723	0.948936	-4.50599	1.01063e-05	0.00019562	3.00532
SNRPD1	-0.089228	0.962695	-4.50473	1.01621e-05	0.000196532	3.00014
CALY	-0.224022	0.911096	-4.50409	1.01902e-05	0.00019691	2.99753
C3orf17	-0.114418	0.989508	-4.50296	1.02405e-05	0.000197715	2.99289
SPTBN2	-0.164895	0.91636	-4.50188	1.02889e-05	0.000198482	2.98844
MS4A7	0.326374	1.27409	4.5	1.03734e-05	0.000199943	2.98073
LOC101928565	0.0384345	0.82492	4.49869	1.0433e-05	0.000200818	2.97533
CHMP4B	-0.118316	0.990398	-4.49848	1.04422e-05	0.000200818	2.9745
CD19	0.0565837	0.950506	4.49832	1.04495e-05	0.000200818	2.97384
FMO2	0.228386	1.13385	4.49823	1.04539e-05	0.000200818	2.97345
RP11-48B3.4	-0.152472	1.00184	-4.49795	1.04665e-05	0.000200887	2.97231
TUBGCP2	-0.063312	0.996895	-4.49775	1.04756e-05	0.000200887	2.97149
ZNF575	-0.103897	0.976364	-4.49757	1.04838e-05	0.000200887	2.97075
CENPI	0.0412648	0.842195	4.4954	1.05835e-05	0.000202627	2.96183
UBL7	-0.13516	0.965497	-4.49487	1.06079e-05	0.000202848	2.95966
LOC439911	0.123319	1.04142	4.49476	1.06128e-05	0.000202848	2.95923
AGAP2	-0.165613	0.981737	-4.49386	1.06546e-05	0.000203478	2.95552
ANKRD44-IT1	0.0406344	0.879191	4.49282	1.07025e-05	0.000204223	2.95129
B2M	0.105918	1.0536	4.4899	1.08394e-05	0.000206662	2.93932
RNMT	-0.196015	1.07342	-4.48903	1.08804e-05	0.000207271	2.93576
RASAL1	-0.149006	1.00258	-4.48758	1.09492e-05	0.000208408	2.92982
ATP6V0A1	-0.179074	0.989288	-4.48731	1.09622e-05	0.000208482	2.9287
ACP1	-0.12911	0.91758	-4.48624	1.10133e-05	0.00020928	2.92432
COX7A2	-0.0816148	0.963006	-4.48592	1.10286e-05	0.000209398	2.923
MAPK8IP2	-0.165974	0.97765	-4.48288	1.11751e-05	0.000212003	2.91057
GPRIN1	-0.213494	0.89761	-4.48225	1.12059e-05	0.00021241	2.90798
EBI3	0.152842	1.0668	4.48192	1.12219e-05	0.000212537	2.90664
RQCD1	-0.0595058	0.84987	-4.48131	1.12516e-05	0.000212925	2.90414
ARF5	-0.146412	0.982533	-4.48105	1.1264e-05	0.000212983	2.90311
COPS3	-0.131032	0.94255	-4.48009	1.13111e-05	0.000213697	2.89917
CEP128	0.0591271	0.813571	4.47948	1.13412e-05	0.000214088	2.89667
STMN2	-0.206877	0.89901	-4.47786	1.1421e-05	0.000215418	2.89006
CASP7	0.156686	1.042	4.47701	1.14635e-05	0.000216041	2.88656
RP11-466A19.8	0.0460278	0.820828	4.47282	1.16737e-05	0.000219712	2.86944
SLC32A1	-0.440401	1.06802	-4.47256	1.16869e-05	0.000219712	2.86838
SLC5A3	0.240215	1.15644	4.47238	1.16956e-05	0.000219712	2.86768
FAM216A	-0.169713	0.933748	-4.47236	1.16967e-05	0.000219712	2.86759
HRASLS	-0.182491	1.00007	-4.47196	1.1717e-05	0.00021989	2.86595
ZNF106	0.0844141	1.02267	4.4718	1.17254e-05	0.00021989	2.86528
PRMT6	-0.19555	0.91516	-4.47125	1.17533e-05	0.000220232	2.86304
OXCT1	-0.174028	0.956475	-4.47044	1.17945e-05	0.000220823	2.85975
HOXB1	0.0627569	0.960111	4.46988	1.18233e-05	0.000221182	2.85745
CEP112	0.0596891	0.947948	4.46969	1.18331e-05	0.000221184	2.85667
FLJ22184	-0.143656	0.955427	-4.46933	1.18513e-05	0.000221344	2.85522
ZKSCAN2	-0.0822481	0.961383	-4.46862	1.18878e-05	0.000221845	2.85232
TSTD1	-0.21545	0.943524	-4.46825	1.19069e-05	0.000222019	2.85081
ASH2L	-0.110044	0.977117	-4.46788	1.19262e-05	0.000222197	2.84929
RUNDC1	-0.12453	0.964757	-4.46735	1.19537e-05	0.00022232	2.84711
CCDC141	0.0483433	0.914688	4.46719	1.19616e-05	0.00022232	2.84649
NT5C3B	-0.0883831	0.981814	-4.46719	1.19619e-05	0.00022232	2.84647
LOC101927157	0.0680789	1.01058	4.46689	1.19772e-05	0.00022234	2.84526
TSPYL5	-0.15328	0.8991	-4.46679	1.19824e-05	0.00022234	2.84485
ZCCHC6	0.0779497	1.02464	4.46641	1.2002e-05	0.000222523	2.84332
CLDN9	0.136689	1.05768	4.4655	1.20496e-05	0.000223225	2.83958
RAPGEFL1	-0.143245	0.954044	-4.46472	1.20904e-05	0.000223799	2.8364
C1orf216	-0.179938	0.93536	-4.46338	1.21605e-05	0.000224916	2.83095
RP11-654A16.3	0.0674399	1.02272	4.46257	1.22033e-05	0.00022538	2.82764
CDC40	-0.163565	1.00802	-4.46253	1.22053e-05	0.00022538	2.82749
HSPB8	0.235592	1.14759	4.46185	1.22415e-05	0.000225866	2.8247
BEX5	-0.197896	0.897955	-4.46068	1.23033e-05	0.000226789	2.81996
MCAT	-0.177348	0.955202	-4.46053	1.23114e-05	0.000226789	2.81934
C22orf29	-0.132847	0.996882	-4.46027	1.23252e-05	0.000226861	2.81828
C3orf80	-0.303623	0.967655	-4.46005	1.23369e-05	0.000226893	2.81739
SMS	-0.124503	0.934437	-4.45963	1.23594e-05	0.000227125	2.81567
GNPTAB	-0.0881534	0.834208	-4.45941	1.23714e-05	0.000227163	2.81476
LOC100505564	0.0453953	0.859375	4.45868	1.24105e-05	0.00022738	2.81179
SLC6A17	-0.269627	1.06649	-4.45866	1.24112e-05	0.00022738	2.81173
MED19	-0.0808488	0.982171	-4.45863	1.2413e-05	0.00022738	2.8116
NDUFA13	-0.0906043	0.963365	-4.45777	1.24595e-05	0.000228049	2.80807
PPP2R1A	-0.118265	0.932296	-4.45738	1.24801e-05	0.000228243	2.80652
HMP19	-0.209281	0.925686	-4.45672	1.25161e-05	0.000228719	2.80381
CNOT2	0.0523874	0.949273	4.45574	1.2569e-05	0.000229501	2.79984
LINC00263	0.261898	1.15156	4.45363	1.26842e-05	0.00023142	2.79124
CHCHD2	-0.100159	0.938601	-4.45247	1.27478e-05	0.000232251	2.78653
DUSP26	-0.0980361	0.972002	-4.45243	1.275e-05	0.000232251	2.78637
FAM20C	0.0723273	1.0003	4.4498	1.28954e-05	0.000234713	2.77569
SHF	-0.183884	1.00303	-4.44817	1.2987e-05	0.000236191	2.76902
GPR22	-0.215442	0.928584	-4.44732	1.30344e-05	0.00023668	2.76559
CEP41	-0.0652182	0.8892	-4.44732	1.30345e-05	0.00023668	2.76558
KIF17	-0.198778	0.960643	-4.4455	1.31369e-05	0.00023835	2.75821
ARHGEF1	0.104338	1.03333	4.44525	1.31515e-05	0.000238425	2.75717
NOTCH2NL	0.227681	1.08348	4.44505	1.31625e-05	0.000238435	2.75638
DNHD1	0.0860224	0.948263	4.44485	1.31743e-05	0.000238461	2.75554
SYT8	-0.0528467	0.982108	-4.44392	1.32268e-05	0.000239071	2.75179
COL27A1	0.14619	0.89381	4.44389	1.32289e-05	0.000239071	2.75164
ATP13A2	-0.136035	0.937655	-4.44104	1.33923e-05	0.000241832	2.74009
LOC101929413	0.0175487	0.523841	4.44079	1.34067e-05	0.000241902	2.73907
BCAS2	-0.128932	0.957258	-4.44021	1.34404e-05	0.000242192	2.73671
LCA5	0.107662	1.04966	4.44012	1.34457e-05	0.000242192	2.73634
YAP1	0.239067	1.07007	4.43983	1.3462e-05	0.000242192	2.7352
ERP29	-0.103654	0.99716	-4.43978	1.34651e-05	0.000242192	2.73498
FEN1	-0.170972	0.972968	-4.43909	1.35052e-05	0.000242722	2.73218
SYNC	0.191863	1.05948	4.43873	1.35264e-05	0.000242877	2.7307
SZT2	0.0591019	1.03672	4.43852	1.35385e-05	0.000242877	2.72986
TUBB4A	-0.135135	0.960043	-4.4384	1.35457e-05	0.000242877	2.72936
NELL1	-0.174126	1.03277	-4.43772	1.35851e-05	0.000243394	2.72662
LINC01343	0.0487449	1.01105	4.43634	1.3666e-05	0.000244651	2.72104
LRP4	0.214165	1.04308	4.43613	1.36787e-05	0.000244687	2.72016
MIEF2	-0.14485	0.975636	-4.43526	1.37299e-05	0.000245411	2.71664
MGA	0.0851559	1.03785	4.43435	1.37836e-05	0.000246094	2.71296
ZBTB34	0.129987	1.01903	4.43425	1.37896e-05	0.000246094	2.71256
BMS1P20	-0.118098	1.05373	-4.43368	1.38237e-05	0.000246509	2.71023
LOC158434	0.216706	1.11359	4.4334	1.38402e-05	0.000246613	2.7091
ICA1L	-0.0844751	0.979563	-4.43226	1.39081e-05	0.000247622	2.7045
TPBGL	-0.224201	1.0405	-4.43209	1.39185e-05	0.000247622	2.70379
ASB9	0.0492379	1.01586	4.43157	1.39494e-05	0.000247894	2.70171
NAT8	0.0508848	0.86861	4.43112	1.39765e-05	0.000247894	2.69988
C11orf87	-0.317255	1.06612	-4.43106	1.39804e-05	0.000247894	2.69962
AHRR	-0.262086	1.01018	-4.43084	1.39933e-05	0.000247894	2.69875
TRUB2	-0.0937041	0.980235	-4.43082	1.39946e-05	0.000247894	2.69866
TMEM39A	0.096043	1.07411	4.43059	1.40088e-05	0.000247894	2.69771
STK32C	-0.13093	0.968473	-4.43057	1.40097e-05	0.000247894	2.69765
KMT2A	0.0754438	0.998326	4.43026	1.40282e-05	0.000248031	2.6964
PAXBP1	0.114479	1.05174	4.43007	1.40402e-05	0.000248051	2.6956
AP1M1	-0.131126	0.992509	-4.42963	1.40667e-05	0.00024814	2.69383
ROBO2	-0.217945	1.01504	-4.42962	1.40669e-05	0.00024814	2.69381
KRI1	0.10841	1.04008	4.4294	1.40802e-05	0.000248183	2.69292
DTD1	-0.066414	0.779782	-4.42919	1.40931e-05	0.000248218	2.69206
RRAGC	0.0681025	1.03681	4.42873	1.41214e-05	0.000248525	2.69017
DMRTC1	-0.153126	1.01369	-4.42704	1.42244e-05	0.000249897	2.68333
MIR4745	0.140705	1.0455	4.42699	1.42274e-05	0.000249897	2.68313
PABPN1	0.0901542	1.01134	4.42689	1.42334e-05	0.000249897	2.68273
BMP2K	0.10547	1.05966	4.42673	1.4243e-05	0.000249897	2.6821
TRIB3	-0.109995	0.872698	-4.42621	1.42749e-05	0.000250264	2.68
TGIF1	0.227514	1.02915	4.4246	1.43744e-05	0.000251817	2.67345
HAPLN1	-0.186479	1.02484	-4.42437	1.43883e-05	0.000251867	2.67254
LOC100131262	-0.0839636	0.984703	-4.42385	1.44202e-05	0.00025215	2.67046
MCM3AP-AS1	0.104612	1.03361	4.42361	1.44354e-05	0.00025215	2.66947
PLEKHH2	0.186464	1.10709	4.42358	1.44375e-05	0.00025215	2.66933
UBR5	0.0734228	1.02219	4.42337	1.44506e-05	0.000252185	2.66848
SULT4A1	-0.219285	0.941672	-4.42279	1.44862e-05	0.000252615	2.66616
CROT	-0.123844	1.04542	-4.42248	1.45058e-05	0.000252763	2.66489
KHDC1	-0.164752	1.00883	-4.42166	1.45567e-05	0.000253051	2.66159
SERPINI1	-0.209459	0.951118	-4.42161	1.45602e-05	0.000253051	2.66137
SLIT3	-0.148832	1.03032	-4.42154	1.45641e-05	0.000253051	2.66111
CALB1	-0.403666	0.998882	-4.4215	1.45666e-05	0.000253051	2.66095
ASB16	-0.102189	1.03158	-4.41994	1.46645e-05	0.0002544	2.65465
SV2B	-0.157456	0.966511	-4.41991	1.46664e-05	0.0002544	2.65452
PPM1H	-0.176962	1.0156	-4.41947	1.46943e-05	0.00025469	2.65273
AMOT	0.0647284	0.723841	4.41891	1.47296e-05	0.000255109	2.65047
SYF2	0.0730147	0.943245	4.41733	1.483e-05	0.000256652	2.64409
TAGLN3	-0.18503	0.913792	-4.41649	1.48836e-05	0.000257386	2.64069
PAXIP1OS	0.169595	1.10149	4.41592	1.49199e-05	0.000257819	2.63839
MEAF6	-0.128243	0.970308	-4.41558	1.49419e-05	0.000258005	2.637
ARSK	0.0720368	1.03394	4.41523	1.49644e-05	0.000258085	2.63559
DOCK3	-0.173581	0.932569	-4.41515	1.49691e-05	0.000258085	2.63529
NAT14	-0.124074	0.996416	-4.41442	1.50163e-05	0.000258654	2.63233
HPCAL4	-0.202944	0.961643	-4.41429	1.50247e-05	0.000258654	2.6318
STK38	0.075894	0.917281	4.41191	1.51789e-05	0.000261112	2.62219
KIAA1715	-0.103099	0.973892	-4.40887	1.53779e-05	0.000264289	2.60994
IARS	-0.12559	0.967312	-4.40874	1.53867e-05	0.000264289	2.6094
IQUB	0.100754	0.918603	4.40734	1.54791e-05	0.000265675	2.60377
MRPS23	-0.132223	0.947917	-4.40685	1.55119e-05	0.000265812	2.60177
HPCA	-0.22642	0.938366	-4.40675	1.55182e-05	0.000265812	2.60139
POMGNT2	-0.134081	0.939461	-4.4067	1.55219e-05	0.000265812	2.60117
VNN1	0.0400527	0.845848	4.40608	1.55629e-05	0.000266316	2.59868
ZNF207	0.0712627	1.00807	4.405	1.56354e-05	0.000267162	2.59431
RCN2	-0.11321	0.965271	-4.40499	1.56357e-05	0.000267162	2.59429
AREL1	-0.0472269	0.827872	-4.40435	1.56785e-05	0.000267692	2.59172
TMEM133	0.185978	1.04326	4.40217	1.58257e-05	0.000269866	2.58293
ZHX1-C8orf76	0.0947468	0.908418	4.40212	1.58293e-05	0.000269866	2.58271
CGN	0.178768	1.05917	4.40092	1.59105e-05	0.000271046	2.5779
KCNRG	0.0863869	1.03179	4.40017	1.59617e-05	0.000271717	2.57488
BATF3	-0.124394	1.00859	-4.3986	1.60695e-05	0.000273307	2.56854
NAV2	0.0960026	0.967006	4.39839	1.6084e-05	0.000273307	2.56769
ASL	-0.123014	0.983298	-4.39829	1.6091e-05	0.000273307	2.56729
FDFT1	0.139193	1.08751	4.39797	1.6113e-05	0.000273324	2.566
RNFT2	-0.106633	0.877036	-4.39775	1.61276e-05	0.000273324	2.56515
ZNRD1-AS1	0.0725888	0.928353	4.39775	1.61278e-05	0.000273324	2.56514
ARL14EP	-0.092882	0.978518	-4.39754	1.61423e-05	0.000273368	2.56429
AK8	-0.127364	1.03785	-4.39689	1.61872e-05	0.000273925	2.56168
AK026714	0.189127	1.06244	4.39423	1.63722e-05	0.000276851	2.55098
EIF3E	0.0581827	1.02893	4.39301	1.64583e-05	0.000278101	2.54605
ZNF629	-0.0698199	0.982809	-4.39258	1.64886e-05	0.000278408	2.54432
LOC727820	0.0978138	0.958796	4.39215	1.65188e-05	0.000278444	2.5426
DAGLA	-0.176369	0.910379	-4.39209	1.65231e-05	0.000278444	2.54235
C1orf95	-0.13018	0.894573	-4.39203	1.65273e-05	0.000278444	2.54212
DUSP6	-0.243002	1.04445	-4.39134	1.65758e-05	0.000279056	2.53936
GNG12	0.200136	1.10619	4.39021	1.66559e-05	0.000279937	2.53482
TBC1D22B	-0.12035	1.09212	-4.39011	1.6663e-05	0.000279937	2.53442
RAB29	0.118662	1.07284	4.39009	1.66648e-05	0.000279937	2.53432
LRRC37BP1	-0.12924	0.995939	-4.38743	1.68548e-05	0.000282831	2.52365
CD302	0.20628	1.04805	4.38717	1.68736e-05	0.000282831	2.5226
LRRTM1	-0.228678	0.942995	-4.38704	1.68832e-05	0.000282831	2.52207
HLA-DRA	0.411604	1.24771	4.38699	1.68865e-05	0.000282831	2.52188
ZNF473	-0.0976187	1.02738	-4.38588	1.69669e-05	0.000283969	2.51742
LOC101927451	0.15911	1.0629	4.3856	1.69874e-05	0.000284105	2.51628
RICTOR	0.0990894	1.04584	4.38448	1.70683e-05	0.000285145	2.51181
CHMP1A	-0.0732066	0.984739	-4.3844	1.70745e-05	0.000285145	2.51147
LOC100996693	-0.075492	1.01378	-4.3824	1.72211e-05	0.000287152	2.50343
PNOC	-0.456834	1.26488	-4.38209	1.72438e-05	0.000287152	2.50219
REL	0.109025	1.00779	4.38208	1.72447e-05	0.000287152	2.50214
LOC100507557	-0.147076	0.967278	-4.38207	1.72449e-05	0.000287152	2.50213
KCNV1	-0.333836	1.05404	-4.38188	1.72592e-05	0.000287181	2.50135
IL17RB	0.286131	1.10813	4.3811	1.73166e-05	0.000287926	2.49823
FAM49A	-0.216144	1.01439	-4.38006	1.73936e-05	0.000288901	2.49406
PTDSS1	-0.121539	0.971565	-4.37997	1.74005e-05	0.000288901	2.49368
RP4-539M6.21	0.0573558	1.01297	4.37937	1.74451e-05	0.000289431	2.49128
RELA	0.145939	1.04426	4.37909	1.7466e-05	0.000289568	2.49015
CXorf30	0.142737	0.947379	4.37856	1.75051e-05	0.000290006	2.48805
METTL10	-0.129954	0.992724	-4.37805	1.75435e-05	0.000290229	2.48598
RUNDC3A	-0.121692	0.940096	-4.37804	1.75439e-05	0.000290229	2.48596
SCN2B	-0.244821	0.97075	-4.37711	1.76134e-05	0.000291149	2.48224
HIST1H4A	0.0381933	0.787018	4.37696	1.7625e-05	0.000291149	2.48162
LOC102724814	0.0600368	0.787903	4.37609	1.76901e-05	0.000291974	2.47816
TGFBR3	0.221787	1.04525	4.37596	1.77004e-05	0.000291974	2.47761
EPHA10	-0.0620799	0.792275	-4.37445	1.78144e-05	0.000293642	2.47157
LOC100996724	0.13805	1.08301	4.37308	1.79183e-05	0.000295143	2.4661
TRAP1	-0.046845	0.876669	-4.37251	1.79622e-05	0.000295653	2.4638
MRPL15	-0.176499	0.964739	-4.37097	1.80805e-05	0.000297386	2.45763
TGFB1I1	0.2444	1.13704	4.37021	1.8139e-05	0.000298134	2.45459
PMM1	-0.114531	0.965957	-4.36982	1.81692e-05	0.000298415	2.45303
SLC8A3	-0.10383	1.00922	-4.36827	1.82896e-05	0.000299921	2.44682
COLGALT1	0.0926361	1.04432	4.36825	1.82911e-05	0.000299921	2.44674
ZNF48	-0.0741045	0.984002	-4.36813	1.83002e-05	0.000299921	2.44627
TMPRSS5	0.408957	1.31412	4.36772	1.8332e-05	0.000300227	2.44464
MTCH1	-0.0763013	0.967076	-4.36712	1.83792e-05	0.000300786	2.44222
TP53INP1	0.105788	0.755498	4.36572	1.84889e-05	0.000302364	2.43662
WDR83	-0.0969658	0.989277	-4.36515	1.85336e-05	0.000302879	2.43435
RB1	0.0905633	1.03711	4.36368	1.86499e-05	0.000304562	2.42847
MAGEE1	-0.152163	0.926941	-4.36192	1.87902e-05	0.000306634	2.42142
SPINT2	-0.178748	0.973916	-4.36074	1.88842e-05	0.000307948	2.41673
RAB3C	-0.261639	0.965289	-4.35963	1.89741e-05	0.000309194	2.41226
SLC26A4-AS1	-0.307041	0.962418	-4.35901	1.90241e-05	0.000309645	2.40979
ATM	0.0846669	0.926153	4.35895	1.90288e-05	0.000309645	2.40956
NXPH1	-0.225173	0.977212	-4.35843	1.90706e-05	0.000310103	2.4075
AKNAD1	0.0612166	0.896559	4.35782	1.91199e-05	0.000310685	2.40507
AQP4-AS1	0.259418	1.24199	4.35734	1.91594e-05	0.000310983	2.40313
SUSD1	-0.252433	1.00051	-4.3571	1.91788e-05	0.000310983	2.40218
PTPRN2	-0.192199	0.970588	-4.3571	1.9179e-05	0.000310983	2.40217
NPM2	-0.103115	0.954817	-4.35465	1.93794e-05	0.000313942	2.3924
GIMAP4	0.178233	1.06395	4.35453	1.9389e-05	0.000313942	2.39193
SNX4	-0.11242	0.973554	-4.35436	1.9403e-05	0.000313947	2.39125
NAT6	-0.182873	0.959986	-4.35238	1.95668e-05	0.000316319	2.38334
NDUFS3	-0.0781763	0.965977	-4.35226	1.95772e-05	0.000316319	2.38284
MMP19	0.0453768	0.826336	4.35197	1.96009e-05	0.000316478	2.38171
CYTL1	0.286098	1.18919	4.35014	1.97539e-05	0.000318724	2.3744
TBC1D25	-0.0746713	1.01188	-4.34857	1.98854e-05	0.000320619	2.36816
PPP2R2C	-0.126608	0.939723	-4.34815	1.99213e-05	0.000320971	2.36647
ZBTB38	0.0739214	1.01914	4.34789	1.99427e-05	0.000321091	2.36546
NUDT14	-0.111848	0.784747	-4.34743	1.99819e-05	0.000321397	2.36361
GALNT18	-0.0871042	0.923534	-4.34734	1.99899e-05	0.000321397	2.36324
SUPT20H	0.0773428	0.95866	4.34525	2.0168e-05	0.000323662	2.3549
TUBA1B	-0.0771397	0.873435	-4.34517	2.01744e-05	0.000323662	2.3546
SLC35A2	-0.0977358	0.993941	-4.34515	2.0176e-05	0.000323662	2.35452
CTTN	0.089752	0.992285	4.34482	2.02041e-05	0.000323662	2.35322
BMP3	0.0372802	0.650412	4.34473	2.02124e-05	0.000323662	2.35283
CXorf40A	-0.0958433	1.00008	-4.34469	2.02156e-05	0.000323662	2.35268
LINC00460	-0.210483	0.912319	-4.34248	2.04058e-05	0.000326479	2.34388
ITGB5	0.12645	0.993646	4.34222	2.04285e-05	0.000326542	2.34283
ACOX3	-0.101989	1.00243	-4.3421	2.04383e-05	0.000326542	2.34238
KANSL3	0.0333632	0.850381	4.34131	2.05073e-05	0.000327323	2.33922
ARPC1A	-0.120025	0.948242	-4.34121	2.05158e-05	0.000327323	2.33883
PIM2	-0.129235	0.984146	-4.34089	2.05433e-05	0.000327534	2.33757
RP11-672L10.6	0.0528641	0.711358	4.34056	2.05724e-05	0.000327768	2.33624
SPATA5	0.0567394	1.03526	4.34025	2.05996e-05	0.000327955	2.335
LENEP	0.0487042	0.917926	4.3401	2.06127e-05	0.000327955	2.3344
NDUFS5	-0.0801638	0.947711	-4.33946	2.06681e-05	0.000328607	2.33188
BBIP1	0.0784084	1.04294	4.33786	2.08091e-05	0.000330619	2.32548
RS1	0.0623587	0.789242	4.33667	2.09138e-05	0.000331959	2.32077
MAP2	-0.217801	1.00191	-4.33657	2.09225e-05	0.000331959	2.32038
CSRNP1	0.216055	1.11184	4.33534	2.10318e-05	0.000333252	2.31548
AP1S1	-0.307472	1.05157	-4.33533	2.10331e-05	0.000333252	2.31542
RP11-5C23.2	0.0756919	0.748836	4.33417	2.11357e-05	0.000334646	2.31085
TPT1P8	0.0717027	0.935639	4.33341	2.12043e-05	0.0003355	2.3078
GALNT14	-0.232496	1.0442	-4.33284	2.12555e-05	0.000336077	2.30554
PSMB8-AS1	0.151766	1.03856	4.33253	2.12828e-05	0.000336278	2.30433
PCSK1N	-0.144292	0.952908	-4.33113	2.14096e-05	0.000337722	2.29875
ACBD6	-0.093835	0.959809	-4.33106	2.14155e-05	0.000337722	2.29849
PDHX	-0.0914906	0.953757	-4.33103	2.14186e-05	0.000337722	2.29836
EFNA4	0.0629399	0.841474	4.32993	2.15184e-05	0.000339062	2.29399
ARHGEF6	0.173728	1.05083	4.32837	2.16604e-05	0.000341066	2.2878
CLCA4	0.363836	1.21968	4.32709	2.17783e-05	0.000342686	2.28271
SCFD2	-0.0915532	0.965836	-4.3266	2.18234e-05	0.00034316	2.28076
MOAP1	-0.180066	0.914334	-4.32394	2.20701e-05	0.0003468	2.2702
WFDC10A	0.0551479	0.99477	4.32375	2.20874e-05	0.000346834	2.26946
NDN	-0.16502	0.953009	-4.32346	2.21146e-05	0.000347023	2.26831
ZNF418	-0.115439	0.991854	-4.32251	2.22036e-05	0.000347947	2.26453
CHMP5	-0.100485	0.972158	-4.32251	2.22039e-05	0.000347947	2.26452
SIGLEC8	0.115216	1.08251	4.32179	2.22708e-05	0.000348757	2.26169
LY6H	-0.228957	0.929251	-4.32015	2.24254e-05	0.000350938	2.25519
AKIRIN2	-0.134839	1.01724	-4.31981	2.24576e-05	0.000351201	2.25385
LOC402160	0.0815021	1.02285	4.31897	2.25374e-05	0.000352194	2.25051
KIF3B	-0.0804879	0.975604	-4.31854	2.2578e-05	0.000352194	2.24882
GNB2L1	0.0880099	1.02751	4.3184	2.25921e-05	0.000352194	2.24823
FLCN	0.157022	1.10625	4.31835	2.25966e-05	0.000352194	2.24805
ATOX1	-0.0925528	0.991864	-4.31824	2.26068e-05	0.000352194	2.24762
PDHA1	-0.105519	0.973534	-4.31816	2.26144e-05	0.000352194	2.24731
DENR	-0.0902165	0.970058	-4.31773	2.26561e-05	0.000352194	2.24558
STARD3	0.112062	1.03853	4.31771	2.26573e-05	0.000352194	2.24553
SLN	-0.646083	1.40373	-4.3176	2.26682e-05	0.000352194	2.24508
CAPN1	0.0595876	1.03489	4.31749	2.26786e-05	0.000352194	2.24464
SERPINF2	-0.145379	1.01705	-4.31737	2.26904e-05	0.000352194	2.24416
C4A	0.318795	1.08657	4.31696	2.27294e-05	0.000352525	2.24254
ZCCHC12	-0.340811	1.01223	-4.31682	2.27425e-05	0.000352525	2.242
DDX28	-0.06183	0.764312	-4.31607	2.28144e-05	0.000353399	2.23904
CNTFR-AS1	0.103602	1.06713	4.31507	2.29108e-05	0.000354652	2.23507
GEM	0.377311	1.23504	4.31479	2.29378e-05	0.000354831	2.23397
TOLLIP	-0.175909	0.978916	-4.31423	2.29925e-05	0.000355436	2.23173
AB488780	0.0988799	1.03497	4.31368	2.30461e-05	0.000356024	2.22954
TTC19	-0.112061	0.954582	-4.31335	2.3078e-05	0.000356276	2.22825
ASTN1	-0.121714	0.963164	-4.31317	2.30949e-05	0.000356297	2.22756
DCTN5	-0.112891	1.01917	-4.31256	2.31553e-05	0.000356797	2.2251
LINC00908	0.0194036	0.598648	4.31252	2.31585e-05	0.000356797	2.22497
OTULIN	0.0737111	1.03746	4.31217	2.31928e-05	0.000357085	2.22358
CD200	-0.205102	0.972005	-4.31195	2.32142e-05	0.000357174	2.22272
TMEM169	-0.234783	1.0101	-4.3115	2.32583e-05	0.000357612	2.22093
FCN3	0.119881	0.720844	4.31074	2.33328e-05	0.000358517	2.21793
KDELC2	0.135087	1.07865	4.31049	2.33576e-05	0.000358656	2.21693
MANBAL	-0.0820505	0.957893	-4.3099	2.34162e-05	0.000359311	2.21458
AP3S1	-0.0684121	0.971379	-4.30974	2.34316e-05	0.000359311	2.21396
HOMER2	-0.146584	1.01569	-4.30935	2.34703e-05	0.000359663	2.21241
GNG2	-0.318651	1.14497	-4.30892	2.3513e-05	0.000360076	2.2107
C20orf141	-0.124348	0.982644	-4.30851	2.35529e-05	0.000360105	2.20911
NBEA	-0.156523	0.932499	-4.30851	2.35531e-05	0.000360105	2.2091
NAV3	-0.117217	0.939828	-4.30842	2.35621e-05	0.000360105	2.20874
PCMT1	-0.195204	0.968475	-4.30743	2.36606e-05	0.000361281	2.20483
PTGER2	0.0347734	0.853527	4.30719	2.36841e-05	0.000361281	2.20389
SLC8A2	-0.185986	0.945452	-4.30705	2.3698e-05	0.000361281	2.20334
ATP2B1	-0.163639	0.954815	-4.30688	2.37149e-05	0.000361281	2.20267
SV2A	-0.149034	0.938372	-4.30685	2.3718e-05	0.000361281	2.20255
LRFN2	-0.29432	1.02884	-4.30534	2.38695e-05	0.000363347	2.19657
TUBA4A	-0.209645	0.908228	-4.30394	2.40101e-05	0.000365244	2.19105
KLHL21	0.135776	1.05246	4.30303	2.41023e-05	0.000366404	2.18745
PSEN2	-0.100081	0.980893	-4.30261	2.41453e-05	0.000366813	2.18578
KIZ	0.147586	1.07523	4.30144	2.42645e-05	0.00036838	2.18115
GANC	0.0902326	0.916757	4.3011	2.42986e-05	0.00036852	2.17984
ACSS1	0.0964306	0.854216	4.30101	2.4308e-05	0.00036852	2.17947
SRP72	-0.0624821	0.922286	-4.30084	2.43256e-05	0.00036852	2.17879
PIP	-0.0598813	0.965022	-4.30064	2.4346e-05	0.00036852	2.178
LOC101929841	0.0689041	1.01472	4.30056	2.43543e-05	0.00036852	2.17768
MSANTD1	-0.172863	1.00555	-4.30033	2.43776e-05	0.000368629	2.17678
PPDPF	-0.129975	0.995127	-4.30006	2.44057e-05	0.00036881	2.1757
RBM4B	0.138761	1.04216	4.29933	2.44804e-05	0.000369695	2.17283
GABARAPL1	-0.162019	0.960704	-4.29909	2.45051e-05	0.000369706	2.17189
HLA-DPB1	0.178396	0.95709	4.29899	2.45157e-05	0.000369706	2.17148
TCTA	-0.0904596	0.951921	-4.29885	2.45296e-05	0.000369706	2.17095
RPGRIP1L	-0.0825456	0.813533	-4.29863	2.45524e-05	0.000369806	2.17007
RIOK1	-0.102015	0.960015	-4.29844	2.4572e-05	0.000369857	2.16933
MTHFD2L	0.068725	1.05425	4.29808	2.46092e-05	0.000370174	2.1679
DENND2D	0.110842	0.831916	4.29756	2.46634e-05	0.000370745	2.16584
ZIC3	0.172327	1.02997	4.29712	2.47091e-05	0.000371188	2.1641
DENND6B	-0.096156	1.00428	-4.29483	2.49477e-05	0.000374527	2.15508
GRM7	-0.195307	1.00998	-4.29388	2.50479e-05	0.000375668	2.15131
LINC00487	0.0374045	0.753089	4.29379	2.50566e-05	0.000375668	2.15099
NDUFA1	-0.0780926	0.970333	-4.29331	2.5107e-05	0.000376106	2.1491
LOC286367	-0.199286	0.971088	-4.2932	2.51187e-05	0.000376106	2.14866
C21orf62	0.208681	0.910339	4.29301	2.51392e-05	0.000376167	2.1479
RIN2	0.17793	1.06431	4.29257	2.51856e-05	0.000376615	2.14616
SPIN2A	-0.0519978	0.812247	-4.29064	2.53902e-05	0.000379426	2.13857
ZNF593	-0.142777	0.972604	-4.29034	2.54225e-05	0.000379662	2.13737
HLA-DRB1	0.20801	1.06413	4.28903	2.55629e-05	0.00038151	2.1322
AK1	0.0846948	1.03194	4.28874	2.55938e-05	0.000381721	2.13107
TOM1L2	-0.0825926	1.00583	-4.28788	2.56856e-05	0.00038284	2.12771
RUFY1	0.0630246	0.941182	4.28657	2.58272e-05	0.000384562	2.12254
BLID	0.128346	0.777271	4.2865	2.58347e-05	0.000384562	2.12227
APOD	0.195764	1.03679	4.28601	2.5888e-05	0.000385105	2.12033
FAM204A	-0.0740518	0.981897	-4.28504	2.5994e-05	0.000386351	2.1165
MEA1	-0.0876963	1.00275	-4.28493	2.60055e-05	0.000386351	2.11608
CD86	0.254545	1.07254	4.28445	2.60585e-05	0.000386837	2.11417
TACO1	-0.0591388	0.808628	-4.28432	2.60721e-05	0.000386837	2.11368
TNFAIP8L1	-0.156251	0.941197	-4.28138	2.63959e-05	0.000391383	2.10209
TLR7	0.217616	1.127	4.28123	2.64126e-05	0.000391383	2.1015
CARHSP1	0.0780258	1.04697	4.27972	2.65793e-05	0.000393598	2.09559
ME2	-0.103633	0.966593	-4.27925	2.66324e-05	0.000394129	2.09372
MRPS35	-0.087181	0.9595	-4.27898	2.66622e-05	0.000394314	2.09267
MRGPRX4	0.0503583	0.987823	4.2787	2.66936e-05	0.000394524	2.09157
TARDBP	0.0688161	1.02295	4.27837	2.67301e-05	0.000394808	2.09028
CAPNS1	-0.0899801	0.987311	-4.27679	2.69073e-05	0.00039717	2.08408
DGUOK	-0.0722036	0.823078	-4.27627	2.69664e-05	0.000397652	2.08202
UBE2NL	-0.081805	1.00679	-4.2762	2.69748e-05	0.000397652	2.08173
MRPS36	-0.0989445	0.980632	-4.27586	2.70127e-05	0.000397955	2.08041
SLC5A9	0.0274848	0.707359	4.27545	2.7059e-05	0.00039838	2.0788
OLR1	0.335309	1.18698	4.27425	2.71951e-05	0.000399907	2.07409
EIF3I	-0.0705298	0.967602	-4.27423	2.71976e-05	0.000399907	2.07401
APMAP	-0.0828249	0.959814	-4.27397	2.72267e-05	0.000400077	2.073
NRG2	0.0880031	1.04728	4.27381	2.72455e-05	0.000400096	2.07235
CC2D1B	0.0885826	0.986262	4.27362	2.72669e-05	0.000400153	2.07162
THOP1	-0.0819522	0.981976	-4.27298	2.73406e-05	0.000400978	2.06908
SCO1	-0.112845	0.972563	-4.2718	2.74753e-05	0.000402695	2.06447
RTN1	-0.147056	0.944836	-4.27158	2.75008e-05	0.000402811	2.0636
ANO3	-0.216571	0.935462	-4.27125	2.75385e-05	0.000403028	2.06231
CEPT1	0.0695987	1.02287	4.27105	2.7562e-05	0.000403028	2.06152
RP11-893F2.14	0.0666308	0.813466	4.27099	2.75684e-05	0.000403028	2.0613
B3GAT3	-0.0803745	0.965998	-4.2704	2.76365e-05	0.000403764	2.05898
LDOC1L	-0.0753101	0.995472	-4.2693	2.77639e-05	0.000405367	2.05466
AP4S1	-0.0971775	0.989927	-4.26868	2.78358e-05	0.000406099	2.05224
ABCE1	-0.0782774	0.95527	-4.26857	2.78495e-05	0.000406099	2.05177
SCAMP5	-0.0999208	0.980507	-4.26799	2.7917e-05	0.000406824	2.0495
SH3BP5	-0.096985	0.966431	-4.26753	2.79705e-05	0.000407344	2.0477
KANK2	0.119748	0.958866	4.2673	2.79967e-05	0.000407465	2.04683
CARD8	0.103637	1.01797	4.26632	2.81124e-05	0.00040889	2.04296
CDH26	0.0716564	0.940802	4.26592	2.81594e-05	0.000409313	2.04139
MAPK8	-0.159177	1.04244	-4.26576	2.81782e-05	0.000409327	2.04076
HIST1H3I	0.0257434	0.77816	4.26519	2.82447e-05	0.000409831	2.03855
ATXN7L3B	-0.15778	1.03196	-4.26516	2.82488e-05	0.000409831	2.03841
HMGCR	-0.17038	0.967417	-4.26392	2.83952e-05	0.000411694	2.03356
MLLT11	-0.165106	0.907899	-4.26326	2.84734e-05	0.000412567	2.03098
SCOC	-0.152633	0.936852	-4.26198	2.8626e-05	0.000414493	2.02597
FANCC	0.0602587	0.882938	4.26184	2.86426e-05	0.000414493	2.02542
DESI1	-0.0667381	0.973754	-4.26102	2.87408e-05	0.000415652	2.02221
COX6C	-0.0922884	0.943843	-4.26005	2.88577e-05	0.000417079	2.0184
CCAR1	0.0933305	1.03832	4.25969	2.89011e-05	0.000417442	2.01699
DLAT	-0.164602	0.978732	-4.25936	2.89412e-05	0.000417758	2.01569
FAM19A2	-0.220379	0.980546	-4.25839	2.90585e-05	0.000418957	2.01189
ZBTB1	0.143113	1.08817	4.25837	2.90609e-05	0.000418957	2.01182
LSM14A	0.0652986	1.02498	4.25811	2.90927e-05	0.000419152	2.01079
MAML2	0.196387	1.10394	4.25741	2.91776e-05	0.000420109	2.00806
TMEM132D	-0.260686	0.972744	-4.25646	2.92933e-05	0.00042151	2.00434
FBXL16	-0.205412	1.0221	-4.25629	2.93141e-05	0.000421545	2.00367
FRRS1L	-0.169502	0.866257	-4.25556	2.9404e-05	0.000422572	2.0008
ESYT2	-0.117277	1.02263	-4.25496	2.94772e-05	0.000423358	1.99847
CDC123	-0.0904006	0.959007	-4.25477	2.95e-05	0.00042342	1.99774
SPG21	0.0597079	1.02365	4.25431	2.95571e-05	0.000423974	1.99593
SHANK2-AS2	0.148396	1.05853	4.25343	2.96661e-05	0.00042527	1.99248
LRRC74	0.0989222	0.927553	4.2527	2.9756e-05	0.000426292	1.98964
MESDC2	-0.0756416	1.01298	-4.25252	2.97781e-05	0.000426341	1.98894
PRIMPOL	0.125394	1.02595	4.2517	2.98808e-05	0.000427545	1.98571
MBOAT7	-0.120237	0.988935	-4.25145	2.9912e-05	0.000427723	1.98473
FAM118A	0.311682	1.21354	4.25124	2.99381e-05	0.000427816	1.98391
LINC01128	-0.123365	0.934306	-4.25109	2.99559e-05	0.000427816	1.98335
NDUFA9	-0.122533	0.963458	-4.25089	2.99814e-05	0.000427912	1.98256
COX8A	-0.0783901	0.974555	-4.25016	3.00725e-05	0.000428946	1.97971
PID1	-0.112366	0.929853	-4.24821	3.03183e-05	0.000432062	1.97207
ENTPD1	0.157811	1.10053	4.24798	3.03464e-05	0.000432062	1.9712
LCMT1	-0.0944363	0.957862	-4.24767	3.03857e-05	0.000432062	1.96999
TRAPPC9	-0.0965297	0.992172	-4.24755	3.0401e-05	0.000432062	1.96952
LOC389199	0.0644053	1.01434	4.24752	3.04051e-05	0.000432062	1.96939
SLC7A9	0.281464	1.20702	4.24743	3.04165e-05	0.000432062	1.96904
PPP2R5B	-0.0880777	0.983718	-4.24725	3.04394e-05	0.000432062	1.96833
LOC101929289	0.115643	1.01498	4.2471	3.04581e-05	0.000432062	1.96776
SLC12A5	-0.164318	0.908743	-4.24693	3.04794e-05	0.000432062	1.9671
IMPAD1	-0.0865896	0.931126	-4.24693	3.04798e-05	0.000432062	1.96709
LOC646778	-0.166804	0.902411	-4.24649	3.05354e-05	0.000432582	1.96538
TMEM14A	-0.155829	0.965892	-4.24579	3.06246e-05	0.000433577	1.96264
ZNF143	0.0865607	1.02782	4.24464	3.07712e-05	0.000435383	1.95816
PHF21B	0.149774	1.1008	4.24432	3.08125e-05	0.000435563	1.9569
CTA-254O6.1	-0.0624023	0.641593	-4.24425	3.0822e-05	0.000435563	1.95661
LPIN1	0.101391	1.03508	4.24341	3.09298e-05	0.000436817	1.95334
TBC1D22A	-0.043314	0.989219	-4.24312	3.09669e-05	0.00043707	1.95221
GJA1	0.19189	0.982996	4.24273	3.10177e-05	0.000437518	1.95068
MIR302B	0.139002	1.0889	4.24203	3.11075e-05	0.00043823	1.94797
RFWD2	-0.0966711	0.982186	-4.24202	3.11086e-05	0.00043823	1.94793
CSTA	0.195464	0.903516	4.24189	3.11257e-05	0.00043823	1.94742
FAM185A	0.0891733	1.06697	4.24106	3.12331e-05	0.000439472	1.94418
TRIAP1	-0.0717231	0.986458	-4.2383	3.15944e-05	0.000444198	1.9334
RTTN	0.126002	1.02863	4.23808	3.16222e-05	0.000444198	1.93257
ST6GALNAC5	-0.191632	0.978403	-4.23805	3.16272e-05	0.000444198	1.93242
HELLS	0.0833024	0.933206	4.23756	3.16908e-05	0.000444818	1.93054
RAPH1	-0.126689	1.0151	-4.23577	3.19281e-05	0.000447795	1.92354
LINC00944	0.0297376	0.747914	4.23556	3.1956e-05	0.000447795	1.92272
TMEM163	-0.15088	0.968487	-4.23548	3.19665e-05	0.000447795	1.92241
AC002059.10	0.0547949	0.8828	4.23537	3.19812e-05	0.000447795	1.92198
IST1	0.0938926	1.03647	4.23451	3.20947e-05	0.000448836	1.91866
GOSR2	-0.0469671	1.00568	-4.2345	3.20962e-05	0.000448836	1.91861
FOXO4	0.116014	1.04655	4.23437	3.21143e-05	0.000448836	1.91809
PPM1E	-0.262015	0.949812	-4.2338	3.21897e-05	0.000449615	1.91589
GRM8	-0.123197	0.90764	-4.23359	3.22184e-05	0.000449741	1.91505
PITPNM3	-0.124845	0.787629	-4.23268	3.23407e-05	0.000451172	1.9115
ST6GAL2	-0.279288	1.05014	-4.2301	3.26891e-05	0.000455755	1.90145
SLC4A3	-0.14645	0.963891	-4.22992	3.27126e-05	0.000455805	1.90077
MPP2	-0.0811888	0.988961	-4.22868	3.28816e-05	0.000457881	1.89594
METTL21B	0.15022	1.04194	4.22809	3.29623e-05	0.000458725	1.89364
RAN	-0.13324	0.96553	-4.22782	3.29992e-05	0.00045896	1.89259
UBE2E2	-0.10511	0.922806	-4.22742	3.30536e-05	0.000459353	1.89105
EIF3K	-0.0570982	0.994269	-4.2272	3.30847e-05	0.000459353	1.89017
LOC439951	0.0483926	0.849884	4.22717	3.30877e-05	0.000459353	1.89008
DDX25	-0.134468	0.955987	-4.22637	3.31977e-05	0.0004606	1.88697
RPA2	-0.107985	0.964488	-4.22616	3.32274e-05	0.000460733	1.88613
RP11-194N12.2	0.143894	1.09177	4.2246	3.34426e-05	0.000463436	1.88008
NIPA2	-0.0590395	1.00363	-4.22398	3.35283e-05	0.000464282	1.87768
C14orf2	-0.110618	0.962397	-4.22387	3.35442e-05	0.000464282	1.87723
STAG3L4	0.134105	1.08472	4.22363	3.35774e-05	0.000464461	1.8763
POLDIP2	-0.0732207	0.985357	-4.22337	3.36135e-05	0.000464679	1.8753
RFX4	0.192044	1.04444	4.22259	3.37222e-05	0.000465747	1.87227
ZNF204P	-0.184404	0.924975	-4.22253	3.37315e-05	0.000465747	1.87201
POGZ	0.127051	1.0558	4.22148	3.38778e-05	0.000467485	1.86795
MICALL2	0.127114	1.06889	4.21966	3.41346e-05	0.000470745	1.86087
SNAP25	-0.134341	0.930184	-4.21934	3.41803e-05	0.00047109	1.85962
TNRC6C-AS1	0.248369	1.13321	4.21918	3.42021e-05	0.000471108	1.85902
SYP	-0.211444	0.965844	-4.21901	3.42261e-05	0.000471152	1.85836
PIGS	-0.0841514	1.00182	-4.21887	3.42465e-05	0.000471152	1.8578
LHX6	-0.170759	0.962347	-4.21855	3.42917e-05	0.000471216	1.85657
SLC35F2	0.143243	1.06347	4.21855	3.42923e-05	0.000471216	1.85655
C19orf54	0.142532	1.02238	4.21826	3.43335e-05	0.000471499	1.85542
FAM86B1	-0.149639	0.939555	-4.2172	3.44837e-05	0.000473006	1.85133
EBP	-0.121417	0.90908	-4.2172	3.44846e-05	0.000473006	1.85131
TRIM38	0.13809	1.09731	4.21647	3.45878e-05	0.000474137	1.8485
DCAF11	-0.137247	1.02655	-4.21591	3.46682e-05	0.000474955	1.84633
EMC9	-0.143303	0.933977	-4.21542	3.47384e-05	0.000475632	1.84443
MFNG	0.107968	0.955908	4.21337	3.50346e-05	0.000479399	1.83647
GTF2A2	0.0840057	1.05053	4.21245	3.51682e-05	0.00048094	1.8329
PNMA1	-0.132348	0.948523	-4.21132	3.53339e-05	0.000482917	1.8285
TOB1	0.148962	1.02959	4.21081	3.54075e-05	0.000483635	1.82654
LOC100506834	0.0504572	0.720124	4.21018	3.55005e-05	0.000484616	1.82409
GRIK5	-0.0737174	0.83712	-4.20945	3.56081e-05	0.000485795	1.82125
KLHL24	0.120894	1.07199	4.20904	3.56681e-05	0.000486323	1.81967
RP11-469M7.1	-0.163234	0.924146	-4.20879	3.57052e-05	0.000486539	1.8187
MMP8	0.285759	0.947292	4.20858	3.57362e-05	0.000486672	1.81788
ATXN7	0.0703753	1.0369	4.2084	3.57619e-05	0.000486732	1.81721
TIMM10B	-0.106019	0.989075	-4.20657	3.60336e-05	0.000489974	1.81012
NREP	-0.233998	1.03711	-4.20651	3.60429e-05	0.000489974	1.80987
STMN4	-0.152327	0.988988	-4.2062	3.60887e-05	0.000490304	1.80868
LOC102724985	0.0883544	1.03671	4.20473	3.63096e-05	0.000493014	1.80296
ARHGEF9	-0.223327	1.00737	-4.20323	3.65347e-05	0.000495775	1.79717
CEP170B	-0.117954	0.949291	-4.20293	3.65793e-05	0.00049583	1.79602
NUPR1	0.309103	1.19299	4.20292	3.6582e-05	0.00049583	1.79595
ITPK1-AS1	0.108441	0.926869	4.20143	3.6807e-05	0.000498374	1.79021
CPM	0.17243	1.11576	4.20139	3.68133e-05	0.000498374	1.79005
EGR3	-0.236956	0.963644	-4.20042	3.69603e-05	0.000500068	1.78631
HMOX2	-0.105738	0.972707	-4.20012	3.7007e-05	0.000500403	1.78513
MS4A4A	0.285186	1.24313	4.19936	3.71227e-05	0.000501671	1.7822
MAP3K1	0.11076	1.03286	4.19895	3.71858e-05	0.000502181	1.78061
CCNG1	0.114743	1.03594	4.1986	3.72396e-05	0.000502181	1.77926
VDAC3	-0.149378	0.973428	-4.19858	3.72434e-05	0.000502181	1.77916
ORC5	-0.0930118	0.999989	-4.19854	3.72482e-05	0.000502181	1.77904
HNRNPUL1	0.0758833	1.02557	4.19755	3.74015e-05	0.000503805	1.77519
ENY2	-0.0955634	0.965097	-4.19748	3.74126e-05	0.000503805	1.77491
TUG1	0.0689217	1.0302	4.19733	3.74357e-05	0.000503819	1.77433
GKAP1	0.129911	1.07953	4.19605	3.76336e-05	0.000506184	1.76939
ACTR1A	-0.114103	0.995559	-4.1947	3.78434e-05	0.000508707	1.76418
AZIN2	-0.130174	1.00632	-4.19413	3.79326e-05	0.000509607	1.76198
DIRAS2	-0.1249	0.876874	-4.19363	3.80112e-05	0.000510362	1.76004
STK25	-0.0937026	0.957459	-4.19226	3.82254e-05	0.000512938	1.75477
GABBR2	-0.220707	0.951388	-4.19211	3.825e-05	0.000512968	1.75417
JDP2	0.158903	1.07201	4.19169	3.83162e-05	0.000513519	1.75255
ME3	-0.0962952	1.00536	-4.19155	3.83375e-05	0.000513519	1.75203
C5orf22	-0.139523	0.887147	-4.19142	3.83585e-05	0.000513519	1.75151
TNFRSF9	0.033484	0.856552	4.19123	3.83883e-05	0.000513618	1.75078
WAC-AS1	-0.103041	0.981306	-4.19033	3.85319e-05	0.000515238	1.74729
PGBD5	-0.140352	0.949653	-4.18931	3.86937e-05	0.000517099	1.74336
LSMEM2	0.090409	1.03661	4.1891	3.87273e-05	0.000517246	1.74255
FAM223B	0.0981702	1.03949	4.18841	3.88376e-05	0.000518416	1.73988
NKIRAS1	-0.152052	0.916912	-4.18789	3.89201e-05	0.000519215	1.73789
ZCCHC8	0.101493	0.945156	4.18758	3.89697e-05	0.000519573	1.7367
GPR61	-0.183858	0.612837	-4.18712	3.90441e-05	0.000520262	1.73491
GUF1	-0.137262	0.982664	-4.18624	3.91865e-05	0.000521639	1.7315
VDAC1	-0.130202	0.856065	-4.18619	3.91931e-05	0.000521639	1.73134
FBXL2	-0.162179	0.957523	-4.18567	3.92772e-05	0.000522393	1.72934
GNA13	0.167777	1.05801	4.18556	3.92954e-05	0.000522393	1.7289
OTUB2	-0.128723	0.785893	-4.18539	3.93238e-05	0.000522468	1.72822
CDC23	-0.0972852	0.977979	-4.18519	3.93548e-05	0.000522504	1.72748
C20orf166	-0.0738129	1.00778	-4.18509	3.93722e-05	0.000522504	1.72707
PLIN5	0.0648367	1.08816	4.18459	3.94533e-05	0.000523276	1.72514
GFAP	0.358015	1.19564	4.18428	3.9503e-05	0.000523632	1.72396
ADAMTS8	-0.173335	1.02516	-4.18397	3.95532e-05	0.000523994	1.72277
HMGB1P4	0.0883499	1.01087	4.18261	3.97759e-05	0.00052637	1.71751
BC069804	0.186407	1.10764	4.18252	3.97897e-05	0.00052637	1.71719
ATP5J	-0.0846377	0.947642	-4.18239	3.98123e-05	0.00052637	1.71666
COPG2	-0.111473	0.835143	-4.18231	3.98245e-05	0.00052637	1.71637
BNIP1	-0.0764631	0.99617	-4.18208	3.98627e-05	0.00052657	1.71547
PHB2	-0.0495244	0.984275	-4.18083	4.0068e-05	0.000528977	1.71066
PLAU	0.0609424	0.703899	4.18001	4.02036e-05	0.000530461	1.70749
MRPL1	-0.114196	0.983273	-4.17944	4.0297e-05	0.000531116	1.70532
PFN2	-0.123937	0.943892	-4.17919	4.03382e-05	0.000531116	1.70436
MAP3K12	-0.0696351	0.998095	-4.17916	4.03442e-05	0.000531116	1.70422
NFATC4	0.103989	1.03426	4.17915	4.03462e-05	0.000531116	1.70418
SEC61G	-0.11416	0.941769	-4.17882	4.04006e-05	0.000531527	1.70291
RELL1	0.129577	0.841844	4.17844	4.04633e-05	0.000532045	1.70146
CMIP	-0.0944865	1.02011	-4.17786	4.05608e-05	0.000532787	1.69921
BRMS1L	-0.151402	0.975433	-4.17782	4.05662e-05	0.000532787	1.69908
CTD-2008P7.1	0.0585317	0.982085	4.17562	4.09357e-05	0.000537331	1.69059
ANKRD50	-0.0995794	0.911002	-4.17517	4.1011e-05	0.000538011	1.68887
KCNQ2	-0.103111	0.963548	-4.17477	4.10781e-05	0.000538582	1.68733
RDH5	0.175874	1.08783	4.1741	4.11907e-05	0.00053975	1.68477
HIST1H2BE	0.132492	1.08777	4.17388	4.12284e-05	0.000539934	1.68391
POGK	0.0981129	1.0598	4.17363	4.12708e-05	0.00054018	1.68295
DYRK1B	-0.118471	1.00955	-4.1732	4.13446e-05	0.000540836	1.68128
TTPAL	-0.134847	1.01502	-4.17281	4.14105e-05	0.00054139	1.67978
KIAA2022	-0.148735	0.994629	-4.17194	4.15587e-05	0.000542918	1.67644
SULT2A1	0.0276257	0.775642	4.17175	4.15913e-05	0.000542918	1.6757
CDH9	-0.196061	1.0097	-4.17161	4.16152e-05	0.000542918	1.67516
KIF25-AS1	0.0668441	0.903224	4.17154	4.16275e-05	0.000542918	1.67489
PPP1R3B	0.121514	0.954426	4.17143	4.16461e-05	0.000542918	1.67447
SLC22A18	-0.190095	0.998647	-4.17025	4.18477e-05	0.000545125	1.66995
CBX4	-0.088363	0.977855	-4.16998	4.18947e-05	0.000545125	1.66889
BTBD9	-0.17141	1.02571	-4.16995	4.18992e-05	0.000545125	1.66879
NEO1	0.0914281	0.889757	4.16988	4.19107e-05	0.000545125	1.66854
PTP4A1	-0.10967	0.91175	-4.16974	4.1935e-05	0.000545131	1.66799
TP73-AS1	0.0702308	1.02282	4.16945	4.19853e-05	0.000545295	1.66687
COX7B	-0.112056	0.934161	-4.16939	4.19953e-05	0.000545295	1.66665
FLJ38717	0.11974	1.05116	4.1666	4.24786e-05	0.000551258	1.65593
MIR6743	-0.0613113	0.985859	-4.16574	4.26297e-05	0.000552906	1.65261
SLC2A3	-0.190416	0.996063	-4.16527	4.27125e-05	0.000553387	1.65079
ATF7IP2	-0.139365	1.00288	-4.16525	4.27152e-05	0.000553387	1.65073
ERLEC1	-0.094027	0.826743	-4.16489	4.27785e-05	0.000553595	1.64934
CSF3R	0.224724	1.05714	4.16488	4.27796e-05	0.000553595	1.64932
CD99P1	0.076815	0.850865	4.16457	4.28352e-05	0.000554	1.6481
SUMO3	-0.163201	0.992743	-4.16414	4.29093e-05	0.000554645	1.64648
POP7	-0.144412	0.942309	-4.16325	4.30673e-05	0.000556364	1.64304
LOC101927204	0.087094	0.878915	4.1631	4.30938e-05	0.000556364	1.64246
LOC102724640	0.197395	0.901977	4.16298	4.31152e-05	0.000556364	1.642
PLA2G15	-0.103247	1.0011	-4.16234	4.32285e-05	0.000557511	1.63954
WBSCR22	-0.042562	0.788546	-4.16194	4.32982e-05	0.000558095	1.63803
CPSF7	0.0727753	0.937435	4.16163	4.33539e-05	0.000558499	1.63683
PPP3CC	0.0551942	1.02308	4.16119	4.34325e-05	0.000559196	1.63513
GABRB3	-0.19293	0.928862	-4.16086	4.34911e-05	0.000559636	1.63387
SNAP23	0.141464	1.06096	4.16006	4.36329e-05	0.000561037	1.63082
ANAPC7	-0.0736713	0.970273	-4.15997	4.3649e-05	0.000561037	1.63048
PDRG1	-0.0766323	0.982539	-4.15952	4.37302e-05	0.000561535	1.62873
SLC25A28	0.157846	1.11686	4.15937	4.37571e-05	0.000561535	1.62816
ART5	0.184682	0.994677	4.15934	4.37614e-05	0.000561535	1.62807
C1orf53	-0.112954	0.876969	-4.15906	4.38121e-05	0.000561871	1.62698
RAB35	-0.101676	1.01632	-4.15823	4.39621e-05	0.000563478	1.62378
DKFZP434K028	0.0618421	0.955509	4.15619	4.43305e-05	0.000567882	1.61597
ATP6AP2	-0.095323	0.844373	-4.15544	4.44665e-05	0.000569306	1.6131
TOX4	-0.0696584	1.02297	-4.15505	4.45377e-05	0.000569717	1.6116
LOC102724487	0.0999741	0.862554	4.15499	4.45484e-05	0.000569717	1.61138
ME1	-0.0663857	0.86706	-4.1545	4.46387e-05	0.000570461	1.60948
GARS	-0.146052	0.969343	-4.15437	4.4661e-05	0.000570461	1.60901
RAB2A	-0.103241	1.00031	-4.15426	4.46814e-05	0.000570461	1.60859
ELP5	-0.0922153	0.991557	-4.15354	4.48144e-05	0.000571527	1.6058
MYO16	-0.280129	1.04199	-4.15353	4.48149e-05	0.000571527	1.60579
GRHL1	-0.119306	0.870101	-4.15339	4.48421e-05	0.000571555	1.60522
SALL2	0.11141	1.04599	4.15093	4.52949e-05	0.000576924	1.59582
HEXA	0.0564549	0.946923	4.15071	4.53357e-05	0.000576924	1.59497
LOC100130654	0.0312669	0.582504	4.15059	4.53586e-05	0.000576924	1.5945
SGK223	-0.15898	0.97883	-4.15044	4.5385e-05	0.000576924	1.59396
CLSTN2	-0.198816	0.9527	-4.15042	4.53902e-05	0.000576924	1.59385
DGKB	-0.144822	1.00261	-4.15009	4.54498e-05	0.000576924	1.59262
LOC100272217	0.0785303	0.985393	4.15009	4.54516e-05	0.000576924	1.59258
RNF123	-0.0958393	0.972308	-4.15001	4.5465e-05	0.000576924	1.59231
RP11-391M1.4	0.0798995	1.01989	4.14816	4.581e-05	0.000580655	1.58523
MAP3K19	0.105887	0.871254	4.14807	4.58267e-05	0.000580655	1.58489
ANKRD10-IT1	0.106981	1.03414	4.14793	4.58529e-05	0.000580655	1.58435
SSH1	0.0577126	1.03111	4.14789	4.58606e-05	0.000580655	1.5842
MPC2	-0.155334	0.957616	-4.14769	4.58987e-05	0.000580817	1.58342
LOC101928207	0.0686403	1.00265	4.14675	4.60753e-05	0.000582729	1.57982
SNX5	0.0529013	0.964577	4.14608	4.6202e-05	0.000583402	1.57725
ARL16	-0.0919349	1.00464	-4.14608	4.62023e-05	0.000583402	1.57725
AK055910	0.169591	1.10323	4.14606	4.6205e-05	0.000583402	1.57719
DDOST	-0.0824816	0.969368	-4.14551	4.63092e-05	0.00058427	1.57508
C9orf114	0.111108	1.06268	4.14539	4.63322e-05	0.00058427	1.57462
SYN1	-0.218199	0.935404	-4.14529	4.63504e-05	0.00058427	1.57425
ELMOD1	-0.10096	0.741675	-4.14506	4.63945e-05	0.000584348	1.57336
C16orf95	-0.0743585	0.879105	-4.14487	4.64299e-05	0.000584348	1.57265
KIAA1279	-0.103131	0.93545	-4.14486	4.64331e-05	0.000584348	1.57258
LOC57399	0.0681901	1.01634	4.14432	4.65353e-05	0.000585311	1.57052
DOK6	-0.229191	1.00817	-4.14388	4.6619e-05	0.000586042	1.56884
YRDC	-0.126506	0.984135	-4.14281	4.68237e-05	0.000588292	1.56474
WDR76	0.0599979	0.998603	4.1424	4.69012e-05	0.000588735	1.56319
KIAA0485	0.105277	1.01833	4.14235	4.69104e-05	0.000588735	1.56301
AC018462.2	0.128092	1.06936	4.14151	4.70731e-05	0.000590452	1.55977
MANBA	0.0915316	1.03234	4.14083	4.72036e-05	0.000591765	1.55718
U2AF1L4	-0.0865597	0.947918	-4.14042	4.72817e-05	0.000592419	1.55563
MDM2	0.0423515	0.977063	4.14011	4.73421e-05	0.000592852	1.55443
SCAF4	0.0909282	0.97731	4.1388	4.75952e-05	0.000595695	1.54944
EXOSC4	-0.0899965	0.982673	-4.13859	4.7636e-05	0.00059588	1.54864
TSPAN6	0.226211	1.14482	4.13798	4.77552e-05	0.000596794	1.5463
TUBG1	-0.138212	0.958677	-4.13786	4.77782e-05	0.000596794	1.54585
TBC1D9	-0.263396	1.0455	-4.1378	4.77899e-05	0.000596794	1.54562
CD37	0.176856	1.14275	4.13768	4.78134e-05	0.000596794	1.54516
STK3	0.0904222	1.02991	4.13577	4.81866e-05	0.000601124	1.53788
DNAJC12	-0.123705	0.994158	-4.13542	4.8257e-05	0.000601398	1.53651
CCNA1	-0.205748	0.95267	-4.13523	4.82935e-05	0.000601398	1.53581
TMEM18	-0.0755537	0.982072	-4.13504	4.83303e-05	0.000601398	1.53509
OAT	-0.0867403	0.9657	-4.13501	4.83368e-05	0.000601398	1.53497
KCNQ3	-0.276085	1.06105	-4.135	4.834e-05	0.000601398	1.53491
TXNDC17	-0.0905289	0.972351	-4.13411	4.85147e-05	0.000603243	1.53153
DUSP28	-0.0906774	0.965823	-4.13354	4.86273e-05	0.000604315	1.52936
PRRT3	-0.177145	0.972549	-4.13305	4.87252e-05	0.000605203	1.52748
MAGOHB	-0.0549957	0.771929	-4.13208	4.89179e-05	0.000607266	1.52378
APOA1BP	-0.0822338	0.976655	-4.13156	4.90208e-05	0.000608214	1.52182
GDAP1	-0.2042	0.980642	-4.12993	4.9349e-05	0.000611955	1.51557
FBXO8	0.11731	1.03685	4.1296	4.94147e-05	0.000612321	1.51433
MLLT6	0.0693888	1.03286	4.12951	4.94321e-05	0.000612321	1.514
MTF1	0.0816275	1.02422	4.12818	4.97008e-05	0.000615316	1.50892
RP11-250B2.6	-0.136819	1.02013	-4.12682	4.99763e-05	0.000618393	1.50375
HPS3	0.0750282	1.04201	4.12657	5.00289e-05	0.000618426	1.50277
PI4KA	-0.151282	0.962714	-4.12655	5.00331e-05	0.000618426	1.50269
ADTRP	-0.234892	1.06242	-4.1257	5.0205e-05	0.000620217	1.49948
RAB40A	0.103334	1.05422	4.12551	5.02445e-05	0.000620369	1.49874
CTB-31O20.2	0.148202	1.023	4.12525	5.02972e-05	0.000620685	1.49776
TPRG1L	-0.123099	0.93757	-4.12485	5.03805e-05	0.000621378	1.49621
RP11-214N1.1	0.0213407	0.722136	4.12466	5.04194e-05	0.000621379	1.49549
CDC34	-0.0652403	0.99709	-4.12458	5.04349e-05	0.000621379	1.4952
PCDHA1	-0.117787	0.981006	-4.12433	5.04872e-05	0.000621688	1.49423
RP11-138A9.1	0.206364	1.1155	4.12245	5.08742e-05	0.000626117	1.48709
PAK6	-0.179348	0.971272	-4.1216	5.10507e-05	0.000627951	1.48385
PSMD4	-0.0488824	0.97846	-4.1206	5.12573e-05	0.000630145	1.48007
BTF3L4	-0.0684219	0.923233	-4.12047	5.12841e-05	0.000630145	1.47958
WDR55	0.054731	1.01549	4.12008	5.13665e-05	0.000630505	1.47808
MMGT1	-0.0754085	0.96902	-4.12007	5.13686e-05	0.000630505	1.47804
SCN2A	-0.19175	0.97452	-4.11991	5.14021e-05	0.000630578	1.47743
CTPS2	0.098727	1.01905	4.11976	5.14327e-05	0.000630616	1.47687
COX6B1P3	-0.130034	0.957063	-4.11883	5.16276e-05	0.000632666	1.47333
TRIP10	0.251946	1.09855	4.11842	5.17148e-05	0.000633396	1.47175
ATP5B	-0.148816	0.976399	-4.11776	5.18529e-05	0.000634747	1.46926
ZNF541	0.110445	0.999862	4.11754	5.18995e-05	0.000634978	1.46842
KATNBL1	0.0945784	0.974779	4.11672	5.20732e-05	0.000636762	1.46529
EMR2	0.146751	0.90335	4.1162	5.21822e-05	0.000637754	1.46334
PRKAG1	-0.0964499	0.950477	-4.1159	5.22457e-05	0.00063819	1.4622
DOCK5	0.210948	1.10118	4.11575	5.22782e-05	0.000638247	1.46162
PPP1R11	-0.0630949	0.971134	-4.11484	5.24722e-05	0.000640272	1.45815
BPGM	-0.105684	0.976598	-4.11394	5.26645e-05	0.000642201	1.45473
WDR37	0.0900873	1.09692	4.11384	5.26864e-05	0.000642201	1.45434
FBXO42	0.0533003	1.02006	4.11289	5.28887e-05	0.000644324	1.45075
RNF187	-0.0412151	0.820489	-4.11258	5.29562e-05	0.000644675	1.44956
CCDC69	0.18373	1.10062	4.1125	5.29739e-05	0.000644675	1.44925
TMEM178B	-0.125979	0.982379	-4.11151	5.31854e-05	0.000646879	1.44552
GATM	0.064149	0.915125	4.11139	5.32115e-05	0.000646879	1.44506
SLC22A23	0.0762819	1.01127	4.10844	5.38539e-05	0.00065434	1.43384
PRELID1	-0.0774411	0.980785	-4.10813	5.39204e-05	0.000654801	1.43268
KIAA1644	-0.209241	0.974423	-4.1076	5.40368e-05	0.000655867	1.43066
AKNA	0.0925268	0.797287	4.10735	5.40909e-05	0.000656003	1.42973
PDE1B	-0.220668	0.970609	-4.10729	5.41054e-05	0.000656003	1.42948
JADE2	0.106175	1.059	4.10692	5.4186e-05	0.000656633	1.42809
BC041998	0.323477	1.13406	4.10634	5.43136e-05	0.000657589	1.42589
AX748294	0.0759551	0.913046	4.1063	5.43224e-05	0.000657589	1.42573
LINGO2	-0.188091	0.9758	-4.10562	5.44731e-05	0.000659064	1.42314
DDB2	0.11504	1.03001	4.10477	5.46616e-05	0.000660777	1.41991
ZNF239	-0.130635	0.960996	-4.10472	5.46724e-05	0.000660777	1.41973
PPAPDC3	-0.107949	0.979484	-4.1042	5.4787e-05	0.000661812	1.41777
GNAZ	-0.104209	0.962147	-4.10401	5.48294e-05	0.000661975	1.41704
GOT1	-0.259747	0.98548	-4.10375	5.48869e-05	0.000662298	1.41607
PRDM14	0.0678188	1.01869	4.10363	5.49141e-05	0.000662298	1.4156
TESC	-0.0924956	0.805187	-4.10347	5.49488e-05	0.000662368	1.41501
TMEM178A	-0.111898	0.937548	-4.10334	5.49788e-05	0.00066238	1.4145
AACS	-0.147303	0.95996	-4.10232	5.52055e-05	0.000664761	1.41065
EXOSC7	-0.0458389	0.980154	-4.10167	5.53508e-05	0.00066616	1.40819
HPRT1	-0.0951985	0.96894	-4.10134	5.54262e-05	0.000666717	1.40692
CLIC1P1	0.043738	1.01622	4.10116	5.54668e-05	0.000666856	1.40623
PZP	0.133166	0.657415	4.10043	5.56298e-05	0.000668463	1.40349
UGT1A1	0.0228828	0.707877	4.09969	5.57968e-05	0.000670118	1.40069
ZNF24	0.109797	1.06372	4.09892	5.59705e-05	0.0006718	1.39778
PCSK2	-0.183238	0.927336	-4.09881	5.59956e-05	0.0006718	1.39736
MAPKAPK2	0.108866	1.03194	4.09803	5.61727e-05	0.000673272	1.39441
PPP1R17	-0.172933	1.07434	-4.09802	5.61771e-05	0.000673272	1.39433
TMEM17	-0.18544	0.983075	-4.09648	5.65276e-05	0.000677118	1.38852
DPM1	-0.0778081	0.948249	-4.09599	5.66399e-05	0.000678108	1.38666
LDB2	-0.118333	0.745871	-4.09556	5.67393e-05	0.000678943	1.38502
COX7A2L	-0.074534	0.975564	-4.09541	5.67727e-05	0.000678988	1.38447
VAMP2	-0.148731	0.981479	-4.09352	5.72077e-05	0.000683505	1.37733
FKBP1A	-0.157313	1.00812	-4.09351	5.72102e-05	0.000683505	1.37729
RP11-680F8.4	0.173425	1.08255	4.09313	5.72997e-05	0.000683973	1.37583
UTP3	-0.0930322	0.968477	-4.09309	5.73091e-05	0.000683973	1.37568
GIGYF2	0.0426831	0.972548	4.09275	5.73865e-05	0.000684159	1.37441
ST8SIA3	-0.259866	1.09613	-4.09274	5.739e-05	0.000684159	1.37436
C17orf96	-0.168407	0.971223	-4.09263	5.74144e-05	0.000684159	1.37396
LARGE	-0.210393	1.02776	-4.09138	5.77061e-05	0.000687277	1.36922
RP11-285J16.1	0.19171	1.11026	4.09081	5.78385e-05	0.000688495	1.36708
ANKRD49	0.0826644	1.03329	4.09024	5.79728e-05	0.000689734	1.36491
GMDS-AS1	0.0864405	1.0503	4.08947	5.81519e-05	0.000691353	1.36203
LOC441155	0.15687	1.10509	4.0894	5.81692e-05	0.000691353	1.36175
CALCOCO2	0.121522	1.0378	4.08889	5.82885e-05	0.000692411	1.35983
CBLN1	-0.22977	0.995216	-4.08818	5.8456e-05	0.00069404	1.35715
VLDLR	-0.161439	0.945645	-4.08745	5.863e-05	0.000695745	1.35437
ZNF835	0.0387984	0.932748	4.08702	5.87328e-05	0.000696603	1.35273
FH	-0.123233	0.961483	-4.08613	5.89439e-05	0.000698745	1.34938
DOLK	-0.122107	0.94331	-4.0852	5.9165e-05	0.000701002	1.34588
MTRF1	0.0710008	0.985906	4.08506	5.9199e-05	0.000701042	1.34534
SMAP2	-0.126778	0.934087	-4.08484	5.92502e-05	0.000701286	1.34453
CLSTN3	-0.20118	0.956519	-4.08442	5.93517e-05	0.000701833	1.34293
TSNAX	-0.120786	0.98747	-4.08437	5.93639e-05	0.000701833	1.34274
GABRA5	-0.364503	1.05942	-4.08426	5.93904e-05	0.000701833	1.34232
RP11-45M22.3	0.0261055	0.720512	4.08414	5.94191e-05	0.000701833	1.34187
RPS6KA1	0.156058	1.06266	4.08088	6.02051e-05	0.000710418	1.32958
SLC25A14	-0.138181	0.960458	-4.08087	6.02081e-05	0.000710418	1.32954
HNRNPK	-0.0555573	0.96991	-4.08044	6.03125e-05	0.000710818	1.32792
ELOVL5	0.0872385	0.993929	4.0803	6.03466e-05	0.000710818	1.32739
NDUFAF1	-0.0961065	0.956572	-4.08027	6.03539e-05	0.000710818	1.32728
LTV1	0.134669	1.07361	4.08013	6.03885e-05	0.000710818	1.32674
CUL7	-0.0588294	1.01527	-4.08005	6.04072e-05	0.000710818	1.32645
APEX1	-0.0778115	0.956921	-4.07997	6.04284e-05	0.000710818	1.32612
CDH22	-0.137627	1.0365	-4.0797	6.0493e-05	0.000711199	1.32513
NDUFAF3	-0.0917778	0.949237	-4.07958	6.05229e-05	0.000711199	1.32466
TCEB1	-0.109119	0.954448	-4.0791	6.06405e-05	0.000712215	1.32285
ACTB	-0.0636698	0.971467	-4.07859	6.07653e-05	0.000713144	1.32093
LOC101929787	0.303031	1.141	4.07836	6.08208e-05	0.000713144	1.32007
LIMS1	0.115141	1.07077	4.07829	6.08394e-05	0.000713144	1.31979
PREX1	0.179836	1.06964	4.07827	6.08443e-05	0.000713144	1.31971
CADPS	-0.184546	0.987428	-4.07779	6.09613e-05	0.00071415	1.31792
ADAMTS9-AS2	0.0894402	0.926101	4.07612	6.13742e-05	0.000718509	1.31161
KCTD13	-0.11528	0.986428	-4.07583	6.14438e-05	0.000718509	1.31055
PCF11	0.0887115	1.03245	4.07578	6.14568e-05	0.000718509	1.31035
METTL14	0.0853269	1.04343	4.07571	6.14754e-05	0.000718509	1.31007
MAGOH	-0.0788923	0.964756	-4.07565	6.14905e-05	0.000718509	1.30984
KIAA1033	0.0986086	1.04906	4.07417	6.18586e-05	0.000722288	1.30426
GLO1	-0.0719223	0.972509	-4.07409	6.1877e-05	0.000722288	1.30398
VBP1	-0.0664571	0.961683	-4.07389	6.19281e-05	0.000722515	1.30321
C2orf80	-0.207066	0.910404	-4.07324	6.20893e-05	0.000723926	1.30078
S100A6	0.0947331	1.0513	4.07315	6.21123e-05	0.000723926	1.30043
PARK2	-0.216674	1.10662	-4.07179	6.24537e-05	0.000727534	1.29531
CACNB3	-0.16721	0.955944	-4.07161	6.24983e-05	0.000727684	1.29464
BLOC1S6	-0.119651	0.992715	-4.07092	6.26718e-05	0.000729333	1.29205
LOC286177	0.0579561	1.00882	4.07074	6.27175e-05	0.000729494	1.29137
NDFIP2	-0.151217	0.890846	-4.07038	6.28082e-05	0.000730178	1.29002
GLT8D2	-0.159973	1.00953	-4.06953	6.30248e-05	0.000732324	1.2868
PRR13	-0.0749495	0.987793	-4.06936	6.30672e-05	0.000732444	1.28617
KHNYN	0.147601	1.01286	4.06865	6.32478e-05	0.000733839	1.2835
TMEM55B	-0.0859853	0.980319	-4.06864	6.32515e-05	0.000733839	1.28344
ATF1	0.082699	1.03212	4.06798	6.34203e-05	0.000735425	1.28095
COPZ1	-0.0723194	0.968613	-4.06765	6.35032e-05	0.000736014	1.27973
TTLL5	0.0615508	0.954595	4.06644	6.38142e-05	0.000739243	1.27517
SH3GLB2	-0.0698339	0.981336	-4.06627	6.38561e-05	0.000739252	1.27455
VPS39	-0.064285	0.96873	-4.06618	6.38796e-05	0.000739252	1.27421
CELF6	-0.122883	0.959131	-4.06598	6.39317e-05	0.000739277	1.27345
WDR64	0.048567	0.644323	4.06578	6.39827e-05	0.000739277	1.2727
NPC1	0.167536	1.09754	4.06575	6.39918e-05	0.000739277	1.27257
PPP4R1	0.0867737	1.02562	4.06561	6.40262e-05	0.000739277	1.27207
MCM7	0.184657	1.08949	4.06555	6.40433e-05	0.000739277	1.27182
SCGB2A2	0.0284377	0.864277	4.06519	6.4136e-05	0.000739712	1.27047
NBL1	-0.135737	0.965905	-4.06515	6.41456e-05	0.000739712	1.27033
KIF1C	0.155639	1.0627	4.06455	6.42995e-05	0.000741112	1.26809
HOMER1	-0.211592	1.01686	-4.06393	6.44609e-05	0.000742599	1.26574
SLITRK3	-0.172764	0.915528	-4.06377	6.45021e-05	0.000742693	1.26515
TTC9B	-0.145459	1.0072	-4.06365	6.4534e-05	0.000742693	1.26469
PRKAR1B	-0.169712	0.930404	-4.06105	6.52128e-05	0.000750128	1.25491
LOC100130093	-0.093355	0.978067	-4.06091	6.52479e-05	0.000750154	1.2544
CWF19L2	0.0634354	0.943406	4.05954	6.56094e-05	0.000753931	1.24924
KCNIP1	-0.212167	0.971412	-4.05924	6.56884e-05	0.00075446	1.24812
DLGAP1	-0.234053	1.00271	-4.05738	6.61801e-05	0.000759716	1.24115
TSEN54	0.0879373	1.02082	4.05706	6.62654e-05	0.000759716	1.23995
UQCR10	-0.0885942	0.969473	-4.05697	6.62892e-05	0.000759716	1.23961
CD180	0.0927321	0.813643	4.05688	6.63126e-05	0.000759716	1.23928
FBXW7	-0.147076	0.879735	-4.05684	6.63235e-05	0.000759716	1.23913
CCDC66	0.0978173	1.01147	4.05676	6.63453e-05	0.000759716	1.23882
[truncated: 6,136 more rows]

## Sheet: GSE5281
Supplementary table 1: The differentially expressed genes from GSE5281
Gene	logFC	AveExpr	t	P.Value	adj.P.Val	B
ZNF721	1.25163	10.5186	12.5961	6.51253e-26	1.49e-21	48.0903
HSD17B7	1.22006	8.97257	12.2276	7.02756e-25	8.03917e-21	45.7728
MALAT1	1.41183	11.2887	11.7961	1.13508e-23	8.65648e-20	43.0613
MIR612	1.69342	7.21236	11.4074	1.38225e-22	7.90612e-19	40.6244
ANP32B	1.5076	10.2801	11.3539	1.94896e-22	8.91806e-19	40.2894
PNISR	0.997854	9.71864	11.2471	3.86831e-22	1.47505e-18	39.6209
MED13L	1.085	7.23702	11.2186	4.64126e-22	1.51696e-18	39.4433
KLHL21	0.895542	9.24166	11.0453	1.40867e-21	4.02862e-18	38.3606
PFKFB3	1.43068	11.4723	10.974	2.22206e-21	5.64873e-18	37.9162
LUC7L3	1.07373	10.5187	10.9516	2.56425e-21	5.86675e-18	37.7765
PXDC1	1.49739	7.14167	10.8056	6.50917e-21	1.35385e-17	36.868
TOB1	1.44311	9.73835	10.7771	7.80493e-21	1.48807e-17	36.6909
LOC441155	1.18405	8.27706	10.5912	2.54956e-20	4.48704e-17	35.5364
CTD-3092A11.2	1.55786	8.51479	10.5707	2.90378e-20	4.74539e-17	35.4096
ANAPC16	0.914059	8.88901	10.5306	3.74621e-20	5.71397e-17	35.1611
PTMA	1.30309	10.4282	10.494	4.72571e-20	6.75747e-17	34.9346
NOTCH2NL	1.74753	10.8153	10.4636	5.73013e-20	7.71174e-17	34.7466
LOC101929787	1.65544	8.32898	10.3697	1.03936e-19	1.32108e-16	34.1659
ARHGEF40	1.1094	6.36167	10.3167	1.45315e-19	1.74982e-16	33.839
KMT2E	1.11558	9.43544	10.2665	1.99606e-19	2.24187e-16	33.5294
TAF3	1.10744	7.71769	10.2617	2.05775e-19	2.24187e-16	33.4997
NSUN6	1.34021	7.89393	10.2453	2.28268e-19	2.37389e-16	33.3986
TUBB	-1.00139	9.00221	-10.2317	2.48628e-19	2.4732e-16	33.3153
IDH3G	-1.36283	7.29298	-10.2169	2.73098e-19	2.60342e-16	33.2237
PRR34-AS1	1.5959	8.96675	10.1799	3.44742e-19	3.15494e-16	32.9965
LOC100506248	1.29202	11.0232	10.1588	3.93885e-19	3.46604e-16	32.8665
DAZAP1	1.03419	9.34491	10.1434	4.33967e-19	3.67731e-16	32.772
AMER2	1.1756	10.5306	10.1258	4.8502e-19	3.96313e-16	32.6635
PTAR1	1.08004	7.91303	10.0984	5.76286e-19	4.5465e-16	32.4954
ZBTB4	0.882163	10.1592	10.042	8.22042e-19	6.26917e-16	32.149
PLSCR4	1.60521	8.95356	9.9994	1.0743e-18	7.92871e-16	31.888
RP11-403P17.4	1.61081	10.7455	9.98182	1.19982e-18	8.54623e-16	31.7802
UBXN2A	0.990965	9.08498	9.97751	1.23268e-18	8.54623e-16	31.7539
RPS16P5	1.79862	7.30887	9.92198	1.74676e-18	1.17541e-15	31.4139
PSMB3	-1.10925	8.67443	-9.85989	2.57766e-18	1.68498e-15	31.0344
KTN1	0.999273	10.1206	9.76786	4.58411e-18	2.91333e-15	30.473
ATP5B	-1.14953	10.5302	-9.76073	4.79292e-18	2.96371e-15	30.4296
PCYOX1L	-1.29489	7.84665	-9.75011	5.12191e-18	3.08379e-15	30.3648
COL27A1	0.950088	5.74483	9.73963	5.46816e-18	3.20785e-15	30.301
FAM63A	1.40204	7.98661	9.70183	6.92326e-18	3.92098e-15	30.071
ADAM33	1.47364	6.52569	9.69262	7.33248e-18	3.92098e-15	30.015
LRP4	1.73559	9.616	9.69166	7.37674e-18	3.92098e-15	30.0091
CPEB4	0.970636	8.98088	9.69113	7.40095e-18	3.92098e-15	30.0059
DTNA	0.902315	7.78219	9.68787	7.55313e-18	3.92098e-15	29.9861
ERBB2IP	1.13438	7.59362	9.68453	7.71206e-18	3.92098e-15	29.9658
SNHG6	1.00163	11.0083	9.67804	8.03038e-18	3.99407e-15	29.9263
MT1M	1.60574	8.06669	9.66361	8.78609e-18	4.27696e-15	29.8386
SASH1	1.32087	9.5547	9.64691	9.74937e-18	4.647e-15	29.7372
MXI1	1.27453	10.4938	9.53337	1.97542e-17	8.95625e-15	29.0486
GFAP	1.83984	9.02848	9.53209	1.99128e-17	8.95625e-15	29.0408
ACBD5	1.08585	8.94562	9.53167	1.99645e-17	8.95625e-15	29.0383
C9orf64	1.08285	8.66415	9.52053	2.1394e-17	9.41296e-15	28.9709
MAP4K4	1.1837	8.60175	9.48259	2.70713e-17	1.16861e-14	28.7414
MAFF	1.68789	7.813	9.46697	2.98251e-17	1.26364e-14	28.6469
LOC100272216	1.65814	8.92208	9.45291	3.25392e-17	1.35357e-14	28.562
NME1	-1.35415	8.96065	-9.43851	3.55762e-17	1.45348e-14	28.475
ANKRD13A	1.02828	8.24855	9.4293	3.76634e-17	1.49877e-14	28.4194
ADD3	1.1055	10.5902	9.42788	3.7995e-17	1.49877e-14	28.4109
SNRNP48	0.996374	7.36626	9.38747	4.87879e-17	1.89189e-14	28.1671
SKI	1.16991	7.84616	9.38395	4.98609e-17	1.90128e-14	28.1459
DDIT4	1.61868	9.11411	9.37018	5.42935e-17	2.03636e-14	28.0629
UBQLN4	0.839193	7.87992	9.35196	6.07603e-17	2.24215e-14	27.9532
COX3	1.61044	12.183	9.34073	6.51263e-17	2.36512e-14	27.8855
DDR1	1.13145	9.00953	9.33286	6.83682e-17	2.44405e-14	27.8381
SRRM2	1.17747	8.15905	9.32995	6.96054e-17	2.45e-14	27.8207
DNAJC1	0.916012	8.46124	9.27214	9.94193e-17	3.44638e-14	27.4731
MT2A	1.4896	11.4757	9.24484	1.17628e-16	4.00662e-14	27.3092
NBPF10	0.839541	10.3163	9.24121	1.20288e-16	4.00662e-14	27.2874
QKI	0.931319	7.53059	9.24047	1.20834e-16	4.00662e-14	27.2829
SLC5A3	1.02436	7.47883	9.21313	1.42971e-16	4.61388e-14	27.119
TGFBR3	1.27415	8.45704	9.21289	1.43182e-16	4.61388e-14	27.1175
CEBPB	1.29191	9.38454	9.20838	1.47211e-16	4.67782e-14	27.0905
PCDHGA4	1.19359	7.61027	9.19871	1.56225e-16	4.89627e-14	27.0325
CDK2AP1	1.28156	11.4782	9.1847	1.70275e-16	5.26448e-14	26.9486
PALD1	1.46479	6.97301	9.14495	2.17344e-16	6.63014e-14	26.7107
RAD51C	-1.33013	6.2455	-9.13877	2.25737e-16	6.79556e-14	26.6738
MAML1	0.813504	9.04985	9.1353	2.30592e-16	6.85159e-14	26.653
PALLD	0.93575	7.03934	9.12284	2.48901e-16	7.30076e-14	26.5785
PTP4A2	0.965216	9.54015	9.11891	2.54985e-16	7.38457e-14	26.555
HP1BP3	0.786151	8.43078	9.07604	3.31568e-16	9.48242e-14	26.299
PSD2	1.19498	9.90937	9.04378	4.03908e-16	1.14086e-13	26.1067
HMGB1	0.640259	10.5877	9.03071	4.37515e-16	1.22072e-13	26.0288
PIM3	0.761111	8.91595	9.02593	4.5048e-16	1.24175e-13	26.0003
ZNRF3	1.28437	9.13399	9.01882	4.70479e-16	1.28144e-13	25.958
ZNF423	1.39578	7.9404	9.00511	5.11577e-16	1.37699e-13	25.8764
FAT1	1.43926	9.32008	8.98904	5.64307e-16	1.50125e-13	25.7808
AC004951.6	1.74099	7.68372	8.9871	5.7104e-16	1.5017e-13	25.7692
TUBB4B	-1.22935	10.4446	-8.97664	6.08663e-16	1.58245e-13	25.707
AGAP4	1.44597	6.82249	8.95624	6.89335e-16	1.76052e-13	25.5857
METTL7A	0.861718	7.63516	8.95419	6.98e-16	1.76052e-13	25.5735
PLGLB1	1.22867	8.30092	8.95366	7.00239e-16	1.76052e-13	25.5704
ACACB	1.08494	6.98894	8.9422	7.50918e-16	1.86742e-13	25.5023
COPG2IT1	-1.20726	11.0458	-8.93619	7.78898e-16	1.91617e-13	25.4667
CSRNP1	1.24294	7.49645	8.92127	8.52977e-16	2.07609e-13	25.3781
HIF1A	0.718626	11.5798	8.91574	8.82197e-16	2.12461e-13	25.3453
TMEM47	0.999927	9.31976	8.89011	1.0311e-15	2.45736e-13	25.1933
[truncated: 7,491 more rows]

## Sheet: GSE112063
Supplementary table 1: The differentially expressed genes from GSE112063
[truncated: 12,208 more rows]

[truncated: 2 more sheets: Up-co-DEGs, Down-co-DEGs]
