# Supplementary material for: Exploring the Key Genes and Identification of Potential Diagnosis Biomarkers in Alzheimer’s Disease Using Bioinformatics Analysis
Source: Front Aging Neurosci. 2021 Jun 14;13:602781. doi: 10.3389/fnagi.2021.602781 (PMC8236887; doi:10.3389/fnagi.2021.602781)
Supplement: Supplementary file 7 [file Table_2.XLSX]

## Sheet: UpBP
Supplementary table 2: GO biological process enrichment analysis results for up-regulated genes
ID	Description	GeneRatio	BgRatio	pvalue	p.adjust	qvalue	geneID	Count
GO:1900153	positive regulation of nuclear-transcribed mRNA catabolic process, deadenylation-dependent decay	5/165	18/18670	3.96105008362051e-07	0.000975080223330622	0.000876530925396749	ZFP36L1/TNRC6A/ZFP36L2/TOB1/TNRC6B	5
GO:1900151	regulation of nuclear-transcribed mRNA catabolic process, deadenylation-dependent decay	5/165	20/18670	7.06579871978712e-07	0.000975080223330622	0.000876530925396749	ZFP36L1/TNRC6A/ZFP36L2/TOB1/TNRC6B	5
GO:0001655	urogenital system development	14/165	330/18670	1.44275908336502e-06	0.00117184544213912	0.00105340949928372	ID3/IQGAP1/TGFB2/SMAD4/PDGFRB/YAP1/NFIA/PRKX/FOXJ1/PGF/WWTR1/TMED10/SMARCC1/ANGPT1	14
GO:0032060	bleb assembly	4/165	11/18670	1.84957671836565e-06	0.00117184544213912	0.00105340949928372	EMP3/EMP1/P2RX7/PMP22	4
GO:0072001	renal system development	13/165	293/18670	2.12290840967232e-06	0.00117184544213912	0.00105340949928372	ID3/IQGAP1/TGFB2/SMAD4/PDGFRB/YAP1/NFIA/PRKX/FOXJ1/PGF/WWTR1/TMED10/ANGPT1	13
GO:0001822	kidney development	12/165	278/18670	7.00888585488729e-06	0.00256747945259497	0.00230798972912523	ID3/IQGAP1/TGFB2/SMAD4/PDGFRB/YAP1/PRKX/FOXJ1/PGF/WWTR1/TMED10/ANGPT1	12
GO:0010273	detoxification of copper ion	4/165	15/18670	7.44196942781151e-06	0.00256747945259497	0.00230798972912523	MT1H/MT1G/MT1F/MT1E	4
GO:1990169	stress response to copper ion	4/165	15/18670	7.44196942781151e-06	0.00256747945259497	0.00230798972912523	MT1H/MT1G/MT1F/MT1E	4
GO:0061687	detoxification of inorganic compound	4/165	17/18670	1.2797794007754e-05	0.0035321911461401	0.00317520005013433	MT1H/MT1G/MT1F/MT1E	4
GO:0097501	stress response to metal ion	4/165	17/18670	1.2797794007754e-05	0.0035321911461401	0.00317520005013433	MT1H/MT1G/MT1F/MT1E	4
GO:0035329	hippo signaling	5/165	38/18670	2.01161218122598e-05	0.00504731783653064	0.00453719608722453	TJP1/YAP1/TJP2/DVL2/WWTR1	5
GO:0072006	nephron development	8/165	142/18670	3.86212118638565e-05	0.00885357491352915	0.00795876280365683	IQGAP1/SMAD4/PDGFRB/YAP1/FOXJ1/PGF/WWTR1/ANGPT1	8
GO:0035850	epithelial cell differentiation involved in kidney development	5/165	44/18670	4.17016209695213e-05	0.00885357491352915	0.00795876280365683	IQGAP1/YAP1/PRKX/FOXJ1/WWTR1	5
GO:0071294	cellular response to zinc ion	4/165	23/18670	4.56850102009235e-05	0.00900647343961064	0.00809620819876517	MT1H/MT1G/MT1F/MT1E	4
GO:0061014	positive regulation of mRNA catabolic process	5/165	48/18670	6.39044411184104e-05	0.0117584171657875	0.0105700187870943	ZFP36L1/TNRC6A/ZFP36L2/TOB1/TNRC6B	5
GO:0010718	positive regulation of epithelial to mesenchymal transition	5/165	50/18670	7.79561405280258e-05	0.0134474342410844	0.0120883304752998	TGFB2/SMAD4/CRB2/TCF7L2/WWTR1	5
GO:0046889	positive regulation of lipid biosynthetic process	6/165	84/18670	0.000100073016212416	0.0158478761595378	0.014246164800927	TNFRSF1A/MID1IP1/CAPN2/ELOVL5/ZBTB20/SORBS1	6
GO:0010043	response to zinc ion	5/165	53/18670	0.000103355714083942	0.0158478761595378	0.014246164800927	MT1H/MT1G/MT1F/MT1E/P2RX7	5
GO:0061005	cell differentiation involved in kidney development	5/165	54/18670	0.000113095112815122	0.0162255986423214	0.0145857116704621	IQGAP1/YAP1/PRKX/FOXJ1/WWTR1	5
GO:0071280	cellular response to copper ion	4/165	29/18670	0.000117576801755952	0.0162255986423214	0.0145857116704621	MT1H/MT1G/MT1F/MT1E	4
GO:0060213	positive regulation of nuclear-transcribed mRNA poly(A) tail shortening	3/165	12/18670	0.000140634416144547	0.0184104449454609	0.0165497401740852	TNRC6A/TOB1/TNRC6B	3
GO:0001656	metanephros development	6/165	90/18670	0.000146749923478311	0.0184104449454609	0.0165497401740852	ID3/SMAD4/PDGFRB/YAP1/FOXJ1/WWTR1	6
GO:0060993	kidney morphogenesis	6/165	94/18670	0.000186421084219747	0.0223705301063696	0.0201095878950088	SMAD4/PDGFRB/PRKX/FOXJ1/PGF/WWTR1	6
GO:0032835	glomerulus development	5/165	62/18670	0.000218623457824699	0.0250300503470487	0.0225003160442387	IQGAP1/PDGFRB/FOXJ1/WWTR1/ANGPT1	5
GO:0060211	regulation of nuclear-transcribed mRNA poly(A) tail shortening	3/165	14/18670	0.000229678224379811	0.0250300503470487	0.0225003160442387	TNRC6A/TOB1/TNRC6B	3
GO:0046686	response to cadmium ion	5/165	63/18670	0.000235790329356256	0.0250300503470487	0.0225003160442387	MT1H/MT1G/MT1F/MT1E/B2M	5
GO:0006882	cellular zinc ion homeostasis	4/165	36/18670	0.000277901492214035	0.0284077080929902	0.0255366010584203	MT1H/MT1G/MT1F/MT1E	4
GO:0071248	cellular response to metal ion	8/165	190/18670	0.000292292276864293	0.02861855222483	0.0257261356193457	ITPKB/MT1H/IQGAP1/MT1G/MT1F/MT1E/B2M/EEF2K	8
GO:0071276	cellular response to cadmium ion	4/165	37/18670	0.000309453881030495	0.02861855222483	0.0257261356193457	MT1H/MT1G/MT1F/MT1E	4
GO:0050731	positive regulation of peptidyl-tyrosine phosphorylation	8/165	192/18670	0.000313641890234665	0.02861855222483	0.0257261356193457	TNFRSF1A/IQGAP1/IL6ST/PARP14/DVL2/GPRC5B/CD44/ANGPT1	8
GO:0045834	positive regulation of lipid metabolic process	7/165	146/18670	0.000321440260496279	0.02861855222483	0.0257261356193457	TNFRSF1A/PDGFRB/MID1IP1/CAPN2/ELOVL5/ZBTB20/SORBS1	7
GO:0055069	zinc ion homeostasis	4/165	38/18670	0.000343493617409111	0.0296263245015358	0.0266320544813577	MT1H/MT1G/MT1F/MT1E	4
GO:0031331	positive regulation of cellular catabolic process	11/165	361/18670	0.000376514042464308	0.0302410065570981	0.0271846119203205	PTTG1IP/ZFP36L1/MSN/TRIM22/VPS13C/TNRC6A/ZBTB20/P2RX7/ZFP36L2/TOB1/TNRC6B	11
GO:0033077	T cell differentiation in thymus	5/165	70/18670	0.00038633847300173	0.0302410065570981	0.0271846119203205	ITPKB/ZFP36L1/FOXJ1/B2M/ZFP36L2	5
GO:0060395	SMAD protein signal transduction	5/165	70/18670	0.00038633847300173	0.0302410065570981	0.0271846119203205	TGFB2/SMAD4/INHBB/WWTR1/TOB1	5
GO:0018108	peptidyl-tyrosine phosphorylation	11/165	363/18670	0.000394447911614324	0.0302410065570981	0.0271846119203205	TNFRSF1A/IQGAP1/DDR1/PDGFRB/IL6ST/PARP14/DVL2/GPRC5B/CD44/CLK1/ANGPT1	11
GO:0072009	nephron epithelium development	6/165	109/18670	0.000415892211148273	0.0307007916829069	0.0275979275349396	IQGAP1/SMAD4/YAP1/FOXJ1/PGF/WWTR1	6
GO:0018212	peptidyl-tyrosine modification	11/165	366/18670	0.000422692059402342	0.0307007916829069	0.0275979275349396	TNFRSF1A/IQGAP1/DDR1/PDGFRB/IL6ST/PARP14/DVL2/GPRC5B/CD44/CLK1/ANGPT1	11
GO:0061028	establishment of endothelial barrier	4/165	41/18670	0.000461650991591111	0.0326706855587556	0.0293687283989271	TNFRSF1A/MSN/TJP1/TJP2	4
GO:0030856	regulation of epithelial cell differentiation	7/165	156/18670	0.000479432734635111	0.0330808586898227	0.0297374461982883	ZFP36L1/TNFRSF1A/YAP1/PRKX/FOXJ1/WWTR1/CD109	7
GO:0000956	nuclear-transcribed mRNA catabolic process	8/165	207/18670	0.000517796403045271	0.0348565383513402	0.0313336616682337	ZFP36L1/CASC3/TNRC6A/ZFP36L2/TOB1/TNRC6B/RPS27/RPS28	8
GO:0010927	cellular component assembly involved in morphogenesis	6/165	115/18670	0.000553322082616973	0.0363611654291153	0.032686219266371	CSRP1/SMAD4/PDGFRB/RFX2/NEBL/PMP22	6
GO:2000696	regulation of epithelial cell differentiation involved in kidney development	3/165	19/18670	0.000591883170662451	0.0371825034081011	0.0334245463512182	YAP1/PRKX/WWTR1	3
GO:0000288	nuclear-transcribed mRNA catabolic process, deadenylation-dependent decay	5/165	77/18670	0.000600169337820271	0.0371825034081011	0.0334245463512182	ZFP36L1/TNRC6A/ZFP36L2/TOB1/TNRC6B	5
GO:0046688	response to copper ion	4/165	44/18670	0.000606236468610343	0.0371825034081011	0.0334245463512182	MT1H/MT1G/MT1F/MT1E	4
GO:1903313	positive regulation of mRNA metabolic process	5/165	78/18670	0.000636752669585681	0.0382051601751409	0.0343438453595755	ZFP36L1/TNRC6A/ZFP36L2/TOB1/TNRC6B	5
GO:0032869	cellular response to insulin stimulus	8/165	216/18670	0.000684792350778681	0.0397527548318874	0.0357350278942634	ZFP36L1/LPIN1/INHBB/RAB31/EEF2K/GAB1/SMARCC1/SORBS1	8
GO:0030903	notochord development	3/165	20/18670	0.000691829805999775	0.0397527548318874	0.0357350278942634	ID3/CRB2/YAP1	3
GO:0071241	cellular response to inorganic substance	8/165	217/18670	0.000705755429986407	0.0397527548318874	0.0357350278942634	ITPKB/MT1H/IQGAP1/MT1G/MT1F/MT1E/B2M/EEF2K	8
GO:0060390	regulation of SMAD protein signal transduction	3/165	22/18670	0.000922535331762382	0.0499254414836113	0.0448795825998748	SMAD4/WWTR1/TOB1	3
GO:0060487	lung epithelial cell differentiation	3/165	22/18670	0.000922535331762382	0.0499254414836113	0.0448795825998748	YAP1/FOXJ1/KLF2	3
GO:0014068	positive regulation of phosphatidylinositol 3-kinase signaling	5/165	87/18670	0.00104574585714732	0.0531445049076377	0.0477733020851648	PLXNB1/TGFB2/PDGFRB/GAB1/ANGPT1	5
GO:0060479	lung cell differentiation	3/165	23/18670	0.0010540628799966	0.0531445049076377	0.0477733020851648	YAP1/FOXJ1/KLF2	3
GO:0072215	regulation of metanephros development	3/165	23/18670	0.0010540628799966	0.0531445049076377	0.0477733020851648	PDGFRB/YAP1/WWTR1	3
GO:0050769	positive regulation of neurogenesis	12/165	474/18670	0.00105903904707249	0.0531445049076377	0.0477733020851648	SPEN/IQGAP1/PLXNB1/IL6ST/DVL2/TCF12/MACF1/GPRC5B/EEF2K/SPAG9/MAN2A1/NAP1L1	12
GO:0055076	transition metal ion homeostasis	6/165	131/18670	0.00109483312686713	0.0539596326813084	0.0485060466170267	MT1H/MT1G/SMAD4/MT1F/MT1E/B2M	6

## Sheet: UpCC
Supplementary table 2: GO cellular component enrichment analysis results for up-regulated genes
ID	Description	GeneRatio	BgRatio	pvalue	p.adjust	qvalue	geneID	Count
GO:0005925	focal adhesion	18/166	405/19717	9.94811906192047e-09	1.22698299738019e-06	1.04143479021521e-06	GNA13/CSRP1/PALLD/IQGAP1/MSN/PDGFRB/TNS1/CAPN2/CD99/SNAP23/B2M/ITGB8/AHNAK/CD44/SORBS1/GNA12/ENAH/PCBP2	18
GO:0005924	cell-substrate adherens junction	18/166	408/19717	1.11500801672737e-08	1.22698299738019e-06	1.04143479021521e-06	GNA13/CSRP1/PALLD/IQGAP1/MSN/PDGFRB/TNS1/CAPN2/CD99/SNAP23/B2M/ITGB8/AHNAK/CD44/SORBS1/GNA12/ENAH/PCBP2	18
GO:0030055	cell-substrate junction	18/166	412/19717	1.2961088000495e-08	1.22698299738019e-06	1.04143479021521e-06	GNA13/CSRP1/PALLD/IQGAP1/MSN/PDGFRB/TNS1/CAPN2/CD99/SNAP23/B2M/ITGB8/AHNAK/CD44/SORBS1/GNA12/ENAH/PCBP2	18
GO:0016328	lateral plasma membrane	5/166	57/19717	0.000117072593213225	0.00807479338907746	0.00685369787286412	IQGAP1/C1QTNF5/DVL2/CLDN15/GNA12	5
GO:0005911	cell-cell junction	13/166	459/19717	0.000142161855441505	0.00807479338907746	0.00685369787286412	IQGAP1/C1QTNF5/SNAP23/TJP1/TJP2/PKN2/CLDN15/KLHL24/P2RX7/AHNAK/GAB1/PMP22/SORBS1	13
GO:0043296	apical junction complex	7/166	143/19717	0.000211623497222591	0.0100168455352027	0.00850206681824095	C1QTNF5/TJP1/TJP2/PKN2/CLDN15/PMP22/SORBS1	7
GO:0044798	nuclear transcription factor complex	7/166	201/19717	0.00159761127551639	0.0519960758064612	0.0441330665666405	MXI1/SMAD4/NFATC3/YAP1/WWOX/TCF7L2/TCF12	7
GO:0098858	actin-based cell projection	7/166	208/19717	0.00194057387305859	0.0519960758064612	0.0441330665666405	MSN/CDC14A/WWOX/EPS8/CD44/ENAH/ANGPT1	7
GO:0005834	heterotrimeric G-protein complex	3/166	30/19717	0.00201338470774235	0.0519960758064612	0.0441330665666405	GNA13/GNG12/GNA12	3
GO:1905360	GTPase complex	3/166	30/19717	0.00201338470774235	0.0519960758064612	0.0441330665666405	GNA13/GNG12/GNA12	3
GO:0016607	nuclear speck	10/166	397/19717	0.00201393251363054	0.0519960758064612	0.0441330665666405	CASC3/HBP1/TRIM22/SRRM2/LMNA/TCF12/MAML2/THOC2/IL16/ZNF638	10
GO:0031252	cell leading edge	10/166	403/19717	0.00224565303739504	0.0531471218850159	0.0451100478564442	PALLD/IQGAP1/PKN2/EPS8/SWAP70/MACF1/CD44/ABLIM1/PSD2/ENAH	10
GO:0090575	RNA polymerase II transcription factor complex	6/166	163/19717	0.00260490742365091	0.0569072083320661	0.0483015222685068	MXI1/SMAD4/YAP1/WWOX/TCF7L2/TCF12	6

## Sheet: UpMF
Supplementary table 2: GO molecular function enrichment analysis results for up-regulated genes
ID	Description	GeneRatio	BgRatio	pvalue	p.adjust	qvalue	geneID	Count
GO:0060090	molecular adaptor activity	10/165	237/17697	7.82977283374797e-05	0.012324859853638	0.0116932534622465	SASH1/IQGAP1/TRIM22/TJP2/EPS8/DVL2/GAB1/TOB1/SORBS1/SPAG9	10
GO:0003714	transcription corepressor activity	10/165	238/17697	8.10846043002497e-05	0.012324859853638	0.0116932534622465	MXI1/ID3/SPEN/AEBP1/TRIM22/PBXIP1/YAP1/WWTR1/PPP1R13L/TOB1	10
GO:0045296	cadherin binding	11/165	331/17697	0.000282728279205875	0.0286497989595286	0.0271815959657578	IQGAP1/TJP1/TJP2/PKN2/KTN1/SWAP70/FMNL2/MACF1/AHNAK/PPP1R13L/KIF5B	11
GO:0032794	GTPase activating protein binding	3/165	16/17697	0.000407637436672375	0.0309804451871005	0.0293928046442713	PLXNB1/PLCD1/FMNL2	3
GO:0050839	cell adhesion molecule binding	13/165	499/17697	0.00082399869507653	0.0459711503211739	0.0436152880470971	IQGAP1/MSN/TJP1/TJP2/PKN2/ITGB8/KTN1/SWAP70/FMNL2/MACF1/AHNAK/PPP1R13L/KIF5B	13
GO:0035591	signaling adaptor activity	5/165	80/17697	0.000907325335286327	0.0459711503211739	0.0436152880470971	EPS8/GAB1/TOB1/SORBS1/SPAG9	5

## Sheet: UpKEGG
Supplementary table 2: KEGG enrichment analysis results for up-regulated genes
Term	Description	LogP	Log(q-value)	InTerm_InList	Genes	Symbols
hsa04390	Hippo signaling pathway	-3.83237	-1.50446	7/154	1856,4089,6934,7042,10413,25937,286204,2768,5159,5228,6776,10672,55970	DVL2,SMAD4,TCF7L2,TGFB2,YAP1,WWTR1,CRB2,GNA12,PDGFRB,PGF,STAT5A,GNA13,GNG12
hsa04390	Hippo signaling pathway	-3.83237	-1.50446	7/154	1856,4089,6934,7042,10413,25937,286204	DVL2,SMAD4,TCF7L2,TGFB2,YAP1,WWTR1,CRB2
hsa05200	Pathways in cancer	-3.1468	-1.23123	10/395	1856,2768,4089,5159,5228,6776,6934,7042,10672,55970	DVL2,GNA12,SMAD4,PDGFRB,PGF,STAT5A,TCF7L2,TGFB2,GNA13,GNG12
hsa05210	Colorectal cancer	-2.00803	-0.460428	3/60	4089,6934,7042	SMAD4,TCF7L2,TGFB2
hsa04810	Regulation of actin cytoskeleton	-3.74473	-1.50446	8/212	2768,3696,4478,5159,8826,10672,55740,55970	GNA12,ITGB8,MSN,PDGFRB,IQGAP1,GNA13,ENAH,GNG12
hsa04810	Regulation of actin cytoskeleton	-3.74473	-1.50446	8/212	2768,3696,4478,5159,8826,10672,55740,55970	GNA12,ITGB8,MSN,PDGFRB,IQGAP1,GNA13,ENAH,GNG12
hsa04520	Adherens junction	-3.72106	-1.50446	5/72	4089,6934,7082,8826,10580	SMAD4,TCF7L2,TJP1,IQGAP1,SORBS1
hsa04520	Adherens junction	-3.72106	-1.50446	5/72	4089,6934,7082,8826,10580	SMAD4,TCF7L2,TJP1,IQGAP1,SORBS1
hsa04978	Mineral absorption	-3.26963	-1.23123	4/51	4493,4494,4495,4496	MT1E,MT1F,MT1G,MT1H
hsa04978	Mineral absorption	-3.26963	-1.23123	4/51	4493,4494,4495,4496	MT1E,MT1F,MT1G,MT1H
hsa05166	HTLV-I infection	-3.1976	-1.23123	8/256	1856,4089,4775,5159,6776,7042,7132,23373,1643,5333,3572	DVL2,SMAD4,NFATC3,PDGFRB,STAT5A,TGFB2,TNFRSF1A,CRTC1,DDB2,PLCD1,IL6ST
hsa05166	HTLV-I infection	-3.1976	-1.23123	8/256	1856,4089,4775,5159,6776,7042,7132,23373	DVL2,SMAD4,NFATC3,PDGFRB,STAT5A,TGFB2,TNFRSF1A,CRTC1
hsa05161	Hepatitis B	-2.36859	-0.674859	5/144	1643,4089,4775,6776,7042	DDB2,SMAD4,NFATC3,STAT5A,TGFB2
hsa04933	AGE-RAGE signaling pathway in diabetic complications	-2.20998	-0.557649	4/99	4089,5333,6776,7042	SMAD4,PLCD1,STAT5A,TGFB2
hsa04659	Th17 cell differentiation	-2.09256	-0.47801	4/107	3572,4089,4775,6776	IL6ST,SMAD4,NFATC3,STAT5A
hsa04010	MAPK signaling pathway	-2.54301	-0.694384	7/255	2768,4775,5159,7042,7132,51776,55970	GNA12,NFATC3,PDGFRB,TGFB2,TNFRSF1A,MAP3K20,GNG12
hsa04010	MAPK signaling pathway	-2.54301	-0.694384	7/255	2768,4775,5159,7042,7132,51776,55970	GNA12,NFATC3,PDGFRB,TGFB2,TNFRSF1A,MAP3K20,GNG12
hsa04350	TGF-beta signaling pathway	-2.46341	-0.694256	4/84	3399,3625,4089,7042,1856,3572	ID3,INHBB,SMAD4,TGFB2,DVL2,IL6ST
hsa04350	TGF-beta signaling pathway	-2.46341	-0.694256	4/84	3399,3625,4089,7042	ID3,INHBB,SMAD4,TGFB2
hsa04550	Signaling pathways regulating pluripotency of stem cells	-2.43374	-0.694256	5/139	1856,3399,3572,3625,4089	DVL2,ID3,IL6ST,INHBB,SMAD4
hsa04360	Axon guidance	-2.01821	-0.460428	5/175	3983,4775,5364,55740,57522	ABLIM1,NFATC3,PLXNB1,ENAH,SRGAP1
hsa04360	Axon guidance	-2.01821	-0.460428	5/175	3983,4775,5364,55740,57522	ABLIM1,NFATC3,PLXNB1,ENAH,SRGAP1

## Sheet: DownBP
Supplementary table 2: GO biological process enrichment analysis results for down-regulated genes
ID	Description	GeneRatio	BgRatio	pvalue	p.adjust	qvalue	geneID	Count
GO:0042391	regulation of membrane potential	35/387	434/18670	7.18514996651419e-12	2.62042419278772e-08	2.26521306839053e-08	SCN3B/RGS4/ADCYAP1/GRIN2A/RIMS1/SNCA/GOT1/FGF12/PTPN3/GABRA5/STX1A/FGF13/KCNJ3/ACTN2/GABRG2/CDK5/TUSC2/GLRB/MLLT11/SEZ6/SLC25A27/EHD3/GABRA4/DLD/KCNQ3/CHRNB2/NETO1/NEDD4L/SLC1A6/GABRB3/GBA/STOML2/CACNA2D1/ATP1A3/CHRM1	35
GO:0006836	neurotransmitter transport	26/387	269/18670	7.9319865379742e-11	1.44639774519959e-07	1.25033156217014e-07	SLC32A1/RGS4/GAD1/ADCYAP1/RIMS1/SNCA/SV2B/SYT1/HTR2A/PTPRN2/GAD2/STX1A/PFN2/DNM1L/CDK5/DOC2A/SYN2/SNAP25/TOR1A/SLC6A17/CADPS/STXBP1/CHRNB2/SLC1A6/SYT4/SYP	26
GO:0007269	neurotransmitter secretion	20/387	169/18670	3.61146895903259e-10	2.92947100007781e-07	2.53236709198131e-07	SLC32A1/GAD1/RIMS1/SNCA/SYT1/HTR2A/PTPRN2/GAD2/STX1A/PFN2/DNM1L/CDK5/DOC2A/SYN2/SNAP25/CADPS/STXBP1/CHRNB2/SYT4/SYP	20
GO:0099003	vesicle-mediated transport in synapse	22/387	207/18670	3.8355926887116e-10	2.92947100007781e-07	2.53236709198131e-07	RIMS1/SNCA/SYT1/HTR2A/STX1A/PFN2/DNM1L/RAB27B/CDK5/DNAJC6/DOC2A/SNAP25/TOR1A/SNAP91/CADPS/VPS35/STXBP1/CHRNB2/SYT4/SYP/BLOC1S2/HPCA	22
GO:0099643	signal release from synapse	20/387	170/18670	4.01627502067152e-10	2.92947100007781e-07	2.53236709198131e-07	SLC32A1/GAD1/RIMS1/SNCA/SYT1/HTR2A/PTPRN2/GAD2/STX1A/PFN2/DNM1L/CDK5/DOC2A/SYN2/SNAP25/CADPS/STXBP1/CHRNB2/SYT4/SYP	20
GO:0050804	modulation of chemical synaptic transmission	32/387	436/18670	6.51991602785178e-10	3.14716285298868e-07	2.72054976540231e-07	BDNF/RGS4/ADCYAP1/GRIN2A/RIMS1/SNCA/SORCS3/CALB1/SYT1/HTR2A/STX1A/LRRTM1/PFN2/DNM1L/CDK5/GRM8/SNAP25/TOR1A/PLCL2/CACNG3/STXBP1/NPY5R/CHRNB2/NETO1/NPTX2/EPHA4/SYT4/SYP/LZTS1/DGKE/RASGRF1/EFNB3	32
GO:0099504	synaptic vesicle cycle	21/387	194/18670	6.90150296103723e-10	3.14716285298868e-07	2.72054976540231e-07	SLC32A1/RIMS1/SNCA/SYT1/HTR2A/STX1A/PFN2/DNM1L/RAB27B/CDK5/DNAJC6/DOC2A/SYN2/SNAP25/TOR1A/SNAP91/CADPS/STXBP1/CHRNB2/SYT4/SYP	21
GO:0099177	regulation of trans-synaptic signaling	32/387	437/18670	6.9035653479324e-10	3.14716285298868e-07	2.72054976540231e-07	BDNF/RGS4/ADCYAP1/GRIN2A/RIMS1/SNCA/SORCS3/CALB1/SYT1/HTR2A/STX1A/LRRTM1/PFN2/DNM1L/CDK5/GRM8/SNAP25/TOR1A/PLCL2/CACNG3/STXBP1/NPY5R/CHRNB2/NETO1/NPTX2/EPHA4/SYT4/SYP/LZTS1/DGKE/RASGRF1/EFNB3	32
GO:0097479	synaptic vesicle localization	19/387	163/18670	1.29731351653324e-09	4.78593284059267e-07	4.13717658567967e-07	RIMS1/SNCA/SYT1/HTR2A/STX1A/PFN2/DNM1L/CDK5/DOC2A/SYN2/SNAP25/TOR1A/SNAP91/CADPS/STXBP1/CHRNB2/SYT4/SYP/BLOC1S2	19
GO:0051648	vesicle localization	26/387	306/18670	1.31229307392176e-09	4.78593284059267e-07	4.13717658567967e-07	RIMS1/SNCA/SYT1/HTR2A/STX1A/PFN2/DNM1L/RAB27B/CDK5/DOC2A/SYN2/SNAP25/TOR1A/SNAP91/PEF1/TRAPPC6B/CADPS/STXBP1/CHRNB2/MKKS/TRAPPC5/ARL6/SYT4/SYP/BBS7/BLOC1S2	26
GO:0051650	establishment of vesicle localization	25/387	290/18670	2.03953408778332e-09	6.76198256195069e-07	5.84536324680482e-07	RIMS1/SNCA/SYT1/HTR2A/STX1A/PFN2/DNM1L/RAB27B/CDK5/DOC2A/SNAP25/TOR1A/SNAP91/PEF1/TRAPPC6B/CADPS/STXBP1/CHRNB2/MKKS/TRAPPC5/ARL6/SYT4/SYP/BBS7/BLOC1S2	25
GO:0048489	synaptic vesicle transport	18/387	152/18670	2.7463332666965e-09	7.70452109510934e-07	6.66013614069313e-07	RIMS1/SNCA/SYT1/HTR2A/STX1A/PFN2/DNM1L/CDK5/DOC2A/SNAP25/TOR1A/SNAP91/CADPS/STXBP1/CHRNB2/SYT4/SYP/BLOC1S2	18
GO:0097480	establishment of synaptic vesicle localization	18/387	152/18670	2.7463332666965e-09	7.70452109510934e-07	6.66013614069313e-07	RIMS1/SNCA/SYT1/HTR2A/STX1A/PFN2/DNM1L/CDK5/DOC2A/SNAP25/TOR1A/SNAP91/CADPS/STXBP1/CHRNB2/SYT4/SYP/BLOC1S2	18
GO:0016241	regulation of macroautophagy	18/387	171/18670	1.80310159474893e-08	4.69707965432096e-06	4.06036787689703e-06	UCHL1/ATP6V1D/CDK5/ATP6V1B2/ATP6V1E1/RRAGB/ATP6V1G2/SCOC/EXOC8/ATP6V1A/VPS35/PIM2/ATP6V1C1/KIAA1324/ATP6V0C/GBA/ATP6V0A1/LZTS1	18
GO:0017156	calcium ion regulated exocytosis	17/387	154/18670	2.21113671338159e-08	5.37601039580177e-06	4.64726628531779e-06	RIMS1/SNCA/SYT1/HTR2A/STX1A/PFN2/DNM1L/SYT13/CDK5/DOC2A/SYN2/SNAP25/CADPS/STXBP1/CHRNB2/SYT4/SYP	17
GO:0016079	synaptic vesicle exocytosis	15/387	119/18670	2.49747967989924e-08	5.69269274537032e-06	4.92102081664356e-06	RIMS1/SNCA/SYT1/HTR2A/STX1A/PFN2/DNM1L/CDK5/DOC2A/SNAP25/CADPS/STXBP1/CHRNB2/SYT4/SYP	15
GO:0060078	regulation of postsynaptic membrane potential	16/387	140/18670	3.51369752469259e-08	7.48781792015496e-06	6.47280812516823e-06	RGS4/ADCYAP1/GRIN2A/RIMS1/SNCA/GABRA5/STX1A/GABRG2/CDK5/GLRB/SEZ6/GABRA4/CHRNB2/NETO1/GABRB3/CHRM1	16
GO:0033572	transferrin transport	9/387	36/18670	3.6956600647872e-08	7.48781792015496e-06	6.47280812516823e-06	ATP6V1D/ATP6V1B2/ATP6V1E1/ATP6V1G2/ATP6V1A/ATP6AP1/ATP6V1C1/ATP6V0C/ATP6V0A1	9
GO:0016236	macroautophagy	23/387	295/18670	5.93927417210911e-08	1.07132648170923e-05	9.26103015519356e-06	TOMM20/UCHL1/GABARAPL1/ATP6V1D/CDK5/ATP6V1B2/VDAC1/ATP6V1E1/RRAGB/ATP6V1G2/SCOC/EXOC8/ATP6V1A/VPS35/FUNDC1/PIM2/ATP6V1C1/KIAA1324/ATP6V0C/GBA/ATP6V0A1/LZTS1/MAP1LC3A	23
GO:0015682	ferric iron transport	9/387	38/18670	6.168866497366e-08	1.07132648170923e-05	9.26103015519356e-06	ATP6V1D/ATP6V1B2/ATP6V1E1/ATP6V1G2/ATP6V1A/ATP6AP1/ATP6V1C1/ATP6V0C/ATP6V0A1	9
GO:0072512	trivalent inorganic cation transport	9/387	38/18670	6.168866497366e-08	1.07132648170923e-05	9.26103015519356e-06	ATP6V1D/ATP6V1B2/ATP6V1E1/ATP6V1G2/ATP6V1A/ATP6AP1/ATP6V1C1/ATP6V0C/ATP6V0A1	9
GO:0090383	phagosome acidification	8/387	28/18670	6.85653072376669e-08	1.13662579770805e-05	9.82550694625897e-06	ATP6V1D/ATP6V1B2/ATP6V1E1/ATP6V1G2/ATP6V1A/ATP6V1C1/ATP6V0C/ATP6V0A1	8
GO:0050806	positive regulation of synaptic transmission	17/387	168/18670	8.06618218438983e-08	1.27901593158564e-05	1.10563915982826e-05	RGS4/ADCYAP1/GRIN2A/RIMS1/SNCA/CALB1/SYT1/STX1A/LRRTM1/DNM1L/CDK5/SNAP25/CACNG3/STXBP1/CHRNB2/NETO1/EPHA4	17
GO:0001505	regulation of neurotransmitter levels	25/387	354/18670	1.08146556827166e-07	1.64337705311948e-05	1.42060937586562e-05	SLC32A1/RGS4/GAD1/SRD5A1/GRIN2A/RIMS1/SNCA/SYT1/HTR2A/PTPRN2/GAD2/STX1A/PFN2/DNM1L/CDK5/DOC2A/SYN2/SNAP25/TOR1A/CADPS/STXBP1/CHRNB2/SLC1A6/SYT4/SYP	25
GO:0045851	pH reduction	10/387	53/18670	1.14935635144647e-07	1.67668104549011e-05	1.44939885161355e-05	CCKBR/ATP6V1D/ATP6V1B2/ATP6V1E1/ATP6V1G2/ATP6V1A/ATP6AP1/ATP6V1C1/ATP6V0C/ATP6V0A1	10
GO:0048488	synaptic vesicle endocytosis	10/387	56/18670	1.98586161048624e-07	2.68238418275679e-05	2.31877408319934e-05	SNCA/SYT1/STX1A/DNM1L/RAB27B/CDK5/DNAJC6/TOR1A/SNAP91/SYP	10
GO:0140238	presynaptic endocytosis	10/387	56/18670	1.98586161048624e-07	2.68238418275679e-05	2.31877408319934e-05	SNCA/SYT1/STX1A/DNM1L/RAB27B/CDK5/DNAJC6/TOR1A/SNAP91/SYP	10
GO:0014047	glutamate secretion	9/387	44/18670	2.40365893356264e-07	3.02280832093205e-05	2.61305208929949e-05	RIMS1/SNCA/SYT1/STX1A/SNAP25/STXBP1/NPY5R/SLC1A6/SYT4	9
GO:0090382	phagosome maturation	9/387	44/18670	2.40365893356264e-07	3.02280832093205e-05	2.61305208929949e-05	ATP6V1D/ATP6V1B2/ATP6V1E1/ATP6V1G2/ATP6V1A/RAB14/ATP6V1C1/ATP6V0C/ATP6V0A1	9
GO:0030004	cellular monovalent inorganic cation homeostasis	13/387	108/18670	3.70864006672204e-07	4.50847010777842e-05	3.89732526309912e-05	ATP6V1D/ATP6V1B2/ATP6V1E1/ATP6V1G2/ATP6V1A/ATP6AP1/NEDD4L/ATP6V1C1/SLC9A6/ATP6V0C/ATP6V0A1/SLC4A3/ATP1A3	13
GO:0007611	learning or memory	20/387	256/18670	4.24060140203943e-07	4.98886235910897e-05	4.31259803025742e-05	BDNF/GRIN2A/CAMK4/SORCS3/CALB1/KCNAB1/HTR2A/GABRA5/NRXN3/FGF13/VLDLR/CDK5/VDAC1/SNAP25/SERPINF1/CHRNB2/NETO1/NPTX2/SYT4/RASGRF1	20
GO:0050808	synapse organization	26/387	408/18670	4.45595813360527e-07	5.07839978539325e-05	4.38999822702229e-05	BDNF/LRTM2/ADD2/ROBO2/SNCA/CDH8/PCDH8/LRRTM1/YWHAZ/PFN2/DLG3/GABRG2/DNM1L/CDK5/PIN1/GLRB/SEZ6/VPS35/CHRNB2/EPHA4/INA/SLC9A6/GABRB3/IGSF21/CAMK1/DLGAP3	26
GO:0017158	regulation of calcium ion-dependent exocytosis	13/387	112/18670	5.67831490207127e-07	6.03092087739111e-05	5.21340049580372e-05	RIMS1/SYT1/HTR2A/STX1A/PFN2/DNM1L/SYT13/CDK5/DOC2A/STXBP1/CHRNB2/SYT4/SYP	13
GO:0098693	regulation of synaptic vesicle cycle	13/387	112/18670	5.67831490207127e-07	6.03092087739111e-05	5.21340049580372e-05	RIMS1/SNCA/SYT1/HTR2A/STX1A/PFN2/DNM1L/CDK5/TOR1A/STXBP1/CHRNB2/SYT4/SYP	13
GO:2000300	regulation of synaptic vesicle exocytosis	11/387	78/18670	5.90536595740713e-07	6.03092087739111e-05	5.21340049580372e-05	RIMS1/SYT1/HTR2A/STX1A/PFN2/DNM1L/CDK5/STXBP1/CHRNB2/SYT4/SYP	11
GO:0045333	cellular respiration	17/387	193/18670	5.95319856282094e-07	6.03092087739111e-05	5.21340049580372e-05	SNCA/UQCRFS1/UQCRH/NDUFAB1/PDHB/SUCLA2/SLC25A14/NDUFB5/DLAT/NDUFV2/NDUFAF1/NDUFA9/CYC1/DLD/FH/IDH3B/IDH3G	17
GO:0009144	purine nucleoside triphosphate metabolic process	23/387	342/18670	8.27399373025815e-07	8.10650997850872e-05	7.0076334941866e-05	ADCYAP1/SNCA/SEH1L/HTR2A/UQCRFS1/UQCRH/NME1/NDUFAB1/NDUFB5/DNM1L/ATP6V1B2/NDUFV2/NDUFAF1/TPI1/NDUFA9/ATP6V1A/CYC1/MSH2/DLD/PGK1/AK5/STOML2/DGUOK	23
GO:0000338	protein deneddylation	5/387	10/18670	8.62741144343573e-07	8.10650997850872e-05	7.0076334941866e-05	COPS8/COPS4/TOR1A/COPS3/COPS5	5
GO:0006885	regulation of pH	12/387	98/18670	8.66887549113902e-07	8.10650997850872e-05	7.0076334941866e-05	CCKBR/ATP6V1D/ATP6V1B2/ATP6V1E1/ATP6V1G2/ATP6V1A/ATP6AP1/ATP6V1C1/SLC9A6/ATP6V0C/ATP6V0A1/SLC4A3	12
GO:0007613	memory	13/387	117/18670	9.42328131291583e-07	8.59167673705101e-05	7.42703356110076e-05	BDNF/GRIN2A/CAMK4/SORCS3/CALB1/HTR2A/FGF13/VLDLR/SERPINF1/CHRNB2/NETO1/SYT4/RASGRF1	13
GO:0050890	cognition	21/387	296/18670	1.0620205884212e-06	9.44680264871252e-05	8.16624303548526e-05	BDNF/GRIN2A/CAMK4/SORCS3/CALB1/KCNAB1/HTR2A/GABRA5/NRXN3/FGF13/VLDLR/CDK5/VDAC1/SNAP25/SERPINF1/CHRNB2/NETO1/NPTX2/SYT4/RASGRF1/CHRM1	21
GO:0051588	regulation of neurotransmitter transport	14/387	139/18670	1.19867906484934e-06	0.000104085298797751	8.99760350682647e-05	RGS4/RIMS1/SNCA/SYT1/HTR2A/STX1A/PFN2/DNM1L/CDK5/TOR1A/STXBP1/CHRNB2/SYT4/SYP	14
GO:1902803	regulation of synaptic vesicle transport	11/387	84/18670	1.26180271252198e-06	0.000107018476571341	9.25116064627496e-05	RIMS1/SYT1/HTR2A/STX1A/PFN2/DNM1L/CDK5/STXBP1/CHRNB2/SYT4/SYP	11
GO:0036465	synaptic vesicle recycling	10/387	69/18670	1.49253804883849e-06	0.000123711051457136	0.000106941422398835	SNCA/SYT1/STX1A/DNM1L/RAB27B/CDK5/DNAJC6/TOR1A/SNAP91/SYP	10
GO:1902600	proton transmembrane transport	15/387	163/18670	1.58299683408609e-06	0.000128293098975821	0.0001109023513003	SLC25A14/ATP6V1D/ATP6V1B2/ATP6V1E1/ATP6V1G2/SLC25A27/ATP6V1A/CYC1/ATP6AP1/ATP6V1C1/SLC9A6/ATP6V0C/ATP6V0A1/STOML2/ATP1A3	15
GO:0046928	regulation of neurotransmitter secretion	12/387	104/18670	1.64991824065871e-06	0.000130809822253964	0.000113077920612651	RIMS1/SNCA/SYT1/HTR2A/STX1A/PFN2/DNM1L/CDK5/STXBP1/CHRNB2/SYT4/SYP	12
GO:0046034	ATP metabolic process	21/387	305/18670	1.71756820996033e-06	0.000133275984292028	0.000115209782504618	ADCYAP1/SNCA/SEH1L/HTR2A/UQCRFS1/UQCRH/NDUFAB1/NDUFB5/DNM1L/ATP6V1B2/NDUFV2/NDUFAF1/TPI1/NDUFA9/ATP6V1A/CYC1/MSH2/DLD/PGK1/AK5/STOML2	21
GO:0010975	regulation of neuron projection development	28/387	499/18670	2.01826068485031e-06	0.000153345764951022	0.000132559007700146	BDNF/PAK1/ADCYAP1/ROBO2/RIMS1/SYT1/NME1/FGF13/VLDLR/SERPINI1/DNM1L/CDK5/SEZ6/SNAP25/SERPINF1/MAP2K1/STMN2/XK/ATP8A2/CHRNB2/EPHA4/NEDD4L/SYT4/LZTS1/CRMP1/CAMK1/DGUOK/EFNB3	28
GO:0009205	purine ribonucleoside triphosphate metabolic process	22/387	335/18670	2.12575971017296e-06	0.000158217258428588	0.00013677014676623	ADCYAP1/SNCA/SEH1L/HTR2A/UQCRFS1/UQCRH/NME1/NDUFAB1/NDUFB5/DNM1L/ATP6V1B2/NDUFV2/NDUFAF1/TPI1/NDUFA9/ATP6V1A/CYC1/MSH2/DLD/PGK1/AK5/STOML2	22
GO:0009141	nucleoside triphosphate metabolic process	23/387	362/18670	2.18541662042156e-06	0.000159404288293549	0.000137796269013949	ADCYAP1/SNCA/SEH1L/HTR2A/UQCRFS1/UQCRH/NME1/NDUFAB1/NDUFB5/DNM1L/ATP6V1B2/NDUFV2/NDUFAF1/TPI1/NDUFA9/ATP6V1A/CYC1/MSH2/DLD/PGK1/AK5/STOML2/DGUOK	23
GO:0030641	regulation of cellular pH	11/387	90/18670	2.52928592453253e-06	0.000180868740524905	0.000156351111330752	ATP6V1D/ATP6V1B2/ATP6V1E1/ATP6V1G2/ATP6V1A/ATP6AP1/ATP6V1C1/SLC9A6/ATP6V0C/ATP6V0A1/SLC4A3	11
GO:0009167	purine ribonucleoside monophosphate metabolic process	22/387	340/18670	2.70758578566928e-06	0.000189895487698767	0.000164154239434808	ADCYAP1/SNCA/SEH1L/HTR2A/UQCRFS1/UQCRH/HPRT1/NDUFAB1/NDUFB5/DNM1L/ATP6V1B2/NDUFV2/NDUFAF1/TPI1/NDUFA9/ATP6V1A/CYC1/MSH2/DLD/PGK1/AK5/STOML2	22
GO:0009126	purine nucleoside monophosphate metabolic process	22/387	341/18670	2.84007411480833e-06	0.000191810190679741	0.000165809395201773	ADCYAP1/SNCA/SEH1L/HTR2A/UQCRFS1/UQCRH/HPRT1/NDUFAB1/NDUFB5/DNM1L/ATP6V1B2/NDUFV2/NDUFAF1/TPI1/NDUFA9/ATP6V1A/CYC1/MSH2/DLD/PGK1/AK5/STOML2	22
GO:0009199	ribonucleoside triphosphate metabolic process	22/387	341/18670	2.84007411480833e-06	0.000191810190679741	0.000165809395201773	ADCYAP1/SNCA/SEH1L/HTR2A/UQCRFS1/UQCRH/NME1/NDUFAB1/NDUFB5/DNM1L/ATP6V1B2/NDUFV2/NDUFAF1/TPI1/NDUFA9/ATP6V1A/CYC1/MSH2/DLD/PGK1/AK5/STOML2	22
GO:0017157	regulation of exocytosis	17/387	217/18670	3.01692479260753e-06	0.000200049540338903	0.000172931861317886	RIMS1/SNCA/SYT1/HTR2A/STX1A/PFN2/DNM1L/RAB27B/SYT13/CDK5/DOC2A/CADPS/STXBP1/CHRNB2/ATP6AP1/SYT4/SYP	17
GO:0001956	positive regulation of neurotransmitter secretion	6/387	21/18670	3.18141881965263e-06	0.000207189900629877	0.000179104311369542	SNCA/SYT1/STX1A/DNM1L/CDK5/STXBP1	6
GO:0009123	nucleoside monophosphate metabolic process	23/387	375/18670	3.945179953483e-06	0.000252422303339518	0.000218205243964572	ADCYAP1/SNCA/SEH1L/HTR2A/UQCRFS1/UQCRH/HPRT1/NDUFAB1/NDUFB5/DNM1L/ATP6V1B2/NDUFV2/NDUFAF1/TPI1/NDUFA9/ATP6V1A/CYC1/MSH2/DLD/PGK1/AK5/STOML2/DGUOK	23
GO:0055067	monovalent inorganic cation homeostasis	14/387	154/18670	4.06824943679915e-06	0.000255808718896664	0.000221132614577377	CCKBR/ATP6V1D/ATP6V1B2/ATP6V1E1/ATP6V1G2/ATP6V1A/ATP6AP1/NEDD4L/ATP6V1C1/SLC9A6/ATP6V0C/ATP6V0A1/SLC4A3/ATP1A3	14
GO:0051952	regulation of amine transport	11/387	95/18670	4.327650226656e-06	0.000267507464010414	0.000231245538427024	RGS4/SNCA/SYT1/HTR2A/STX1A/SYT13/TOR1A/STXBP1/NPY5R/CHRNB2/SYT4	11
GO:0023061	signal release	26/387	462/18670	4.47026656584877e-06	0.000271717702760841	0.000234885059030124	SLC32A1/GAD1/ADCYAP1/RIMS1/SNCA/SYT1/HTR2A/PTPRN2/GAD2/STX1A/PFN2/OXCT1/DNM1L/CDK5/SLC25A4/DOC2A/ENSA/SYN2/SNAP25/CADPS/VPS35/STXBP1/CHRNB2/SYT4/SYP/EPHA5	26
GO:0006835	dicarboxylic acid transport	11/387	96/18670	4.79815915176999e-06	0.000286866990598445	0.000247980787912875	RIMS1/SNCA/SYT1/STX1A/SLC25A14/SNAP25/STXBP1/NPY5R/SLC1A6/SYT4/SLC25A11	11
GO:0010506	regulation of autophagy	21/387	327/18670	5.13466263886464e-06	0.000295822408204965	0.000255722255516104	SNCA/UCHL1/DNM1L/ATP6V1D/CDK5/ATP6V1B2/VDAC1/ATP6V1E1/RRAGB/ATP6V1G2/SCOC/EXOC8/ATP6V1A/VPS35/PIM2/ATP6V1C1/KIAA1324/ATP6V0C/GBA/ATP6V0A1/LZTS1	21
GO:0006099	tricarboxylic acid cycle	7/387	34/18670	5.16893920675246e-06	0.000295822408204965	0.000255722255516104	PDHB/SUCLA2/DLAT/DLD/FH/IDH3B/IDH3G	7
GO:0009161	ribonucleoside monophosphate metabolic process	22/387	354/18670	5.19128986156232e-06	0.000295822408204965	0.000255722255516104	ADCYAP1/SNCA/SEH1L/HTR2A/UQCRFS1/UQCRH/HPRT1/NDUFAB1/NDUFB5/DNM1L/ATP6V1B2/NDUFV2/NDUFAF1/TPI1/NDUFA9/ATP6V1A/CYC1/MSH2/DLD/PGK1/AK5/STOML2	22
GO:0006101	citrate metabolic process	7/387	35/18670	6.34684899693303e-06	0.000356107050643304	0.000307835024223715	PDHB/SUCLA2/DLAT/DLD/FH/IDH3B/IDH3G	7
GO:0006826	iron ion transport	9/387	64/18670	6.47923317980839e-06	0.000358026718284261	0.000309494471667084	ATP6V1D/ATP6V1B2/ATP6V1E1/ATP6V1G2/ATP6V1A/ATP6AP1/ATP6V1C1/ATP6V0C/ATP6V0A1	9
GO:0015849	organic acid transport	21/387	333/18670	6.79716887843079e-06	0.000364548160288781	0.000315131900787929	SLC32A1/RGS4/RIMS1/SNCA/SLC27A4/SYT1/STX1A/SLC25A14/GOT2/SNAP25/FABP3/XK/SLC6A17/SLC16A14/STXBP1/NPY5R/SLC1A6/SYT4/CPT1C/SLC25A11/CROT	21
GO:0046942	carboxylic acid transport	21/387	333/18670	6.79716887843079e-06	0.000364548160288781	0.000315131900787929	SLC32A1/RGS4/RIMS1/SNCA/SLC27A4/SYT1/STX1A/SLC25A14/GOT2/SNAP25/FABP3/XK/SLC6A17/SLC16A14/STXBP1/NPY5R/SLC1A6/SYT4/CPT1C/SLC25A11/CROT	21
GO:0015800	acidic amino acid transport	9/387	66/18670	8.39606857177389e-06	0.000443774812771875	0.000383618998817129	RIMS1/SNCA/SYT1/STX1A/SNAP25/STXBP1/NPY5R/SLC1A6/SYT4	9
GO:0048167	regulation of synaptic plasticity	15/387	187/18670	8.64714559007215e-06	0.000445629093787085	0.0003852219231069	GRIN2A/RIMS1/SNCA/SORCS3/CALB1/LRRTM1/CDK5/SNAP25/STXBP1/NETO1/EPHA4/SYT4/SYP/LZTS1/RASGRF1	15
GO:0015837	amine transport	11/387	102/18670	8.67553212472801e-06	0.000445629093787085	0.0003852219231069	RGS4/SNCA/SYT1/HTR2A/STX1A/SYT13/TOR1A/STXBP1/NPY5R/CHRNB2/SYT4	11
GO:0051453	regulation of intracellular pH	10/387	84/18670	9.19808587574214e-06	0.000462737868659832	0.000400011521116476	ATP6V1D/ATP6V1B2/ATP6V1E1/ATP6V1G2/ATP6V1A/ATP6V1C1/SLC9A6/ATP6V0C/ATP6V0A1/SLC4A3	10
GO:0051452	intracellular pH reduction	8/387	51/18670	9.26237028027632e-06	0.000462737868659832	0.000400011521116476	ATP6V1D/ATP6V1B2/ATP6V1E1/ATP6V1G2/ATP6V1A/ATP6V1C1/ATP6V0C/ATP6V0A1	8
GO:0045956	positive regulation of calcium ion-dependent exocytosis	6/387	25/18670	9.67906154616209e-06	0.000477020776470988	0.000412358311959537	SYT1/STX1A/DNM1L/CDK5/STXBP1/SYT4	6
GO:0006119	oxidative phosphorylation	13/387	145/18670	1.04370190893613e-05	0.000500839587090799	0.000432948368042065	SNCA/UQCRFS1/UQCRH/NDUFAB1/NDUFB5/NDUFV2/NDUFAF1/NDUFA9/CYC1/MSH2/DLD/PGK1/STOML2	13
GO:0006865	amino acid transport	13/387	145/18670	1.04370190893613e-05	0.000500839587090799	0.000432948368042065	SLC32A1/RGS4/RIMS1/SNCA/SYT1/STX1A/SNAP25/XK/SLC6A17/STXBP1/NPY5R/SLC1A6/SYT4	13
GO:0006470	protein dephosphorylation	20/387	321/18670	1.34222653866043e-05	0.000632017212252839	0.000546344234106549	DUSP4/PPEF1/ACP1/PTPN3/PTPRR/PTPRN2/PPP2CA/DUSP6/PPP1R14C/SLC39A10/YWHAB/PIN1/DNAJC6/ENSA/PPM1E/PPP2R2C/TIMM50/PDXP/PPME1/GBA	20
GO:0072350	tricarboxylic acid metabolic process	7/387	39/18670	1.35172313012672e-05	0.000632017212252839	0.000546344234106549	PDHB/SUCLA2/DLAT/DLD/FH/IDH3B/IDH3G	7
GO:0045921	positive regulation of exocytosis	10/387	88/18670	1.39720251815296e-05	0.000645012352367577	0.000557577820368837	SNCA/SYT1/STX1A/DNM1L/RAB27B/CDK5/CADPS/STXBP1/ATP6AP1/SYT4	10
GO:0099565	chemical synaptic transmission, postsynaptic	11/387	108/18670	1.50376646061794e-05	0.000685529535234204	0.000592602703888255	RGS4/GRIN2A/RIMS1/SNCA/STX1A/CDK5/GLRB/SEZ6/CHRNB2/NETO1/GABRB3	11
GO:0006914	autophagy	26/387	496/18670	1.56381037083175e-05	0.000695514197856513	0.000601233897386534	SNCA/TOMM20/UCHL1/DNM1L/GABARAPL1/ATP6V1D/CDK5/ATP6V1B2/VDAC1/ATP6V1E1/RRAGB/ATP6V1G2/SCOC/EXOC8/ATP6V1A/VPS35/FUNDC1/PIM2/ATP6V1C1/KIAA1324/ATP6V0C/GBA/ATP6V0A1/LZTS1/MAP1LC3A/TOLLIP	26
GO:0061919	process utilizing autophagic mechanism	26/387	496/18670	1.56381037083175e-05	0.000695514197856513	0.000601233897386534	SNCA/TOMM20/UCHL1/DNM1L/GABARAPL1/ATP6V1D/CDK5/ATP6V1B2/VDAC1/ATP6V1E1/RRAGB/ATP6V1G2/SCOC/EXOC8/ATP6V1A/VPS35/FUNDC1/PIM2/ATP6V1C1/KIAA1324/ATP6V0C/GBA/ATP6V0A1/LZTS1/MAP1LC3A/TOLLIP	26
GO:0007626	locomotory behavior	15/387	198/18670	1.71399583848273e-05	0.000753125641318857	0.000651035832118678	GAD1/SNCA/CALB1/FGF12/HPRT1/LRRTM1/UCHL1/GLRB/SEZ6/SNAP25/VPS35/CHRNB2/EPHA4/C12orf10/EFNB3	15
GO:0000041	transition metal ion transport	11/387	112/18670	2.12468851391873e-05	0.000922468929793048	0.000797423821953207	SLC30A3/SLC39A10/ATP6V1D/ATP6V1B2/ATP6V1E1/ATP6V1G2/ATP6V1A/ATP6AP1/ATP6V1C1/ATP6V0C/ATP6V0A1	11
GO:0099601	regulation of neurotransmitter receptor activity	9/387	74/18670	2.16697451123838e-05	0.000929759534410163	0.000803726149988726	NETO2/GRIN2A/DLG3/ACTN2/CDK5/CACNG3/NETO1/NPTX2/RASGRF1	9
GO:0010976	positive regulation of neuron projection development	18/387	281/18670	2.50531040251738e-05	0.00106242639976522	0.000918409382562982	BDNF/PAK1/ADCYAP1/ROBO2/RIMS1/SYT1/NME1/VLDLR/SERPINI1/DNM1L/SERPINF1/MAP2K1/STMN2/ATP8A2/EPHA4/NEDD4L/SYT4/CAMK1	18
GO:0015711	organic anion transport	25/387	482/18670	2.71749562941744e-05	0.00113916167361901	0.000984742820339411	SLC32A1/RGS4/RIMS1/SNCA/SLC27A4/SYT1/STX1A/SLC25A14/GOT2/SLC25A4/SNAP25/SLC35B1/FABP3/XK/SLC6A17/ATP8A2/SLC16A14/STXBP1/NPY5R/SLC1A6/SYT4/CPT1C/SLC25A11/SLC4A3/CROT	25
GO:0032409	regulation of transporter activity	18/387	283/18670	2.75231041151139e-05	0.00114064500804341	0.000986025081635958	SCN3B/NETO2/GRIN2A/SNCA/FGF12/PTPN3/KCNAB1/DLG3/ACTN2/CACNG3/EHD3/NDFIP2/NETO1/GSTO1/NEDD4L/CACNA2D1/HPCA/RASGRF1	18
GO:1903305	regulation of regulated secretory pathway	13/387	160/18670	2.99408412854456e-05	0.00122408748171458	0.00105815652597958	RIMS1/SYT1/HTR2A/STX1A/PFN2/DNM1L/SYT13/CDK5/DOC2A/STXBP1/CHRNB2/SYT4/SYP	13
GO:0015980	energy derivation by oxidation of organic compounds	18/387	285/18670	3.0207807335978e-05	0.00122408748171458	0.00105815652597958	SNCA/UQCRFS1/UQCRH/NDUFAB1/PDHB/SUCLA2/SLC25A14/NDUFB5/DLAT/NDUFV2/NDUFAF1/NDUFA9/CYC1/DLD/FH/GFPT1/IDH3B/IDH3G	18
GO:0042775	mitochondrial ATP synthesis coupled electron transport	10/387	97/18670	3.30057327082665e-05	0.00132276821084668	0.00114346060683931	SNCA/UQCRFS1/UQCRH/NDUFAB1/NDUFB5/NDUFV2/NDUFAF1/NDUFA9/CYC1/DLD	10
GO:0030150	protein import into mitochondrial matrix	5/387	19/18670	3.4121423510484e-05	0.00135261773416016	0.00116926388345423	TOMM20/DNAJC19/TIMM23/TIMM50/TIMM17A	5
GO:0042773	ATP synthesis coupled electron transport	10/387	98/18670	3.6088785711383e-05	0.00141522367192918	0.00122338328472656	SNCA/UQCRFS1/UQCRH/NDUFAB1/NDUFB5/NDUFV2/NDUFAF1/NDUFA9/CYC1/DLD	10
GO:0060079	excitatory postsynaptic potential	10/387	100/18670	4.2998926665582e-05	0.00166826686754657	0.00144212525602932	RGS4/GRIN2A/RIMS1/SNCA/STX1A/CDK5/GLRB/SEZ6/CHRNB2/NETO1	10
GO:0006813	potassium ion transport	16/387	240/18670	4.36150394263567e-05	0.00167435840829393	0.00144739105907965	RGS4/ADCYAP1/NETO2/KCNF1/KCNAB1/HTR2A/KCNJ3/ACTN2/KCNJ6/SNAP25/KCNQ3/NETO1/NEDD4L/SLC9A6/KCNAB2/ATP1A3	16
GO:0030534	adult behavior	12/387	144/18670	4.70816071037472e-05	0.00178236356626803	0.00154075559752724	SNCA/FGF12/HTR2A/NRXN3/GABRG2/UCHL1/CDK5/GLRB/SEZ6/CHRNB2/EPHA4/EFNB3	12
GO:0022898	regulation of transmembrane transporter activity	17/387	268/18670	4.74058859139015e-05	0.00178236356626803	0.00154075559752724	SCN3B/NETO2/GRIN2A/SNCA/FGF12/PTPN3/KCNAB1/DLG3/ACTN2/CACNG3/EHD3/NETO1/GSTO1/NEDD4L/CACNA2D1/HPCA/RASGRF1	17
GO:0043624	cellular protein complex disassembly	15/387	217/18670	4.98507142993485e-05	0.00185515872499718	0.00160368302176744	ADD2/FGF13/MRPL15/ACTN2/DNAJC6/MRPS9/STMN2/MRPS7/MRPL45/MRPL16/MRPL40/PDXP/MRPL9/GFM2/MRPL42	15
GO:0046717	acid secretion	11/387	124/18670	5.4878284888414e-05	0.00202162732311157	0.00174758599937055	CCKBR/RIMS1/SNCA/SYT1/STX1A/SNX10/SNAP25/STXBP1/NPY5R/SLC1A6/SYT4	11
GO:0032868	response to insulin	17/387	272/18670	5.7012102257288e-05	0.00207923136932329	0.00179738153958503	PAK1/SRD5A1/HDAC9/GOT1/ATP6V1D/GOT2/ATP6V1B2/ATP6V1E1/ATP6V1G2/ATP6V1A/FABP3/ATP6AP1/ATP6V1C1/ATP6V0C/ATP6V0A1/INSIG2/SYAP1	17
GO:0097484	dendrite extension	6/387	35/18670	7.44612496387208e-05	0.00268871462804371	0.00232424640612787	RIMS1/SYT1/CYFIP2/NEDD4L/SLC9A6/SYT4	6
GO:0009060	aerobic respiration	9/387	87/18670	7.93889664333981e-05	0.00283854471159415	0.00245376629997964	UQCRH/PDHB/SUCLA2/SLC25A14/DLAT/DLD/FH/IDH3B/IDH3G	9
GO:2001257	regulation of cation channel activity	13/387	178/18670	9.02391081309473e-05	0.00319516531411228	0.00276204526164729	NETO2/GRIN2A/FGF12/KCNAB1/DLG3/ACTN2/CACNG3/EHD3/NETO1/GSTO1/CACNA2D1/HPCA/RASGRF1	13
GO:0015872	dopamine transport	7/387	52/18670	9.32881813095306e-05	0.00325687084225525	0.00281538630815651	SNCA/SYT1/HTR2A/SYT13/TOR1A/CHRNB2/SYT4	7
GO:0006839	mitochondrial transport	16/387	256/18670	9.37678745370992e-05	0.00325687084225525	0.00281538630815651	YWHAZ/MOAP1/TOMM20/DNAJC19/TIMM8B/SLC25A14/YWHAB/TIMM23/CYC1/VPS35/MTX2/TIMM50/TIMM17A/UBL5/STOML2/BLOC1S2	16
GO:0070126	mitochondrial translational termination	9/387	89/18670	9.48725863559823e-05	0.00326415398528554	0.00282168218605925	MRPL15/MRPS9/MRPS7/MRPL45/MRPL16/MRPL40/MRPL9/GFM2/MRPL42	9
GO:0072522	purine-containing compound biosynthetic process	18/387	313/18670	0.000101319037959949	0.00345336945270965	0.00298524858524394	SNCA/SEH1L/HTR2A/HPRT1/NME1/PDHB/ACOT7/DLAT/ELOVL4/TPI1/CYC1/DLD/PGK1/AK5/ELOVL6/STOML2/DGUOK/HPCA	18
GO:1904062	regulation of cation transmembrane transport	19/387	342/18670	0.000103104341056262	0.00348168085029804	0.00300972223648641	SCN3B/RGS4/NETO2/GRIN2A/SNCA/FGF12/PTPN3/KCNAB1/DLG3/ACTN2/CACNG3/EHD3/NETO1/GSTO1/NEDD4L/KCNAB2/CACNA2D1/HPCA/RASGRF1	19
GO:0032412	regulation of ion transmembrane transporter activity	16/387	260/18670	0.000112336290905245	0.00375862800854522	0.00324912787311646	SCN3B/NETO2/GRIN2A/FGF12/PTPN3/KCNAB1/DLG3/ACTN2/CACNG3/EHD3/NETO1/GSTO1/NEDD4L/CACNA2D1/HPCA/RASGRF1	16
GO:0051590	positive regulation of neurotransmitter transport	6/387	38/18670	0.000120178197024244	0.00398445349588563	0.00344434162763265	SNCA/SYT1/STX1A/DNM1L/CDK5/STXBP1	6
GO:0006120	mitochondrial electron transport, NADH to ubiquinone	7/387	55/18670	0.000134161129455257	0.00440797873084074	0.00381045597646747	SNCA/NDUFAB1/NDUFB5/NDUFV2/NDUFAF1/NDUFA9/DLD	7
GO:0007214	gamma-aminobutyric acid signaling pathway	5/387	25/18670	0.000140728970821393	0.00458248711237162	0.00396130890610971	GABRA5/GABRG2/PLCL2/GABRA4/GABRB3	5
GO:0014046	dopamine secretion	6/387	40/18670	0.000161360998770174	0.00514805531266294	0.00445021161197394	SNCA/SYT1/HTR2A/SYT13/CHRNB2/SYT4	6
GO:0014059	regulation of dopamine secretion	6/387	40/18670	0.000161360998770174	0.00514805531266294	0.00445021161197394	SNCA/SYT1/HTR2A/SYT13/CHRNB2/SYT4	6
GO:0022904	respiratory electron transport chain	10/387	117/18670	0.000162332426914241	0.00514805531266294	0.00445021161197394	SNCA/UQCRFS1/UQCRH/NDUFAB1/NDUFB5/NDUFV2/NDUFAF1/NDUFA9/CYC1/DLD	10
GO:0032869	cellular response to insulin stimulus	14/387	216/18670	0.000174424247563915	0.00543992988573301	0.00470252118042814	PAK1/SRD5A1/HDAC9/GOT1/ATP6V1D/ATP6V1B2/ATP6V1E1/ATP6V1G2/ATP6V1A/ATP6AP1/ATP6V1C1/ATP6V0C/ATP6V0A1/SYAP1	14
GO:0070585	protein localization to mitochondrion	11/387	141/18670	0.000174519275193519	0.00543992988573301	0.00470252118042814	YWHAZ/MOAP1/TOMM20/DNAJC19/TIMM8B/DNM1L/YWHAB/TIMM23/TIMM50/TIMM17A/UBL5	11
GO:0071804	cellular potassium ion transport	14/387	217/18670	0.000183015525720092	0.00560888758236283	0.00484857584725056	RGS4/NETO2/KCNF1/KCNAB1/KCNJ3/ACTN2/KCNJ6/SNAP25/KCNQ3/NETO1/NEDD4L/SLC9A6/KCNAB2/ATP1A3	14
GO:0071805	potassium ion transmembrane transport	14/387	217/18670	0.000183015525720092	0.00560888758236283	0.00484857584725056	RGS4/NETO2/KCNF1/KCNAB1/KCNJ3/ACTN2/KCNJ6/SNAP25/KCNQ3/NETO1/NEDD4L/SLC9A6/KCNAB2/ATP1A3	14
GO:0043267	negative regulation of potassium ion transport	6/387	41/18670	0.000185754457234563	0.00563825328453898	0.00487396088701434	RGS4/ADCYAP1/KCNAB1/HTR2A/ACTN2/NEDD4L	6
GO:0006164	purine nucleotide biosynthetic process	17/387	300/18670	0.000187183931057914	0.00563825328453898	0.00487396088701434	SNCA/SEH1L/HTR2A/HPRT1/NME1/PDHB/ACOT7/DLAT/ELOVL4/TPI1/CYC1/DLD/PGK1/AK5/ELOVL6/STOML2/HPCA	17
GO:0032984	protein-containing complex disassembly	18/387	329/18670	0.000188611708449069	0.00563825328453898	0.00487396088701434	ADD2/FGF13/MRPL15/ACTN2/GABARAPL1/DNAJC6/MRPS9/STMN2/MRPS7/MRPL45/MRPL16/MRPL40/PDXP/MRPL9/GFM2/GBA/MRPL42/MAP1LC3A	18
GO:0051937	catecholamine transport	8/387	77/18670	0.000191634121458516	0.00564607248550263	0.00488072015761488	SNCA/SYT1/HTR2A/STX1A/SYT13/TOR1A/CHRNB2/SYT4	8
GO:0050807	regulation of synapse organization	14/387	218/18670	0.000191969560790328	0.00564607248550263	0.00488072015761488	BDNF/LRTM2/ROBO2/SNCA/CDH8/PCDH8/LRRTM1/YWHAZ/DNM1L/CDK5/VPS35/CHRNB2/EPHA4/CAMK1	14
GO:0034765	regulation of ion transmembrane transport	23/387	483/18670	0.000201861737010346	0.00588951803901384	0.00509116549343987	SCN3B/RGS4/NETO2/GRIN2A/SNCA/KCNF1/FGF12/PTPN3/KCNAB1/KCNJ3/DLG3/ACTN2/KCNJ6/CACNG3/EHD3/KCNQ3/NETO1/GSTO1/NEDD4L/KCNAB2/CACNA2D1/HPCA/RASGRF1	23
GO:0072347	response to anesthetic	8/387	78/18670	0.000209735827497968	0.00607068700702453	0.00524777613497423	RGS4/SNCA/HTR2A/CDK5/GOT2/CHRNB2/MAP1LC3A/HPCA	8
GO:0007612	learning	11/387	145/18670	0.000223087527522528	0.00640630088877684	0.00553789593808513	GRIN2A/SORCS3/GABRA5/NRXN3/FGF13/CDK5/VDAC1/SNAP25/CHRNB2/NETO1/NPTX2	11
GO:0007215	glutamate receptor signaling pathway	9/387	100/18670	0.000232567856308596	0.00657499978261589	0.00568372688408197	SSTR1/NETO2/GRIN2A/DLG3/ACTN2/GRM8/CACNG3/NETO1/RASGRF1	9
GO:2001023	regulation of response to drug	9/387	100/18670	0.000232567856308596	0.00657499978261589	0.00568372688408197	RGS4/SNCA/SYT1/HTR2A/SYT13/TOR1A/GABRA4/CHRNB2/SYT4	9
GO:0008637	apoptotic mitochondrial changes	10/387	124/18670	0.000261338405361505	0.00728623558872087	0.00629855124997301	YWHAZ/MOAP1/DNM1L/YWHAB/SLC25A4/MLLT11/VPS35/TIMM50/PIM2/BLOC1S2	10
GO:0009152	purine ribonucleotide biosynthetic process	16/387	280/18670	0.00026172110285781	0.00728623558872087	0.00629855124997301	SNCA/SEH1L/HTR2A/HPRT1/NME1/PDHB/ACOT7/DLAT/ELOVL4/TPI1/CYC1/DLD/PGK1/AK5/ELOVL6/STOML2	16
GO:0014048	regulation of glutamate secretion	4/387	16/18670	0.000271508184850988	0.00747594735485579	0.00646254667218711	SNCA/STXBP1/NPY5R/SYT4	4
GO:0021766	hippocampus development	8/387	81/18670	0.000272635316203954	0.00747594735485579	0.00646254667218711	NEUROD6/SLC32A1/SRD5A1/NME1/FGF13/CDK5/MKKS/EPHA5	8
GO:0050433	regulation of catecholamine secretion	7/387	62/18670	0.000287189293332058	0.00777582666109312	0.00672177589366138	SNCA/SYT1/HTR2A/STX1A/SYT13/CHRNB2/SYT4	7
GO:0006605	protein targeting	21/387	432/18670	0.000288175415426129	0.00777582666109312	0.00672177589366138	PAK1/YWHAZ/TOMM20/DNAJC19/TIMM8B/YWHAB/CDK5/TIMM23/SEC61A2/ZDHHC23/CACNG3/PMM1/SEC61G/TIMM50/TIMM17A/ARL6/UBL5/HPCA/CROT/AKAP5/NAGPA	21
GO:0050803	regulation of synapse structure or activity	14/387	227/18670	0.000291066529649328	0.00777582666109312	0.00672177589366138	BDNF/LRTM2/ROBO2/SNCA/CDH8/PCDH8/LRRTM1/YWHAZ/DNM1L/CDK5/VPS35/CHRNB2/EPHA4/CAMK1	14
GO:0045666	positive regulation of neuron differentiation	19/387	371/18670	0.000292099877315535	0.00777582666109312	0.00672177589366138	BDNF/PAK1/ADCYAP1/ROBO2/RIMS1/SYT1/NME1/VLDLR/SERPINI1/DNM1L/SERPINF1/MAP2K1/STMN2/TRIM32/ATP8A2/EPHA4/NEDD4L/SYT4/CAMK1	19
GO:0006415	translational termination	9/387	104/18670	0.000312433198256457	0.00823415369202719	0.007117974487357	MRPL15/MRPS9/MRPS7/MRPL45/MRPL16/MRPL40/MRPL9/GFM2/MRPL42	9
GO:0051932	synaptic transmission, GABAergic	6/387	45/18670	0.000313832564626208	0.00823415369202719	0.007117974487357	GABRA5/GABRG2/PLCL2/GABRA4/STXBP1/NPY5R	6
GO:0007409	axonogenesis	22/387	468/18670	0.000330203112396257	0.0086017910779225	0.00743577685433677	BDNF/PAK1/LRTM2/ROBO2/NDN/NRXN3/FGF13/VLDLR/UCHL1/CDK5/MAP2K1/XK/ATP8A2/STXBP1/DOK4/CHRNB2/CYFIP2/EPHA4/SLC9A6/CRMP1/EPHA5/EFNB3	22
GO:0043266	regulation of potassium ion transport	9/387	105/18670	0.000335593604184621	0.00868021187561214	0.00750356733507233	RGS4/ADCYAP1/NETO2/KCNAB1/HTR2A/ACTN2/NETO1/NEDD4L/KCNAB2	9
GO:0043649	dicarboxylic acid catabolic process	4/387	17/18670	0.000349267619425746	0.00886787315154058	0.0076657902209066	GAD1/GOT1/GAD2/GOT2	4
GO:0050432	catecholamine secretion	7/387	64/18670	0.00035014360675126	0.00886787315154058	0.0076657902209066	SNCA/SYT1/HTR2A/STX1A/SYT13/CHRNB2/SYT4	7
GO:1900449	regulation of glutamate receptor signaling pathway	7/387	64/18670	0.00035014360675126	0.00886787315154058	0.0076657902209066	NETO2/GRIN2A/DLG3/ACTN2/CACNG3/NETO1/RASGRF1	7
GO:0071806	protein transmembrane transport	7/387	65/18670	0.000385518530258752	0.00969645572312875	0.00838205443284909	TOMM20/DNAJC19/TIMM23/SEC61A2/SEC61G/TIMM50/TIMM17A	7
GO:0030431	sleep	5/387	31/18670	0.000406367070120653	0.0101508267447262	0.00877483327333349	SRD5A1/GRIN2A/HTR2A/DLAT/CHRNB2	5
GO:0009260	ribonucleotide biosynthetic process	16/387	293/18670	0.000432753604990152	0.0107364108666604	0.00928103864622632	SNCA/SEH1L/HTR2A/HPRT1/NME1/PDHB/ACOT7/DLAT/ELOVL4/TPI1/CYC1/DLD/PGK1/AK5/ELOVL6/STOML2	16
GO:0016311	dephosphorylation	22/387	478/18670	0.000440038341984254	0.0108433772514633	0.00937350522221081	DUSP4/PPEF1/ACP1/PTPN3/PTPRR/PTPRN2/PPP2CA/DUSP6/DLG3/PPP1R14C/SLC39A10/YWHAB/PIN1/DNAJC6/ENSA/PPM1E/PPP2R2C/TIMM50/PDXP/PPME1/GBA/INPP4A	22
GO:0008038	neuron recognition	6/387	48/18670	0.000448774908964045	0.0109844435771267	0.00949544932778039	ROBO2/NDN/YWHAZ/TNFRSF21/EPHA4/EFNB3	6
GO:1901653	cellular response to peptide	19/387	385/18670	0.000461782004086146	0.0112274597926812	0.00970552352447724	PAK1/SRD5A1/HDAC9/GOT1/ACTN2/ATP6V1D/CDK5/ATP6V1B2/ATP6V1E1/ATP6V1G2/ATP6V1A/ATP6AP1/EPHA4/ATP6V1C1/ATP6V0C/ATP6V0A1/CACNA2D1/ATP1A3/SYAP1	19
GO:0016050	vesicle organization	17/387	325/18670	0.000473718213447594	0.0114413928771084	0.00989045694859214	SNCA/SYT1/STX1A/SNX10/SNAP25/SNAP91/EXOC8/PEF1/TRAPPC6B/STXBP1/TRAPPC5/RAB14/AP2M1/SYT4/TYRP1/SYP/BLOC1S2	17
GO:0070125	mitochondrial translational elongation	8/387	88/18670	0.000480596413487449	0.011531152105189	0.00996804888085118	MRPL15/MRPS9/MRPS7/MRPL45/MRPL16/MRPL40/MRPL9/MRPL42	8
GO:0003254	regulation of membrane depolarization	6/387	49/18670	0.000502578997609993	0.0119016263165484	0.0102883035279357	SCN3B/GOT1/FGF12/PTPN3/MLLT11/NEDD4L	6
GO:0033866	nucleoside bisphosphate biosynthetic process	7/387	68/18670	0.000509090678744599	0.0119016263165484	0.0102883035279357	SNCA/PDHB/ACOT7/DLAT/ELOVL4/DLD/ELOVL6	7
GO:0034030	ribonucleoside bisphosphate biosynthetic process	7/387	68/18670	0.000509090678744599	0.0119016263165484	0.0102883035279357	SNCA/PDHB/ACOT7/DLAT/ELOVL4/DLD/ELOVL6	7
GO:0034033	purine nucleoside bisphosphate biosynthetic process	7/387	68/18670	0.000509090678744599	0.0119016263165484	0.0102883035279357	SNCA/PDHB/ACOT7/DLAT/ELOVL4/DLD/ELOVL6	7
GO:0032543	mitochondrial translation	10/387	135/18670	0.000516090854860546	0.011912552833395	0.0102977489027804	TRUB2/MRPL15/MRPS9/MRPS7/MRPL45/MRPL16/MRPL40/MRPL9/GFM2/MRPL42	10
GO:0060359	response to ammonium ion	10/387	135/18670	0.000516090854860546	0.011912552833395	0.0102977489027804	RGS4/SNCA/HTR2A/GABRG2/CDK5/GOT2/CHRNB2/GABRB3/MAP1LC3A/CHRM1	10
GO:0022900	electron transport chain	12/387	186/18670	0.000521098231417025	0.0119524858489175	0.0103322688056537	SRD5A1/SNCA/UQCRFS1/UQCRH/NDUFAB1/NDUFB5/NDUFV2/NDUFAF1/NDUFA9/CYC1/DLD/IDH3B	12
GO:0015893	drug transport	13/387	214/18670	0.000548236365203986	0.0123919715186898	0.0107121800754697	SLC32A1/RGS4/SNCA/SYT1/HTR2A/SLC25A14/SYT13/SLC25A4/TOR1A/SLC6A17/CHRNB2/SLC1A6/SYT4	13
GO:0051955	regulation of amino acid transport	5/387	33/18670	0.000548666220885781	0.0123919715186898	0.0107121800754697	RGS4/SNCA/STXBP1/NPY5R/SYT4	5
GO:0016082	synaptic vesicle priming	4/387	19/18670	0.000550452258302098	0.0123919715186898	0.0107121800754697	SNCA/STX1A/SNAP25/STXBP1	4
GO:0015844	monoamine transport	8/387	90/18670	0.000559197498788053	0.0124057946719434	0.0107241294337005	SNCA/SYT1/HTR2A/STX1A/SYT13/TOR1A/CHRNB2/SYT4	8
GO:0046390	ribose phosphate biosynthetic process	16/387	300/18670	0.000559529867231012	0.0124057946719434	0.0107241294337005	SNCA/SEH1L/HTR2A/HPRT1/NME1/PDHB/ACOT7/DLAT/ELOVL4/TPI1/CYC1/DLD/PGK1/AK5/ELOVL6/STOML2	16
GO:0033059	cellular pigmentation	6/387	50/18670	0.000561271214935743	0.0124057946719434	0.0107241294337005	RAB27B/MKKS/ARL6/TYRP1/BBS7/BLOC1S2	6
GO:0072655	establishment of protein localization to mitochondrion	10/387	137/18670	0.000579418202923753	0.0127297481088128	0.0110041694214118	YWHAZ/MOAP1/TOMM20/DNAJC19/TIMM8B/YWHAB/TIMM23/TIMM50/TIMM17A/UBL5	10
GO:0051899	membrane depolarization	8/387	91/18670	0.000602222567572054	0.0131515311612891	0.0113687777489965	SCN3B/GOT1/FGF12/PTPN3/MLLT11/CHRNB2/NEDD4L/CACNA2D1	8
GO:0051966	regulation of synaptic transmission, glutamatergic	7/387	70/18670	0.000607657546911581	0.0131912325808722	0.0114030974498759	ADCYAP1/SYT1/HTR2A/CDK5/GRM8/CACNG3/STXBP1	7
GO:0042053	regulation of dopamine metabolic process	4/387	20/18670	0.000676884241707454	0.0144283177434647	0.0124724897584682	SNCA/HPRT1/VPS35/CHRNB2	4
GO:0042069	regulation of catecholamine metabolic process	4/387	20/18670	0.000676884241707454	0.0144283177434647	0.0124724897584682	SNCA/HPRT1/VPS35/CHRNB2	4
GO:0033865	nucleoside bisphosphate metabolic process	10/387	140/18670	0.000686361446006182	0.0144283177434647	0.0124724897584682	SNCA/PDHB/ACOT7/SUCLA2/DLAT/ELOVL4/DLD/SULT4A1/ELOVL6/CROT	10
GO:0033875	ribonucleoside bisphosphate metabolic process	10/387	140/18670	0.000686361446006182	0.0144283177434647	0.0124724897584682	SNCA/PDHB/ACOT7/SUCLA2/DLAT/ELOVL4/DLD/SULT4A1/ELOVL6/CROT	10
GO:0034032	purine nucleoside bisphosphate metabolic process	10/387	140/18670	0.000686361446006182	0.0144283177434647	0.0124724897584682	SNCA/PDHB/ACOT7/SUCLA2/DLAT/ELOVL4/DLD/SULT4A1/ELOVL6/CROT	10
GO:2000649	regulation of sodium ion transmembrane transporter activity	6/387	52/18670	0.000694523730747629	0.0144283177434647	0.0124724897584682	SCN3B/NETO2/FGF12/PTPN3/NETO1/NEDD4L	6
GO:0032092	positive regulation of protein binding	8/387	93/18670	0.000696293919070413	0.0144283177434647	0.0124724897584682	BDNF/ADD2/PPP2CA/CDK5/PIN1/PLCL2/EPHA4/SYAP1	8
GO:0035249	synaptic transmission, glutamatergic	8/387	93/18670	0.000696293919070413	0.0144283177434647	0.0124724897584682	ADCYAP1/CDH8/SYT1/HTR2A/CDK5/GRM8/CACNG3/STXBP1	8
GO:0008286	insulin receptor signaling pathway	10/387	141/18670	0.000725433367442264	0.0149472061641917	0.0129210403537888	PAK1/ATP6V1D/ATP6V1B2/ATP6V1E1/ATP6V1G2/ATP6V1A/ATP6AP1/ATP6V1C1/ATP6V0C/ATP6V0A1	10
GO:0010822	positive regulation of mitochondrion organization	9/387	117/18670	0.000742461953266731	0.0152121277728301	0.013150050561998	YWHAZ/MOAP1/DNM1L/YWHAB/MLLT11/VPS35/GBA/UBL5/STOML2	9
GO:1903307	positive regulation of regulated secretory pathway	6/387	53/18670	0.000769706516899003	0.0156822327772663	0.0135564305681418	SYT1/STX1A/DNM1L/CDK5/STXBP1/SYT4	6
GO:0035384	thioester biosynthetic process	6/387	54/18670	0.000851021941284414	0.0171473868500788	0.0148229759473499	SNCA/PDHB/DLAT/ELOVL4/DLD/ELOVL6	6
GO:0071616	acyl-CoA biosynthetic process	6/387	54/18670	0.000851021941284414	0.0171473868500788	0.0148229759473499	SNCA/PDHB/DLAT/ELOVL4/DLD/ELOVL6	6
GO:0097120	receptor localization to synapse	6/387	55/18670	0.000938800816202268	0.0187093255556813	0.0161731863360701	DLG3/SNAP25/CACNG3/VPS35/NETO1/KIF17	6
GO:0098900	regulation of action potential	6/387	55/18670	0.000938800816202268	0.0187093255556813	0.0161731863360701	FGF12/PTPN3/FGF13/CHRNB2/GBA/CACNA2D1	6
GO:0031629	synaptic vesicle fusion to presynaptic active zone membrane	4/387	22/18670	0.000989052759966159	0.0194977049491707	0.016854697104402	SYT1/STX1A/SNAP25/STXBP1	4
GO:0032402	melanosome transport	4/387	22/18670	0.000989052759966159	0.0194977049491707	0.016854697104402	RAB27B/MKKS/ARL6/BBS7	4
GO:0065002	intracellular protein transmembrane transport	6/387	56/18670	0.00103338131610973	0.0202620519346891	0.0175154331734501	TOMM20/DNAJC19/TIMM23/SEC61A2/TIMM50/TIMM17A	6
GO:0098656	anion transmembrane transport	15/387	288/18670	0.00104838606206228	0.0204351670521768	0.0176650817027029	SLC32A1/RGS4/GABRA5/SLC25A14/GABRG2/VDAC1/GLRB/SLC35B1/GABRA4/SLC9A6/SLC1A6/GABRB3/ADAMTS8/SLC25A11/SLC4A3	15
GO:0051668	localization within membrane	10/387	148/18670	0.00105341689218789	0.0204351670521768	0.0176650817027029	DLG3/CDK5/GLRB/SNAP25/CACNG3/VPS35/NETO1/ARL6/KIF17/HPCA	10
GO:0008344	adult locomotory behavior	7/387	77/18670	0.00107733154354153	0.0207885086735235	0.0179705261648949	SNCA/FGF12/UCHL1/GLRB/SEZ6/EPHA4/EFNB3	7
GO:0031346	positive regulation of cell projection organization	18/387	383/18670	0.00113046957895351	0.0216990660760182	0.0187576531244641	BDNF/PAK1/ADCYAP1/ROBO2/RIMS1/SYT1/NME1/VLDLR/SERPINI1/DNM1L/SERPINF1/MAP2K1/STMN2/ATP8A2/EPHA4/NEDD4L/SYT4/CAMK1	18
GO:0008306	associative learning	7/387	78/18670	0.00116286914934863	0.0218053491238923	0.0188495289931328	GRIN2A/GABRA5/CDK5/SNAP25/CHRNB2/NETO1/NPTX2	7
GO:0000715	nucleotide-excision repair, DNA damage recognition	4/387	23/18670	0.00117785954960427	0.0218053491238923	0.0188495289931328	COPS8/COPS4/COPS3/COPS5	4
GO:0009068	aspartate family amino acid catabolic process	4/387	23/18670	0.00117785954960427	0.0218053491238923	0.0188495289931328	CRYM/GOT1/GOT2/DLD	4
GO:0032401	establishment of melanosome localization	4/387	23/18670	0.00117785954960427	0.0218053491238923	0.0188495289931328	RAB27B/MKKS/ARL6/BBS7	4
GO:0051904	pigment granule transport	4/387	23/18670	0.00117785954960427	0.0218053491238923	0.0188495289931328	RAB27B/MKKS/ARL6/BBS7	4
GO:0099500	vesicle fusion to plasma membrane	4/387	23/18670	0.00117785954960427	0.0218053491238923	0.0188495289931328	SYT1/STX1A/SNAP25/STXBP1	4
GO:1903861	positive regulation of dendrite extension	4/387	23/18670	0.00117785954960427	0.0218053491238923	0.0188495289931328	RIMS1/SYT1/NEDD4L/SYT4	4
GO:0007416	synapse assembly	11/387	177/18670	0.00119565825901547	0.0219398245285991	0.0189657756088362	BDNF/LRTM2/ADD2/ROBO2/SNCA/LRRTM1/GABRG2/CDK5/VPS35/CHRNB2/GABRB3	11
GO:0042417	dopamine metabolic process	5/387	39/18670	0.00120231352440531	0.0219398245285991	0.0189657756088362	GRIN2A/SNCA/HPRT1/VPS35/CHRNB2	5
GO:0009410	response to xenobiotic stimulus	15/387	292/18670	0.00120317107368243	0.0219398245285991	0.0189657756088362	RGS4/SRD5A1/GRIN2A/SNCA/HDAC9/HTR2A/HPRT1/CDK5/GOT2/SERPINF1/CHRNB2/GSTO1/GBA/MAP1LC3A/HPCA	15
GO:0009165	nucleotide biosynthetic process	18/387	386/18670	0.00123382015223645	0.0223867765930664	0.0193521411675736	SNCA/SEH1L/HTR2A/HPRT1/NME1/PDHB/ACOT7/DLAT/ELOVL4/TPI1/CYC1/DLD/PGK1/AK5/ELOVL6/STOML2/DGUOK/HPCA	18
GO:0048588	developmental cell growth	13/387	234/18670	0.00125012998983539	0.0225704162026222	0.0195108875432882	BDNF/PAK1/RGS4/RIMS1/SYT1/NDN/FGF13/CDK5/PIN1/CYFIP2/NEDD4L/SLC9A6/SYT4	13
GO:0035335	peptidyl-tyrosine dephosphorylation	8/387	102/18670	0.00127667692095758	0.0229361612351344	0.0198270540745032	DUSP4/ACP1/PTPN3/PTPRR/PTPRN2/DUSP6/DNAJC6/TIMM50	8
GO:1902805	positive regulation of synaptic vesicle transport	3/387	11/18670	0.00128840075529874	0.0230333213459535	0.0199110436641885	SYT1/DNM1L/CDK5	3
GO:0048511	rhythmic process	15/387	295/18670	0.00133151279232465	0.0236879373346732	0.0204769233017321	SRD5A1/ROBO2/DNM1L/MAPK9/CDK5/SERPINF1/NDUFA9/MAGED1/NPY5R/CHRNB2/ARNTL2/PAM/GFPT1/HS3ST2/ATOH7	15
GO:2000008	regulation of protein localization to cell surface	5/387	40/18670	0.00135102102806747	0.0238706468560216	0.0206348656671769	BDNF/ACTN2/TOR1A/NEDD4L/KCNAB2	5
GO:0018958	phenol-containing compound metabolic process	8/387	103/18670	0.00135971413138966	0.0238706468560216	0.0206348656671769	SRD5A1/GRIN2A/CRYM/SNCA/HPRT1/VPS35/CHRNB2/TYRP1	8
GO:0032890	regulation of organic acid transport	6/387	59/18670	0.0013614188500281	0.0238706468560216	0.0206348656671769	RGS4/SNCA/FABP3/STXBP1/NPY5R/SYT4	6
GO:1901215	negative regulation of neuron death	12/387	208/18670	0.00138269910736078	0.0239210112374344	0.0206784029140363	BDNF/SNCA/GABRA5/CDK5/PIN1/SERPINF1/MSH2/VPS35/STXBP1/FAIM2/GABRB3/GBA	12
GO:1901293	nucleoside phosphate biosynthetic process	18/387	390/18670	0.00138404331609819	0.0239210112374344	0.0206784029140363	SNCA/SEH1L/HTR2A/HPRT1/NME1/PDHB/ACOT7/DLAT/ELOVL4/TPI1/CYC1/DLD/PGK1/AK5/ELOVL6/STOML2/DGUOK/HPCA	18
GO:0051905	establishment of pigment granule localization	4/387	24/18670	0.00139052766173186	0.0239210112374344	0.0206784029140363	RAB27B/MKKS/ARL6/BBS7	4
GO:1903421	regulation of synaptic vesicle recycling	4/387	24/18670	0.00139052766173186	0.0239210112374344	0.0206784029140363	SNCA/DNM1L/CDK5/TOR1A	4
GO:0019233	sensory perception of pain	8/387	104/18670	0.00144698754248409	0.0247410712554038	0.0213872998455643	SCN3B/ADCYAP1/GRIN2A/NDN/HTR2A/UCHL1/CDK5/CHRNB2	8
GO:0033238	regulation of cellular amine metabolic process	7/387	81/18670	0.00145176562891593	0.0247410712554038	0.0213872998455643	SNCA/HPRT1/PSMD8/PSMC3/PSMD14/VPS35/CHRNB2	7
GO:0044743	protein transmembrane import into intracellular organelle	5/387	41/18670	0.00151286360734982	0.0256623887256037	0.0221837282938199	TOMM20/DNAJC19/TIMM23/TIMM50/TIMM17A	5
GO:0006637	acyl-CoA metabolic process	8/387	105/18670	0.00153864889822013	0.0258592282571834	0.0223538852785316	SNCA/PDHB/ACOT7/SUCLA2/DLAT/ELOVL4/DLD/ELOVL6	8
GO:0035383	thioester metabolic process	8/387	105/18670	0.00153864889822013	0.0258592282571834	0.0223538852785316	SNCA/PDHB/ACOT7/SUCLA2/DLAT/ELOVL4/DLD/ELOVL6	8
GO:0032400	melanosome localization	4/387	25/18670	0.00162858455523861	0.0271207665431746	0.023444415971832	RAB27B/MKKS/ARL6/BBS7	4
GO:1903859	regulation of dendrite extension	4/387	25/18670	0.00162858455523861	0.0271207665431746	0.023444415971832	RIMS1/SYT1/NEDD4L/SYT4	4
GO:0043271	negative regulation of ion transport	10/387	157/18670	0.00164403385211728	0.0272535975394169	0.023559241086561	RGS4/ADCYAP1/SNCA/FGF12/KCNAB1/HTR2A/ACTN2/NPY5R/GSTO1/NEDD4L	10
GO:0015816	glycine transport	3/387	12/18670	0.00169157920657787	0.0279148840108122	0.0241308869907155	SLC32A1/RGS4/SLC6A17	3
GO:1902305	regulation of sodium ion transmembrane transport	6/387	62/18670	0.00176349184937843	0.0289705170030771	0.0250434238448951	SCN3B/NETO2/FGF12/PTPN3/NETO1/NEDD4L	6
GO:0001508	action potential	9/387	133/18670	0.00183350695215647	0.0299822066480929	0.025917974084262	SCN3B/FGF12/PTPN3/FGF13/KCNJ3/CHRNB2/NEDD4L/GBA/CACNA2D1	9
GO:0015696	ammonium transport	8/387	108/18670	0.00184151749086175	0.0299822066480929	0.025917974084262	ADCYAP1/SNCA/SYT1/HTR2A/SYT13/TOR1A/CHRNB2/SYT4	8
GO:0043270	positive regulation of ion transport	14/387	275/18670	0.00188437781947102	0.0305436707004925	0.0264033289792548	SCN3B/SNCA/FGF12/ACTN2/FABP3/CACNG3/EHD3/ATP8A2/STXBP1/CHRNB2/GSTO1/SYT4/CACNA2D1/CHRM1	14
GO:0051875	pigment granule localization	4/387	26/18670	0.00189354682816216	0.0305564835500328	0.0264144049853082	RAB27B/MKKS/ARL6/BBS7	4
GO:0035418	protein localization to synapse	6/387	63/18670	0.00191571028790547	0.030777953392032	0.0266058535231945	GRIN2A/LRRTM1/RAB27B/CDK5/SNAP25/VPS35	6
GO:0021761	limbic system development	8/387	109/18670	0.00195230029075453	0.031228241931499	0.0269951032816704	NEUROD6/SLC32A1/SRD5A1/NME1/FGF13/CDK5/MKKS/EPHA5	8
GO:0006732	coenzyme metabolic process	18/387	403/18670	0.00198395468507463	0.0315403320090772	0.0272648880455995	SNCA/SEH1L/HTR2A/PDHB/ACOT7/SUCLA2/DLAT/ELOVL4/TPI1/NDUFA9/DLD/PGK1/GSTO1/PDXP/ELOVL6/AASDHPPT/KCNAB2/CROT	18
GO:0043434	response to peptide hormone	19/387	436/18670	0.00198910785908631	0.0315403320090772	0.0272648880455995	PAK1/SRD5A1/HDAC9/GOT1/ACTN2/ATP6V1D/GOT2/ATP6V1B2/ATP6V1E1/ATP6V1G2/ATP6V1A/FABP3/CYC1/ATP6AP1/ATP6V1C1/ATP6V0C/ATP6V0A1/INSIG2/SYAP1	19
GO:0098739	import across plasma membrane	8/387	110/18670	0.00206826849869522	0.0325942022676966	0.028175901113172	RGS4/KCNJ3/SLC39A10/KCNJ6/SLC9A6/SLC1A6/CACNA2D1/ATP1A3	8
GO:0140053	mitochondrial gene expression	10/387	162/18670	0.00207344527724311	0.0325942022676966	0.028175901113172	TRUB2/MRPL15/MRPS9/MRPS7/MRPL45/MRPL16/MRPL40/MRPL9/GFM2/MRPL42	10
GO:0006553	lysine metabolic process	3/387	13/18670	0.00216543597699324	0.0338941845840959	0.0292996645633374	CRYM/DLD/AASDHPPT	3
GO:0000188	inactivation of MAPK activity	4/387	27/18670	0.00218691636472428	0.0339390807751041	0.029338474859347	DUSP4/RGS4/PPP2CA/DUSP6	4
GO:0051953	negative regulation of amine transport	4/387	27/18670	0.00218691636472428	0.0339390807751041	0.029338474859347	RGS4/SNCA/NPY5R/SYT4	4
GO:0099072	regulation of postsynaptic membrane neurotransmitter receptor levels	6/387	66/18670	0.00243235352990131	0.0375881073031782	0.0324928582607244	DLG3/SNAP25/CACNG3/VPS35/CPT1C/HPCA	6
GO:0032410	negative regulation of transporter activity	7/387	89/18670	0.00249927584892128	0.0383038270886149	0.0331115587809451	SNCA/FGF12/KCNAB1/ACTN2/NDFIP2/GSTO1/NEDD4L	7
GO:0009065	glutamine family amino acid catabolic process	4/387	28/18670	0.00251017676835178	0.0383038270886149	0.0331115587809451	GAD1/GOT1/GAD2/GOT2	4
GO:2000463	positive regulation of excitatory postsynaptic potential	4/387	28/18670	0.00251017676835178	0.0383038270886149	0.0331115587809451	RGS4/RIMS1/STX1A/NETO1	4
GO:0001504	neurotransmitter uptake	5/387	46/18670	0.00254323846880872	0.0384862684470763	0.0332692693342744	RGS4/SNCA/SNAP25/TOR1A/SLC1A6	5
GO:0014075	response to amine	5/387	46/18670	0.00254323846880872	0.0384862684470763	0.0332692693342744	RGS4/GRIN2A/HDAC9/HPRT1/NME1	5
GO:0042176	regulation of protein catabolic process	17/387	381/18670	0.00264522621834632	0.0398642149516903	0.0344604285513147	GRIN2A/SNCA/PTPN3/NELL1/MAPK9/PIN1/PSMD14/TRIM32/VPS35/EPHA4/NEDD4L/ZFAND2A/USP14/BBS7/GBA/RNF14/WNT10B	17
GO:1901379	regulation of potassium ion transmembrane transport	7/387	90/18670	0.00266289691459516	0.0399653705659612	0.0345478720347088	RGS4/NETO2/KCNAB1/ACTN2/NETO1/NEDD4L/KCNAB2	7
GO:0007628	adult walking behavior	4/387	29/18670	0.00286479006708662	0.0428192187486266	0.0370148673465247	UCHL1/GLRB/EPHA4/EFNB3	4
GO:0071375	cellular response to peptide hormone stimulus	15/387	321/18670	0.00300597571664001	0.0447460956676984	0.0386805468156255	PAK1/SRD5A1/HDAC9/GOT1/ACTN2/ATP6V1D/ATP6V1B2/ATP6V1E1/ATP6V1G2/ATP6V1A/ATP6AP1/ATP6V1C1/ATP6V0C/ATP6V0A1/SYAP1	15
GO:0008088	axo-dendritic transport	6/387	69/18670	0.00304731085269004	0.0451770027632543	0.0390530423782912	UCHL1/RAB27B/ACTR10/KIF17/ARL8B/BLOC1S2	6
GO:0070979	protein K11-linked ubiquitination	4/387	30/18670	0.00325219367831727	0.0480192321652756	0.0415099938911579	UBE2E3/UBE2T/CDC27/UBE2S	4
GO:0032386	regulation of intracellular transport	18/387	423/18670	0.00332590076426488	0.0489095164809436	0.0422795958784945	PAK1/RIMS1/SYT1/HTR2A/STX1A/PFN2/ACTN2/DNM1L/CDK5/MAP2K1/STXBP1/CHRNB2/SYT4/SYP/UBL5/CAMK1/HPCA/CHRM1	18
GO:0006122	mitochondrial electron transport, ubiquinol to cytochrome c	3/387	15/18670	0.0033406518051713	0.0489291451142961	0.0422965637560264	UQCRFS1/UQCRH/CYC1	3
GO:0044070	regulation of anion transport	7/387	95/18670	0.00360775821957034	0.0526299769070921	0.0454957299688976	RGS4/SNCA/FABP3/ATP8A2/STXBP1/NPY5R/SYT4	7
GO:0001963	synaptic transmission, dopaminergic	4/387	31/18670	0.00367379762027232	0.0531680155600522	0.0459608348902072	SNCA/CDK5/TOR1A/CHRNB2	4
GO:0090659	walking behavior	4/387	31/18670	0.00367379762027232	0.0531680155600522	0.0459608348902072	UCHL1/GLRB/EPHA4/EFNB3	4
GO:0010959	regulation of metal ion transport	17/387	394/18670	0.0037175264348936	0.0535882170278932	0.0463240760245739	SCN3B/RGS4/ADCYAP1/NETO2/SNCA/FGF12/PTPN3/KCNAB1/HTR2A/ACTN2/EHD3/NETO1/GSTO1/NEDD4L/KCNAB2/CACNA2D1/HPCA	17
GO:0050805	negative regulation of synaptic transmission	6/387	72/18670	0.00377152080808216	0.0539468892247534	0.0466341284770861	SNCA/SORCS3/HTR2A/STXBP1/NPY5R/SYT4	6
GO:0097164	ammonium ion metabolic process	11/387	205/18670	0.00377199252873927	0.0539468892247534	0.0466341284770861	SRD5A1/GRIN2A/SNCA/HPRT1/FABP3/VPS35/CHRNB2/GBA/CPT1C/SLC44A5/CROT	11
GO:0050773	regulation of dendrite development	9/387	149/18670	0.00394168939244874	0.0561459909578535	0.048535131375109	VLDLR/DNM1L/CDK5/SEZ6/CHRNB2/EPHA4/NEDD4L/LZTS1/CAMK1	9
GO:0070646	protein modification by small protein removal	14/387	299/18670	0.00401106765675957	0.0561459909578535	0.048535131375109	PSMD8/COPS8/TOMM20/UCHL1/COPS4/PSMC3/CCNA1/TOR1A/COPS3/PSMD14/COPS5/TFPT/USP14/OTUD5	14
GO:0006283	transcription-coupled nucleotide-excision repair	6/387	73/18670	0.00403912289166424	0.0561459909578535	0.048535131375109	COPS8/COPS4/COPS3/RPA3/COPS5/CDK7	6
GO:0006086	acetyl-CoA biosynthetic process from pyruvate	3/387	16/18670	0.00404891571755291	0.0561459909578535	0.048535131375109	PDHB/DLAT/DLD	3
GO:0006103	2-oxoglutarate metabolic process	3/387	16/18670	0.00404891571755291	0.0561459909578535	0.048535131375109	GOT1/GOT2/DLD	3
GO:0032225	regulation of synaptic transmission, dopaminergic	3/387	16/18670	0.00404891571755291	0.0561459909578535	0.048535131375109	SNCA/TOR1A/CHRNB2	3
GO:0035970	peptidyl-threonine dephosphorylation	3/387	16/18670	0.00404891571755291	0.0561459909578535	0.048535131375109	DUSP4/PPP2CA/PPM1E	3
GO:0048791	calcium ion-regulated exocytosis of neurotransmitter	3/387	16/18670	0.00404891571755291	0.0561459909578535	0.048535131375109	RIMS1/SYT1/SYT4	3
GO:0001975	response to amphetamine	4/387	32/18670	0.00413098195820866	0.0570670121272234	0.0493313036875396	RGS4/GRIN2A/HDAC9/HPRT1	4

## Sheet: DownCC
Supplementary table 2: GO cellular component enrichment analysis results for down-regulated genes
ID	Description	GeneRatio	BgRatio	pvalue	p.adjust	qvalue	geneID	Count
GO:0098793	presynapse	53/395	491/19717	7.26555081904322e-24	3.67636871443587e-21	2.6308941913167e-21	PNOC/BDNF/SVOP/SLC32A1/SLC30A3/GAD1/ADCYAP1/GRIN2A/RIMS1/SNCA/CALB1/CDH8/GOT1/SV2B/SYT1/HTR2A/PCDH8/PTPRN2/GAD2/GABRA5/STX1A/KCNJ3/PFN2/DNM1L/COPS4/RAB27B/CDK5/VDAC1/DNAJC6/DOC2A/GRM8/SYN2/SNAP25/TOR1A/SNAP91/SLC6A17/CADPS/VPS35/AP1S1/STXBP1/COPS5/CHRNB2/EPHA4/SLC9A6/WDR7/SLC1A6/SYT4/SYP/KCNAB2/IGSF21/SYAP1/EFNB3/CHRM1	53
GO:0098978	glutamatergic synapse	36/395	349/19717	7.48675809521347e-16	1.89414979808901e-13	1.35549725513339e-13	SLC30A3/GRIN2A/CAMK4/SORCS3/CALB1/CDH8/SYT1/HTR2A/PCDH8/STX1A/LRRTM1/YWHAZ/PFN2/DLG3/ACTN2/CDK5/PIN1/SYN2/SNAP25/CACNG3/SLC6A17/CADPS/VPS35/STXBP1/NETO1/NPTX2/EPHA4/SLC1A6/SYT4/CPT1C/CAMK1/DGKE/HPCA/DLGAP3/EFNB3/CHRM1	36
GO:0033267	axon part	37/395	382/19717	2.2111664849073e-15	3.72950080454364e-13	2.66891673967758e-13	PNOC/SLC32A1/GAD1/ADCYAP1/ROBO2/SNCA/CALB1/CDH8/GOT1/KCNAB1/PTPRN2/FGF13/LRRTM1/DLG3/UCHL1/RAB27B/ACTR10/CDK5/EXOC6/SNAP25/TOR1A/SERPINF1/EXOC8/STMN2/BASP1/AP1S1/KCNQ3/NPTX2/EPHA4/SLC9A6/SYP/KCNAB2/ARL8B/BLOC1S2/SYAP1/RASGRF1/CHRM1	37
GO:0097060	synaptic membrane	39/395	432/19717	3.87903167596559e-15	4.90697507009647e-13	3.51154446455832e-13	GRIN2A/RIMS1/SORCS3/CDH8/SYT1/HTR2A/PCDH8/GAD2/GABRA5/STX1A/LRRTM1/KCNJ3/DLG3/ACTN2/GABRG2/DNM1L/CDK5/GLRB/GRM8/ARHGEF9/SNAP25/SNAP91/CACNG3/GABRA4/STXBP1/CHRNB2/NETO1/EPHA4/FAIM2/SLC1A6/GABRB3/SYP/DLGAP1/IGSF21/LZTS1/SYAP1/DLGAP3/EFNB3/CHRM1	39
GO:0070382	exocytic vesicle	26/395	207/19717	8.9366194883304e-14	8.81010693434055e-12	6.3047155927047e-12	BDNF/SVOP/SLC32A1/SLC30A3/GRIN2A/SNCA/SV2B/SYT1/PTPRN2/GAD2/STX1A/DNM1L/COPS4/RAB27B/SYT13/VDAC1/DOC2A/SYN2/SNAP25/TOR1A/SNAP91/SLC6A17/COPS5/WDR7/SYT4/SYP	26
GO:0008021	synaptic vesicle	25/395	191/19717	1.04467671158188e-13	8.81010693434055e-12	6.3047155927047e-12	BDNF/SVOP/SLC32A1/SLC30A3/GRIN2A/SNCA/SV2B/SYT1/PTPRN2/GAD2/STX1A/DNM1L/COPS4/RAB27B/VDAC1/DOC2A/SYN2/SNAP25/TOR1A/SNAP91/SLC6A17/COPS5/WDR7/SYT4/SYP	25
GO:0042734	presynaptic membrane	22/395	161/19717	1.33999187162566e-12	9.6862269577512e-11	6.93168727577785e-11	GRIN2A/RIMS1/SYT1/HTR2A/PCDH8/GAD2/GABRA5/STX1A/KCNJ3/DNM1L/GRM8/SNAP25/SNAP91/STXBP1/CHRNB2/EPHA4/SLC1A6/SYP/IGSF21/SYAP1/EFNB3/CHRM1	22
GO:0150034	distal axon	28/395	285/19717	4.51289188831769e-12	2.85440411936094e-10	2.04267738102801e-10	PNOC/SLC32A1/GAD1/ADCYAP1/SNCA/CALB1/CDH8/GOT1/PTPRN2/FGF13/LRRTM1/DLG3/CDK5/EXOC6/SNAP25/TOR1A/EXOC8/STMN2/BASP1/AP1S1/NPTX2/EPHA4/SLC9A6/SYP/KCNAB2/SYAP1/RASGRF1/CHRM1	28
GO:0098798	mitochondrial protein complex	26/395	262/19717	2.13613419919872e-11	1.20098211643839e-09	8.59450484823814e-10	UQCRFS1/UQCRH/NDUFAB1/MRPL15/TOMM20/DNAJC19/TIMM8B/NDUFB5/TIMM23/VDAC1/DLAT/NDUFV2/IMMT/MRPS9/NDUFAF1/NDUFA9/CYC1/MRPS7/MTX2/TIMM50/MRPL45/MRPL16/TIMM17A/MRPL40/MRPL9/MRPL42	26
GO:0030133	transport vesicle	31/395	392/19717	8.6890581488306e-11	4.39666342330828e-09	3.14635368757655e-09	NCALD/BDNF/SVOP/SLC32A1/SLC30A3/GRIN2A/SNCA/SV2B/SYT1/PTPRN2/GAD2/STX1A/DNM1L/COPS4/RAB27B/SYT13/VDAC1/DOC2A/SYN2/SNAP25/TOR1A/SNAP91/PEF1/SLC6A17/AP1S1/COPS5/PAM/RAB14/WDR7/SYT4/SYP	31
GO:0030672	synaptic vesicle membrane	16/395	104/19717	2.64984460098905e-10	1.11735114008372e-08	7.99602230473889e-09	SVOP/SLC32A1/SLC30A3/SNCA/SV2B/SYT1/PTPRN2/GAD2/STX1A/DNM1L/RAB27B/DOC2A/SYN2/SLC6A17/SYT4/SYP	16
GO:0099501	exocytic vesicle membrane	16/395	104/19717	2.64984460098905e-10	1.11735114008372e-08	7.99602230473889e-09	SVOP/SLC32A1/SLC30A3/SNCA/SV2B/SYT1/PTPRN2/GAD2/STX1A/DNM1L/RAB27B/DOC2A/SYN2/SLC6A17/SYT4/SYP	16
GO:0044306	neuron projection terminus	18/395	138/19717	3.30599107500168e-10	1.28679344919296e-08	9.20859052470105e-09	PNOC/SLC32A1/GAD1/ADCYAP1/SNCA/CALB1/CDH8/GOT1/SYT1/PTPRN2/UCHL1/AP1S1/EPHA4/SLC9A6/SYT4/SYP/KCNAB2/CHRM1	18
GO:0099572	postsynaptic specialization	28/395	348/19717	4.93942168321705e-10	1.78524812264845e-08	1.27756470603509e-08	CAP2/NETO2/GRIN2A/ADD2/SORCS3/GABRA5/STX1A/LRRTM1/DLG3/ACTN2/CDK5/DNAJC6/SYN2/ARHGEF9/CACNG3/GABRA4/VPS35/CHRNB2/NETO1/EPHA4/DLGAP1/KCNAB2/LZTS1/CAMK1/AKAP5/DLGAP3/EFNB3/CHRM1	28
GO:0098984	neuron to neuron synapse	28/395	350/19717	5.62758852875069e-10	1.8983731970319e-08	1.35851961676508e-08	CAP2/SLC30A3/NETO2/GRIN2A/ADD2/SORCS3/CALB1/SYT1/STX1A/YWHAZ/DLG3/ACTN2/CDK5/DNAJC6/SYN2/ARHGEF9/CACNG3/VPS35/NETO1/EPHA4/DLGAP1/KCNAB2/LZTS1/CAMK1/AKAP5/DLGAP3/EFNB3/CHRM1	28
GO:0045211	postsynaptic membrane	26/395	323/19717	2.07209704389003e-09	6.55300690130223e-08	4.6894827835406e-08	GRIN2A/SORCS3/HTR2A/PCDH8/GABRA5/LRRTM1/DLG3/ACTN2/GABRG2/CDK5/GLRB/ARHGEF9/CACNG3/GABRA4/CHRNB2/NETO1/EPHA4/FAIM2/GABRB3/DLGAP1/IGSF21/LZTS1/SYAP1/DLGAP3/EFNB3/CHRM1	26
GO:0030658	transport vesicle membrane	20/395	208/19717	7.90839469044428e-09	2.35391041962636e-07	1.68451255325872e-07	NCALD/SVOP/SLC32A1/SLC30A3/SNCA/SV2B/SYT1/PTPRN2/GAD2/STX1A/DNM1L/RAB27B/DOC2A/SYN2/PEF1/SLC6A17/AP1S1/PAM/SYT4/SYP	20
GO:0043679	axon terminus	15/395	119/19717	1.60622060755195e-08	4.51526459678492e-07	3.23122742104017e-07	PNOC/SLC32A1/GAD1/ADCYAP1/SNCA/CALB1/CDH8/GOT1/PTPRN2/AP1S1/EPHA4/SLC9A6/SYP/KCNAB2/CHRM1	15
GO:0033176	proton-transporting V-type ATPase complex	8/395	26/19717	2.75427487086578e-08	7.33506886662151e-07	5.24914435223174e-07	ATP6V1D/ATP6V1B2/ATP6V1G2/ATP6V1A/ATP6AP1/ATP6V1C1/ATP6V0C/ATP6V0A1	8
GO:0005743	mitochondrial inner membrane	30/395	473/19717	3.03529127447483e-08	7.67928692442132e-07	5.49547472852285e-07	SNCA/UQCRFS1/UQCRH/NDUFAB1/MRPL15/DNAJC19/TIMM8B/SLC25A14/NDUFB5/GOT2/TIMM23/NDUFV2/IMMT/SLC25A4/MRPS9/NDUFAF1/SLC25A27/NDUFA9/CYC1/MRPS7/TIMM50/MRPL45/MRPL16/TIMM17A/MRPL40/MRPL9/STOML2/MRPL42/SLC25A11/GHITM	30
GO:0014069	postsynaptic density	24/395	324/19717	4.33181133400685e-08	1.04376025476546e-06	7.46938896690906e-07	CAP2/NETO2/GRIN2A/ADD2/SORCS3/STX1A/DLG3/ACTN2/CDK5/DNAJC6/SYN2/ARHGEF9/CACNG3/VPS35/NETO1/EPHA4/DLGAP1/KCNAB2/LZTS1/CAMK1/AKAP5/DLGAP3/EFNB3/CHRM1	24
GO:0032279	asymmetric synapse	24/395	328/19717	5.46371952397057e-08	1.25665549051323e-06	8.99291634567405e-07	CAP2/NETO2/GRIN2A/ADD2/SORCS3/STX1A/DLG3/ACTN2/CDK5/DNAJC6/SYN2/ARHGEF9/CACNG3/VPS35/NETO1/EPHA4/DLGAP1/KCNAB2/LZTS1/CAMK1/AKAP5/DLGAP3/EFNB3/CHRM1	24
GO:0099699	integral component of synaptic membrane	16/395	152/19717	7.13202403831865e-08	1.5690452884301e-06	1.12284497445383e-06	GRIN2A/SORCS3/HTR2A/PCDH8/GABRA5/STX1A/LRRTM1/KCNJ3/CACNG3/GABRA4/CHRNB2/NETO1/EPHA4/SLC1A6/EFNB3/CHRM1	16
GO:0043025	neuronal cell body	30/395	497/19717	9.04531792309878e-08	1.90705452878666e-06	1.36473217787104e-06	SST/PNOC/ADCYAP1/SRD5A1/SNCA/CALB1/NDN/KCNAB1/HTR2A/GABRA5/DLG3/SERPINI1/UCHL1/ATXN10/CDK5/GOT2/SEZ6/SERPINF1/SLC25A27/STMN2/PMM1/VPS35/NPTX2/EPHA4/PAM/SYT4/ATP1A3/HPCA/SYAP1/EPHA5	30
GO:0099240	intrinsic component of synaptic membrane	16/395	164/19717	2.05690668307785e-07	4.16317912654957e-06	2.97926694306855e-06	GRIN2A/SORCS3/HTR2A/PCDH8/GABRA5/STX1A/LRRTM1/KCNJ3/CACNG3/GABRA4/CHRNB2/NETO1/EPHA4/SLC1A6/EFNB3/CHRM1	16
GO:1990351	transporter complex	23/395	332/19717	2.76542282656416e-07	5.21349079591375e-06	3.73089418305456e-06	SCN3B/OLFM3/GRIN2A/KCNF1/KCNAB1/GABRA5/STX1A/KCNJ3/DLG3/TIMM8B/GABRG2/GLRB/KCNJ6/SNAP25/CACNG3/GABRA4/KCNQ3/CHRNB2/GABRB3/KCNAB2/CPT1C/CACNA2D1/ATP1A3	23
GO:0030285	integral component of synaptic vesicle membrane	8/395	34/19717	2.78190220335319e-07	5.21349079591375e-06	3.73089418305456e-06	SLC32A1/SLC30A3/SYT1/PTPRN2/STX1A/SLC6A17/SYT4/SYP	8
GO:0005759	mitochondrial matrix	28/395	469/19717	3.07627121780391e-07	5.5592615578885e-06	3.97833571024265e-06	TRUB2/SNCA/NDUFAB1/PDHB/MRPL15/OXCT1/DNAJC19/SUCLA2/GOT2/VDAC1/DLAT/ALAS1/MRPS9/NDUFAF1/NDUFA9/MRPS7/DLD/NUDT2/MRPL45/MRPL16/FH/MRPL40/MRPL9/GFM2/IDH3B/MRPL42/DGUOK/IDH3G	28
GO:0098563	intrinsic component of synaptic vesicle membrane	9/395	47/19717	3.29905153119777e-07	5.75627611995198e-06	4.1193238719856e-06	SLC32A1/SLC30A3/SYT1/PTPRN2/STX1A/RAB27B/SLC6A17/SYT4/SYP	9
GO:0099055	integral component of postsynaptic membrane	13/395	117/19717	6.47752967470834e-07	1.09254333846747e-05	7.81849195824445e-06	GRIN2A/SORCS3/HTR2A/PCDH8/GABRA5/LRRTM1/CACNG3/GABRA4/CHRNB2/NETO1/EPHA4/EFNB3/CHRM1	13
GO:0016469	proton-transporting two-sector ATPase complex	9/395	51/19717	6.86267270192465e-07	1.11728286459486e-05	7.99553370960334e-06	ATP6V1D/ATP6V1B2/ATP6V1E1/ATP6V1G2/ATP6V1A/ATP6AP1/ATP6V1C1/ATP6V0C/ATP6V0A1	9
GO:1902495	transmembrane transporter complex	22/395	324/19717	7.06582048755644e-07	1.11728286459486e-05	7.99553370960334e-06	SCN3B/OLFM3/GRIN2A/KCNF1/KCNAB1/GABRA5/STX1A/KCNJ3/DLG3/GABRG2/GLRB/KCNJ6/SNAP25/CACNG3/GABRA4/KCNQ3/CHRNB2/GABRB3/KCNAB2/CPT1C/CACNA2D1/ATP1A3	22
GO:0034702	ion channel complex	21/395	301/19717	8.17587139159062e-07	1.25363361337723e-05	8.97129109635462e-06	SCN3B/OLFM3/GRIN2A/KCNF1/KCNAB1/GABRA5/STX1A/KCNJ3/DLG3/GABRG2/GLRB/KCNJ6/SNAP25/CACNG3/GABRA4/KCNQ3/CHRNB2/GABRB3/KCNAB2/CPT1C/CACNA2D1	21
GO:0099634	postsynaptic specialization membrane	12/395	101/19717	8.47110163885694e-07	1.26069924390047e-05	9.02185437698695e-06	GRIN2A/SORCS3/GABRA5/LRRTM1/DLG3/ACTN2/CACNG3/GABRA4/CHRNB2/NETO1/EFNB3/CHRM1	12
GO:0005774	vacuolar membrane	25/395	412/19717	9.98020487227911e-07	1.44285247582092e-05	1.03253848904181e-05	SLC30A3/SEH1L/VLDLR/YWHAB/GABARAPL1/ATP6V1D/ATP6V1B2/ATP6V1E1/RRAGB/ATP6V1G2/ATP6V1A/VPS35/AP1S1/RAB14/ATP6V1C1/AP2M1/KIAA1324/ATP6V0C/GBA/ATP6V0A1/ARL8B/BLOC1S2/NEU1/ANXA6/MAP1LC3A	25
GO:0098936	intrinsic component of postsynaptic membrane	13/395	122/19717	1.05012100253274e-06	1.47600340911546e-05	1.05626206102708e-05	GRIN2A/SORCS3/HTR2A/PCDH8/GABRA5/LRRTM1/CACNG3/GABRA4/CHRNB2/NETO1/EPHA4/EFNB3/CHRM1	13
GO:0030426	growth cone	15/395	171/19717	1.91700850775608e-06	2.62163866195831e-05	1.87610505453226e-05	SNCA/FGF13/LRRTM1/DLG3/CDK5/EXOC6/SNAP25/TOR1A/EXOC8/STMN2/BASP1/NPTX2/EPHA4/SYAP1/RASGRF1	15
GO:0099060	integral component of postsynaptic specialization membrane	10/395	74/19717	2.13186729842304e-06	2.83874961316331e-05	2.03147465556101e-05	GRIN2A/SORCS3/GABRA5/LRRTM1/CACNG3/GABRA4/CHRNB2/NETO1/EFNB3/CHRM1	10
GO:0030427	site of polarized growth	15/395	176/19717	2.74800755475488e-06	3.56536364796402e-05	2.55145640711384e-05	SNCA/FGF13/LRRTM1/DLG3/CDK5/EXOC6/SNAP25/TOR1A/EXOC8/STMN2/BASP1/NPTX2/EPHA4/SYAP1/RASGRF1	15
GO:0098948	intrinsic component of postsynaptic specialization membrane	10/395	77/19717	3.08622405387904e-06	3.90407342815699e-05	2.79384493298524e-05	GRIN2A/SORCS3/GABRA5/LRRTM1/CACNG3/GABRA4/CHRNB2/NETO1/EFNB3/CHRM1	10
GO:0098800	inner mitochondrial membrane protein complex	13/395	135/19717	3.30883134154387e-06	4.08358209468585e-05	2.92230547237765e-05	UQCRFS1/UQCRH/NDUFAB1/DNAJC19/NDUFB5/TIMM23/NDUFV2/IMMT/NDUFAF1/NDUFA9/CYC1/TIMM50/TIMM17A	13
GO:0044455	mitochondrial membrane part	17/395	229/19717	4.0033361975349e-06	4.82306694274443e-05	3.45149787456643e-05	UQCRFS1/UQCRH/NDUFAB1/TOMM20/DNAJC19/NDUFB5/TIMM23/NDUFV2/IMMT/SLC25A4/NDUFAF1/NDUFA9/CYC1/MTX2/TIMM50/FUNDC1/TIMM17A	17
GO:0005765	lysosomal membrane	21/395	354/19717	1.04301711776089e-05	0.000122736432927212	8.78330204430227e-05	SLC30A3/SEH1L/VLDLR/ATP6V1D/ATP6V1B2/ATP6V1E1/RRAGB/ATP6V1A/VPS35/AP1S1/RAB14/ATP6V1C1/AP2M1/KIAA1324/ATP6V0C/GBA/ATP6V0A1/ARL8B/BLOC1S2/NEU1/ANXA6	21
GO:0098852	lytic vacuole membrane	21/395	355/19717	1.08852437713873e-05	0.000125180303370954	8.95819104630915e-05	SLC30A3/SEH1L/VLDLR/ATP6V1D/ATP6V1B2/ATP6V1E1/RRAGB/ATP6V1A/VPS35/AP1S1/RAB14/ATP6V1C1/AP2M1/KIAA1324/ATP6V0C/GBA/ATP6V0A1/ARL8B/BLOC1S2/NEU1/ANXA6	21
GO:0098982	GABA-ergic synapse	9/395	71/19717	1.1803678697929e-05	0.000132725809358935	9.49816484698847e-05	SLC32A1/CALB1/GABRA5/LRRTM1/GABRG2/GLRB/SLC6A17/GABRA4/GABRB3	9
GO:0099056	integral component of presynaptic membrane	9/395	73/19717	1.48543337320737e-05	0.00016339767105281	0.00011693113967582	HTR2A/GABRA5/STX1A/KCNJ3/CHRNB2/EPHA4/SLC1A6/EFNB3/CHRM1	9
GO:1990204	oxidoreductase complex	11/395	112/19717	1.55800124004268e-05	0.000167733750523743	0.000120034138090634	UQCRFS1/UQCRH/NDUFAB1/PDHB/NDUFB5/DLAT/NDUFV2/NDUFAF1/NDUFA9/CYC1/DLD	11
GO:0033178	proton-transporting two-sector ATPase complex, catalytic domain	5/395	17/19717	1.5961959284319e-05	0.000168265654122196	0.000120414780565915	ATP6V1B2/ATP6V1E1/ATP6V1A/ATP6AP1/ATP6V1C1	5
GO:0031300	intrinsic component of organelle membrane	16/395	237/19717	2.50675820977572e-05	0.000258861153907451	0.000185247008413071	SLC32A1/SLC30A3/SYT1/PTPRN2/STX1A/TOMM20/RAB27B/TIMM23/IMMT/SLC25A4/SLC35B1/SLC6A17/FUNDC1/TIMM17A/SYT4/SYP	16
GO:0031301	integral component of organelle membrane	15/395	214/19717	2.89778810045609e-05	0.000293256155766156	0.000209860864538294	SLC32A1/SLC30A3/SYT1/PTPRN2/STX1A/TOMM20/TIMM23/IMMT/SLC25A4/SLC35B1/SLC6A17/FUNDC1/TIMM17A/SYT4/SYP	15
GO:0098889	intrinsic component of presynaptic membrane	9/395	82/19717	3.82719276232021e-05	0.000379717556418436	0.000271734635756068	HTR2A/GABRA5/STX1A/KCNJ3/CHRNB2/EPHA4/SLC1A6/EFNB3/CHRM1	9
GO:0034703	cation channel complex	15/395	220/19717	3.99165057013182e-05	0.000388418305478211	0.000277961092333066	SCN3B/OLFM3/GRIN2A/KCNF1/KCNAB1/STX1A/KCNJ3/DLG3/KCNJ6/SNAP25/CACNG3/KCNQ3/KCNAB2/CPT1C/CACNA2D1	15
GO:0120111	neuron projection cytoplasm	9/395	84/19717	4.6416846417334e-05	0.000443149514852284	0.000317128007300157	KCNAB1/UCHL1/RAB27B/GABARAPL1/ACTR10/KIF17/ARL8B/BLOC1S2/HPCA	9
GO:0060076	excitatory synapse	7/395	50/19717	5.83792177978277e-05	0.000547034892698163	0.000391470778215453	SYT1/LRRTM1/KCNJ3/CACNG3/NETO1/SYP/AKAP5	7
GO:0000313	organellar ribosome	9/395	87/19717	6.13507894070868e-05	0.000554348204285462	0.000396704352557102	NDUFAB1/MRPL15/MRPS9/MRPS7/MRPL45/MRPL16/MRPL40/MRPL9/MRPL42	9
GO:0005761	mitochondrial ribosome	9/395	87/19717	6.13507894070868e-05	0.000554348204285462	0.000396704352557102	NDUFAB1/MRPL15/MRPS9/MRPS7/MRPL45/MRPL16/MRPL40/MRPL9/MRPL42	9
GO:0060198	clathrin-sculpted vesicle	4/395	12/19717	6.91350468494871e-05	0.000613725152734043	0.000439195865488893	SLC32A1/GAD1/SYT1/GAD2	4
GO:0008180	COP9 signalosome	6/395	36/19717	7.28821404610076e-05	0.000635833846090859	0.000455017356054203	COPS8/COPS4/COPS3/BASP1/COPS5/STOML2	6
GO:0098839	postsynaptic density membrane	8/395	74/19717	0.000114896079869637	0.000985379939220955	0.00070516059723738	GRIN2A/SORCS3/DLG3/ACTN2/CACNG3/NETO1/EFNB3/CHRM1	8
GO:0032590	dendrite membrane	6/395	40/19717	0.000134246570432058	0.00108335908593795	0.000775276733019874	GABRA5/GABRG2/GABARAPL1/GABRA4/HPCA/AKAP5	6
GO:0005744	TIM23 mitochondrial import inner membrane translocase complex	4/395	14/19717	0.00013542853221322	0.00108335908593795	0.000775276733019874	DNAJC19/TIMM23/TIMM50/TIMM17A	4
GO:0000315	organellar large ribosomal subunit	7/395	57/19717	0.000137025655138396	0.00108335908593795	0.000775276733019874	NDUFAB1/MRPL15/MRPL45/MRPL16/MRPL40/MRPL9/MRPL42	7
GO:0005762	mitochondrial large ribosomal subunit	7/395	57/19717	0.000137025655138396	0.00108335908593795	0.000775276733019874	NDUFAB1/MRPL15/MRPL45/MRPL16/MRPL40/MRPL9/MRPL42	7
GO:0032589	neuron projection membrane	7/395	57/19717	0.000137025655138396	0.00108335908593795	0.000775276733019874	ROBO2/GABRA5/GABRG2/GABARAPL1/GABRA4/HPCA/AKAP5	7
GO:0098685	Schaffer collateral - CA1 synapse	8/395	82/19717	0.000236479123807872	0.00184089902533513	0.00131738977473535	PFN2/CDK5/SYN2/CACNG3/EPHA4/INA/SYP/CHRM1	8
GO:0042470	melanosome	9/395	106/19717	0.000281493922694653	0.00212590932661932	0.00152134971574172	YWHAZ/YWHAB/RAB27B/ATP6V1B2/ATP6V1G2/SERPINF1/TYRP1/ATP6V0A1/ANXA6	9
GO:0048770	pigment granule	9/395	106/19717	0.000281493922694653	0.00212590932661932	0.00152134971574172	YWHAZ/YWHAB/RAB27B/ATP6V1B2/ATP6V1G2/SERPINF1/TYRP1/ATP6V0A1/ANXA6	9
GO:0098803	respiratory chain complex	8/395	85/19717	0.000303120852012464	0.00225145517355162	0.00161119321760299	UQCRFS1/UQCRH/NDUFAB1/NDUFB5/NDUFV2/NDUFAF1/NDUFA9/CYC1	8
GO:0060077	inhibitory synapse	4/395	17/19717	0.000307016614575221	0.00225145517355162	0.00161119321760299	SLC32A1/GAD1/GAD2/IGSF21	4
GO:0008076	voltage-gated potassium channel complex	8/395	87/19717	0.000355518652321547	0.00256989197249575	0.0018390739308062	KCNF1/KCNAB1/STX1A/KCNJ3/KCNJ6/SNAP25/KCNQ3/KCNAB2	8
GO:0043204	perikaryon	10/395	134/19717	0.000373993698468597	0.00266536354119873	0.00190739558596289	ADCYAP1/NDN/KCNAB1/SERPINI1/CDK5/GOT2/EPHA4/PAM/HPCA/SYAP1	10
GO:0005746	mitochondrial respiratory chain	8/395	88/19717	0.000384355494838424	0.00270116500539226	0.00193301593895348	UQCRFS1/UQCRH/NDUFAB1/NDUFB5/NDUFV2/NDUFAF1/NDUFA9/CYC1	8
GO:0030136	clathrin-coated vesicle	12/395	188/19717	0.000425606776362533	0.0029500962854718	0.0021111569007745	NCALD/SLC32A1/GAD1/SYT1/SGIP1/GAD2/RAB27B/SNAP91/AP1S1/RAB14/AP2M1/TYRP1	12
GO:0099061	integral component of postsynaptic density membrane	6/395	50/19717	0.000469653881739741	0.00321141708324742	0.00229816408703372	GRIN2A/SORCS3/CACNG3/NETO1/EFNB3/CHRM1	6
GO:1902711	GABA-A receptor complex	4/395	19/19717	0.00048439274752946	0.00326803640333209	0.00233868217754574	GABRA5/GABRG2/GABRA4/GABRB3	4
GO:0030665	clathrin-coated vesicle membrane	9/395	115/19717	0.000515015448003534	0.00342891864065511	0.00245381321486448	NCALD/SLC32A1/GAD1/SYT1/SGIP1/GAD2/AP1S1/AP2M1/TYRP1	9
GO:0098686	hippocampal mossy fiber to CA3 synapse	5/395	34/19717	0.000542451344669991	0.00356468026497422	0.00255096736249456	SLC30A3/CALB1/SYT1/YWHAZ/EFNB3	5
GO:1902710	GABA receptor complex	4/395	20/19717	0.000595976432564368	0.00386620608817397	0.00276674619166184	GABRA5/GABRG2/GABRA4/GABRB3	4
GO:0099146	intrinsic component of postsynaptic density membrane	6/395	53/19717	0.000645173440444308	0.00413237671980785	0.00295722403081735	GRIN2A/SORCS3/CACNG3/NETO1/EFNB3/CHRM1	6
GO:0034705	potassium channel complex	8/395	96/19717	0.000690423511667675	0.0043328109092274	0.00310065935671775	KCNF1/KCNAB1/STX1A/KCNJ3/KCNJ6/SNAP25/KCNQ3/KCNAB2	8
GO:0005770	late endosome	14/395	256/19717	0.000693592260172765	0.0043328109092274	0.00310065935671775	SLC30A3/RAB27B/EXOC8/MAP2K1/VPS35/NDFIP2/NEDD4L/RAB14/CHID1/SLC9A6/KIAA1324/ARL8B/ANXA6/MAP1LC3A	14
GO:0043198	dendritic shaft	5/395	36/19717	0.000711223420749291	0.00438876891340416	0.00314070419432293	HTR2A/DLG3/SEZ6/EPHA4/LZTS1	5
GO:0098981	cholinergic synapse	3/395	10/19717	0.00086231629437619	0.00525701258981147	0.0037620393819329	CHRNB2/DLGAP3/CHRM1	3
GO:0070469	respiratory chain	8/395	100/19717	0.000904226472202249	0.0054468880349326	0.00389791862703727	UQCRFS1/UQCRH/NDUFAB1/NDUFB5/NDUFV2/NDUFAF1/NDUFA9/CYC1	8
GO:0030120	vesicle coat	6/395	58/19717	0.00104599119814023	0.00622672407363477	0.00445598727133422	NCALD/SGIP1/PEF1/AP1S1/AP2M1/SCYL1	6
GO:0030662	coated vesicle membrane	11/395	182/19717	0.00114400540030658	0.00673100851808288	0.00481686484339611	NCALD/SLC32A1/GAD1/SYT1/SGIP1/GAD2/PEF1/AP1S1/AP2M1/TYRP1/SCYL1	11
GO:0032281	AMPA glutamate receptor complex	4/395	27/19717	0.00193283271863659	0.0112415328233347	0.00804470000255278	OLFM3/DLG3/CACNG3/CPT1C	4
GO:0030135	coated vesicle	14/395	289/19717	0.00218746065475442	0.0125778987648379	0.00900103427315214	NCALD/SLC32A1/GAD1/SYT1/SGIP1/GAD2/RAB27B/SNAP91/PEF1/AP1S1/RAB14/AP2M1/TYRP1/SCYL1	14
GO:0031256	leading edge membrane	10/395	170/19717	0.00231163095098513	0.013142531024702	0.00940509813292592	PAK1/ROBO2/GABRA5/NME1/GABRG2/GABARAPL1/GABRA4/PDXP/HPCA/AKAP5	10
GO:0005750	mitochondrial respiratory chain complex III	3/395	14/19717	0.00246436056885933	0.0135539831287263	0.00969954274242115	UQCRFS1/UQCRH/CYC1	3
GO:0045239	tricarboxylic acid cycle enzyme complex	3/395	14/19717	0.00246436056885933	0.0135539831287263	0.00969954274242115	SUCLA2/DLD/FH	3
GO:0045275	respiratory chain complex III	3/395	14/19717	0.00246436056885933	0.0135539831287263	0.00969954274242115	UQCRFS1/UQCRH/CYC1	3
GO:0030125	clathrin vesicle coat	4/395	29/19717	0.0025346760281104	0.0137908179593964	0.00986902720622499	NCALD/SGIP1/AP1S1/AP2M1	4
GO:0005905	clathrin-coated pit	6/395	69/19717	0.00257759578382016	0.0138751432618404	0.0099293723363285	SGIP1/VLDLR/DNM1L/SNAP91/AP1S1/AP2M1	6
GO:0048786	presynaptic active zone	6/395	71/19717	0.00297848922976771	0.0158643742132891	0.0113529118563999	SLC32A1/GAD1/RIMS1/STX1A/STXBP1/SYP	6
GO:0030117	membrane coat	7/395	96/19717	0.00317684014046876	0.0158989018433523	0.0113776206243253	NCALD/SGIP1/PEF1/AP1S1/AP2M1/ARL6/SCYL1	7
GO:0048475	coated membrane	7/395	96/19717	0.00317684014046876	0.0158989018433523	0.0113776206243253	NCALD/SGIP1/PEF1/AP1S1/AP2M1/ARL6/SCYL1	7
GO:0005747	mitochondrial respiratory chain complex I	5/395	50/19717	0.00318027028224306	0.0158989018433523	0.0113776206243253	NDUFAB1/NDUFB5/NDUFV2/NDUFAF1/NDUFA9	5
GO:0030964	NADH dehydrogenase complex	5/395	50/19717	0.00318027028224306	0.0158989018433523	0.0113776206243253	NDUFAB1/NDUFB5/NDUFV2/NDUFAF1/NDUFA9	5
GO:0034707	chloride channel complex	5/395	50/19717	0.00318027028224306	0.0158989018433523	0.0113776206243253	GABRA5/GABRG2/GLRB/GABRA4/GABRB3	5
GO:0045271	respiratory chain complex I	5/395	50/19717	0.00318027028224306	0.0158989018433523	0.0113776206243253	NDUFAB1/NDUFB5/NDUFV2/NDUFAF1/NDUFA9	5
GO:0005741	mitochondrial outer membrane	10/395	178/19717	0.00322265106416492	0.0158989018433523	0.0113776206243253	SNCA/NME1/MOAP1/TOMM20/DNM1L/VDAC1/MTX2/FUNDC1/EPHA4/CPT1C	10
GO:0030140	trans-Golgi network transport vesicle	4/395	31/19717	0.00325395112446807	0.0158989018433523	0.0113776206243253	NCALD/RAB27B/AP1S1/RAB14	4
GO:0032838	plasma membrane bounded cell projection cytoplasm	11/395	208/19717	0.00326775848163762	0.0158989018433523	0.0113776206243253	KCNAB1/UCHL1/RAB27B/GABARAPL1/ACTR10/ARL6/KIF17/BBS7/ARL8B/BLOC1S2/HPCA	11
GO:0032592	integral component of mitochondrial membrane	6/395	73/19717	0.00342422884934011	0.0164050869660549	0.0117398583655563	TOMM20/TIMM23/IMMT/SLC25A4/FUNDC1/TIMM17A	6
GO:0008328	ionotropic glutamate receptor complex	5/395	51/19717	0.00346905989203137	0.0164050869660549	0.0117398583655563	OLFM3/GRIN2A/DLG3/CACNG3/CPT1C	5
GO:0043195	terminal bouton	5/395	51/19717	0.00346905989203137	0.0164050869660549	0.0117398583655563	ADCYAP1/SNCA/PTPRN2/AP1S1/SYP	5
GO:0032839	dendrite cytoplasm	4/395	32/19717	0.00366084742225931	0.0170129328406675	0.0121748468841057	KCNAB1/GABARAPL1/KIF17/HPCA	4
GO:0098573	intrinsic component of mitochondrial membrane	6/395	74/19717	0.00366484126409637	0.0170129328406675	0.0121748468841057	TOMM20/TIMM23/IMMT/SLC25A4/FUNDC1/TIMM17A	6
GO:0010008	endosome membrane	19/395	479/19717	0.00386479877553187	0.0177780743674466	0.0127223997969661	SLC30A3/PLEKHB2/RAB27B/SNX10/EHD3/VPS35/NDFIP2/ATP6AP1/EPHA4/RAB14/SLC9A6/AP2M1/KIAA1324/TYRP1/ATP6V0C/TOM1L1/ATP6V0A1/ARL8B/ANXA6	19
GO:0009898	cytoplasmic side of plasma membrane	9/395	154/19717	0.00393143413566031	0.0179216727265236	0.0128251620926235	ACP1/PTPN3/KCNAB1/STYK1/SNAP25/NPTX2/KCNAB2/SYAP1/AKAP5	9
GO:0098878	neurotransmitter receptor complex	5/395	53/19717	0.00410236283756451	0.0185338892482825	0.0132632783470131	OLFM3/GRIN2A/DLG3/CACNG3/CPT1C	5
GO:0016471	vacuolar proton-transporting V-type ATPase complex	3/395	17/19717	0.00440320782376765	0.0197170191046587	0.0141099533430468	ATP6V1G2/ATP6V1C1/ATP6V0A1	3
GO:1904115	axon cytoplasm	5/395	57/19717	0.00560949457445237	0.0248982829357272	0.0178177851672356	UCHL1/RAB27B/ACTR10/ARL8B/BLOC1S2	5
GO:0031045	dense core granule	3/395	19/19717	0.00609147292053355	0.0268024808503476	0.0191804730861651	SCG2/SYT1/SYT4	3
GO:0019898	extrinsic component of membrane	13/395	295/19717	0.0068033340736118	0.029676612424548	0.0212372678885886	CDH8/KCNAB1/STYK1/DOC2A/SNX10/SNAP25/TOR1A/SNAP91/GBA/KCNAB2/STOML2/HPCA/SYAP1	13
GO:0030667	secretory granule membrane	13/395	298/19717	0.00737843632320017	0.0319101605088828	0.0228356463803946	SNCA/DYNC1LI1/SYT1/PTPRN2/RAB27B/ATP6V1D/SNAP25/PAM/RAB14/SYT4/ATP6V0C/KCNAB2/ATP6V0A1	13
GO:0031968	organelle outer membrane	10/395	201/19717	0.0074953116922917	0.0321409128499966	0.0230007780744723	SNCA/NME1/MOAP1/TOMM20/DNM1L/VDAC1/MTX2/FUNDC1/EPHA4/CPT1C	10
GO:0044309	neuron spine	9/395	171/19717	0.00770337710164077	0.0327555362473129	0.0234406167444885	GRIN2A/CALB1/ACTN2/SEZ6/EPHA4/SLC9A6/LZTS1/HPCA/AKAP5	9
GO:0019867	outer membrane	10/395	203/19717	0.00801073522141956	0.0337786001836525	0.0241727448786696	SNCA/NME1/MOAP1/TOMM20/DNM1L/VDAC1/MTX2/FUNDC1/EPHA4/CPT1C	10
GO:0005838	proteasome regulatory particle	3/395	21/19717	0.00811736991282382	0.0339453650899905	0.0242920856895293	PSMD8/PSMC3/PSMD14	3
GO:0000502	proteasome complex	5/395	63/19717	0.00854524532340451	0.0354417551937925	0.0253629369391816	PSMD8/PSMC3/PSMD14/ZFAND2A/USP14	5
GO:1905369	endopeptidase complex	5/395	64/19717	0.0091209056761644	0.0375217745702373	0.026851446748828	PSMD8/PSMC3/PSMD14/ZFAND2A/USP14	5
GO:0098858	actin-based cell projection	10/395	208/19717	0.00941883673199108	0.038434930535383	0.0275049222054748	CALB1/SLC27A4/FGF13/ACTN2/CDK5/ATP6V1B2/ATP6V1E1/ATP6V1A/NPTX2/EPHA4	10
GO:0098562	cytoplasmic side of membrane	9/395	178/19717	0.00988158668542552	0.0400006629026025	0.0286253963771485	ACP1/PTPN3/KCNAB1/STYK1/SNAP25/NPTX2/KCNAB2/SYAP1/AKAP5	9
GO:0031253	cell projection membrane	14/395	345/19717	0.0101505222365839	0.0407632083469162	0.0291710914735577	PAK1/ROBO2/SLC27A4/GABRA5/NME1/TMEM17/GABRG2/GABARAPL1/EHD3/GABRA4/PDXP/BBS7/HPCA/AKAP5	14
GO:0015934	large ribosomal subunit	7/395	121/19717	0.0110372371480487	0.0439751338339578	0.0314696193860651	NDUFAB1/MRPL15/MRPL45/MRPL16/MRPL40/MRPL9/MRPL42	7
GO:0022624	proteasome accessory complex	3/395	24/19717	0.0118187830157298	0.0467211266090569	0.0334347151102883	PSMD8/PSMC3/PSMD14	3
GO:0030118	clathrin coat	4/395	46/19717	0.0133494841595277	0.0523630929048139	0.0374722362372706	NCALD/SGIP1/AP1S1/AP2M1	4
GO:0044391	ribosomal subunit	9/395	190/19717	0.014654562084786	0.0570400647300132	0.0408191850782703	NDUFAB1/MRPL15/MRPS9/MRPS7/MRPL45/MRPL16/MRPL40/MRPL9/MRPL42	9
GO:0033179	proton-transporting V-type ATPase, V0 domain	2/395	10/19717	0.0161970418396609	0.0620886603853666	0.0444320764979532	ATP6V0C/ATP6V0A1	2
GO:0044224	juxtaparanode region of axon	2/395	10/19717	0.0161970418396609	0.0620886603853666	0.0444320764979532	KCNAB1/KCNAB2	2
GO:0032809	neuronal cell body membrane	3/395	27/19717	0.0163436187962207	0.0620945320600378	0.0444362784036884	GABRA5/ATP1A3/HPCA	3
GO:0031252	cell leading edge	15/395	403/19717	0.0164440065139231	0.0620945320600378	0.0444362784036884	PAK1/ROBO2/GABRA5/TLN2/NME1/GABRG2/GABARAPL1/CDK5/ATP6V1B2/EXOC8/STMN2/GABRA4/PDXP/HPCA/AKAP5	15
GO:0000314	organellar small ribosomal subunit	3/395	28/19717	0.0180384853257802	0.0666238947068963	0.0476775947143173	MRPS9/MRPS7/MRPL42	3
GO:0005763	mitochondrial small ribosomal subunit	3/395	28/19717	0.0180384853257802	0.0666238947068963	0.0476775947143173	MRPS9/MRPS7/MRPL42	3
GO:0044298	cell body membrane	3/395	28/19717	0.0180384853257802	0.0666238947068963	0.0476775947143173	GABRA5/ATP1A3/HPCA	3
GO:0031594	neuromuscular junction	5/395	76/19717	0.0182198327442014	0.0667075009218091	0.0477374252488087	DLG3/CDK5/EPHA4/SYP/DLGAP3	5
GO:0019897	extrinsic component of plasma membrane	8/395	165/19717	0.0183247878026314	0.0667075009218091	0.0477374252488087	CDH8/KCNAB1/STYK1/SNAP25/SNAP91/KCNAB2/STOML2/SYAP1	8

## Sheet: DownMF
Supplementary table 2: GO molecular function enrichment analysis results for down-regulated genes
ID	Description	GeneRatio	BgRatio	pvalue	p.adjust	qvalue	geneID	Count
GO:0036442	proton-exporting ATPase activity	9/383	30/17697	9.07897033967111e-09	3.58360579939423e-06	2.94036487771687e-06	ATP6V1D/ATP6V1B2/ATP6V1E1/ATP6V1G2/ATP6V1A/ATP6AP1/ATP6V1C1/ATP6V0C/ATP6V0A1	9
GO:0046961	proton-transporting ATPase activity, rotational mechanism	8/383	22/17697	1.09758217439333e-08	3.58360579939423e-06	2.94036487771687e-06	ATP6V1D/ATP6V1B2/ATP6V1E1/ATP6V1A/ATP6AP1/ATP6V1C1/ATP6V0C/ATP6V0A1	8
GO:0015405	P-P-bond-hydrolysis-driven transmembrane transporter activity	14/383	123/17697	4.44299362257227e-07	8.85427622472595e-05	7.26497396370679e-05	TOMM20/ATP6V1D/TIMM23/ATP6V1B2/ATP6V1E1/ATP6V1G2/ATP6V1A/SEC61G/ATP6AP1/TIMM17A/ATP6V1C1/ATP6V0C/ATP6V0A1/ATP1A3	14
GO:0015399	primary active transmembrane transporter activity	14/383	125/17697	5.42375266445694e-07	8.85427622472595e-05	7.26497396370679e-05	TOMM20/ATP6V1D/TIMM23/ATP6V1B2/ATP6V1E1/ATP6V1G2/ATP6V1A/SEC61G/ATP6AP1/TIMM17A/ATP6V1C1/ATP6V0C/ATP6V0A1/ATP1A3	14
GO:0044769	ATPase activity, coupled to transmembrane movement of ions, rotational mechanism	8/383	36/17697	7.96669741003231e-07	0.000104045068175022	8.53694522464515e-05	ATP6V1D/ATP6V1B2/ATP6V1E1/ATP6V1A/ATP6AP1/ATP6V1C1/ATP6V0C/ATP6V0A1	8
GO:0019829	cation-transporting ATPase activity	10/383	66/17697	1.4376790822881e-06	0.000135312402681717	0.000111024442596912	ATP6V1D/ATP6V1B2/ATP6V1E1/ATP6V1G2/ATP6V1A/ATP6AP1/ATP6V1C1/ATP6V0C/ATP6V0A1/ATP1A3	10
GO:0022853	active ion transmembrane transporter activity	10/383	67/17697	1.65773234525841e-06	0.000135312402681717	0.000111024442596912	ATP6V1D/ATP6V1B2/ATP6V1E1/ATP6V1G2/ATP6V1A/ATP6AP1/ATP6V1C1/ATP6V0C/ATP6V0A1/ATP1A3	10
GO:0042625	ATPase coupled ion transmembrane transporter activity	10/383	67/17697	1.65773234525841e-06	0.000135312402681717	0.000111024442596912	ATP6V1D/ATP6V1B2/ATP6V1E1/ATP6V1G2/ATP6V1A/ATP6AP1/ATP6V1C1/ATP6V0C/ATP6V0A1/ATP1A3	10
GO:0030276	clathrin binding	9/383	57/17697	3.40773904931875e-06	0.000247250399911683	0.000202870079076403	NCALD/SYT1/DNM1L/SYT13/DNAJC6/SNAP91/AP2M1/SYT4/TOM1L1	9
GO:0022804	active transmembrane transporter activity	23/383	362/17697	4.4161427608406e-06	0.000288374122282891	0.000236612280554512	SLC32A1/TOMM20/SLC25A14/ATP6V1D/TIMM23/ATP6V1B2/SLC25A4/ATP6V1E1/ATP6V1G2/ATP6V1A/SLC6A17/SEC61G/SLC16A14/ATP6AP1/TIMM17A/ATP6V1C1/SLC9A6/SLC1A6/ATP6V0C/ATP6V0A1/SLC25A11/SLC4A3/ATP1A3	23
GO:0050811	GABA receptor binding	5/383	17/17697	2.30956050249748e-05	0.00137103909830078	0.00112494382370451	GABRA5/PPP2CA/GABARAPL1/PLCL2/AKAP5	5
GO:0015077	monovalent inorganic cation transmembrane transporter activity	22/383	382/17697	3.26396600227988e-05	0.00177614149957397	0.00145733218873725	SCN3B/SLC32A1/KCNF1/KCNAB1/KCNJ3/ATP6V1D/ATP6V1B2/KCNJ6/ATP6V1E1/SNAP25/ATP6V1G2/ATP6V1A/SLC6A17/KCNQ3/ATP6AP1/ATP6V1C1/SLC9A6/SLC1A6/ATP6V0C/KCNAB2/ATP6V0A1/ATP1A3	22
GO:0022839	ion gated channel activity	20/383	334/17697	4.32241715543764e-05	0.00217118338653906	0.0017814658559658	SCN3B/GRIN2A/KCNF1/KCNAB1/GABRA5/KCNJ3/GABRG2/CDK5/VDAC1/GLRB/KCNJ6/SNAP25/CACNG3/GABRA4/KCNQ3/CHRNB2/GABRB3/KCNAB2/ANXA6/CACNA2D1	20
GO:0008320	protein transmembrane transporter activity	5/383	20/17697	5.48484472613852e-05	0.00238773573744564	0.00195914804603825	TOMM20/TIMM23/SEC61A2/SEC61G/TIMM17A	5
GO:0099095	ligand-gated anion channel activity	5/383	20/17697	5.48484472613852e-05	0.00238773573744564	0.00195914804603825	GABRA5/GABRG2/GLRB/GABRA4/GABRB3	5
GO:0022836	gated channel activity	20/383	343/17697	6.25819099405309e-05	0.00255412419944792	0.00209567053682436	SCN3B/GRIN2A/KCNF1/KCNAB1/GABRA5/KCNJ3/GABRG2/CDK5/VDAC1/GLRB/KCNJ6/SNAP25/CACNG3/GABRA4/KCNQ3/CHRNB2/GABRB3/KCNAB2/ANXA6/CACNA2D1	20
GO:0044325	ion channel binding	11/383	124/17697	8.03301412591699e-05	0.00308562248483752	0.00253176730036641	SCN3B/RIMS1/FGF12/KCNAB1/STX1A/FGF13/YWHAZ/ACTN2/VDAC1/NEDD4L/AP2M1	11
GO:0008565	protein transporter activity	5/383	22/17697	8.98982730336397e-05	0.00324122146755475	0.00265943697426512	TOMM20/TIMM23/SEC61A2/SEC61G/TIMM17A	5
GO:0099529	neurotransmitter receptor activity involved in regulation of postsynaptic membrane potential	7/383	50/17697	9.43081284587141e-05	0.00324122146755475	0.00265943697426512	GABRA5/GABRG2/GLRB/GABRA4/CHRNB2/GABRB3/CHRM1	7
GO:0022884	macromolecule transmembrane transporter activity	5/383	23/17697	0.000112841687762827	0.00368428110545631	0.00302296942480417	TOMM20/TIMM23/SEC61A2/SEC61G/TIMM17A	5
GO:0098960	postsynaptic neurotransmitter receptor activity	7/383	52/17697	0.000121715969715255	0.00378478705828863	0.00310543501679522	GABRA5/GABRG2/GLRB/GABRA4/CHRNB2/GABRB3/CHRM1	7
GO:0022851	GABA-gated chloride ion channel activity	4/383	13/17697	0.000132266683936825	0.00392591566412484	0.00322123168056669	GABRA5/GABRG2/GABRA4/GABRB3	4
GO:0015078	proton transmembrane transporter activity	11/383	133/17697	0.000150764846637083	0.00428041064582674	0.00351209642738101	SLC32A1/ATP6V1D/ATP6V1B2/ATP6V1E1/ATP6V1G2/ATP6V1A/ATP6AP1/ATP6V1C1/SLC9A6/ATP6V0C/ATP6V0A1	11
GO:0004721	phosphoprotein phosphatase activity	13/383	182/17697	0.000171976321744341	0.0046791890874606	0.00383929595473111	DUSP4/PPEF1/ACP1/PTPN3/PTPRR/PTPRN2/PPP2CA/DUSP6/DNAJC6/PPM1E/PPP2R2C/TIMM50/PDXP	13
GO:0042626	ATPase activity, coupled to transmembrane movement of substances	10/383	115/17697	0.000198740065134023	0.00499143317432757	0.00409549364992784	ATP6V1D/ATP6V1B2/ATP6V1E1/ATP6V1G2/ATP6V1A/ATP6AP1/ATP6V1C1/ATP6V0C/ATP6V0A1/ATP1A3	10
GO:0043492	ATPase activity, coupled to movement of substances	10/383	115/17697	0.000198740065134023	0.00499143317432757	0.00409549364992784	ATP6V1D/ATP6V1B2/ATP6V1E1/ATP6V1G2/ATP6V1A/ATP6AP1/ATP6V1C1/ATP6V0C/ATP6V0A1/ATP1A3	10
GO:0017075	syntaxin-1 binding	5/383	26/17697	0.000209123987876929	0.00505770237346796	0.00414986782960457	SYT1/SNAP25/STXBP1/SYT4/SYP	5
GO:0005545	1-phosphatidylinositol binding	4/383	15/17697	0.00024398483390134	0.00569007487634196	0.00466873234796172	FRMPD2/SYT1/SNX10/SNAP91	4
GO:0022843	voltage-gated cation channel activity	11/383	142/17697	0.000267978643458275	0.00603413979925013	0.00495103918403855	GRIN2A/KCNF1/KCNAB1/KCNJ3/CDK5/KCNJ6/SNAP25/CACNG3/KCNQ3/KCNAB2/CACNA2D1	11
GO:0005237	inhibitory extracellular ligand-gated ion channel activity	4/383	16/17697	0.00031978087201268	0.00664853658355038	0.00545515454344667	GABRA5/GABRG2/GLRB/GABRA4	4
GO:0022824	transmitter-gated ion channel activity	7/383	61/17697	0.000335990363334093	0.00664853658355038	0.00545515454344667	GRIN2A/GABRA5/GABRG2/GLRB/GABRA4/CHRNB2/GABRB3	7
GO:0022835	transmitter-gated channel activity	7/383	61/17697	0.000335990363334093	0.00664853658355038	0.00545515454344667	GRIN2A/GABRA5/GABRG2/GLRB/GABRA4/CHRNB2/GABRB3	7
GO:0048306	calcium-dependent protein binding	7/383	61/17697	0.000335990363334093	0.00664853658355038	0.00545515454344667	SYT1/STX1A/VLDLR/SNAP25/STMN2/PEF1/ANXA6	7
GO:0005244	voltage-gated ion channel activity	13/383	197/17697	0.00037269261834024	0.00695337942217647	0.00570527948075735	SCN3B/GRIN2A/KCNF1/KCNAB1/KCNJ3/CDK5/VDAC1/KCNJ6/SNAP25/CACNG3/KCNQ3/KCNAB2/CACNA2D1	13
GO:0022832	voltage-gated channel activity	13/383	197/17697	0.00037269261834024	0.00695337942217647	0.00570527948075735	SCN3B/GRIN2A/KCNF1/KCNAB1/KCNJ3/CDK5/VDAC1/KCNJ6/SNAP25/CACNG3/KCNQ3/KCNAB2/CACNA2D1	13
GO:0015631	tubulin binding	18/383	336/17697	0.000406065125869663	0.00736557019980249	0.0060434838908672	NCALD/SNCA/NDN/SGIP1/TRIM36/NME1/FGF13/DNM1L/GABARAPL1/TBCC/STMN2/KIF17/DRG1/KATNAL1/ARL8B/BLOC1S2/LZTS1/MAP1LC3A	18
GO:0035254	glutamate receptor binding	6/383	47/17697	0.000501296675438914	0.0086143876068845	0.00706814426034369	NETO2/DLG3/CACNG3/NETO1/RASGRF1/AKAP5	6
GO:1904315	transmitter-gated ion channel activity involved in regulation of postsynaptic membrane potential	6/383	47/17697	0.000501296675438914	0.0086143876068845	0.00706814426034369	GABRA5/GABRG2/GLRB/GABRA4/CHRNB2/GABRB3	6
GO:1904680	peptide transmembrane transporter activity	5/383	32/17697	0.000575508639513335	0.00963608055390277	0.00790644797604016	TOMM20/TIMM23/SEC61A2/SEC61G/TIMM17A	5
GO:0000149	SNARE binding	9/383	110/17697	0.000643586902177269	0.0103033710927781	0.00845396290194902	SNCA/SYT1/STX1A/SYT13/SNAP25/SNAP91/STXBP1/SYT4/SYP	9
GO:0004890	GABA-A receptor activity	4/383	19/17697	0.000646919165090205	0.0103033710927781	0.00845396290194902	GABRA5/GABRG2/GABRA4/GABRB3	4
GO:0005216	ion channel activity	20/383	416/17697	0.000781291308889986	0.0121472196358372	0.00996684902819556	SCN3B/GRIN2A/KCNF1/KCNAB1/GABRA5/KCNJ3/GABRG2/CDK5/VDAC1/GLRB/KCNJ6/SNAP25/CACNG3/GABRA4/KCNQ3/CHRNB2/GABRB3/KCNAB2/ANXA6/CACNA2D1	20
GO:0015276	ligand-gated ion channel activity	10/383	138/17697	0.000850774363395677	0.0126262649840313	0.0103599079179043	GRIN2A/GABRA5/KCNJ3/GABRG2/GLRB/KCNJ6/GABRA4/CHRNB2/GABRB3/ANXA6	10
GO:0022834	ligand-gated channel activity	10/383	138/17697	0.000850774363395677	0.0126262649840313	0.0103599079179043	GRIN2A/GABRA5/KCNJ3/GABRG2/GLRB/KCNJ6/GABRA4/CHRNB2/GABRB3/ANXA6	10
GO:0030594	neurotransmitter receptor activity	9/383	117/17697	0.0010032202449051	0.014248525746307	0.0116909802609338	GRIN2A/HTR2A/GABRA5/GABRG2/GLRB/GABRA4/CHRNB2/GABRB3/CHRM1	9
GO:0017080	sodium channel regulator activity	5/383	36/17697	0.0010037246314397	0.014248525746307	0.0116909802609338	SCN3B/FGF12/PTPN3/FGF13/NEDD4L	5
GO:0022838	substrate-specific channel activity	20/383	428/17697	0.00110481593943633	0.0153498895415303	0.012594654270394	SCN3B/GRIN2A/KCNF1/KCNAB1/GABRA5/KCNJ3/GABRG2/CDK5/VDAC1/GLRB/KCNJ6/SNAP25/CACNG3/GABRA4/KCNQ3/CHRNB2/GABRB3/KCNAB2/ANXA6/CACNA2D1	20
GO:0016917	GABA receptor activity	4/383	22/17697	0.0011598846987286	0.0154197115165112	0.0126519435188268	GABRA5/GABRG2/GABRA4/GABRB3	4
GO:0016247	channel regulator activity	10/383	144/17697	0.00117860049767311	0.0154197115165112	0.0126519435188268	SCN3B/FGF12/PTPN3/KCNAB1/STX1A/FGF13/ENSA/CACNG3/NEDD4L/KCNAB2	10
GO:0005230	extracellular ligand-gated ion channel activity	7/383	75/17697	0.00118068235195338	0.0154197115165112	0.0126519435188268	GRIN2A/GABRA5/GABRG2/GLRB/GABRA4/CHRNB2/GABRB3	7
GO:0042623	ATPase activity, coupled	15/383	284/17697	0.00139093844655306	0.0178094667764538	0.0146127485922705	ATP6V1D/RAD51C/ATP6V1B2/ATP6V1E1/ATP6V1G2/ATP6V1A/MSH2/ATP6AP1/ATP6V1C1/KIF17/KATNAL1/ATP6V0C/CDK7/ATP6V0A1/ATP1A3	15
GO:0008503	benzodiazepine receptor activity	3/383	11/17697	0.00145827059075752	0.0181503523704994	0.0148924467745373	GABRA5/GABRG2/GABRA4	3
GO:0004725	protein tyrosine phosphatase activity	8/383	100/17697	0.00147315264262859	0.0181503523704994	0.0148924467745373	DUSP4/ACP1/PTPN3/PTPRR/PTPRN2/DUSP6/DNAJC6/TIMM50	8
GO:0032550	purine ribonucleoside binding	18/383	378/17697	0.00156749698752892	0.0189551024603034	0.0155527478879575	DYNC1LI1/RHEBL1/NME1/ARL9/NKIRAS1/LANCL2/DNM1L/RAB27B/RRAGB/EHD3/NUDT2/RAB14/SRPRB/ARL6/GFM2/DRG1/ARL8B/ANXA6	18
GO:0001883	purine nucleoside binding	18/383	381/17697	0.00170994131170106	0.0203016668461962	0.0166576100986763	DYNC1LI1/RHEBL1/NME1/ARL9/NKIRAS1/LANCL2/DNM1L/RAB27B/RRAGB/EHD3/NUDT2/RAB14/SRPRB/ARL6/GFM2/DRG1/ARL8B/ANXA6	18
GO:0032549	ribonucleoside binding	18/383	382/17697	0.00175978974038396	0.0205204053655487	0.0168370860499142	DYNC1LI1/RHEBL1/NME1/ARL9/NKIRAS1/LANCL2/DNM1L/RAB27B/RRAGB/EHD3/NUDT2/RAB14/SRPRB/ARL6/GFM2/DRG1/ARL8B/ANXA6	18
GO:0016887	ATPase activity	18/383	384/17697	0.00186317601063189	0.0213448058761864	0.0175135104231142	PFN2/PSMC3/ATP6V1D/RAD51C/ATP6V1B2/ATP6V1E1/TOR1A/ATP6V1G2/ATP6V1A/MSH2/ATP6AP1/ATP6V1C1/KIF17/KATNAL1/ATP6V0C/CDK7/ATP6V0A1/ATP1A3	18
GO:0008509	anion transmembrane transporter activity	16/383	327/17697	0.00213863505828798	0.0237324788577142	0.0194726069776361	SLC32A1/GABRA5/SLC25A14/GABRG2/VDAC1/SLC25A4/GLRB/SLC35B1/ATP8A2/GABRA4/SLC16A14/SLC1A6/GABRB3/ADAMTS8/SLC25A11/SLC4A3	16
GO:0001882	nucleoside binding	18/383	389/17697	0.00214428216325443	0.0237324788577142	0.0194726069776361	DYNC1LI1/RHEBL1/NME1/ARL9/NKIRAS1/LANCL2/DNM1L/RAB27B/RRAGB/EHD3/NUDT2/RAB14/SRPRB/ARL6/GFM2/DRG1/ARL8B/ANXA6	18
GO:0015267	channel activity	20/383	456/17697	0.00233098778246331	0.0247158200498565	0.0202794429038075	SCN3B/GRIN2A/KCNF1/KCNAB1/GABRA5/KCNJ3/GABRG2/CDK5/VDAC1/GLRB/KCNJ6/SNAP25/CACNG3/GABRA4/KCNQ3/CHRNB2/GABRB3/KCNAB2/ANXA6/CACNA2D1	20
GO:0016791	phosphatase activity	14/383	270/17697	0.00235176925302505	0.0247158200498565	0.0202794429038075	DUSP4/PPEF1/ACP1/PTPN3/PTPRR/PTPRN2/PPP2CA/DUSP6/DNAJC6/PPM1E/PPP2R2C/TIMM50/PDXP/INPP4A	14
GO:0022803	passive transmembrane transporter activity	20/383	457/17697	0.00239038995322983	0.0247158200498565	0.0202794429038075	SCN3B/GRIN2A/KCNF1/KCNAB1/GABRA5/KCNJ3/GABRG2/CDK5/VDAC1/GLRB/KCNJ6/SNAP25/CACNG3/GABRA4/KCNQ3/CHRNB2/GABRB3/KCNAB2/ANXA6/CACNA2D1	20
GO:0008553	proton-exporting ATPase activity, phosphorylative mechanism	3/383	13/17697	0.00244762105590088	0.0247158200498565	0.0202794429038075	ATP6V1E1/ATP6V1G2/ATP6V1C1	3
GO:0019001	guanyl nucleotide binding	18/383	394/17697	0.0024602271106289	0.0247158200498565	0.0202794429038075	DYNC1LI1/RHEBL1/NME1/ARL9/NKIRAS1/LANCL2/DNM1L/RAB27B/RRAGB/EHD3/NUDT2/RAB14/SRPRB/ARL6/GFM2/DRG1/ARL8B/ANXA6	18
GO:0032561	guanyl ribonucleotide binding	18/383	394/17697	0.0024602271106289	0.0247158200498565	0.0202794429038075	DYNC1LI1/RHEBL1/NME1/ARL9/NKIRAS1/LANCL2/DNM1L/RAB27B/RRAGB/EHD3/NUDT2/RAB14/SRPRB/ARL6/GFM2/DRG1/ARL8B/ANXA6	18
GO:0042578	phosphoric ester hydrolase activity	17/383	367/17697	0.00278731762335457	0.0271765963366797	0.0222985210532279	DUSP4/PPEF1/ACP1/PTPN3/PTPRR/PTPRN2/PPP2CA/DUSP6/DNAJC6/PPM1E/PLCL2/PPP2R2C/TIMM50/PLD3/PDXP/INPP4A/CHRM1	17
GO:0005249	voltage-gated potassium channel activity	7/383	87/17697	0.00278841034388597	0.0271765963366797	0.0222985210532279	KCNF1/KCNAB1/KCNJ3/KCNJ6/SNAP25/KCNQ3/KCNAB2	7
GO:0015556	C4-dicarboxylate transmembrane transporter activity	3/383	14/17697	0.00306551229892178	0.029437934282293	0.0241539591354673	SLC25A14/SLC1A6/SLC25A11	3
GO:0046873	metal ion transmembrane transporter activity	19/383	438/17697	0.00334768272031473	0.0310662982213665	0.0254900391628525	SCN3B/SLC30A3/GRIN2A/KCNF1/KCNAB1/KCNJ3/SLC39A10/CDK5/KCNJ6/SNAP25/CACNG3/SLC6A17/KCNQ3/SLC9A6/SLC1A6/KCNAB2/ANXA6/CACNA2D1/ATP1A3	19
GO:0042887	amide transmembrane transporter activity	5/383	47/17697	0.00336391393304222	0.0310662982213665	0.0254900391628525	TOMM20/TIMM23/SEC61A2/SEC61G/TIMM17A	5
GO:0005525	GTP binding	17/383	374/17697	0.00337780577904598	0.0310662982213665	0.0254900391628525	RHEBL1/NME1/ARL9/NKIRAS1/LANCL2/DNM1L/RAB27B/RRAGB/EHD3/NUDT2/RAB14/SRPRB/ARL6/GFM2/DRG1/ARL8B/ANXA6	17
GO:0015103	inorganic anion transmembrane transporter activity	9/383	146/17697	0.00455274861489817	0.04106527701355	0.0336942467959974	GABRA5/SLC25A14/GABRG2/VDAC1/GLRB/GABRA4/GABRB3/ADAMTS8/SLC4A3	9
GO:0050662	coenzyme binding	14/383	291/17697	0.00459075837976899	0.04106527701355	0.0336942467959974	GAD1/SRD5A1/CRYM/GOT1/KCNAB1/GAD2/ACOT7/GOT2/ALAS1/NDUFA9/DLD/PAM/IDH3B/IDH3G	14
GO:0035255	ionotropic glutamate receptor binding	4/383	32/17697	0.00481020157642695	0.0424467787757675	0.0348277752830913	NETO2/DLG3/CACNG3/NETO1	4
GO:0015662	ATPase activity, coupled to transmembrane movement of ions, phosphorylative mechanism	4/383	33/17697	0.00538176546845962	0.0468572380120551	0.0384465771711712	ATP6V1E1/ATP6V1G2/ATP6V1C1/ATP1A3	4
GO:0005005	transmembrane-ephrin receptor activity	3/383	17/17697	0.00545792698485231	0.046895083172481	0.038477629297643	EPHA4/EPHA5/EFNB3	3
GO:0005544	calcium-dependent phospholipid binding	5/383	53/17697	0.00566422888907891	0.0468988335160871	0.0384807064716504	SYT1/SYT13/DOC2A/SYT4/ANXA6	5
GO:0019905	syntaxin binding	6/383	75/17697	0.00567117520247386	0.0468988335160871	0.0384807064716504	SYT1/SYT13/SNAP25/STXBP1/SYT4/SYP	6
GO:0005543	phospholipid binding	18/383	427/17697	0.00567382518801054	0.0468988335160871	0.0384807064716504	FRMPD2/SNCA/PLEKHB2/SYT1/SGIP1/PFN2/LANCL2/ACTN2/SYT13/GOT2/DOC2A/SNX10/SNAP91/ARL6/SYT4/STOML2/ANXA6/MAP1LC3A	18
GO:0004722	protein serine/threonine phosphatase activity	6/383	76/17697	0.00604784016286701	0.0488463035542013	0.0400786145064697	DUSP4/PPEF1/PPP2CA/PPM1E/PPP2R2C/TIMM50	6
GO:0030170	pyridoxal phosphate binding	5/383	54/17697	0.00613383903743416	0.0488463035542013	0.0400786145064697	GAD1/GOT1/GAD2/GOT2/ALAS1	5
GO:0070279	vitamin B6 binding	5/383	54/17697	0.00613383903743416	0.0488463035542013	0.0400786145064697	GAD1/GOT1/GAD2/GOT2/ALAS1	5
GO:0000287	magnesium ion binding	11/383	213/17697	0.00685194951755652	0.0539075064453543	0.0442313545267757	SNCA/HPRT1/NME1/SUCLA2/MAST3/ATP8A2/MSH2/PDXP/IDH3B/AASDHPPT/IDH3G	11
GO:0005003	ephrin receptor activity	3/383	19/17697	0.00753285742152301	0.0585589987649349	0.0480479251573335	EPHA4/EPHA5/EFNB3	3
GO:0051082	unfolded protein binding	8/383	131/17697	0.00770865319760072	0.0592205945650973	0.0485907675241952	TOMM20/CHAF1B/TOR1A/NDUFAF1/MKKS/PFDN4/DNAJA4/DNAJA2	8
GO:0015079	potassium ion transmembrane transporter activity	9/383	159/17697	0.00785898890486791	0.0596734855218458	0.0489623666166189	KCNF1/KCNAB1/KCNJ3/KCNJ6/SNAP25/KCNQ3/SLC9A6/KCNAB2/ATP1A3	9
GO:0008200	ion channel inhibitor activity	4/383	37/17697	0.00811837722803778	0.0602420492035076	0.0494288757065936	SCN3B/STX1A/ENSA/NEDD4L	4
GO:0043014	alpha-tubulin binding	4/383	37/17697	0.00811837722803778	0.0602420492035076	0.0494288757065936	NCALD/SNCA/TRIM36/ARL8B	4
GO:0099516	ion antiporter activity	5/383	58/17697	0.00828681015954845	0.0608009779121926	0.0498874792573644	SLC25A4/SLC9A6/SLC25A11/SLC4A3/ATP1A3	5

## Sheet: DownKEGG
Supplementary table 2: KEGG enrichment analysis results for down-regulated genes
Term	Description	LogP	Log(q-value)	InTerm_InList	Genes	Symbols
hsa04721	Synaptic vesicle cycle	-12.6833	-9.98961	15/63	523,526,527,528,529,534,535,1173,6616,6804,6812,6857,22999,51382,140679,506,516,537,1537,4704,4706,4711,4729,7386,7388,23480,55176,5058,5601,51143,5604,7480,10325,81929	ATP6V1A,ATP6V1B2,ATP6V0C,ATP6V1C1,ATP6V1E1,ATP6V1G2,ATP6V0A1,AP2M1,SNAP25,STX1A,STXBP1,SYT1,RIMS1,ATP6V1D,SLC32A1,ATP5F1B,ATP5MC1,ATP6AP1,CYC1,NDUFA9,NDUFAB1,NDUFB5,NDUFV2,UQCRFS1,UQCRH,SEC61G,SEC61A2,PAK1,MAPK9,DYNC1LI1,MAP2K1,WNT10B,RRAGB,SEH1L
hsa04721	Synaptic vesicle cycle	-12.6833	-9.98961	15/63	523,526,527,528,529,534,535,1173,6616,6804,6812,6857,22999,51382,140679	ATP6V1A,ATP6V1B2,ATP6V0C,ATP6V1C1,ATP6V1E1,ATP6V1G2,ATP6V0A1,AP2M1,SNAP25,STX1A,STXBP1,SYT1,RIMS1,ATP6V1D,SLC32A1
hsa00190	Oxidative phosphorylation	-10.6539	-8.26125	18/133	506,516,523,526,527,528,529,534,535,537,1537,4704,4706,4711,4729,7386,7388,51382	ATP5F1B,ATP5MC1,ATP6V1A,ATP6V1B2,ATP6V0C,ATP6V1C1,ATP6V1E1,ATP6V1G2,ATP6V0A1,ATP6AP1,CYC1,NDUFA9,NDUFAB1,NDUFB5,NDUFV2,UQCRFS1,UQCRH,ATP6V1D
hsa05110	Vibrio cholerae infection	-8.96077	-6.74417	11/51	523,526,527,528,529,534,535,537,23480,51382,55176	ATP6V1A,ATP6V1B2,ATP6V0C,ATP6V1C1,ATP6V1E1,ATP6V1G2,ATP6V0A1,ATP6AP1,SEC61G,ATP6V1D,SEC61A2
hsa04966	Collecting duct acid secretion	-7.85184	-5.76017	8/27	523,526,527,528,529,534,535,51382	ATP6V1A,ATP6V1B2,ATP6V0C,ATP6V1C1,ATP6V1E1,ATP6V1G2,ATP6V0A1,ATP6V1D
hsa05120	Epithelial cell signaling in Helicobacter pylori infection	-7.5694	-5.57464	11/68	523,526,527,528,529,534,535,537,5058,5601,51382	ATP6V1A,ATP6V1B2,ATP6V0C,ATP6V1C1,ATP6V1E1,ATP6V1G2,ATP6V0A1,ATP6AP1,PAK1,MAPK9,ATP6V1D
hsa04145	Phagosome	-4.72709	-3.07476	12/154	523,526,527,528,529,534,535,537,23480,51143,51382,55176	ATP6V1A,ATP6V1B2,ATP6V0C,ATP6V1C1,ATP6V1E1,ATP6V1G2,ATP6V0A1,ATP6AP1,SEC61G,DYNC1LI1,ATP6V1D,SEC61A2
hsa05323	Rheumatoid arthritis	-4.53133	-2.95591	9/90	523,526,527,528,529,534,535,537,51382	ATP6V1A,ATP6V1B2,ATP6V0C,ATP6V1C1,ATP6V1E1,ATP6V1G2,ATP6V0A1,ATP6AP1,ATP6V1D
hsa04150	mTOR signaling pathway	-3.45638	-2.12438	10/151	523,526,528,529,534,5604,7480,10325,51382,81929	ATP6V1A,ATP6V1B2,ATP6V1C1,ATP6V1E1,ATP6V1G2,MAP2K1,WNT10B,RRAGB,ATP6V1D,SEH1L
hsa00020	Citrate cycle (TCA cycle)	-6.15166	-4.23609	7/30	1737,1738,2271,3420,3421,5162,8803,5230,7167	DLAT,DLD,FH,IDH3B,IDH3G,PDHB,SUCLA2,PGK1,TPI1
hsa00020	Citrate cycle (TCA cycle)	-6.15166	-4.23609	7/30	1737,1738,2271,3420,3421,5162,8803	DLAT,DLD,FH,IDH3B,IDH3G,PDHB,SUCLA2
M00009	Citrate cycle (TCA cycle, Krebs cycle)	-4.47355	-2.95591	5/22	1738,2271,3420,3421,8803	DLD,FH,IDH3B,IDH3G,SUCLA2
hsa_M00009	Citrate cycle (TCA cycle, Krebs cycle)	-4.47355	-2.95591	5/22	1738,2271,3420,3421,8803	DLD,FH,IDH3B,IDH3G,SUCLA2
M00307	Pyruvate oxidation, pyruvate => acetyl-CoA	-4.28051	-2.84205	3/5	1737,1738,5162	DLAT,DLD,PDHB
hsa_M00307	Pyruvate oxidation, pyruvate => acetyl-CoA	-4.28051	-2.84205	3/5	1737,1738,5162	DLAT,DLD,PDHB
M00011	Citrate cycle, second carbon oxidation, 2-oxoglutarate => oxaloacetate	-2.77061	-1.52404	3/14	1738,2271,8803	DLD,FH,SUCLA2
hsa_M00011	Citrate cycle, second carbon oxidation, 2-oxoglutarate => oxaloacetate	-2.77061	-1.52404	3/14	1738,2271,8803	DLD,FH,SUCLA2
hsa00620	Pyruvate metabolism	-2.32331	-1.13473	4/39	1737,1738,2271,5162	DLAT,DLD,FH,PDHB
hsa00010	Glycolysis / Gluconeogenesis	-2.18941	-1.02717	5/67	1737,1738,5162,5230,7167	DLAT,DLD,PDHB,PGK1,TPI1
hsa05012	Parkinson's disease	-5.84918	-4.00055	13/142	291,506,516,1537,4704,4706,4711,4729,6622,7345,7386,7388,7416,1020,2903,10313,627,1173,5601	SLC25A4,ATP5F1B,ATP5MC1,CYC1,NDUFA9,NDUFAB1,NDUFB5,NDUFV2,SNCA,UCHL1,UQCRFS1,UQCRH,VDAC1,CDK5,GRIN2A,RTN3,BDNF,AP2M1,MAPK9
hsa05012	Parkinson's disease	-5.84918	-4.00055	13/142	291,506,516,1537,4704,4706,4711,4729,6622,7345,7386,7388,7416	SLC25A4,ATP5F1B,ATP5MC1,CYC1,NDUFA9,NDUFAB1,NDUFB5,NDUFV2,SNCA,UCHL1,UQCRFS1,UQCRH,VDAC1
hsa05010	Alzheimer's disease	-4.95642	-3.26269	13/171	506,516,1020,1537,2903,4704,4706,4711,4729,6622,7386,7388,10313	ATP5F1B,ATP5MC1,CDK5,CYC1,GRIN2A,NDUFA9,NDUFAB1,NDUFB5,NDUFV2,SNCA,UQCRFS1,UQCRH,RTN3
hsa05016	Huntington's disease	-4.40027	-2.91067	13/193	291,506,516,627,1173,1537,4704,4706,4711,4729,7386,7388,7416	SLC25A4,ATP5F1B,ATP5MC1,BDNF,AP2M1,CYC1,NDUFA9,NDUFAB1,NDUFB5,NDUFV2,UQCRFS1,UQCRH,VDAC1
hsa04932	Non-alcoholic fatty liver disease (NAFLD)	-2.30748	-1.13227	8/149	1537,4704,4706,4711,4729,5601,7386,7388	CYC1,NDUFA9,NDUFAB1,NDUFB5,NDUFV2,MAPK9,UQCRFS1,UQCRH
hsa01200	Carbon metabolism	-5.26031	-3.51616	11/114	1737,1738,2271,2805,2806,3420,3421,5162,5230,7167,8803,2571,2572,2673	DLAT,DLD,FH,GOT1,GOT2,IDH3B,IDH3G,PDHB,PGK1,TPI1,SUCLA2,GAD1,GAD2,GFPT1
hsa01200	Carbon metabolism	-5.26031	-3.51616	11/114	1737,1738,2271,2805,2806,3420,3421,5162,5230,7167,8803	DLAT,DLD,FH,GOT1,GOT2,IDH3B,IDH3G,PDHB,PGK1,TPI1,SUCLA2
hsa01210	2-Oxocarboxylic acid metabolism	-3.62664	-2.25514	4/18	2805,2806,3420,3421	GOT1,GOT2,IDH3B,IDH3G
hsa00250	Alanine, aspartate and glutamate metabolism	-3.4642	-2.12438	5/35	2571,2572,2673,2805,2806	GAD1,GAD2,GFPT1,GOT1,GOT2
hsa01230	Biosynthesis of amino acids	-2.68687	-1.47026	6/75	2805,2806,3420,3421,5230,7167	GOT1,GOT2,IDH3B,IDH3G,PGK1,TPI1
hsa05033	Nicotine addiction	-5.25565	-3.51616	7/40	1141,2557,2558,2562,2566,2903,140679,2571,2572,3763,23710,3760,5601,22999,887,1128,2743,2918,3356,4889,5645,6751,7433	CHRNB2,GABRA4,GABRA5,GABRB3,GABRG2,GRIN2A,SLC32A1,GAD1,GAD2,KCNJ6,GABARAPL1,KCNJ3,MAPK9,RIMS1,CCKBR,CHRM1,GLRB,GRM8,HTR2A,NPY5R,PRSS2,SSTR1,VIPR1
hsa05033	Nicotine addiction	-5.25565	-3.51616	7/40	1141,2557,2558,2562,2566,2903,140679	CHRNB2,GABRA4,GABRA5,GABRB3,GABRG2,GRIN2A,SLC32A1
hsa04727	GABAergic synapse	-4.60998	-2.99544	9/88	2557,2558,2562,2566,2571,2572,3763,23710,140679	GABRA4,GABRA5,GABRB3,GABRG2,GAD1,GAD2,KCNJ6,GABARAPL1,SLC32A1
hsa04723	Retrograde endocannabinoid signaling	-4.13412	-2.71915	9/101	2557,2558,2562,2566,3760,3763,5601,22999,140679	GABRA4,GABRA5,GABRB3,GABRG2,KCNJ3,KCNJ6,MAPK9,RIMS1,SLC32A1
hsa04080	Neuroactive ligand-receptor interaction	-3.89802	-2.50533	15/277	887,1128,1141,2557,2558,2562,2566,2743,2903,2918,3356,4889,5645,6751,7433	CCKBR,CHRM1,CHRNB2,GABRA4,GABRA5,GABRB3,GABRG2,GLRB,GRIN2A,GRM8,HTR2A,NPY5R,PRSS2,SSTR1,VIPR1
hsa05032	Morphine addiction	-2.95099	-1.6552	7/91	2557,2558,2562,2566,3760,3763,140679	GABRA4,GABRA5,GABRB3,GABRG2,KCNJ3,KCNJ6,SLC32A1
hsa04260	Cardiac muscle contraction	-3.35278	-2.03926	7/78	478,781,1537,7386,7388,10368,10479	ATP1A3,CACNA2D1,CYC1,UQCRFS1,UQCRH,CACNG3,SLC9A6
hsa04260	Cardiac muscle contraction	-3.35278	-2.03926	7/78	478,781,1537,7386,7388,10368,10479	ATP1A3,CACNA2D1,CYC1,UQCRFS1,UQCRH,CACNG3,SLC9A6
hsa04142	Lysosome	-2.82162	-1.54287	8/123	527,535,537,1174,2629,3373,4758,51172	ATP6V0C,ATP6V0A1,ATP6AP1,AP1S1,GBA,HYAL1,NEU1,NAGPA
hsa04142	Lysosome	-2.82162	-1.54287	8/123	527,535,537,1174,2629,3373,4758,51172	ATP6V0C,ATP6V0A1,ATP6AP1,AP1S1,GBA,HYAL1,NEU1,NAGPA
hsa04010	MAPK signaling pathway	-2.7082	-1.47687	12/255	627,781,1846,1848,2257,2258,5058,5601,5604,5801,5923,10368	BDNF,CACNA2D1,DUSP4,DUSP6,FGF12,FGF13,PAK1,MAPK9,MAP2K1,PTPRR,RASGRF1,CACNG3
hsa04010	MAPK signaling pathway	-2.7082	-1.47687	12/255	627,781,1846,1848,2257,2258,5058,5601,5604,5801,5923,10368	BDNF,CACNA2D1,DUSP4,DUSP6,FGF12,FGF13,PAK1,MAPK9,MAP2K1,PTPRR,RASGRF1,CACNG3
hsa04725	Cholinergic synapse	-2.43589	-1.23352	7/112	814,1128,1141,3760,3763,3786,5604,478,627,2903,5058,5601,6751	CAMK4,CHRM1,CHRNB2,KCNJ3,KCNJ6,KCNQ3,MAP2K1,ATP1A3,BDNF,GRIN2A,PAK1,MAPK9,SSTR1
hsa04725	Cholinergic synapse	-2.43589	-1.23352	7/112	814,1128,1141,3760,3763,3786,5604	CAMK4,CHRM1,CHRNB2,KCNJ3,KCNJ6,KCNQ3,MAP2K1
hsa04024	cAMP signaling pathway	-2.06673	-0.929307	9/198	478,627,814,1128,2903,5058,5601,5604,6751	ATP1A3,BDNF,CAMK4,CHRM1,GRIN2A,PAK1,MAPK9,MAP2K1,SSTR1
hsa03060	Protein export	-2.13429	-0.984631	3/23	23480,55176,58477	SEC61G,SEC61A2,SRPRB
hsa03060	Protein export	-2.13429	-0.984631	3/23	23480,55176,58477	SEC61G,SEC61A2,SRPRB
hsa00062	Fatty acid elongation	-2.03201	-0.906487	3/25	6785,11332,79071	ELOVL4,ACOT7,ELOVL6
hsa00062	Fatty acid elongation	-2.03201	-0.906487	3/25	6785,11332,79071	ELOVL4,ACOT7,ELOVL6

## Sheet: GO of each brain region
Supplementary table 2: GO enrichment analysis results for each brain region.
ONTOLOGY	ID	Description	GeneRatio	BgRatio	pvalue	p.adjust	qvalue	geneID	Count
Entorhinal cortex
BP	GO:0030522	intracellular receptor signaling pathway	8/185	280/18670	0.00692221	0.0549802	0.0415265	HSPA1A/PPP5C/ARNT/THRA/UBC/UBB/YWHAH/WBP2	8	1
BP	GO:0045760	positive regulation of action potential	2/185	12/18670	0.00603801	0.0500983	0.0378392	TRPM4/TAC1	2	2
Frontal cortex
BP	GO:1902176	negative regulation of oxidative stress-induced intrinsic apoptotic signaling pathway	3/186	19/18670	0.000838223	0.0118473	0.00878648	HSPB1/SOD2/PARK7	3	1
BP	GO:0043691	reverse cholesterol transport	3/186	20/18670	0.000978947	0.0131225	0.00973222	CLU/APOE/LIPC	3	2
BP	GO:0071897	DNA biosynthetic process	7/186	196/18670	0.00355355	0.0304339	0.022571	MAPK3/MAPK15/GJA1/DUSP1/PPIA/UBC/UBB	7	3
BP	GO:0015850	organic hydroxy compound transport	8/186	262/18670	0.00484189	0.0375997	0.0278855	CLU/APOE/MAPK15/LIPC/SPP1/ACTB/CHGA/PARK7	8	4
BP	GO:0034372	very-low-density lipoprotein particle remodeling	2/186	12/18670	0.00610146	0.0435745	0.0323166	APOE/LIPC	2	5
BP	GO:0034370	triglyceride-rich lipoprotein particle remodeling	2/186	14/18670	0.00830334	0.0525358	0.0389627	APOE/LIPC	2	6
BP	GO:0042445	hormone metabolic process	7/186	232/18670	0.00874939	0.0544299	0.0403674	KLK6/PCSK1N/PCSK7/ARNT/SPP1/TTR/YWHAH	7	7
BP	GO:0035970	peptidyl-threonine dephosphorylation	2/186	16/18670	0.0108075	0.0626202	0.0464417	PPP5C/DUSP1	2	8
BP	GO:0006066	alcohol metabolic process	9/186	364/18670	0.0109413	0.0630787	0.0467818	APOE/MT3/PLD4/QDPR/LIPC/TTR/SOD1/TPI1/PARK7	9	9
BP	GO:0006089	lactate metabolic process	2/186	17/18670	0.0121689	0.0664078	0.0492507	LDHB/PARK7	2	10
BP	GO:1903209	positive regulation of oxidative stress-induced cell death	2/186	17/18670	0.0121689	0.0664078	0.0492507	SOD1/PARK7	2	11
BP	GO:2001267	regulation of cysteine-type endopeptidase activity involved in apoptotic signaling pathway	2/186	17/18670	0.0121689	0.0664078	0.0492507	MMP9/PARK7	2	12
CC	GO:0034364	high-density lipoprotein particle	3/191	26/19717	0.00197433	0.0142434	0.0100201	CLU/APOE/LIPC	3	13
CC	GO:0034358	plasma lipoprotein particle	3/191	37/19717	0.00545772	0.0310552	0.0218471	CLU/APOE/LIPC	3	14
CC	GO:1990777	lipoprotein particle	3/191	37/19717	0.00545772	0.0310552	0.0218471	CLU/APOE/LIPC	3	15
CC	GO:0032994	protein-lipid complex	3/191	39/19717	0.00632925	0.0338238	0.0237948	CLU/APOE/LIPC	3	16
CC	GO:0030117	membrane coat	4/191	96/19717	0.0142001	0.062357	0.0438676	COPE/AP2M1/CHMP4B/DNM1	4	17
CC	GO:0048475	coated membrane	4/191	96/19717	0.0142001	0.062357	0.0438676	COPE/AP2M1/CHMP4B/DNM1	4	18
MF	GO:0050780	dopamine receptor binding	3/188	16/17697	0.000596703	0.0126664	0.00970713	CLIC6/GNAS/DNM1	3	19
MF	GO:0005310	dicarboxylic acid transmembrane transporter activity	3/188	39/17697	0.00814271	0.0623384	0.0477743	SLC17A7/SLC1A3/SLC13A4	3	20
Hippocampus
BP	GO:0044282	small molecule catabolic process	11/186	445/18670	0.00513534	0.0375617	0.0276561	ACADSB/MT3/APOE/GLUL/QDPR/CRAT/GAPDH/ALDOA/PGAM1/TPI1/ALDOC	11	1
BP	GO:0106027	neuron projection organization	4/186	88/18670	0.0116178	0.0633357	0.0466331	CAMK2B/APOE/PRNP/ARF1	4	2
BP	GO:1901888	regulation of cell junction assembly	4/186	88/18670	0.0116178	0.0633357	0.0466331	GJA1/APOD/GPM6B/THY1	4	3
BP	GO:0048193	Golgi vesicle transport	9/186	368/18670	0.0116876	0.0636083	0.0468338	CNIH2/COPE/MAPK15/YIF1B/DYNLL1/NSF/VAMP2/PREPL/ARF1	9	4
BP	GO:0048002	antigen processing and presentation of peptide antigen	6/186	189/18670	0.0117747	0.0639741	0.0471031	RILP/B2M/NCF1/DYNLL1/AP2M1/ARF1	6	5
BP	GO:0010107	potassium ion import	3/186	48/18670	0.0121155	0.0647997	0.047711	ATP1A2/KCNH2/ATP1B1	3	6
BP	GO:0043268	positive regulation of potassium ion transport	3/186	48/18670	0.0121155	0.0647997	0.047711	KCNIP2/KCNH2/ATP1B1	3	7
BP	GO:0006883	cellular sodium ion homeostasis	2/186	17/18670	0.0121689	0.0647997	0.047711	ATP1A2/ATP1B1	2	8
BP	GO:0034333	adherens junction assembly	4/186	90/18670	0.0125376	0.0662144	0.0487527	ITGA2/APOD/GPM6B/THY1	4	9
BP	GO:0010712	regulation of collagen metabolic process	3/186	49/18670	0.0128127	0.0669438	0.0492897	VIM/CST3/ITGA2	3	10
BP	GO:1903018	regulation of glycoprotein metabolic process	3/186	49/18670	0.0128127	0.0669438	0.0492897	CST3/ITM2C/MT3	3	11
MF	GO:0086008	voltage-gated potassium channel activity involved in cardiac muscle cell action potential repolarization	2/187	15/17697	0.0106532	0.0629507	0.0495159	KCNIP2/KCNH2	2	12
Medial Temporal Gyrus
BP	GO:0001655	urogenital system development	16/188	330/18670	2.45068e-07	0.000137443	0.000102843	MMP9/TFAP2A/FOXB1/SERPINF1/BASP1/ID3/LRP4/SDC4/PSAP/EMX2/LAMB2/ID4/SOX9/FOXC1/ID2/AGT	16	1
BP	GO:0072001	renal system development	13/188	293/18670	8.92665e-06	0.00139999	0.00104755	MMP9/TFAP2A/SERPINF1/BASP1/ID3/LRP4/SDC4/EMX2/LAMB2/SOX9/FOXC1/ID2/AGT	13	2
BP	GO:0001503	ossification	15/188	398/18670	1.28508e-05	0.00166319	0.0012445	TRPM4/TFAP2A/MAPK3/PENK/SPP1/PTK2B/ID3/LRP4/TOB1/ID4/SOX9/FOXC1/ID2/FGR/FGFR3	15	3
BP	GO:0030279	negative regulation of ossification	7/188	82/18670	1.88742e-05	0.00219006	0.00163874	TRPM4/PTK2B/ID3/LRP4/TOB1/SOX9/ID2	7	4
BP	GO:0001822	kidney development	12/188	278/18670	2.60966e-05	0.00274422	0.00205339	MMP9/TFAP2A/SERPINF1/BASP1/ID3/LRP4/SDC4/LAMB2/SOX9/FOXC1/ID2/AGT	12	5
BP	GO:0048709	oligodendrocyte differentiation	7/188	97/18670	5.61813e-05	0.00402234	0.00300976	PLP1/CNP/PTPRZ1/ID4/SOX9/OLIG1/ID2	7	6
BP	GO:0043583	ear development	10/188	219/18670	7.79114e-05	0.00452021	0.00338229	TFAP2A/MAPK3/DDR1/SDC4/ANP32B/GJB2/PSAP/SCRIB/SOX9/LRP10	10	7
BP	GO:0038127	ERBB signaling pathway	8/188	142/18670	9.68239e-05	0.00512529	0.00383505	NCF1/MMP9/PTPN3/PTK2B/RTN4/SOX9/AGT/APP	8	8
BP	GO:0043062	extracellular structure organization	14/188	422/18670	9.94696e-05	0.00514946	0.00385314	MMP9/LIPC/ITGA2/ITGAL/SPP1/TTR/DDR1/SDC4/LAMB2/SOX9/FOXC1/TIMP1/AGT/APP	14	9
BP	GO:1990535	neuron projection maintenance	3/188	10/18670	0.000114467	0.00553379	0.00414072	ATP1A3/PRNP/APP	3	10
BP	GO:0007173	epidermal growth factor receptor signaling pathway	7/188	119/18670	0.000203488	0.00815164	0.00609955	NCF1/MMP9/PTPN3/PTK2B/SOX9/AGT/APP	7	11
BP	GO:1901184	regulation of ERBB signaling pathway	6/188	93/18670	0.000355046	0.0109	0.00815602	NCF1/MMP9/PTPN3/RTN4/AGT/APP	6	12
BP	GO:0031098	stress-activated protein kinase signaling cascade	11/188	315/18670	0.00036241	0.0109	0.00815602	CDC42EP5/CRYAB/NCF1/MAPK3/UBA52/PTK2B/SASH1/AGT/UBC/GADD45G/APP	11	13
BP	GO:0030198	extracellular matrix organization	12/188	368/18670	0.00036628	0.0109074	0.00816154	MMP9/ITGA2/ITGAL/SPP1/TTR/DDR1/LAMB2/SOX9/FOXC1/TIMP1/AGT/APP	12	14
BP	GO:0038083	peptidyl-tyrosine autophosphorylation	4/188	37/18670	0.000507169	0.0123668	0.00925362	MAPK3/PTK2B/DDR1/FGR	4	15
BP	GO:0045777	positive regulation of blood pressure	4/188	37/18670	0.000507169	0.0123668	0.00925362	AVP/TPM1/ID2/AGT	4	16
BP	GO:0048545	response to steroid hormone	12/188	385/18670	0.00054767	0.0129782	0.00971109	PPP5C/FOSB/FHL2/ATP1A3/SST/SPP1/SERPINF1/GOT1/YWHAH/DDIT4/WBP2/GJB2	12	17
BP	GO:0002027	regulation of heart rate	6/188	101/18670	0.000552461	0.0130002	0.00972755	TRPM4/SCN2B/RGS4/TPM1/DSP/AGT	6	18
BP	GO:0007229	integrin-mediated signaling pathway	6/188	103/18670	0.000613065	0.0137227	0.0102682	ITGA2/ITGAL/PTK2B/PLP1/FGR/TIMP1	6	19
BP	GO:0030879	mammary gland development	7/188	143/18670	0.000620416	0.0137349	0.0102772	FOXB1/ITGA2/RTN4/DDR1/SCRIB/SOX9/ID2	7	20
BP	GO:0060749	mammary gland alveolus development	3/188	18/18670	0.000733491	0.0149588	0.011193	FOXB1/DDR1/ID2	3	21
BP	GO:0061377	mammary gland lobule development	3/188	18/18670	0.000733491	0.0149588	0.011193	FOXB1/DDR1/ID2	3	22
BP	GO:0098877	neurotransmitter receptor transport to plasma membrane	3/188	18/18670	0.000733491	0.0149588	0.011193	SNAP25/SCRIB/CLSTN1	3	23
BP	GO:0098969	neurotransmitter receptor transport to postsynaptic membrane	3/188	18/18670	0.000733491	0.0149588	0.011193	SNAP25/SCRIB/CLSTN1	3	24
BP	GO:0048839	inner ear development	8/188	192/18670	0.000745333	0.0149798	0.0112088	TFAP2A/SDC4/ANP32B/GJB2/PSAP/SCRIB/SOX9/LRP10	8	25
BP	GO:0061180	mammary gland epithelium development	5/188	72/18670	0.000795681	0.0155093	0.011605	FOXB1/RTN4/DDR1/SCRIB/ID2	5	26
BP	GO:0008360	regulation of cell shape	7/188	150/18670	0.000823209	0.0158499	0.0118598	CDC42EP5/CDC42EP1/CORO1A/TPM1/PTK2B/ALDOA/FGR	7	27
BP	GO:0001667	ameboidal-type cell migration	13/188	461/18670	0.000824288	0.0158499	0.0118598	HSPB1/S100P/MMP9/ITGA2/SERPINF1/PTK2B/RTN4/SDC4/SASH1/SOX9/TMSB4X/TIMP1/AGT	13	28
BP	GO:0006833	water transport	3/188	19/18670	0.000864591	0.0162533	0.0121617	AVP/SLC14A1/AQP4	3	29
BP	GO:0090130	tissue migration	11/188	360/18670	0.00109063	0.019232	0.0143905	HSPB1/S100P/MMP9/ITGA2/SERPINF1/PTK2B/RTN4/SASH1/SOX9/TMSB4X/AGT	11	30
BP	GO:0072347	response to anesthetic	5/188	78/18670	0.0011437	0.0196355	0.0146924	PPP5C/FOSB/RGS4/PENK/PTK2B	5	31
BP	GO:0018108	peptidyl-tyrosine phosphorylation	11/188	363/18670	0.00116579	0.0196727	0.0147203	NCF1/MAPK3/CD74/PTK2B/DDR1/LRP4/PRNP/FGR/FGFR3/AGT/APP	11	32
BP	GO:0030502	negative regulation of bone mineralization	3/188	21/18670	0.00116925	0.0196727	0.0147203	TRPM4/PTK2B/SOX9	3	33
BP	GO:0061213	positive regulation of mesonephros development	3/188	21/18670	0.00116925	0.0196727	0.0147203	BASP1/SOX9/AGT	3	34
BP	GO:0072010	glomerular epithelium development	3/188	21/18670	0.00116925	0.0196727	0.0147203	BASP1/LAMB2/FOXC1	3	35
BP	GO:0018212	peptidyl-tyrosine modification	11/188	366/18670	0.00124517	0.0206001	0.0154142	NCF1/MAPK3/CD74/PTK2B/DDR1/LRP4/PRNP/FGR/FGFR3/AGT/APP	11	36
BP	GO:0030850	prostate gland development	4/188	48/18670	0.00137094	0.0213417	0.0159691	SERPINF1/PSAP/ID4/SOX9	4	37
BP	GO:0007254	JNK cascade	8/188	214/18670	0.00149597	0.0225737	0.016891	CDC42EP5/NCF1/UBA52/PTK2B/SASH1/UBC/GADD45G/APP	8	38
BP	GO:0045109	intermediate filament organization	3/188	23/18670	0.00153409	0.0226413	0.0169416	VIM/GFAP/DSP	3	39
BP	GO:0070841	inclusion body assembly	3/188	23/18670	0.00153409	0.0226413	0.0169416	HSPA1A/HSPA2/BAG3	3	40
BP	GO:0045104	intermediate filament cytoskeleton organization	4/188	50/18670	0.00159746	0.0234736	0.0175644	VIM/GFAP/INA/DSP	4	41
BP	GO:0045103	intermediate filament-based process	4/188	51/18670	0.00171994	0.024628	0.0184282	VIM/GFAP/INA/DSP	4	42
BP	GO:0045668	negative regulation of osteoblast differentiation	4/188	51/18670	0.00171994	0.024628	0.0184282	TRPM4/ID3/TOB1/ID2	4	43
BP	GO:0003333	amino acid transmembrane transport	5/188	86/18670	0.00176872	0.0249027	0.0186337	SLC17A7/SLC1A3/RGS4/AGT/SLC25A18	5	44
BP	GO:0042058	regulation of epidermal growth factor receptor signaling pathway	5/188	86/18670	0.00176872	0.0249027	0.0186337	NCF1/MMP9/PTPN3/AGT/APP	5	45
BP	GO:1901653	cellular response to peptide	11/188	385/18670	0.00185789	0.0259411	0.0194107	ATP6V0B/VIM/ATP1A3/GOT1/ATP6V1B2/YWHAG/GJB2/PRNP/RARRES2/AGT/APP	11	46
BP	GO:0060561	apoptotic process involved in morphogenesis	3/188	25/18670	0.0019631	0.027073	0.0202577	CRYAB/SCRIB/FOXC1	3	47
BP	GO:0061217	regulation of mesonephros development	3/188	25/18670	0.0019631	0.027073	0.0202577	BASP1/SOX9/AGT	3	48
BP	GO:0043392	negative regulation of DNA binding	4/188	54/18670	0.00212624	0.0286198	0.021415	ID3/ID4/TMSB4X/ID2	4	49
BP	GO:1904645	response to amyloid-beta	4/188	54/18670	0.00212624	0.0286198	0.021415	MMP9/ATP1A3/PRNP/APP	4	50
BP	GO:0001656	metanephros development	5/188	90/18670	0.00216121	0.0286198	0.021415	BASP1/ID3/LAMB2/SOX9/ID2	5	51
BP	GO:0010460	positive regulation of heart rate	3/188	26/18670	0.00220283	0.0286198	0.021415	TRPM4/RGS4/TPM1	3	52
BP	GO:0010758	regulation of macrophage chemotaxis	3/188	26/18670	0.00220283	0.0286198	0.021415	MAPK3/PTK2B/RARRES2	3	53
BP	GO:0042044	fluid transport	3/188	26/18670	0.00220283	0.0286198	0.021415	AVP/SLC14A1/AQP4	3	54
BP	GO:0048169	regulation of long-term neuronal synaptic plasticity	3/188	26/18670	0.00220283	0.0286198	0.021415	CAMK2B/AGT/APP	3	55
BP	GO:0099632	protein transport within plasma membrane	3/188	26/18670	0.00220283	0.0286198	0.021415	SNAP25/SCRIB/CLSTN1	3	56
BP	GO:0099637	neurotransmitter receptor transport	3/188	26/18670	0.00220283	0.0286198	0.021415	SNAP25/SCRIB/CLSTN1	3	57
BP	GO:0003229	ventricular cardiac muscle tissue development	4/188	55/18670	0.0022752	0.0291104	0.0217822	TPM1/DSP/FOXC1/ID2	4	58
BP	GO:0090183	regulation of kidney development	4/188	56/18670	0.00243119	0.0299919	0.0224417	MMP9/BASP1/SOX9/AGT	4	59
BP	GO:0060359	response to ammonium ion	6/188	135/18670	0.00247322	0.0300447	0.0224812	PPP5C/FOSB/MAPK3/RGS4/PENK/PTK2B	6	60
BP	GO:2001169	regulation of ATP biosynthetic process	5/188	96/18670	0.002864	0.0333473	0.0249524	PFKFB3/DDIT4/PGAM1/TMSB4X/APP	5	61
BP	GO:0009410	response to xenobiotic stimulus	9/188	292/18670	0.00288756	0.0335056	0.0250709	PPP5C/FOSB/RGS4/MCM7/PENK/SERPINF1/PTK2B/DDIT4/GJB2	9	62
BP	GO:0072073	kidney epithelium development	6/188	140/18670	0.00296438	0.033814	0.0253017	BASP1/SDC4/LAMB2/SOX9/FOXC1/AGT	6	63
BP	GO:0001657	ureteric bud development	5/188	97/18670	0.00299545	0.0339384	0.0253947	BASP1/SDC4/SOX9/FOXC1/AGT	5	64
BP	GO:0007517	muscle organ development	11/188	410/18670	0.00301833	0.0340828	0.0255028	CRYAB/ALX4/RGS4/TPM1/MYOZ2/BASP1/ID3/MAFF/DSP/EEF2/FOXC1	11	65
BP	GO:0072163	mesonephric epithelium development	5/188	98/18670	0.00313121	0.0346596	0.0259344	BASP1/SDC4/SOX9/FOXC1/AGT	5	66
BP	GO:0072164	mesonephric tubule development	5/188	98/18670	0.00313121	0.0346596	0.0259344	BASP1/SDC4/SOX9/FOXC1/AGT	5	67
BP	GO:1900542	regulation of purine nucleotide metabolic process	6/188	142/18670	0.00318	0.0350843	0.0262521	COX7A2/PFKFB3/DDIT4/PGAM1/TMSB4X/APP	6	68
BP	GO:0070168	negative regulation of biomineral tissue development	3/188	30/18670	0.00333981	0.0362531	0.0271267	TRPM4/PTK2B/SOX9	3	69
BP	GO:0071549	cellular response to dexamethasone stimulus	3/188	30/18670	0.00333981	0.0362531	0.0271267	SERPINF1/DDIT4/GJB2	3	70
BP	GO:0050731	positive regulation of peptidyl-tyrosine phosphorylation	7/188	192/18670	0.00336484	0.0364073	0.0272421	NCF1/CD74/PTK2B/LRP4/PRNP/FGFR3/AGT	7	71
BP	GO:1901654	response to ketone	7/188	193/18670	0.00346246	0.0373435	0.0279426	AVP/FOSB/SPP1/SERPINF1/DDIT4/WBP2/GJB2	7	72
BP	GO:0006140	regulation of nucleotide metabolic process	6/188	146/18670	0.0036461	0.0387187	0.0289717	COX7A2/PFKFB3/DDIT4/PGAM1/TMSB4X/APP	6	73
BP	GO:0045834	positive regulation of lipid metabolic process	6/188	146/18670	0.0036461	0.0387187	0.0289717	AVP/CD74/PTK2B/FGR/FGFR3/AGT	6	74
BP	GO:0045742	positive regulation of epidermal growth factor receptor signaling pathway	3/188	31/18670	0.00367051	0.0387187	0.0289717	NCF1/MMP9/AGT	3	75
BP	GO:0050849	negative regulation of calcium-mediated signaling	3/188	31/18670	0.00367051	0.0387187	0.0289717	FHL2/MYOZ2/PRNP	3	76
BP	GO:0001823	mesonephros development	5/188	102/18670	0.00371885	0.0387969	0.0290302	BASP1/SDC4/SOX9/FOXC1/AGT	5	77
BP	GO:0007588	excretion	4/188	63/18670	0.00373377	0.0387969	0.0290302	AVP/CLDN16/PSAP/AGT	4	78
BP	GO:0060326	cell chemotaxis	9/188	304/18670	0.00376465	0.0387969	0.0290302	HSPB1/TRPM4/MAPK3/CORO1A/CD74/PTK2B/CXCL1/TMSB4X/RARRES2	9	79
BP	GO:0071383	cellular response to steroid hormone stimulus	8/188	250/18670	0.00390255	0.0397791	0.0297651	PPP5C/FHL2/ATP1A3/SERPINF1/YWHAH/DDIT4/WBP2/GJB2	8	80
BP	GO:1900449	regulation of glutamate receptor signaling pathway	4/188	64/18670	0.00395184	0.0399338	0.0298809	CNIH2/PTK2B/PRNP/APP	4	81
BP	GO:0043552	positive regulation of phosphatidylinositol 3-kinase activity	3/188	32/18670	0.00402051	0.0402649	0.0301286	PTK2B/FGR/FGFR3	3	82
BP	GO:1900745	positive regulation of p38MAPK cascade	3/188	32/18670	0.00402051	0.0402649	0.0301286	NCF1/SASH1/GADD45G	3	83
BP	GO:0051124	synaptic growth at neuromuscular junction	2/188	10/18670	0.00430384	0.0423463	0.031686	LRP4/APP	2	84
BP	GO:0016486	peptide hormone processing	3/188	33/18670	0.00439014	0.0429442	0.0321334	PCSK1/PCSK1N/CPE	3	85
BP	GO:0050730	regulation of peptidyl-tyrosine phosphorylation	8/188	256/18670	0.00449716	0.0436107	0.0326322	NCF1/CD74/PTK2B/LRP4/PRNP/FGFR3/AGT/APP	8	86
BP	GO:0035265	organ growth	7/188	204/18670	0.00468453	0.0452973	0.0338942	RGS4/BASP1/PSAP/SOX9/FOXC1/FGFR3/AGT	7	87
BP	GO:0070884	regulation of calcineurin-NFAT signaling cascade	3/188	34/18670	0.0047797	0.0453062	0.0339008	FHL2/MYOZ2/PRNP	3	88
BP	GO:0106056	regulation of calcineurin-mediated signaling	3/188	34/18670	0.0047797	0.0453062	0.0339008	FHL2/MYOZ2/PRNP	3	89
BP	GO:0072009	nephron epithelium development	5/188	109/18670	0.00493113	0.0464117	0.034728	BASP1/LAMB2/SOX9/FOXC1/AGT	5	90
BP	GO:0070371	ERK1 and ERK2 cascade	9/188	317/18670	0.00493771	0.0464117	0.034728	AVP/MAPK3/CD74/PTK2B/CAMK2N1/SOX9/FGFR3/AGT/APP	9	91
BP	GO:0060736	prostate gland growth	2/188	11/18670	0.00522554	0.0475241	0.0355604	PSAP/SOX9	2	92
BP	GO:0060767	epithelial cell proliferation involved in prostate gland development	2/188	11/18670	0.00522554	0.0475241	0.0355604	SERPINF1/SOX9	2	93
BP	GO:0090084	negative regulation of inclusion body assembly	2/188	11/18670	0.00522554	0.0475241	0.0355604	HSPA1A/HSPA2	2	94
BP	GO:1901201	regulation of extracellular matrix assembly	2/188	11/18670	0.00522554	0.0475241	0.0355604	SOX9/AGT	2	95
BP	GO:0043279	response to alkaloid	5/188	112/18670	0.00552781	0.0500029	0.0374152	PPP5C/FOSB/RGS4/PENK/PTK2B	5	96
BP	GO:0090218	positive regulation of lipid kinase activity	3/188	36/18670	0.00561984	0.0501611	0.0375336	PTK2B/FGR/FGFR3	3	97
BP	GO:2000310	regulation of NMDA receptor activity	3/188	36/18670	0.00561984	0.0501611	0.0375336	CNIH2/PTK2B/APP	3	98
BP	GO:2001171	positive regulation of ATP biosynthetic process	3/188	36/18670	0.00561984	0.0501611	0.0375336	PFKFB3/TMSB4X/APP	3	99
BP	GO:0097201	negative regulation of transcription from RNA polymerase II promoter in response to stress	2/188	12/18670	0.00622929	0.0543046	0.0406339	HSPA1A/BAG3	2	100
BP	GO:1902414	protein localization to cell junction	2/188	12/18670	0.00622929	0.0543046	0.0406339	DSP/SCRIB	2	101
BP	GO:0003208	cardiac ventricle morphogenesis	4/188	73/18670	0.00631298	0.0547504	0.0409676	TPM1/DSP/CPE/FOXC1	4	102
BP	GO:0048246	macrophage chemotaxis	3/188	38/18670	0.00654312	0.0554599	0.0414984	MAPK3/PTK2B/RARRES2	3	103
BP	GO:0071867	response to monoamine	3/188	38/18670	0.00654312	0.0554599	0.0414984	MAPK3/PENK/APP	3	104
BP	GO:0071869	response to catecholamine	3/188	38/18670	0.00654312	0.0554599	0.0414984	MAPK3/PENK/APP	3	105
BP	GO:0086091	regulation of heart rate by cardiac conduction	3/188	38/18670	0.00654312	0.0554599	0.0414984	TRPM4/SCN2B/DSP	3	106
BP	GO:1902742	apoptotic process involved in development	3/188	38/18670	0.00654312	0.0554599	0.0414984	CRYAB/SCRIB/FOXC1	3	107
BP	GO:0099601	regulation of neurotransmitter receptor activity	4/188	74/18670	0.00662221	0.0557985	0.0417518	CNIH2/NPTX2/PTK2B/APP	4	108
BP	GO:1900371	regulation of purine nucleotide biosynthetic process	5/188	117/18670	0.00663281	0.0557985	0.0417518	PFKFB3/DDIT4/PGAM1/TMSB4X/APP	5	109
BP	GO:0009952	anterior/posterior pattern specification	7/188	219/18670	0.00684346	0.0568599	0.042546	HES7/ALX4/FOXB1/OTX2/BASP1/EMX2/FOXC1	7	110
BP	GO:0030808	regulation of nucleotide biosynthetic process	5/188	118/18670	0.00687107	0.0569487	0.0426124	PFKFB3/DDIT4/PGAM1/TMSB4X/APP	5	111
BP	GO:0038179	neurotrophin signaling pathway	3/188	39/18670	0.00703656	0.0578925	0.0433186	CORO1A/DDIT4/AGT	3	112
BP	GO:0048713	regulation of oligodendrocyte differentiation	3/188	39/18670	0.00703656	0.0578925	0.0433186	PTPRZ1/ID4/ID2	3	113
BP	GO:1905521	regulation of macrophage migration	3/188	39/18670	0.00703656	0.0578925	0.0433186	MAPK3/PTK2B/RARRES2	3	114
BP	GO:0016322	neuron remodeling	2/188	13/18670	0.00731338	0.0584549	0.0437395	C1QL1/APP	2	115
BP	GO:0038065	collagen-activated signaling pathway	2/188	13/18670	0.00731338	0.0584549	0.0437395	ITGA2/DDR1	2	116
BP	GO:0048715	negative regulation of oligodendrocyte differentiation	2/188	13/18670	0.00731338	0.0584549	0.0437395	ID4/ID2	2	117
BP	GO:0071548	response to dexamethasone	3/188	40/18670	0.00755151	0.0596498	0.0446336	SERPINF1/DDIT4/GJB2	3	118
BP	GO:0090184	positive regulation of kidney development	3/188	40/18670	0.00755151	0.0596498	0.0446336	BASP1/SOX9/AGT	3	119
BP	GO:0030595	leukocyte chemotaxis	7/188	224/18670	0.00770561	0.0604414	0.0452259	TRPM4/MAPK3/CORO1A/CD74/PTK2B/CXCL1/RARRES2	7	120
BP	GO:0001649	osteoblast differentiation	7/188	225/18670	0.00788725	0.0615791	0.0460772	TRPM4/PENK/SPP1/ID3/TOB1/ID4/ID2	7	121
BP	GO:0044091	membrane biogenesis	3/188	41/18670	0.00808818	0.0624237	0.0467092	LRP4/PSAP/SERINC1	3	122
BP	GO:0098815	modulation of excitatory postsynaptic potential	3/188	41/18670	0.00808818	0.0624237	0.0467092	RGS4/PTK2B/APP	3	123
BP	GO:0098927	vesicle-mediated transport between endosomal compartments	3/188	41/18670	0.00808818	0.0624237	0.0467092	RILP/MAPK3/CORO1A	3	124
BP	GO:1903053	regulation of extracellular matrix organization	3/188	41/18670	0.00808818	0.0624237	0.0467092	DDR1/SOX9/AGT	3	125
BP	GO:0001101	response to acid chemical	9/188	343/18670	0.00812053	0.0625299	0.0467887	PPP5C/ITGA2/SST/SERPINF1/PTK2B/ID3/GJB2/EEF2/SOX9	9	126
BP	GO:0006110	regulation of glycolytic process	4/188	79/18670	0.00831911	0.0635236	0.0475322	PFKFB3/DDIT4/PGAM1/APP	4	127
BP	GO:0014066	regulation of phosphatidylinositol 3-kinase signaling	5/188	124/18670	0.00842768	0.0635236	0.0475322	NCF1/MAPK3/SOX9/FGR/AGT	5	128
BP	GO:0086069	bundle of His cell to Purkinje myocyte communication	2/188	14/18670	0.0084761	0.0635236	0.0475322	TRPM4/DSP	2	129
BP	GO:0060537	muscle tissue development	10/188	408/18670	0.00852222	0.0637273	0.0476846	RGS4/TPM1/MYOZ2/MAFF/DSP/EEF2/SOX9/FOXC1/ID2/AGT	10	130
BP	GO:0045471	response to ethanol	5/188	125/18670	0.00870895	0.0648355	0.0485138	AVP/RGS4/PENK/PTK2B/EEF2	5	131
BP	GO:0019216	regulation of lipid metabolic process	10/188	410/18670	0.00880264	0.0653882	0.0489274	AVP/FHL2/CD74/PTK2B/PSAP/ID2/FGR/FGFR3/RARRES2/AGT	10	132
BP	GO:0006986	response to unfolded protein	6/188	176/18670	0.00890937	0.0660353	0.0494116	HSPB1/HSPA1A/HSPB3/HSPA8/HSPA2/BAG3	6	133
CC	GO:0016235	aggresome	4/191	43/19717	0.000783785	0.0095824	0.00699951	HSPA1A/EEF2/BAG3/FGR	4	134
CC	GO:0098858	actin-based cell projection	8/191	208/19717	0.000978623	0.0115906	0.00846638	S100P/NPTX2/ATP6V1B2/GPM6A/CNP/GAP43/TTYH1/APP	8	135
CC	GO:0044449	contractile fiber part	8/191	221/19717	0.00144119	0.0133222	0.00973126	HSPB1/CRYAB/FHL2/TPM1/MYOZ2/ALDOA/SDC4/BAG3	8	136
CC	GO:0030016	myofibril	8/191	224/19717	0.00156929	0.0138316	0.0101034	HSPB1/CRYAB/FHL2/TPM1/MYOZ2/ALDOA/SDC4/BAG3	8	137
CC	GO:0030175	filopodium	5/191	104/19717	0.00343354	0.0276874	0.0202244	NPTX2/GPM6A/GAP43/TTYH1/APP	5	138
CC	GO:0031093	platelet alpha granule lumen	4/191	67/19717	0.00406555	0.0314458	0.0229697	ALDOA/TMSB4X/TIMP1/APP	4	139
CC	GO:0043198	dendritic shaft	3/191	36/19717	0.00505079	0.038285	0.0279654	CNIH2/NSF/APP	3	140
CC	GO:0031594	neuromuscular junction	4/191	76/19717	0.00636289	0.0439682	0.0321168	RAPSN/LRP4/LAMB2/APP	4	141
CC	GO:0062023	collagen-containing extracellular matrix	10/191	406/19717	0.00638061	0.0439682	0.0321168	MMP9/SERPINF1/F3/PSAP/PTPRZ1/LAMB2/SPARCL1/RARRES2/TIMP1/AGT	10	142
CC	GO:0030018	Z disc	5/191	132/19717	0.0093065	0.0597824	0.0436683	HSPB1/CRYAB/FHL2/MYOZ2/BAG3	5	143
CC	GO:0008021	synaptic vesicle	6/191	191/19717	0.0108922	0.0676746	0.0494332	SLC17A7/PENK/AMPH/SNAP25/BRSK1/APP	6	144
MF	GO:0005080	protein kinase C binding	5/189	53/17697	0.000249555	0.014131	0.0117553	HSPB1/NELL2/YWHAG/DSP/SDC4	5	145
Post-central gyrus
MF	GO:0050998	nitric-oxide synthase binding	2/190	14/17697	0.00958544	0.0594367	0.0470296	ACTB/DNM1	2	1
MF	GO:0008553	proton-exporting ATPase activity, phosphorylative mechanism	2/190	13/17697	0.00827415	0.0555371	0.043944	ATP6V1E1/ATP6V1G2	2	2
Posterior Cingulate
BP	GO:0000027	ribosomal large subunit assembly	5/192	30/18670	1.26253e-05	0.000828471	0.00066316	RPL3/RPL23A/RPLP0/RPL11/RPL6	5	1
BP	GO:1903749	positive regulation of establishment of protein localization to mitochondrion	5/192	58/18670	0.000321608	0.00959268	0.00767857	UBL5/YWHAG/YWHAH/SFN/YWHAB	5	2
BP	GO:0042255	ribosome assembly	5/192	63/18670	0.000473312	0.0123249	0.0098656	RPL3/RPL23A/RPLP0/RPL11/RPL6	5	3
BP	GO:0072655	establishment of protein localization to mitochondrion	7/192	137/18670	0.000544412	0.01333	0.0106701	UBL5/AIP/NDUFA13/YWHAG/YWHAH/SFN/YWHAB	7	4
BP	GO:0002181	cytoplasmic translation	6/192	100/18670	0.0005854	0.0139569	0.011172	RPL19/RPLP0/RPL11/RPL8/RPL6/EIF4A2	6	5
BP	GO:0070585	protein localization to mitochondrion	7/192	141/18670	0.000646323	0.0147263	0.0117878	UBL5/AIP/NDUFA13/YWHAG/YWHAH/SFN/YWHAB	7	6
BP	GO:0042273	ribosomal large subunit biogenesis	5/192	71/18670	0.000820575	0.0177125	0.0141782	RPL3/RPL23A/RPLP0/RPL11/RPL6	5	7
BP	GO:1903747	regulation of establishment of protein localization to mitochondrion	5/192	72/18670	0.000874551	0.0186325	0.0149146	UBL5/YWHAG/YWHAH/SFN/YWHAB	5	8
BP	GO:0046475	glycerophospholipid catabolic process	3/192	24/18670	0.00184819	0.0319064	0.0255398	PRDX6/ENPP6/INPP5F	3	9
BP	GO:0043954	cellular component maintenance	4/192	55/18670	0.00245539	0.0392983	0.0314568	C1QL1/APOE/PRNP/RAB3A	4	10
BP	GO:0035456	response to interferon-beta	3/192	28/18670	0.00290256	0.0420923	0.0336933	IFITM3/IFITM2/NDUFA13	3	11
BP	GO:0045576	mast cell activation	4/192	60/18670	0.00337377	0.0452501	0.036221	NDRG1/STXBP1/CHGA/CPLX2	4	12
BP	GO:0007178	transmembrane receptor protein serine/threonine kinase signaling pathway	10/192	349/18670	0.00337791	0.0452501	0.036221	VIM/HSPA1A/HTRA1/GOT1/SOSTDC1/FOLR1/UBB/FOXH1/INHBA/COL1A2	10	13
BP	GO:0031338	regulation of vesicle fusion	3/192	31/18670	0.00389368	0.0500756	0.0400836	STXBP1/RAB3A/CPLX2	3	14
BP	GO:0071901	negative regulation of protein serine/threonine kinase activity	6/192	145/18670	0.00390715	0.0500756	0.0400836	HSPB1/APOE/RGS4/YWHAG/SFN/UCHL1	6	15
BP	GO:0046503	glycerolipid catabolic process	4/192	64/18670	0.00425845	0.0529966	0.0424218	APOE/PRDX6/ENPP6/INPP5F	4	16
BP	GO:0051968	positive regulation of synaptic transmission, glutamatergic	3/192	32/18670	0.00426428	0.0529966	0.0424218	GLUL/ADCYAP1/STXBP1	3	17
BP	GO:0008277	regulation of G protein-coupled receptor signaling pathway	6/192	149/18670	0.00446102	0.0535854	0.0428931	KLK6/PPEF1/RGS4/ADCYAP1/CHGA/YWHAB	6	18
BP	GO:0042891	antibiotic transport	2/192	10/18670	0.0044843	0.0535854	0.0428931	SLC13A4/SFXN5	2	19
BP	GO:0048755	branching morphogenesis of a nerve	2/192	10/18670	0.0044843	0.0535854	0.0428931	RTN4/SHOX2	2	20
BP	GO:0007179	transforming growth factor beta receptor signaling pathway	7/192	199/18670	0.0045905	0.0543734	0.0435238	HSPA1A/HTRA1/GOT1/FOLR1/UBB/FOXH1/COL1A2	7	21
BP	GO:0051924	regulation of calcium ion transport	8/192	254/18670	0.0048661	0.0568173	0.0454801	ATP1A2/GJA1/RGS4/PRNP/JPH3/THY1/GNAO1/ATP1B1	8	22
BP	GO:0006536	glutamate metabolic process	3/192	34/18670	0.00506792	0.0581393	0.0465383	SLC1A3/GOT1/GLUL	3	23
BP	GO:0006839	mitochondrial transport	8/192	256/18670	0.00509722	0.0581846	0.0465745	HSPA1A/UBL5/AIP/NDUFA13/YWHAG/YWHAH/SFN/YWHAB	8	24
BP	GO:0006821	chloride transport	5/192	108/18670	0.00518066	0.0588158	0.0470798	SLC1A3/SLC17A7/PRNP/CLIC6/GABRQ	5	25
BP	GO:0019371	cyclooxygenase pathway	2/192	11/18670	0.00544387	0.0601392	0.0481391	PTGDS/PTGES3	2	26
BP	GO:0042670	retinal cone cell differentiation	2/192	11/18670	0.00544387	0.0601392	0.0481391	THY1/USH1C	2	27
BP	GO:0046549	retinal cone cell development	2/192	11/18670	0.00544387	0.0601392	0.0481391	THY1/USH1C	2	28
CC	GO:0042788	polysomal ribosome	4/193	32/19717	0.000258206	0.00320675	0.0025163	RPL19/RPL11/RPL8/RPL6	4	29
CC	GO:0044224	juxtaparanode region of axon	2/193	10/19717	0.00407343	0.0348505	0.0273468	EPB41L3/SIRT2	2	30
CC	GO:0015935	small ribosomal subunit	4/193	72/19717	0.00545253	0.0405484	0.0318179	RPS3/RPS12/RPS18/RPS16	4	31
CC	GO:0033270	paranode region of axon	2/193	12/19717	0.00589795	0.0405484	0.0318179	EPB41L3/SIRT2	2	32
CC	GO:0031225	anchored component of membrane	6/193	170/19717	0.00664436	0.0448786	0.0352157	ENPP6/FOLR1/PRNP/RAB3A/THY1/DPEP3	6	33
CC	GO:0005750	mitochondrial respiratory chain complex III	2/193	14/19717	0.00802817	0.0482944	0.0378961	UQCRFS1/UQCRC1	2	34
CC	GO:0030673	axolemma	2/193	14/19717	0.00802817	0.0482944	0.0378961	EPB41L3/THY1	2	35
CC	GO:0043218	compact myelin	2/193	14/19717	0.00802817	0.0482944	0.0378961	SIRT2/MBP	2	36
CC	GO:0045275	respiratory chain complex III	2/193	14/19717	0.00802817	0.0482944	0.0378961	UQCRFS1/UQCRC1	2	37
MF	GO:0043395	heparan sulfate proteoglycan binding	3/189	16/17697	0.000605992	0.038329	0.0320538	APOE/ITGA2/AZU1	3	38
Primary Visual Cortex
BP	GO:0050926	regulation of positive chemotaxis	4/186	26/18670	0.000120106	0.00412658	0.00315535	ITGA2/SCG2/AZU1/ANGPT2	4	1
BP	GO:0072604	interleukin-6 secretion	4/186	48/18670	0.001318	0.0209852	0.0160462	CD200/C1QTNF4/IL1B/MBP	4	2
BP	GO:0035094	response to nicotine	4/186	49/18670	0.00142411	0.0222407	0.0170061	AVP/ATP1A2/B2M/MSX1	4	3
BP	GO:0010288	response to lead ion	3/186	24/18670	0.00168793	0.0240585	0.0183961	QDPR/PPP5C/PPP2CB	3	4
BP	GO:0050927	positive regulation of positive chemotaxis	3/186	25/18670	0.00190413	0.0265602	0.0203091	ITGA2/SCG2/AZU1	3	5
BP	GO:0034114	regulation of heterotypic cell-cell adhesion	3/186	26/18670	0.00213683	0.0279976	0.0214081	IL1B/MBP/THY1	3	6
BP	GO:0042481	regulation of odontogenesis	3/186	26/18670	0.00213683	0.0279976	0.0214081	SP6/TFAP2A/MSX1	3	7
BP	GO:0060333	interferon-gamma-mediated signaling pathway	5/186	91/18670	0.00216551	0.0281602	0.0215325	MT2A/CAMK2B/B2M/HLA-C/CDC37	5	8
BP	GO:0007015	actin filament organization	11/186	400/18670	0.00229953	0.0294339	0.0225064	CDC42EP1/CDC42EP5/TAC1/TPM1/STMN1/ALDOA/TMSB10/TMSB4X/CFL1/PACSIN1/ARF1	11	9
BP	GO:0032956	regulation of actin cytoskeleton organization	10/186	343/18670	0.0023744	0.0295052	0.0225609	CDC42EP1/CDC42EP5/TAC1/TPM1/GPM6B/STMN1/TMSB10/TMSB4X/CFL1/ARF1	10	10
BP	GO:0032722	positive regulation of chemokine production	4/186	58/18670	0.00266039	0.031462	0.0240572	IL1B/ADCYAP1/MBP/AZU1	4	11
BP	GO:0007274	neuromuscular synaptic transmission	3/186	30/18670	0.00324078	0.0356158	0.0272333	RAPSN/STXBP1/RAB3A	3	12
BP	GO:0034113	heterotypic cell-cell adhesion	4/186	61/18670	0.00319757	0.0356158	0.0272333	CD200/IL1B/MBP/THY1	4	13
BP	GO:0060292	long-term synaptic depression	3/186	31/18670	0.00356195	0.0381187	0.0291472	PLK2/STXBP1/ARF1	3	14
BP	GO:0050773	regulation of dendrite development	6/186	149/18670	0.00382305	0.0396141	0.0302906	CAMK2B/PLK2/YWHAH/CFL1/PACSIN1/ARF1	6	15
BP	GO:0060317	cardiac epithelial to mesenchymal transition	3/186	32/18670	0.00390191	0.0400497	0.0306237	RTN4/OLFM1/MSX1	3	16
BP	GO:2000778	positive regulation of interleukin-6 secretion	3/186	32/18670	0.00390191	0.0400497	0.0306237	C1QTNF4/IL1B/MBP	3	17
BP	GO:0035115	embryonic forelimb morphogenesis	3/186	33/18670	0.00426096	0.041965	0.0320882	ALX4/TFAP2A/MSX1	3	18
BP	GO:0001909	leukocyte mediated cytotoxicity	5/186	107/18670	0.00435865	0.0425947	0.0325697	MICA/B2M/HLA-C/PRDX1/AZU1	5	19
BP	GO:0050707	regulation of cytokine secretion	7/186	210/18670	0.00516955	0.0480724	0.0367581	CD200/C1QTNF4/IL1B/MAPK3/GAPDH/MBP/TMSB4X	7	20
BP	GO:0050766	positive regulation of phagocytosis	4/186	70/18670	0.00524261	0.0484756	0.0370664	ITGA2/IL1B/AZU1/SOD1	4	21
BP	GO:0009615	response to virus	9/186	326/18670	0.00551346	0.0504087	0.0385446	IFITM3/MICA/HSPB1/IFITM2/IL1B/STMN1/CFL1/AZU1/ARF1	9	22
BP	GO:0050805	negative regulation of synaptic transmission	4/186	72/18670	0.00579283	0.0523762	0.040049	PLK2/IL1B/STXBP1/ARF1	4	23
BP	GO:0007569	cell aging	5/186	116/18670	0.0061229	0.0532937	0.0407506	B2M/PLK2/SOD1/PRELP/SERPINE1	5	24
BP	GO:0051873	killing by host of symbiont cells	2/186	12/18670	0.00610146	0.0532937	0.0407506	GAPDH/AZU1	2	25
BP	GO:0032677	regulation of interleukin-8 production	4/186	74/18670	0.00638027	0.0539513	0.0412534	HSPA1A/IL1B/TMSB4X/SERPINE1	4	26
BP	GO:0060998	regulation of dendritic spine development	4/186	74/18670	0.00638027	0.0539513	0.0412534	CAMK2B/PLK2/CFL1/ARF1	4	27
BP	GO:1901222	regulation of NIK/NF-kappaB signaling	5/186	117/18670	0.00634577	0.0539513	0.0412534	RPS3/C1QTNF4/IL1B/PRDX1/TMSB4X	5	28
BP	GO:0007584	response to nutrient	7/186	219/18670	0.00646666	0.0544	0.0415965	SPP1/ITGA2/SST/IL1B/SOD1/ALPL/EEF2	7	29
BP	GO:0150076	neuroinflammatory response	4/186	75/18670	0.00668827	0.0561196	0.0429114	MMP9/CD200/IL1B/AZU1	4	30
BP	GO:0015698	inorganic anion transport	6/186	169/18670	0.00700632	0.057749	0.0441573	SLC1A3/SLC17A7/GABRA1/SLC13A4/PRNP/SLC4A2	6	31
BP	GO:0033127	regulation of histone phosphorylation	2/186	13/18670	0.00716381	0.0583109	0.0445869	IL1B/MAPK3	2	32
BP	GO:2000300	regulation of synaptic vesicle exocytosis	4/186	78/18670	0.00767094	0.0612175	0.0468094	STXBP1/NAPB/RAB3A/RIMS3	4	33
BP	GO:0035136	forelimb morphogenesis	3/186	41/18670	0.00785512	0.0619664	0.047382	ALX4/TFAP2A/MSX1	3	34
BP	GO:0150077	regulation of neuroinflammatory response	3/186	41/18670	0.00785512	0.0619664	0.047382	MMP9/CD200/IL1B	3	35
BP	GO:0050930	induction of positive chemotaxis	2/186	14/18670	0.00830334	0.0640712	0.0489915	SCG2/AZU1	2	36
BP	GO:0051852	disruption by host of symbiont cells	2/186	14/18670	0.00830334	0.0640712	0.0489915	GAPDH/AZU1	2	37
CC	GO:0043195	terminal bouton	4/191	51/19717	0.00149442	0.01567	0.0108767	ADCYAP1/HSPA8/CCK/RAB3A	4	38
CC	GO:0030137	COPI-coated vesicle	3/191	27/19717	0.0022054	0.0184164	0.0127829	COPE/PACSIN1/ARF1	3	39
CC	GO:0031300	intrinsic component of organelle membrane	8/191	237/19717	0.00223242	0.0184164	0.0127829	RFNG/SLC17A7/PCSK7/YIF1B/CHCHD6/CLSTN1/SLC22A17/RAB3A	8	40
CC	GO:0031301	integral component of organelle membrane	7/191	214/19717	0.00493526	0.0362047	0.0251299	RFNG/SLC17A7/PCSK7/YIF1B/CHCHD6/CLSTN1/SLC22A17	7	41
CC	GO:0098982	GABA-ergic synapse	4/191	71/19717	0.00500197	0.0362047	0.0251299	GABRA1/CALB1/CLSTN1/GAP43	4	42
CC	GO:0030863	cortical cytoskeleton	5/191	116/19717	0.00545822	0.0364212	0.0252802	EEF1A1/CALB1/ACTB/CFL1/RIMS3	5	43
CC	GO:0099523	presynaptic cytosol	2/191	14/19717	0.00786858	0.0458376	0.0318162	CALB1/HSPA8	2	44
CC	GO:0099524	postsynaptic cytosol	2/191	17/19717	0.0115378	0.0580053	0.0402618	CALB1/HSPA8	2	45
CC	GO:0031045	dense core granule	2/191	19/19717	0.0143245	0.0642617	0.0446044	SCG2/SOD1	2	46
CC	GO:0070382	exocytic vesicle	6/191	207/19717	0.0156669	0.0682868	0.0473983	SLC17A7/MT3/SNAP25/VAMP2/RAB6A/RAB3A	6	47
Temporal cortex
BP	GO:0098810	neurotransmitter reuptake	3/186	27/18670	0.00238645	0.025069	0.0186225	ATP1A2/GPM6B/PARK7	3	1
BP	GO:1903901	negative regulation of viral life cycle	4/186	85/18670	0.0103214	0.0623779	0.0463373	IFITM3/SLPI/IFITM2/LTF	4	2
MF	GO:0002020	protease binding	6/188	128/17697	0.0024673	0.0335309	0.0259709	CST3/UBC/MBP/PRNP/PSAP/PARK7	6	3
MF	GO:0061134	peptidase regulator activity	7/188	219/17697	0.00903169	0.0597477	0.0462766	AVP/SLPI/CST3/MT3/PCSK1N/LTF/GAPDH	7	4
Prefrontal cortex
BP	GO:0000187	activation of MAPK activity	6/185	152/18670	0.00410469	0.0428582	0.0320283	UBC/UBB/SOD1/GNG3/CD74/MAPK3	6	1
BP	GO:0002483	antigen processing and presentation of endogenous peptide antigen	2/185	15/18670	0.00942043	0.0666318	0.0497945	B2M/HLA-C	2	2
BP	GO:0002685	regulation of leukocyte migration	7/185	196/18670	0.00344973	0.0380744	0.0284533	CXCL10/THY1/APOD/CD74/DUSP1/MAPK3/ITGA2	7	3
BP	GO:0006006	glucose metabolic process	7/185	209/18670	0.00489419	0.0467686	0.0349506	GAPDH/ALDOA/PGAM1/MDH1/TPI1/APOD/FBP2	7	4
BP	GO:0006692	prostanoid metabolic process	3/185	43/18670	0.00883242	0.0642695	0.0480291	PTGDS/AVP/CD74	3	5
BP	GO:0006693	prostaglandin metabolic process	3/185	43/18670	0.00883242	0.0642695	0.0480291	PTGDS/AVP/CD74	3	6
BP	GO:0006874	cellular calcium ion homeostasis	11/185	458/18670	0.00608912	0.052352	0.0391231	PRNP/CXCL10/TAC1/GNG3/ATP1B1/THY1/AVP/ATP1A2/GJA1/HTR2C/APOE	11	7
BP	GO:0007044	cell-substrate junction assembly	5/185	97/18670	0.00279533	0.0330714	0.0247145	THY1/APOD/LAMB3/ITGA2/GPM6B	5	8
BP	GO:0007204	positive regulation of cytosolic calcium ion concentration	9/185	319/18670	0.00463336	0.0452788	0.0338372	PRNP/CXCL10/TAC1/GNG3/THY1/AVP/ATP1A2/GJA1/HTR2C	9	9
BP	GO:0007422	peripheral nervous system development	4/185	75/18670	0.00656408	0.0554994	0.0414751	SOD1/SERPINI1/NDRG1/EGR2	4	10
BP	GO:0008406	gonad development	7/185	217/18670	0.0059851	0.052352	0.0391231	BASP1/UBB/SOD1/VGF/GJA1/INHBA/UTF1	7	11
BP	GO:0009314	response to radiation	12/185	448/18670	0.00174974	0.0249129	0.0186176	CCK/ND3/CXCL10/CIRBP/NDRG4/CRYAB/SLC1A3/ATP1A2/DUSP1/PLEKHB1/JUND/EEF1D	12	12
BP	GO:0009409	response to cold	4/185	50/18670	0.00150595	0.0225023	0.0168161	CXCL10/CIRBP/COX2/VGF	4	13
BP	GO:0009416	response to light stimulus	9/185	314/18670	0.00418324	0.0428619	0.0320311	CCK/ND3/CIRBP/NDRG4/SLC1A3/ATP1A2/DUSP1/PLEKHB1/JUND	9	14
BP	GO:0009620	response to fungus	4/185	52/18670	0.00174331	0.0249129	0.0186176	GAPDH/LTF/S100A12/MPO	4	15
BP	GO:0010940	positive regulation of necrotic cell death	2/185	13/18670	0.00708956	0.0568721	0.042501	COX2/MT3	2	16
BP	GO:0014037	Schwann cell differentiation	3/185	37/18670	0.00580696	0.0521833	0.038997	SOD1/NDRG1/EGR2	3	17
BP	GO:0016999	antibiotic metabolic process	6/185	151/18670	0.00397463	0.0417654	0.0312116	MDH1/SOD1/COX2/MT3/MPO/PRDX6	6	18
BP	GO:0019883	antigen processing and presentation of endogenous antigen	3/185	22/18670	0.00128317	0.0203882	0.0152363	B2M/CD74/HLA-C	3	19
BP	GO:0019885	antigen processing and presentation of endogenous peptide antigen via MHC class I	2/185	15/18670	0.00942043	0.0666318	0.0497945	B2M/HLA-C	2	20
BP	GO:0021675	nerve development	4/185	79/18670	0.00787086	0.0607938	0.0454317	NPTX1/SLC1A3/TFAP2A/EGR2	4	21
BP	GO:0032094	response to food	3/185	38/18670	0.00625933	0.0531962	0.0397539	CCK/MT3/MPO	3	22
BP	GO:0033120	positive regulation of RNA splicing	3/185	34/18670	0.00457025	0.0451364	0.0337308	CIRBP/HSPA1A/PRDX6	3	23
BP	GO:0033273	response to vitamin	5/185	93/18670	0.0023268	0.0300111	0.0224275	CXCL10/MAP1B/FOLR1/SPP1/ITGA2	5	24
BP	GO:0034330	cell junction organization	9/185	290/18670	0.00247636	0.0309687	0.0231431	ACTB/GJB2/THY1/GJA1/APOD/CDH22/LAMB3/ITGA2/GPM6B	9	25
BP	GO:0043405	regulation of MAP kinase activity	11/185	337/18670	0.00055687	0.0115191	0.00860835	UCHL1/S100A12/UBC/UBB/SOD1/GNG3/RPS3/APOE/CD74/DUSP1/MAPK3	11	26
BP	GO:0043406	positive regulation of MAP kinase activity	8/185	258/18670	0.00427851	0.0431657	0.0322581	S100A12/UBC/UBB/SOD1/GNG3/RPS3/CD74/MAPK3	8	27
BP	GO:0043434	response to peptide hormone	12/185	436/18670	0.00139352	0.0216602	0.0161869	YWHAG/ATP6V1E1/VGF/ATP6V1G2/GJB2/MAP1B/ATP6V1B2/ATP6V0B/GJA1/QDPR/EGR2/JUND	12	28
BP	GO:0043455	regulation of secondary metabolic process	2/185	14/18670	0.00821757	0.0613224	0.0458267	PGAM1/TYRP1	2	29
BP	GO:0045137	development of primary sexual characteristics	7/185	223/18670	0.00691558	0.0568633	0.0424944	BASP1/UBB/SOD1/VGF/GJA1/INHBA/UTF1	7	30
BP	GO:0051480	regulation of cytosolic calcium ion concentration	9/185	357/18670	0.00940492	0.0666318	0.0497945	PRNP/CXCL10/TAC1/GNG3/THY1/AVP/ATP1A2/GJA1/HTR2C	9	31
BP	GO:0055074	calcium ion homeostasis	11/185	471/18670	0.00744749	0.0587405	0.0438972	PRNP/CXCL10/TAC1/GNG3/ATP1B1/THY1/AVP/ATP1A2/GJA1/HTR2C/APOE	11	32
BP	GO:0061844	antimicrobial humoral immune response mediated by antimicrobial peptide	4/185	73/18670	0.00596841	0.052352	0.0391231	GAPDH/LTF/S100A12/CXCL10	4	33
BP	GO:0071902	positive regulation of protein serine/threonine kinase activity	9/185	334/18670	0.00621305	0.0529397	0.0395623	LTF/S100A12/UBC/UBB/SOD1/GNG3/RPS3/CD74/MAPK3	9	34
BP	GO:0072584	caveolin-mediated endocytosis	2/185	11/18670	0.00506454	0.0470544	0.0351641	MAPK3/MLC1	2	35
BP	GO:1902229	regulation of intrinsic apoptotic signaling pathway in response to DNA damage	3/185	39/18670	0.00673216	0.0560559	0.041891	CLU/RPS3/CD74	3	36
BP	GO:1903311	regulation of mRNA metabolic process	9/185	324/18670	0.00512038	0.0474392	0.0354517	HSPA8/YWHAB/CIRBP/UBC/UBB/VIM/HSPB1/HSPA1A/PRDX6	9	37
CC	GO:0005788	endoplasmic reticulum lumen	8/190	309/19717	0.0103843	0.0525956	0.0356316	CHGB/SPARCL1/VGF/CLU/SPP1/B2M/APOE/DBI	8	38
CC	GO:0005901	caveola	5/190	80/19717	0.00105622	0.0100055	0.00677832	SELE/ATP1B1/ATP1A2/MAPK3/MLC1	5	39
CC	GO:0005922	connexin complex	2/190	21/19717	0.0171995	0.0713595	0.0483434	GJB2/GJA1	2	40
CC	GO:0009897	external side of plasma membrane	9/190	393/19717	0.0142217	0.0637523	0.0431898	PRNP/CXCL10/THY1/FOLR1/MICA/B2M/CD74/HLA-C/ITGA2	9	41
CC	GO:0012507	ER to Golgi transport vesicle membrane	5/190	62/19717	0.000326876	0.00386308	0.00261709	FOLR1/CNIH2/B2M/CD74/HLA-C	5	42
CC	GO:0030176	integral component of endoplasmic reticulum membrane	5/190	150/19717	0.0151897	0.0673179	0.0456054	RTN4/RTN1/B2M/CD74/HLA-C	5	43
CC	GO:0030669	clathrin-coated endocytic vesicle membrane	4/190	44/19717	0.000839129	0.00839129	0.00568478	AP2M1/TYRP1/APOE/CD74	4	44
CC	GO:0032589	neuron projection membrane	3/190	57/19717	0.0176102	0.0722947	0.048977	THY1/GABARAPL1/KCNC3	3	45
CC	GO:0033178	proton-transporting two-sector ATPase complex, catalytic domain	2/190	17/19717	0.0114228	0.056391	0.0382028	ATP6V1E1/ATP6V1B2	2	46
CC	GO:0035578	azurophil granule lumen	4/190	91/19717	0.0116479	0.0567834	0.0384687	TTR/FTL/MPO/PRDX6	4	47
CC	GO:0042470	melanosome	5/190	106/19717	0.00364338	0.0237195	0.0160691	HSPA8/YWHAB/ATP6V1G2/ATP6V1B2/TYRP1	5	48
CC	GO:0042611	MHC protein complex	3/190	25/19717	0.0017328	0.0135158	0.00915646	B2M/CD74/HLA-C	3	49
CC	GO:0044853	plasma membrane raft	5/190	109/19717	0.00410441	0.0262413	0.0177775	SELE/ATP1B1/ATP1A2/MAPK3/MLC1	5	50
CC	GO:0045334	clathrin-coated endocytic vesicle	4/190	63/19717	0.00319488	0.0222501	0.0150736	AP2M1/TYRP1/APOE/CD74	4	51
CC	GO:0048770	pigment granule	5/190	106/19717	0.00364338	0.0237195	0.0160691	HSPA8/YWHAB/ATP6V1G2/ATP6V1B2/TYRP1	5	52
MF	GO:0005179	hormone activity	6/186	122/17697	0.00183553	0.0299381	0.0243849	CCK/CHGB/VGF/TTR/AVP/INHBA	6	53
MF	GO:0005184	neuropeptide hormone activity	3/186	28/17697	0.00308437	0.0355831	0.0289828	CCK/VGF/AVP	3	54
MF	GO:0023023	MHC protein complex binding	3/186	25/17697	0.00221606	0.0327562	0.0266802	HSPA8/ATP1B1/CD74	3	55
MF	GO:0023026	MHC class II protein complex binding	3/186	16/17697	0.000578399	0.0118949	0.00968852	HSPA8/ATP1B1/CD74	3	56
MF	GO:0030957	Tat protein binding	2/186	10/17697	0.00467761	0.0451533	0.0367778	ACTB/GABARAPL1	2	57
MF	GO:0050786	RAGE receptor binding	2/186	11/17697	0.00567771	0.047115	0.0383757	S100A12/S100P	2	58
