# Supplementary material for: Exploring the Key Genes and Identification of Potential Diagnosis Biomarkers in Alzheimer’s Disease Using Bioinformatics Analysis
Source: Front Aging Neurosci. 2021 Jun 14;13:602781. doi: 10.3389/fnagi.2021.602781 (PMC8236887; doi:10.3389/fnagi.2021.602781)
Supplement: Supplementary file 8 [file Table_3.XLSX]

## Sheet: Hub gene
Supplementary table 3:the top 20 hub genes rank in cytoHubba
Degree	Radiality	Stress	MNC	Closeness
Down
SNAP25	SNAP25	SNAP25	SNAP25	SNAP25
ATP5B	BDNF	BDNF	ATP5B	ATP5B
SLC32A1	SNCA	GAD2	SLC32A1	BDNF
BDNF	SYT1	ATP5B	SYP	SYP
SYP	GAD2	SNCA	GABRG2	GAD2
GABRG2	SYP	SYT1	GRIN2A	SYT1
GRIN2A	ATP5B	DLD	BDNF	SLC32A1
ATP5G1	PSMD14	GRIN2A	ATP5G1	GRIN2A
GAD2	SYN2	PSMD14	GAD2	SNCA
VDAC1	YWHAZ	COPS5	VDAC1	PSMD14
SYT1	GRIN2A	SYP	CYC1	SYN2
CYC1	DLD	MRPL15	SYN2	GABRG2
NDUFAB1	SLC32A1	STMN2	SYT1	DLD
SYN2	GAD1	GABRG2	NDUFAB1	VDAC1
PSMD14	VDAC1	ST8SIA3	DLD	GAD1
DLD	HPCA	SLC32A1	PSMD14	HPCA
STMN2	GABRG2	MRPS7	SYT4	YWHAZ
UQCRFS1	CDK5	PPP2CA	MRPL15	NDUFAB1
SYT4	IMMT	VDAC1	UQCRFS1	STMN2
MRPL15	STX1A	HPCA	GAD1	IMMT
Up
CD44	SMAD4	SMAD4	TJP1	SMAD4
SMAD4	CD44	CD44	CD44	CD44
TJP1	ITPKB	ITPKB	ITPKB	ITPKB
ITPKB	TJP1	TCF7L2	SMAD4	TJP1
YAP1	YAP1	TJP1	YAP1	YAP1
PDGFRB	TCF7L2	DVL2	PDGFRB	WWTR1
WWTR1	WWTR1	STAT5A	WWTR1	TCF7L2
STAT5A	ID3	THOC2	TJP2	TNS1
TCF7L2	TNS1	LMNA	MSN	PDGFRB
DVL2	IQGAP1	WWTR1	WWOX	IQGAP1
TJP2	GFAP	FOXJ1	ANGPT1	ID3
LMNA	WWOX	TCF12	ID3	GFAP
IQGAP1	MSN	YAP1	GFAP	STAT5A
MSN	THOC2	CASC3	CASC3	MSN
TNS1	PDGFRB	ID3	MT1G	WWOX
GFAP	SPAG9	IQGAP1	MT1H	LMNA
CASC3	STAT5A	TRIP10	PCBP2	ANGPT1
FOXJ1	LMNA	TNS1	MT1E	THOC2
PCBP2	TNFRSF1A	GNA13	PGF	TJP2
WWOX	B2M	SPAG9	MT1F	TNFRSF1A

## Sheet: up-hubgenes
Supplementary table 3:the up-regulated central genes
Gene
YAP1
CD44
WWTR1
TJP1
ITPKB
SMAD4

## Sheet: down-hubgenes
Supplementary table 3:the down-regulated central genes
Gene
DLD
GAD2
BDNF
VDAC1
SYT1
PSMD14
SYP
GRIN2A
GABRG2
SNAP25
ATP5B
SLC32A1
