# Supplementary material for: Exploring the Key Genes and Identification of Potential Diagnosis Biomarkers in Alzheimer’s Disease Using Bioinformatics Analysis
Source: Front Aging Neurosci. 2021 Jun 14;13:602781. doi: 10.3389/fnagi.2021.602781 (PMC8236887; doi:10.3389/fnagi.2021.602781)
Supplement: Supplementary file 9 [file Table_4.XLSX]

## Sheet: Supplementary table 4
Supplementary table 4: Hub genes expression in different Braak stage of AD in the HPC and SPF.
Samples	Brain region	Gender	Braak stage	ATP5B	BDNF	CD44	DLD	GABRG2	GAD2	Braak stages	GRIN2A	ITPKB	PSMD14	SLC32A1	SMAD4	SNAP25	SYP	SYT1	TJP1	VDAC1	WWTR1	YAP1
GSM300167	superior frontal gyrus	female	0	0.671874	0.80707	1.9815	0.732005	0.32877	0.641998	0	0.453685	1.29986	0.681275	0.165948	0.857919	0.914064	0.643572	0.685069	1.04519	0.557694	1.46763	1.75506
GSM300168	hippocampus	female	0	0.972526	2.67188	7.45532	1.0665	0.640967	0.352101	0	0.719311	3.44247	1.24716	1.2111	0.734436	0.752652	0.912192	0.710386	0.765581	0.845077	1.62964	1.15868
GSM300169	hippocampus	male	0	0.744222	3.33928	3.3218	0.877786	0.357565	0.317235	0	0.593415	2.32567	1.12063	0.621519	0.96861	0.690655	0.757741	0.564051	0.904162	0.558936	1.51833	1.70454
GSM300170	hippocampus	male	0	0.890069	3.93414	7.20695	0.77125	0.342878	0.312362	0	0.587844	3.39324	1.26429	0.610008	0.852232	0.667956	0.823295	0.60283	0.657229	0.605209	1.76577	1.28377
GSM300171	hippocampus	female	0	1.05533	37.4096	7.78867	1.08388	1.00525	0.3901	0	0.461003	3.7806	1.28765	2.05847	0.75905	0.698566	1.04389	0.55856	0.704415	0.866033	1.93453	1.43187
GSM300172	hippocampus	female	0	0.756759	2.82572	3.04513	0.950285	0.256409	0.319587	0	0.623379	1.87923	1.0528	0.282417	0.85661	0.600919	0.653485	0.538014	0.614864	0.468283	1.57426	1.24743
GSM300174	hippocampus	male	0	1.11607	3.84963	0.86206	1.28282	1.06271	0.683196	0	1.62667	0.758597	1.17571	0.497597	0.838163	1.2953	0.971914	1.25116	0.865257	0.987058	1.12339	0.471325
GSM300176	superior frontal gyrus	male	0	1.34102	1.39572	0.663721	1.42317	1.63492	1.32383	0	1.66551	0.764946	1.10744	1.44396	0.812746	1.23473	1.5931	1.50219	0.856083	1.13109	0.588192	0.67329
GSM300178	hippocampus	male	0	0.773906	0.656447	3.9141	0.809501	0.483595	0.630119	0	0.400613	1.51784	0.888858	0.285755	0.886556	0.681021	0.472664	0.779969	1.28877	0.623363	2.47405	1.17606
GSM300180	superior frontal gyrus	male	0	0.867487	0.571512	2.80717	0.902189	0.676879	0.821808	0	0.710564	1.31944	0.892772	0.841478	0.99964	0.805129	1.07347	0.98013	1.31009	0.697532	1.16909	1.23928
GSM300182	hippocampus	male	0	0.657247	0.500238	2.36037	0.838105	0.392146	0.801879	0	0.546983	1.62613	0.800599	0.522378	0.995788	0.772923	0.684869	0.72673	1.24352	0.618346	1.91187	1.26414
GSM300185	hippocampus	male	0	0.811393	3.65011	3.86271	0.649408	0.464028	0.311734	0	0.638063	2.35471	1.31338	0.774714	0.713177	0.561394	1.00978	0.620509	0.568924	0.607261	1.3668	0.848411
GSM300187	hippocampus	female	0	0.476912	0.157068	2.18899	0.588166	0.0665852	0.44967	0	0.180946	1.88752	0.836032	0.0430735	1.13143	0.386681	0.22121	0.151557	1.63319	0.400627	1.54313	1.3321
GSM300188	superior frontal gyrus	female	0	0.711101	0.475098	0.564003	0.788317	0.288621	0.56603	0	0.440946	0.899469	0.891447	0.164691	1.02498	0.748391	0.791833	0.596004	0.911101	0.491535	1.03237	1.73352
GSM300190	hippocampus	female	0	0.619473	0.292217	3.05563	0.405739	0.142221	0.546809	0	0.0882662	1.32277	0.551283	0.0599476	1.21523	0.417014	0.295603	0.321489	1.45298	0.494508	1.79163	0.591707
GSM300191	superior frontal gyrus	female	0	0.686355	0.52381	0.892652	0.561619	0.520211	0.651751	0	0.574937	1.50267	0.704921	0.741651	1.1212	0.973811	0.968126	0.708781	0.558281	0.517642	1.02794	1.2559
GSM300193	hippocampus	female	0	0.669794	2.52348	10.6495	0.641815	0.226047	0.503751	0	0.379262	2.16818	0.919809	0.131503	1.05265	0.540609	0.329683	0.357559	1.49941	0.599052	3.62467	2.17022
GSM300195	superior frontal gyrus	female	0	0.930647	0.42436	1.23467	0.848539	0.504652	0.674598	0	0.615007	1.32844	0.925816	0.712532	0.968715	0.725621	0.750237	0.798716	1.06353	0.702157	1.22853	1.80344
GSM300197	hippocampus	female	0	1.08732	37.0376	13.7748	1.07085	3.03414	1.01603	0	1.49304	0.967197	1.59144	1.86691	0.77867	1.38676	1.17424	0.837313	0.455396	1.35106	5.541	1.92744
GSM300199	superior frontal gyrus	female	0	0.717193	13.9189	4.63765	0.89747	1.11226	0.755156	0	0.921626	0.990964	0.984605	0.802912	0.881382	1.68896	0.959013	0.76282	0.622823	0.733633	2.09808	2.19882
GSM300201	superior frontal gyrus	female	0	0.897929	0.496923	0.93877	0.726887	0.555492	0.638505	0	0.516412	1.12631	0.923073	0.608401	0.91068	0.763392	0.894591	0.720627	1.27101	0.579168	0.986576	1.52112
GSM300203	superior frontal gyrus	female	0	0.957607	0.628678	1.005	0.893827	0.368435	0.694569	0	0.422602	1.08786	1.01897	0.197659	0.926687	0.637335	0.653797	0.577822	1.13437	0.606379	1.24441	2.13338
GSM300205	hippocampus	male	0	1.20924	1.62189	1.33911	0.949042	1.26831	0.705047	0	1.18389	0.805979	0.969827	0.678531	1.06946	1.28547	0.916402	1.10725	0.917638	1.14783	1.34914	1.15005
GSM300207	superior frontal gyrus	male	0	1.52973	1.01702	1.00137	1.08012	2.20484	0.834512	0	1.41343	0.754837	1.10293	2.06761	0.852265	0.9858	1.44693	1.23556	1.00574	1.13036	1.07121	1.23115
GSM300209	hippocampus	male	0	0.768074	1.9042	0.922528	0.911463	0.510167	0.718863	0	0.986209	0.885172	1.00227	0.365394	0.838579	1.04029	0.990844	1.13656	1.13298	0.666116	0.718369	0.617829
GSM300211	superior frontal gyrus	male	0	1.56938	2.42311	0.500662	1.40144	1.86993	1.84538	0	2.21797	0.602192	1.1463	4.57417	0.749966	1.14893	1.77072	1.37081	0.698229	1.27118	0.69831	0.865916
GSM300213	superior frontal gyrus	female	0	0.501518	0.402613	1.18798	0.556346	0.10988	0.649371	0	0.163856	1.17384	0.623372	0.24095	0.901183	0.404427	0.351804	0.213963	1.99921	0.407058	2.55731	2.1173
GSM300215	hippocampus	male	0	0.720652	1.61183	2.97488	0.67103	0.310878	0.523198	0	0.51828	1.69278	0.829103	0.100003	1.2359	0.724511	0.35768	0.488592	2.03653	0.592686	2.40808	1.34195
GSM300217	superior frontal gyrus	male	0	1.06832	0.577108	0.767239	1.10777	0.965421	0.712415	0	0.799388	0.839154	0.894594	0.474367	0.961355	0.854962	0.565438	1.06146	1.38922	0.751265	1.76518	2.33986
GSM300219	hippocampus	female	0	0.983062	0.681784	1.78367	0.944857	0.695363	0.764939	0	0.820469	0.904859	1.24105	0.544158	0.89951	0.864713	0.539156	0.75102	1.25752	0.697062	1.139	0.571484
GSM300221	superior frontal gyrus	female	0	1.7009	1.3373	0.604302	1.46674	2.10558	1.11997	0	1.8485	0.71759	1.13952	2.55954	0.939088	1.20002	1.08106	1.47326	0.562861	1.18513	0.828676	1.25188
GSM300223	hippocampus	female	0	0.874799	0.473003	9.51738	1.1784	0.32228	0.674921	0	0.400717	2.51538	1.24953	0.325522	0.942566	0.503651	0.219875	0.452124	1.34338	0.623672	3.14939	1.40765
GSM300225	superior frontal gyrus	female	0	1.26119	0.889713	3.68391	1.24875	1.28303	0.873199	0	1.06209	1.35463	1.17036	0.835725	0.841745	1.09068	1.31514	1.2407	0.74882	1.02435	1.18255	1.48058
GSM300227	hippocampus	female	0	0.684549	0.632163	3.48242	0.830813	0.204297	0.304905	0	0.386156	3.32062	1.21684	0.440268	0.742133	0.525916	0.660206	0.494968	0.976051	0.49303	2.01435	1.73393
GSM300229	superior frontal gyrus	female	0	0.629886	0.684094	0.804574	0.730453	0.767059	0.713595	0	1.07514	0.637079	0.785692	0.580087	1.24019	1.39649	0.945944	0.824892	0.566698	0.510614	0.809736	0.588361
GSM300231	hippocampus	female	0	0.729289	1.64248	1.36816	0.783683	0.394873	0.535168	0	0.422034	1.1387	0.894761	0.189679	0.919389	0.818866	0.677013	0.912332	1.69323	0.760207	1.108	0.876131
GSM300233	superior frontal gyrus	female	0	1.27411	0.282524	0.828207	1.07302	1.24275	0.781698	0	1.43591	0.890282	0.955998	1.06809	1.0203	0.989629	1.19669	1.18644	0.891535	0.970155	0.919203	1.72387
GSM300235	hippocampus	male	0	0.805715	2.27071	10.1342	0.740076	0.64988	0.608282	0	0.682686	1.47269	0.997731	0.25004	1.06283	0.921299	0.721974	0.670389	1.27824	0.755977	2.65316	1.39283
GSM300237	superior frontal gyrus	male	0	1.17865	0.866241	2.68458	0.966395	1.33946	0.80494	0	0.995523	0.810854	1.01407	1.22724	1.04562	0.925855	1.1927	1.29089	0.943356	1.06434	1.02538	1.24881
GSM300239	hippocampus	female	0	0.901671	2.89657	13.4767	0.829592	1.00664	0.575979	0	0.758493	1.69403	0.972213	0.685236	1.04032	0.916002	0.647218	0.634261	1.28741	0.837494	2.42985	1.75701
GSM300241	superior frontal gyrus	female	0	1.52661	0.531218	3.14867	1.11468	2.2023	0.757292	0	1.41803	0.894173	0.967771	2.2124	1.09653	1.04838	1.13152	1.17286	0.869278	1.13328	0.911471	1.5528
GSM300243	hippocampus	female	0	0.656129	0.298061	1.456	0.622397	0.314542	0.517528	0	0.388169	1.60946	0.778797	0.218624	1.25854	0.382523	0.270821	0.393403	3.27197	0.525269	1.36981	0.446803
GSM300245	superior frontal gyrus	female	0	1.45395	0.855336	1.01385	1.14174	1.89575	1.14203	0	1.48052	0.543705	0.937043	2.61132	0.784729	0.977372	1.30131	1.15299	1.06711	1.17467	1.43561	1.61918
GSM300247	superior frontal gyrus	male	0	1.65793	0.977063	0.680711	1.41569	2.12637	1.30509	0	1.5731	0.661379	1.05649	2.69795	0.712159	1.11339	1.41929	1.3957	0.874939	1.15602	0.748791	1.10317
GSM300250	superior frontal gyrus	female	0	0.563981	0.422672	0.735312	0.652693	0.0595067	0.765398	0	0.16174	1.21931	0.5787	0.250703	0.907984	0.327287	0.283084	0.112629	1.23233	0.412046	1.94594	2.49751
GSM300251	superior frontal gyrus	female	0	0.406333	0.220408	2.64233	0.433728	0.0732305	0.620751	0	0.184245	1.17571	0.850277	0.087428	0.82986	0.288461	0.380369	0.22427	1.59986	0.384557	1.18677	0.71918
GSM300254	superior frontal gyrus	male	0	1.8126	3.11269	0.677973	1.72189	2.22322	1.70924	0	2.30553	0.553013	1.31174	3.52373	0.746023	1.19683	1.84342	1.68228	0.630435	1.64949	0.531631	0.495967
GSM300255	hippocampus	male	0	0.299057	0.151554	1.42108	0.505007	0.121372	0.555973	0	0.158049	3.70851	0.497466	0.274218	1.40078	0.323904	0.208056	0.154723	1.26538	0.295506	2.05936	1.64409
GSM300260	superior frontal gyrus	male	0	1.81159	1.61818	0.671179	1.24	2.46711	1.10963	0	2.20015	0.465856	0.953873	3.14394	0.707347	1.38406	2.11495	1.79032	0.582688	1.47706	0.487829	0.265968
GSM300262	hippocampus	male	0	0.69878	0.332724	1.08343	0.911927	0.54979	0.688908	0	0.638631	2.76322	0.896084	0.597959	1.03555	0.780072	0.576069	0.78113	0.976416	0.625288	1.31008	1.21922
GSM300264	superior frontal gyrus	male	0	1.36561	1.03353	0.752575	1.17915	1.58476	0.946655	0	1.57754	0.72813	0.975156	1.85643	0.815003	1.06996	1.59606	1.41586	0.902554	1.17622	0.597886	0.703584
GSM300266	superior frontal gyrus	male	0	1.57346	1.29058	0.702096	1.37666	2.74308	1.18832	0	1.97774	0.623232	1.07069	2.82702	0.831768	1.21193	1.69364	1.65577	0.900413	1.46731	0.427661	0.920013
GSM300268	hippocampus	male	0	0.80724	0.911441	1.6939	0.868104	0.451883	0.616251	0	0.64308	1.04313	1.00835	0.310784	0.839369	0.829164	0.743168	0.769751	1.47754	0.732472	1.64689	0.788236
GSM300270	superior frontal gyrus	male	0	1.16323	1.59339	1.04229	1.16211	1.34162	0.880031	0	1.35138	0.740392	0.971006	1.63105	0.929872	1.1168	1.35023	1.22443	1.01784	1.05653	0.68455	1.14619
GSM300272	hippocampus	female	0	0.663491	1.13271	1.55883	0.604436	0.0644097	0.562567	0	0.302909	1.32221	0.773952	0.119865	0.894363	0.560097	0.474634	0.320029	1.35083	0.386775	2.06024	1.329
GSM300274	superior frontal gyrus	female	0	1.36637	1.21365	0.67711	1.26598	1.42399	0.985228	0	2.08768	0.570073	0.917612	2.46727	0.821531	1.15878	1.69552	1.29444	0.845407	1.12081	0.688409	0.95312
GSM300276	hippocampus	male	0	1.45766	0.214122	1.16848	0.924068	0.832012	0.834769	0	0.310949	0.979152	0.826599	1.47277	0.866094	0.645888	0.825408	0.996151	1.55602	0.933701	1.55627	0.2903
GSM300278	superior frontal gyrus	male	0	1.81395	4.4329	0.6873	1.33873	2.53161	1.32907	0	3.31541	0.482607	1.05865	6.07813	0.742838	1.31235	2.41301	1.66254	0.470491	1.56365	0.53573	0.18687
GSM300280	hippocampus	male	0	1.19334	1.21628	0.722743	1.06999	0.832666	0.716752	0	0.758423	0.778484	1.21757	0.855254	0.898741	1.08037	0.771522	0.86552	1.4979	1.01066	1.09306	0.456621
GSM300282	superior frontal gyrus	male	0	1.86027	3.77536	0.667099	1.2675	1.96962	0.919937	0	2.1971	0.592547	1.08387	3.12708	0.671506	1.27028	2.25426	1.47027	0.595156	1.34444	0.622141	0.369234
GSM300284	superior frontal gyrus	female	0	0.532376	0.358001	1.07761	0.482987	0.0936574	0.59519	0	0.41375	1.20593	0.576023	0.0747203	0.822516	0.642685	0.438098	0.335127	1.36557	0.406507	1.62938	1.51302
GSM300286	hippocampus	male	0	0.852747	2.77035	3.04077	0.861055	0.511509	0.532155	0	0.817676	1.36031	0.935421	0.131628	1.14128	0.953042	0.905035	0.884427	1.04992	0.695806	1.53767	0.906735
GSM300288	superior frontal gyrus	male	0	0.728046	0.311812	2.48191	0.679428	0.621558	0.641733	0	0.629887	1.19674	0.698934	0.441845	1.15461	0.767834	0.564181	0.821365	1.27807	0.583527	1.15225	1.02051
GSM300290	hippocampus	female	0	0.9414	0.822822	0.99022	0.86699	1.25756	0.864302	0	0.992434	0.89855	1.04702	0.638807	0.901973	0.976127	0.631143	1.05232	1.60844	0.654005	0.872592	0.197341
GSM300292	superior frontal gyrus	female	0	1.68927	1.97008	0.554979	1.45448	3.10435	1.07618	0	2.35397	0.52261	1.03765	3.85103	0.72521	1.43593	2.78646	1.75526	0.555563	1.61679	0.505716	0.186833
GSM300294	hippocampus	female	0	1.28614	2.45947	0.85536	1.32262	2.03385	0.863817	0	1.68392	0.597351	1.14283	1.96248	0.764793	1.37644	1.09613	1.41465	0.845697	1.41784	0.683607	0.574221
GSM300296	superior frontal gyrus	female	0	1.70722	1.08356	0.601593	1.58395	2.80102	1.30726	0	2.07183	0.56559	1.10048	3.9847	0.698943	1.39387	2.07609	1.58878	0.762152	1.5766	0.402424	0.348538
GSM300298	hippocampus	female	0	1.2697	2.60254	0.81977	1.1729	2.0516	0.98273	0	1.70925	0.611682	1.11487	1.87824	0.834731	1.34768	1.22274	1.31881	0.916087	1.23704	0.605722	0.264174
GSM300299	superior frontal gyrus	female	0	1.69807	2.42298	0.544818	1.61253	2.81778	1.73649	0	2.48015	0.515518	1.23525	3.10454	0.879517	1.21462	1.8156	1.57957	0.84663	1.36365	0.509226	0.538384
GSM300301	hippocampus	male	0	1.47095	1.82534	1.35299	1.20324	0.0718128	0.534011	0	0.215552	1.82098	0.809429	0.0584476	0.983576	0.347712	0.380352	0.212256	0.969841	0.915982	2.57196	3.37192
GSM300303	superior frontal gyrus	male	0	1.26587	1.2426	0.682043	1.08895	1.09311	0.855902	0	2.09904	0.632977	1.04577	1.68828	0.902378	1.13009	2.13504	1.45845	0.878833	1.31266	0.874442	0.912678
GSM300305	hippocampus	male	0	0.749705	1.00054	1.56721	0.600291	0.199298	0.708653	0	0.323471	1.38123	1.13981	0.325522	0.863279	0.390792	0.445245	0.433138	1.97931	0.482354	2.31545	0.523301
GSM300307	superior frontal gyrus	male	0	1.59935	2.34585	0.552056	1.40937	2.35168	1.14752	0	2.05464	0.589464	1.09255	3.33924	0.758882	1.28113	2.26767	1.64745	0.887506	1.52197	0.581138	0.593203
GSM300309	hippocampus	male	0	1.23349	3.69039	1.23377	1.1929	1.21298	0.769432	0	1.63852	0.732569	1.09088	1.32854	1.04354	1.09097	1.13194	1.12271	1.06771	1.23902	1.44945	0.978621
GSM300311	superior frontal gyrus	male	0	1.20942	1.11918	0.703711	0.935908	0.841381	0.796078	0	1.06735	0.770113	0.991199	1.99899	1.04355	0.856606	0.909309	1.08455	1.83751	0.974219	0.698402	0.51593
GSM300313	hippocampus	male	0	0.999371	8.74811	1.24411	1.06141	1.34675	0.701966	0	1.66535	0.738438	1.03815	0.698978	1.57926	1.25201	1.12639	0.919383	1.01972	1.12121	1.04895	0.808306
GSM300315	superior frontal gyrus	male	0	1.65057	1.78174	0.520218	1.37828	2.54742	1.61655	0	2.1218	0.538964	1.1017	3.16676	0.716013	1.26668	1.8298	1.66389	0.635443	1.43848	0.505551	0.424687
GSM300317	hippocampus	male	0	1.26994	4.01343	1.49941	1.26847	1.13642	0.980381	0	1.45061	0.744196	1.11888	1.84725	1.08334	1.08462	1.40799	1.16112	1.04491	1.24714	1.24447	1.13031
GSM300319	superior frontal gyrus	male	0	1.67889	1.3973	0.597865	1.29481	2.08704	1.1642	0	1.98259	0.618236	1.06668	3.63304	0.877583	1.18984	2.13494	1.52954	0.905323	1.41686	0.487202	0.518545
GSM300321	hippocampus	female	0	0.976578	0.898083	1.19404	0.741762	0.813566	0.759191	0	0.975928	0.931275	0.948604	0.917414	0.839998	0.952776	1.02787	1.00623	1.23861	0.951213	1.46984	0.600985
GSM300323	superior frontal gyrus	female	0	1.25862	0.726441	0.609139	1.04691	1.58473	0.767632	0	1.64149	0.665869	0.948055	2.06799	0.886583	1.25345	1.95975	1.48157	1.37377	1.21976	0.554278	0.252269
GSM300325	hippocampus	male	0	0.595804	0.388845	2.31653	0.585184	0.172906	0.557893	0	0.488046	1.30212	0.738772	0.16271	0.925991	0.726863	0.589048	0.539004	1.32434	0.48942	1.91781	1.07523
GSM300327	superior frontal gyrus	male	0	0.805022	0.427468	1.13086	0.932443	0.782205	0.646001	0	0.90937	1.10683	0.780032	0.703734	1.15098	1.13847	1.02086	1.04101	0.98069	0.707336	1.07692	1.31538
GSM300329	hippocampus	female	0	0.80602	2.2332	7.65677	0.830864	0.572126	0.616023	0	0.681352	2.03502	0.865307	0.217388	0.921429	0.923798	0.756783	0.838142	1.02299	0.689532	3.38109	2.20365
GSM300331	superior frontal gyrus	female	0	1.51814	0.535101	0.709099	1.13888	1.4329	0.744293	0	1.17851	0.96575	1.16776	1.5066	0.811605	0.970552	1.32493	1.09726	0.982124	1.03059	0.679629	0.979634
GSM300333	hippocampus	male	0	0.514483	0.53246	6.81968	0.602827	0.158364	0.597058	0	0.41532	1.63451	0.714453	0.200486	0.959123	0.859071	0.637983	0.677144	1.22686	0.519361	3.35827	2.44887
GSM300335	superior frontal gyrus	male	0	1.09054	0.540515	0.761088	1.10243	1.32931	0.732863	0	1.18763	0.858747	0.985518	1.05119	1.15356	1.06465	0.813866	1.11621	1.06488	0.836016	0.778134	1.04819
GSM300339	hippocampus	female	0	0.965561	4.76035	4.04211	1.03091	0.428199	0.753464	0	0.990411	1.41042	0.942703	0.257624	0.969711	0.916143	0.885733	0.944246	1.05958	0.785715	2.16905	1.87617
GSM300341	superior frontal gyrus	female	0	1.44803	0.432611	1.0426	1.39484	1.86918	0.789754	0	1.18021	1.44358	1.01802	1.18277	0.895137	1.20241	1.33653	1.39419	1.20874	1.24109	0.736974	1.49501
GSM318840	superior frontal gyrus	male	0	0.652717	0.403697	0.818526	0.689023	0.183486	0.563768	0	0.290853	1.03424	0.623719	0.211501	0.966667	0.485256	0.434699	0.36063	1.75998	0.464256	2.25744	2.59104
GSM350078	superior frontal gyrus	male	0	0.70952	0.76887	0.606633	1.03832	0.674845	0.905235	0	0.673638	1.06466	0.979506	1.63832	0.990427	1.07433	1.06041	0.872284	0.824482	0.573267	0.617746	0.971891
GSM1176267	superior frontal gyrus	female	I-II	0.754867	0.551606	0.784898	0.6197	0.525919	0.777574	I-II	0.707243	1.26896	0.638424	0.705975	0.89522	0.908022	0.741343	0.822886	0.696563	0.697123	1.11909	1.36069
GSM1176271	superior frontal gyrus	male	I-II	1.07072	0.789224	0.777953	1.04657	1.28813	0.740737	I-II	1.2214	0.840008	0.811257	0.584855	1.05782	1.10784	1	1.20873	0.88469	0.824187	1.19393	1.46995
GSM1176216	hippocampus	female	III-IV	0.632365	0.146818	11.4852	0.63047	0.0370335	0.615053	III-IV	0.144868	2.5331	0.668536	0.0881139	1.22224	0.189865	0.118351	0.0866481	2.53169	0.500736	5.74311	1.83572
GSM1176218	hippocampus	female	III-IV	0.429216	2.11475	30.7683	0.329352	0.11791	0.551745	III-IV	0.204282	2.52564	0.677035	0.0518931	1.02123	0.308298	0.236769	0.0833467	0.898166	0.522044	14.9163	1.96404
GSM1176219	hippocampus	female	III-IV	0.549668	0.195229	10.5351	0.704802	0.1052	0.535404	III-IV	0.333507	1.71028	0.798413	0.0983717	1.21329	0.383196	0.212012	0.26631	2.66057	0.550352	4.11093	2.0639
GSM1176222	hippocampus	male	III-IV	1.17005	0.662822	1.46208	1.1579	1.15329	0.67154	III-IV	0.808079	0.971797	1.14989	0.387896	1.00342	1.07476	0.915091	1.30648	0.919722	0.982274	0.998529	1.1575
GSM1176225	hippocampus	male	III-IV	1.11729	1.2413	2.44612	1.22926	1.3134	0.774422	III-IV	1.57929	0.959122	0.974522	1.38577	0.854292	1.09503	1.16813	1.08666	1.20154	1.09376	1.76602	1.20701
GSM1176226	hippocampus	male	III-IV	0.702993	1.05153	5.69629	0.706835	0.223058	0.550073	III-IV	0.737993	1.7003	0.687616	0.0698977	0.93377	0.668172	0.524417	0.595411	1.31376	0.638418	5.1075	2.12025
GSM1176229	hippocampus	male	III-IV	0.88291	1.08655	4.41441	0.814149	0.680605	0.622611	III-IV	1.28127	1.15015	0.904894	0.577888	0.905773	0.987305	0.93362	0.985978	0.86749	0.9493	2.21639	1.08461
GSM1176259	superior frontal gyrus	female	III-IV	1.29225	0.855947	0.578175	1.42073	2.01647	0.907333	III-IV	1.54955	0.694045	1.1608	1.1892	0.819212	1.14216	1.17414	1.25772	0.835137	0.896427	0.751266	0.929692
GSM1176261	superior frontal gyrus	female	III-IV	0.583673	0.29168	0.933691	0.560696	0.115583	0.618861	III-IV	0.115557	1.21498	0.731277	0.106499	1.08938	0.31314	0.413379	0.156728	1.24013	0.460019	1.46508	3.12035
GSM1176263	superior frontal gyrus	female	III-IV	0.872395	0.501458	0.604075	0.849067	0.984163	0.776389	III-IV	0.980494	0.866882	0.919011	0.536321	1.13598	0.930077	0.681377	1.09002	0.836465	0.640533	1.02883	2.23582
GSM1176265	superior frontal gyrus	female	III-IV	0.648265	0.270811	6.3519	0.746905	0.200538	0.610728	III-IV	0.497818	1.92744	0.716077	0.443334	1.14251	0.505628	0.535605	0.503896	2.12625	0.626183	2.2487	2.10538
GSM1176270	superior frontal gyrus	male	III-IV	1.09786	0.414361	2.06794	0.912151	0.880349	0.840423	III-IV	0.76158	1.18623	0.869195	0.943853	1.17899	0.589205	0.609051	0.669428	2.094	0.806196	0.584513	0.659321
GSM1176272	superior frontal gyrus	male	III-IV	0.86461	0.38576	1.12505	0.914682	0.686905	0.649759	III-IV	0.802267	1.04103	0.912635	0.576029	1.10028	0.648739	0.714485	0.680608	1.9502	0.739341	0.890789	0.753386
GSM1176273	superior frontal gyrus	male	III-IV	0.743889	0.488064	1.73576	0.730001	0.679605	0.671765	III-IV	0.768076	0.958053	0.849279	0.213357	1.1399	0.87321	0.603543	0.930821	0.932145	0.663484	1.00171	1.97647
GSM1176275	superior frontal gyrus	male	III-IV	1.29534	0.643363	0.997758	1.0846	2.24151	0.83517	III-IV	1.34966	0.77436	0.871616	1.67647	0.902409	1.0748	1.15798	1.38618	0.730791	1.13538	0.935091	0.718642
GSM1176211	hippocampus	female	V-VI	0.628957	1.34267	6.5962	0.632226	0.363356	0.569274	V-VI	0.737952	1.6647	0.818462	0.139173	0.972118	0.912829	0.808234	0.735567	1.13279	0.564079	2.3741	1.35275
GSM1176212	hippocampus	female	V-VI	0.488671	0.515092	9.03227	0.588105	0.0279212	0.519558	V-VI	0.145146	2.37419	0.701804	0.0465199	1.23727	0.22487	0.127936	0.0928347	1.73973	0.494974	5.36338	2.96232
GSM1176213	hippocampus	female	V-VI	0.567948	0.319129	7.90953	0.751501	0.0615655	0.499009	V-VI	0.257538	2.12202	0.737033	0.0842889	1.03161	0.286064	0.231894	0.192899	1.83439	0.433474	4.08344	2.37988
GSM1176214	hippocampus	female	V-VI	0.559712	1.00218	5.39357	0.775395	0.2668	0.455671	V-VI	0.402703	2.58518	0.734132	0.0505321	1.14054	0.550081	0.393996	0.332544	1.41943	0.415324	3.90735	1.90834
GSM1176215	hippocampus	female	V-VI	0.69126	0.703694	1.90886	0.897912	0.463231	0.868693	V-VI	0.643152	1.37414	0.786425	0.603464	0.980104	0.802644	0.799813	0.798778	1.18074	0.675173	1.76992	1.12082
GSM1176217	hippocampus	female	V-VI	0.517979	1.00531	7.12564	0.502133	0.130506	0.49219	V-VI	0.364808	2.09462	0.728167	0.0739079	1.23467	0.476733	0.365643	0.286283	1.33882	0.51203	3.98751	2.09568
GSM1176220	hippocampus	female	V-VI	0.427111	0.34316	6.44228	0.506886	0.117382	0.708178	V-VI	0.304379	3.30861	0.713041	0.107292	1.03863	0.52778	0.309061	0.311567	1.05067	0.398888	3.44789	1.09957
GSM1176221	hippocampus	male	V-VI	0.487194	0.335575	3.68615	0.483125	0.0917364	0.541166	V-VI	0.246525	1.5009	0.626051	0.0949178	1.26045	0.701261	0.174522	0.210705	1.38883	0.543321	3.16025	1.58357
GSM1176223	hippocampus	male	V-VI	0.66816	0.289999	1.37907	0.779247	0.0450035	0.492968	V-VI	0.0669675	1.82024	1.05855	0.0521327	0.870855	0.284743	0.234165	0.0789974	1.413	0.506351	2.90353	2.60926
GSM1176227	hippocampus	male	V-VI	0.583517	3.46396	6.62271	0.703638	0.242523	0.525741	V-VI	0.548473	2.56264	0.744176	0.0909638	1.16691	0.625818	0.417237	0.42529	1.31401	0.543135	4.54346	2.0666
GSM1176228	hippocampus	male	V-VI	0.584744	0.187786	1.66	0.7213	0.0447406	0.457872	V-VI	0.114651	1.64271	0.824524	0.0495789	0.882217	0.354035	0.315258	0.1206	1.55596	0.436667	2.45198	2.07843
GSM1176255	superior frontal gyrus	female	V-VI	0.591958	0.314561	1.96073	0.604086	0.0812654	0.529182	V-VI	0.145368	1.57848	0.786373	0.0946345	1.26632	0.258349	0.311664	0.165981	1.79951	0.518045	2.43165	4.52329
GSM1176256	superior frontal gyrus	female	V-VI	0.817825	0.631722	1.06233	0.902825	0.49425	0.666645	V-VI	0.756094	0.898381	0.819573	0.333265	1.03041	0.823255	0.91416	0.781862	1.39703	0.691443	0.847958	1.54125
GSM1176257	superior frontal gyrus	female	V-VI	0.763823	1.16443	0.506766	1.17695	0.814753	0.970591	V-VI	0.761893	0.943226	1.01786	1.91406	0.956459	1.13622	1.283	0.945551	0.784133	0.627707	0.581882	0.8609
GSM1176258	superior frontal gyrus	female	V-VI	0.714153	0.464775	0.865259	0.655126	0.58428	0.760351	V-VI	0.711551	1.12375	0.699281	0.420981	1.12815	0.899536	0.860374	0.983403	1.02965	0.698504	1.18894	1.71991
GSM1176260	superior frontal gyrus	female	V-VI	0.497424	0.483035	0.895707	0.445512	0.302839	0.677275	V-VI	0.340441	1.87319	0.946459	0.130985	1.00866	0.879034	0.750857	0.62797	0.764126	0.382414	2.4624	0.594788
GSM1176262	superior frontal gyrus	female	V-VI	0.794507	0.527961	5.38623	0.810857	0.483908	0.620933	V-VI	0.566778	1.30384	0.829973	0.208856	0.996532	0.89262	0.514957	0.662234	0.948108	0.638162	2.72863	3.11806
GSM1176264	superior frontal gyrus	female	V-VI	1.48928	0.487109	0.883957	1.27265	1.94159	1.01398	V-VI	1.26371	1.19977	1.17724	1.37617	0.804914	1.0689	1.29849	1.44395	0.779333	1.25467	0.896439	1.77129
GSM1176266	superior frontal gyrus	female	V-VI	1.26074	0.656532	3.00646	1.0673	1.66711	0.874786	V-VI	1.65725	1.47702	0.948172	0.786429	0.858607	1.13901	1.58947	1.43094	0.824632	1.02195	1.16049	1.22287
GSM1176269	superior frontal gyrus	male	V-VI	0.710849	0.495113	1.30069	0.682789	0.448775	0.557222	V-VI	0.44892	1.52089	0.641986	0.288012	1.26299	0.612656	0.676199	0.553968	1.24595	0.602123	1.5061	1.34791
GSM1176274	superior frontal gyrus	male	V-VI	1.72731	1.10982	1.05296	1.30412	2.09683	1.70483	V-VI	1.59586	0.680842	1.05003	3.52657	0.80847	0.929195	1.6596	1.26052	0.841978	1.17071	1.12178	1.20706
