# Supplementary material for: Exploring the Key Genes and Identification of Potential Diagnosis Biomarkers in Alzheimer’s Disease Using Bioinformatics Analysis
Source: Front Aging Neurosci. 2021 Jun 14;13:602781. doi: 10.3389/fnagi.2021.602781 (PMC8236887; doi:10.3389/fnagi.2021.602781)
Supplement: Supplementary file 10 [file Table_5.XLSX]

## Sheet: training set
Supplementary Table 5: Trainig set for Lasso logistic regression
Sample	Group	ITPKB	TMEM43	AFF1	PTTG1IP	SAFB2	ZFP36L1	TPD52L1	MXI1	CASC3	EMP3	GNA13	GFAP	TNFRSF1A	CSRP1	LPIN1	ID3	SRGAP1	SASH1	MT1H	RFX4	SYTL4	LAPTM4A	SPEN	CTDSP2	PALLD	IQGAP1	GNG12	PLXNB1	IFITM3	AEBP1	MSN	ERBB2IP	LRRC8A	HBP1	OSBPL11	RASSF8	ZCCHC8	TRIM22	TGFB2	MT1G	DDR1	TRIP10	SMAD4	MT1F	RBM6	ZIC2	PBXIP1	PDGFRB
GSM3454089	AD	6.23913	3.93674	3.57265	5.5986	5.91192	5.55976	5.694	6.19722	5.93608	3.50189	3.91623	30.9672	4.02834	9.13103	4.31198	2.91806	2.87831	7.08387	6.96786	2.88284	3.34851	7.51156	4.41679	6.0104	3.52607	4.44638	3.22774	3.57957	20.4429	3.13697	3.90131	5.30798	6.78714	3.83002	3.64018	3.22219	3.979	3.23339	3.6262	7.42552	4.32281	3.77423	3.47527	6.76941	4.61699	4.02548	4.49331	3.65018
GSM3454090	AD	6.90237	3.97314	3.59469	5.9907	5.33052	5.53621	5.56024	6.0926	6.41734	3.46184	4.17103	30.6983	3.89096	8.60324	5.45631	3.16118	2.71737	6.73338	6.70317	2.9027	2.53866	6.65693	4.10465	6.26524	3.4009	4.44391	3.63989	3.99093	19.9972	3.07372	3.38002	5.31391	6.58311	3.82534	4.28091	3.47009	3.91621	3.26674	3.47604	7.02877	5.19349	3.40997	3.55357	6.75452	4.39472	3.16092	4.49649	3.36509
GSM3454091	AD	6.53861	4.31705	3.92924	5.66411	6.97369	4.9	4.94432	5.9838	5.84634	3.52499	4.13062	29.7664	4.59527	10.2447	3.1961	1.7187	3.29305	6.39771	7.16021	2.91336	3.40065	7.37263	5.11112	4.84999	3.60784	4.30962	3.38625	2.49414	20.4979	3.08889	3.84804	5.11257	6.72444	3.29129	3.60937	2.56611	4.26248	3.76893	3.44807	8.46369	7.29432	4.02891	3.61107	7.28498	5.03899	5.46375	4.98476	3.67429
GSM3454092	AD	6.51315	3.85009	3.77507	5.72136	4.72418	5.03321	5.5654	5.55943	5.426	2.9738	4.35085	30.388	3.65702	9.31472	4.63226	2.8707	3.10522	5.02528	6.70816	3.81034	3.02267	7.21556	4.65056	5.86363	3.59354	4.47523	3.32848	3.66354	19.5335	3.08315	3.6173	5.71685	6.45891	3.23994	4.23739	3.17917	3.70094	3.49561	4.01827	7.1589	5.85632	3.71217	3.45974	6.70195	4.23193	3.75769	3.09094	3.43096
GSM3454093	AD	5.65511	4.72559	4.32641	6.03429	6.46935	5.84899	5.29959	6.29162	6.53563	3.90546	3.68723	30.8512	4.8533	11.4084	4.0531	3.75285	3.14627	5.32392	5.35942	4.06738	3.38018	6.41617	4.45076	6.99177	3.77117	4.46715	3.28601	2.99264	20.6515	3.4795	4.23948	4.40047	6.42455	4.33131	3.80035	3.4071	3.2115	3.74205	3.20824	4.62061	5.83037	4.28568	3.81267	4.745	5.41831	5.49784	4.94077	3.90447
GSM3454094	AD	6.08097	4.68682	3.6858	5.85063	5.81443	5.21432	4.92966	5.79933	6.37016	3.38982	4.18864	30.0809	4.5103	7.33446	4.04624	3.9651	2.6139	7.40162	5.13629	3.47665	2.58881	7.13163	4.3327	6.37577	3.62278	4.58061	3.52022	3.20526	19.8905	3.76519	4.53653	4.89115	6.39033	5.05436	3.23368	3.10867	3.64138	3.42673	3.2736	4.42176	4.62955	3.90449	3.75138	5.16495	5.34851	4.84319	4.24457	4.17709
GSM3454095	AD	6.00488	4.10744	4.33529	6.11926	5.58059	6.49915	4.9857	6.20181	5.81664	3.70333	3.98921	29.6129	4.50289	9.08989	4.6456	3.47837	3.11425	6.33799	5.32133	3.93449	3.01006	6.71884	4.85496	6.96565	3.73648	4.48749	3.1685	3.27324	19.9351	3.37957	4.35444	4.8581	6.34416	4.35005	3.73192	3.67705	3.26093	3.8702	3.67389	4.048	6.66947	4.2101	3.78387	4.80298	5.28393	6.02064	4.37878	4.06267
GSM3454096	AD	6.37752	4.48049	4.15715	5.97662	5.53353	6.26941	5.34251	6.22012	6.06597	3.64579	4.11992	29.569	4.64361	8.44629	4.30332	3.03541	3.2906	7.09672	5.62241	3.83878	3.26224	6.62182	4.99498	5.98313	3.77004	4.63712	3.5046	2.76478	20.2053	3.62191	4.10177	4.54936	6.73407	4.36025	3.46138	3.52674	3.76887	4.32277	3.38881	5.47421	6.80189	4.03425	4.00081	5.7562	5.56053	5.68954	5.10761	4.09612
GSM3454097	AD	5.33624	4.01704	3.44338	5.73371	5.10774	3.88463	4.86435	4.64647	5.30386	3.80351	3.70073	32.0415	5.30581	7.63903	3.59841	4.04236	2.9322	4.7648	5.70578	2.87004	1.06909	7.24781	3.54052	5.89949	3.04497	3.92905	3.83916	3.6009	21.9986	4.20635	3.96472	4.44893	6.72144	2.34528	3.50612	2.91248	3.32203	3.11901	3.13348	6.48053	4.77561	3.01141	2.97725	4.6699	3.77487	1.75247	4.51936	3.31178
GSM3454098	AD	3.59971	4.41361	3.30078	6.07153	4.29327	3.64454	4.48878	3.97163	5.39792	3.24923	4.08658	31.7193	5.00678	7.0532	4.9885	4.15453	2.98142	3.835	6.11129	2.86128	2.1583	7.04167	3.75417	5.61576	3.07348	3.88805	3.63245	3.10912	22.6487	3.94466	3.88261	5.14881	6.20527	3.06987	3.70715	2.61505	3.37243	3.33608	3.40384	6.71552	5.94543	3.20883	2.86784	4.30553	3.41589	2.44299	2.48681	3.26076
GSM3454099	AD	4.36951	4.21159	3.32436	6.35648	4.9575	4.36317	6.09589	4.9274	5.38169	4.07708	4.27874	32.0273	5.66197	8.42615	4.10406	4.30335	3.02388	5.97848	6.41277	2.93093	2.25225	7.77844	3.69304	6.10665	3.40126	3.86043	4.11247	3.84283	22.5645	3.92803	4.2491	4.68721	6.72444	2.85658	3.40206	2.9238	3.14396	3.32174	3.12279	5.68336	5.67732	3.25998	3.08518	3.80181	4.18958	2.75463	5.56929	3.42092
GSM3454100	AD	5.53749	3.94992	3.43028	6.53267	5.05328	4.37819	5.54427	4.61297	5.45454	4.38114	4.36619	32.1603	5.31728	9.93413	4.77394	4.41257	3.17956	4.58286	5.97282	2.50655	2.76254	7.26862	4.01021	5.64358	3.44815	3.90559	4.01025	3.95076	22.6684	3.9226	4.15155	5.28329	6.52159	3.42067	3.58624	2.88438	3.22913	3.66499	3.38174	6.35141	6.96572	3.51457	2.93132	4.18719	3.83364	3.32143	5.50509	3.39934
GSM3454101	AD	5.79607	3.54	3.13639	6.09468	4.84883	5.57128	5.20549	5.78923	5.1095	2.95481	4.19926	32.627	2.84749	10.1581	5.14573	5.01685	3.386	6.73462	7.86657	2.80812	2.36653	7.30132	3.93361	4.78769	3.1517	3.82801	3.3331	3.78472	18.518	4.97344	3.9343	5.1097	7.04787	3.17742	2.90993	3.02039	3.59778	2.48201	3.84707	8.06181	6.6312	2.14881	3.38951	6.42998	4.45641	4.79343	5.17054	3.7397
GSM3454102	AD	6.5257	3.53998	3.05469	6.06625	4.56602	5.44195	5.11219	5.40332	6.0158	3.67665	4.07391	32.1814	3.33556	10.4845	4.57969	4.88663	3.53023	6.54014	7.36269	3.14472	2.25663	6.72901	3.77081	5.40075	3.46283	4.16687	4.00102	4.05981	18.3335	4.72754	4.08092	5.10257	6.55901	3.62163	3.3869	3.10021	3.42158	2.35274	3.87419	7.50879	6.50432	2.16472	3.17661	7.20836	4.1866	4.50875	3.4281	3.72481
GSM3454103	AD	5.73243	3.51877	3.3414	5.68155	4.47949	3.90434	4.59	5.24133	5.88272	3.03774	3.70249	31.775	2.86362	11.5404	3.92857	4.74266	3.25077	5.59849	6.49039	3.21059	1.54209	6.34998	3.8378	5.33104	2.9593	4.17092	3.14059	4.01667	17.892	3.84358	3.75919	4.92669	5.73571	3.18963	3.42309	3.00616	3.48664	2.19869	3.61492	7.46069	5.00949	2.57352	3.03045	6.48083	4.28425	4.3065	3.65139	3.62282
GSM3454104	AD	6.11301	3.39423	3.35659	5.74951	4.80469	5.05848	4.36388	5.2855	5.09038	2.85163	4.0896	31.5307	2.35529	10.2508	4.84429	4.92364	3.11833	5.9585	7.01127	2.60789	2.39297	6.717	3.92655	4.83445	3.05979	4.03381	2.84992	3.50126	18.1044	4.03135	3.50901	4.78624	6.1715	3.53539	3.18965	2.99063	3.74591	2.56055	3.4935	7.632	5.99398	1.95585	3.34002	6.16325	4.38446	3.7842	4.74528	3.40683
GSM3454105	AD	6.24535	4.01874	3.4032	7.22439	5.41334	5.22549	6.60503	6.49599	6.90184	4.06858	5.37983	32.2571	4.36633	10.8508	5.32627	5.40193	4.10201	7.30947	8.93373	3.35069	2.47006	7.70187	4.50663	6.557	3.68779	3.83511	4.69767	4.46546	19.7242	7.4573	4.34795	5.93383	8.26999	3.83477	3.60672	2.88612	3.36724	2.9482	4.24002	10.0257	5.72034	3.59939	3.65537	9.58772	4.80682	5.77435	6.61263	4.10679
GSM3454106	AD	6.37728	4.13088	3.62134	7.25557	5.03211	5.71304	6.44622	6.19055	6.87657	3.89392	5.34173	31.7815	4.22333	11.5426	5.524	5.18377	4.13555	7.30159	8.74854	3.69439	2.82056	7.69011	4.48464	6.16947	3.88581	3.93465	4.8534	4.41474	19.4384	7.07084	4.17069	5.88285	7.67258	4.27514	3.76329	3.0264	3.48445	2.98808	4.21021	9.77766	6.45061	3.4719	3.71945	9.16931	4.73329	6.24898	6.33088	4.0406
GSM3454107	AD	2.84481	4.18909	3.39894	4.98488	5.85774	5.16346	5.32172	5.96027	7.04835	2.8828	4.13139	29.1392	4.22514	10.6386	4.53244	4.1027	3.78662	7.12627	7.4872	2.83201	1.88674	5.29373	4.45155	4.23002	3.25984	3.88053	3.27722	3.60075	19.3035	4.88658	3.78417	4.92061	6.34167	3.38756	3.71198	3.2837	3.31685	3.20442	3.88749	8.6767	5.03687	2.68268	3.27262	7.01152	5.27174	6.28663	4.30415	4.22891
GSM3454108	AD	3.9996	3.95153	3.57715	4.97742	5.52982	5.61591	5.11661	5.84209	6.95365	3.48479	4.31939	29.7239	4.19041	9.05112	4.34981	4.38899	3.69207	7.09005	7.59063	3.75715	1.69149	5.56049	4.26569	6.61592	3.77515	4.05388	3.66495	3.65504	19.3529	5.26999	3.66206	4.94072	6.77065	3.95951	3.73062	3.18405	2.98731	2.89724	3.79473	8.79227	4.64999	3.78222	3.32803	7.7664	5.07926	6.25584	5.56858	4.07562
GSM3454109	AD	4.72312	3.98064	2.72703	5.13728	3.44606	3.57382	3.82687	4.50586	6.15254	2.06684	3.38287	28.9092	2.09241	8.63651	4.75883	3.93133	2.61504	4.30538	6.89011	2.02894	0.586575	6.29516	3.47768	4.27067	2.4587	3.00704	2.62327	3.04206	16.5324	4.20198	2.81182	3.625	6.13886	2.5725	3.01885	2.24937	2.77272	2.18344	2.42998	5.98573	5.28073	1.63285	2.94275	4.90939	3.41583	2.55587	4.19459	2.77412
GSM3454110	AD	4.14033	3.85896	2.45024	4.85871	3.41235	3.14214	3.85354	4.27417	7.45037	2.29204	3.70071	28.5057	2.28736	7.74614	4.77572	3.64558	2.52677	4.22915	6.36543	2.18316	0.510479	5.63854	3.1728	4.12002	2.53255	3.08931	3.1947	3.0451	16.3322	3.46466	2.45204	3.47843	6.18161	2.42878	3.58479	1.9546	2.5099	2.43374	2.40908	5.5204	3.58244	1.71738	2.90354	4.8998	3.24702	1.74265	4.05984	2.52417
GSM3454111	AD	3.88305	4.05517	2.80756	5.16329	4.56626	3.62359	4.58014	4.79413	7.20769	2.39286	3.41076	28.7593	2.52741	8.94923	5.30837	2.8543	2.68675	5.42785	6.15544	2.39871	1.07757	5.17612	3.39925	4.20727	2.23502	3.24293	3.00894	3.69591	17.7001	3.24708	2.88273	3.62236	5.4517	2.43939	3.9056	1.47578	2.38502	2.34307	2.41647	5.44218	5.08345	1.65503	2.92733	5.02895	3.60707	2.4027	4.07893	2.88402
GSM3454112	AD	4.34047	3.7596	2.86354	4.51254	3.48759	3.71838	4.0345	4.57211	6.67457	2.66454	3.49959	28.2606	2.32942	8.17553	4.93063	3.24826	2.35555	5.12221	5.909	2.70578	1.76159	5.8838	3.20283	4.15153	2.58406	3.53811	3.36063	3.25465	17.1354	3.3471	2.91347	3.8037	5.38648	2.55674	3.38531	2.50278	2.51779	2.5796	2.57846	4.98354	4.39855	1.9381	2.95716	4.95471	3.64576	1.88473	2.86568	2.60039
GSM3454113	AD	3.00654	4.40083	2.87821	4.10644	4.89149	3.68445	3.85767	4.20005	5.29544	2.83712	3.06479	27.3356	3.28763	9.44843	3.38772	2.0951	2.66158	5.04606	8.11146	2.60789	2.27329	6.25661	3.68	4.62033	2.60687	3.18959	3.12113	2.04243	17.312	3.44066	2.75191	2.83487	4.92593	2.90542	2.46985	2.40273	3.46568	2.94253	2.77731	8.77947	2.11189	2.71937	3.36833	6.47425	3.67333	3.52782	2.92388	2.82546
GSM3454114	AD	3.12128	4.80462	2.83423	3.71124	4.86356	3.7495	3.57881	4.07693	6.54601	2.6566	3.26377	27.0536	3.37141	7.97952	3.52679	2.63784	2.91663	4.88963	8.34356	2.53966	1.82392	5.77961	3.81579	3.70437	2.81602	2.96131	3.05799	2.05606	17.8024	3.00465	2.50985	2.67111	4.60425	2.82161	2.80905	2.22218	3.37788	3.77605	2.79207	8.60529	2.24039	2.53148	3.26128	6.41691	3.93357	3.74169	3.32732	2.82511
GSM3454115	AD	3.87658	4.09656	2.60622	3.85311	4.67014	3.43051	3.81549	3.77268	5.08614	2.78971	3.15357	26.5262	2.85031	9.31404	3.89358	2.69053	2.71361	5.26107	8.5495	2.03144	2.0044	6.95739	3.88822	4.16635	2.82963	3.25207	2.66021	1.99733	17.6673	3.57367	3.02754	2.96611	5.69267	3.17676	1.98335	2.35933	3.6496	2.86008	2.99443	9.56681	4.03962	2.65144	3.359	6.04503	4.02129	4.20576	3.75829	2.85479
GSM3454116	AD	3.80079	3.8157	2.65663	3.74114	4.41451	3.66761	3.50428	4.03096	5.30776	2.53371	3.41834	26.6907	3.14512	8.6063	3.67405	2.79782	2.72995	5.84063	8.18494	2.28023	1.47762	6.35199	3.96697	3.96039	2.75527	3.16695	2.40622	1.59675	17.4241	3.37239	2.71388	2.94089	5.29484	3.45041	2.52355	2.30979	3.635	2.81695	3.11288	9.15122	3.30786	2.61349	3.27145	5.80064	4.05023	5.19371	3.02955	2.91287
GSM3454117	AD	3.46758	4.71087	2.82476	3.25962	5.10755	2.76055	3.88289	4.18356	6.38622	2.27802	2.91868	27.2944	3.42935	7.27835	4.52726	2.78818	2.28206	3.96837	6.50649	2.58375	1.73439	5.93239	3.74479	4.50982	2.42474	3.0555	2.89284	2.19524	17.5473	2.6536	2.43988	3.03679	4.92779	2.88054	3.36689	2.44652	3.25339	2.99192	2.60051	6.88282	4.07987	2.14154	3.27218	5.5866	3.83171	2.86235	2.85252	2.41449
GSM3454118	AD	3.3458	4.17441	2.5097	3.54245	4.56483	3.10219	3.78339	3.95088	5.64128	2.44778	2.8063	27.6217	3.58953	7.81289	4.37909	2.30479	2.37937	4.17538	6.29872	2.30637	1.59645	5.96764	3.79326	4.64214	2.3005	3.43049	2.86479	1.93995	17.088	2.96451	2.50813	3.23602	5.09801	3.26101	3.27644	2.2789	3.19102	2.79163	2.66052	7.09339	3.24614	3.01607	3.20805	5.7258	3.41431	2.81368	2.2604	2.40923
GSM3454119	AD	3.80364	3.74704	2.56202	3.2283	4.57374	3.22361	3.93976	4.04551	5.30919	2.31956	2.87547	26.8851	3.31074	9.44128	4.29996	2.3281	2.22374	4.78727	6.34505	2.40604	1.80622	6.53566	3.89602	4.26269	2.59122	3.35147	2.27357	1.8131	16.9711	2.88661	2.7418	3.31604	5.60066	3.4209	2.92204	2.12994	3.47107	2.09498	2.8876	7.25698	3.34065	2.52715	3.29633	4.8337	3.79551	4.32469	1.70454	2.52457
GSM3454120	AD	3.84248	3.85656	2.61197	3.32105	4.26849	2.81504	3.79475	3.78049	5.46046	2.49791	2.91362	27.0831	3.15972	9.30154	4.72693	2.89088	2.2425	4.88995	6.57958	2.05755	1.67412	6.43708	3.99228	3.96297	2.64846	3.51658	2.44907	1.96837	17.1613	2.92642	2.6843	3.41316	5.69903	3.55099	2.94164	2.30632	3.38216	2.36861	2.8709	7.69428	2.53224	2.49734	3.28253	5.41667	3.80324	3.46356	2.77819	2.50775
GSM3454121	AD	5.37036	4.54741	2.88066	7.05258	5.87169	6.11135	6.39828	6.67481	6.9775	3.70824	4.9635	32.3465	5.03142	10.1929	5.66578	5.20246	3.95341	7.91867	10.0329	3.73791	3.70225	6.93805	4.84285	5.68787	3.63989	4.48049	4.29368	3.91774	20.0576	7.24201	4.12976	5.28232	7.80043	4.1969	4.35587	3.35328	3.86433	3.44674	4.34364	11.5403	5.20344	3.16556	3.81721	10.3612	5.0242	6.84401	6.42962	4.51695
GSM3454122	AD	5.4501	4.37676	3.53481	7.01998	5.9818	6.31324	6.07836	6.34815	6.76011	4.04266	5.0076	31.9798	4.86621	10.2513	5.27635	5.29483	4.11875	7.25343	9.98265	3.73101	3.94484	6.68005	4.91385	5.31247	4.49874	4.65226	3.80264	3.74083	19.9414	7.05091	4.17047	5.61954	7.47499	4.68265	4.41082	3.23701	3.91655	3.30461	4.45051	11.2941	5.94565	3.36677	3.73275	10.0687	4.90853	7.04923	6.02307	4.45993
GSM3454123	AD	4.34116	4.51977	3.66312	6.98879	6.49384	6.97951	5.86212	6.60959	6.73431	4.1164	4.92374	32.3379	5.47499	10.4228	5.18776	5.65487	4.0736	7.71537	9.10879	4.0593	3.86738	6.58238	5.14269	5.82092	4.60245	4.65794	3.97852	3.42408	20.0155	7.47931	4.51486	5.42898	7.6251	4.5491	4.13495	3.18572	4.07061	3.38088	4.16204	9.97853	6.56131	3.47152	3.89414	9.00635	5.26407	7.3585	5.87641	4.38465
GSM3454124	AD	4.66457	4.48825	3.66758	7.11402	5.93034	6.2025	5.59398	6.73195	6.80541	3.98769	4.99471	32.2668	5.39974	9.15422	5.52299	5.89455	4.22028	7.44162	9.27698	3.82084	4.11406	6.49395	5.38995	5.36454	3.92653	4.54753	4.08384	3.09189	20.0725	7.44982	4.45655	5.46585	7.59246	4.40441	4.3593	3.25736	4.23997	3.70946	4.30189	10.5522	5.66684	3.86623	3.72043	9.32998	5.169	7.21113	5.87436	4.46251
GSM3454125	AD	5.05703	4.07172	3.62811	6.30025	5.4905	5.91143	6.70068	6.24548	6.95165	4.48225	4.50452	29.3258	4.13154	11.1419	4.77817	4.23817	3.8503	7.93217	9.71668	3.36182	3.57536	7.07838	4.47771	6.48391	3.25117	4.83015	4.09055	4.22867	19.554	4.87594	3.9393	5.09649	7.05534	4.61669	4.00807	3.36486	3.55155	2.83483	4.2823	12.0282	5.85451	3.57219	3.5337	11.2561	5.0505	5.95041	5.18333	4.46079
GSM3454126	AD	6.19988	4.00982	3.58255	6.00383	4.8085	5.75157	6.94142	5.89367	6.63049	4.25874	4.83634	28.9816	3.47352	10.6294	4.97316	4.21228	3.71154	7.32455	9.95304	3.18571	3.3944	7.63009	4.6103	6.17335	3.69471	4.82709	3.90737	3.80154	19.0954	4.53448	3.96859	5.48829	6.97064	4.61639	3.58681	2.95294	3.54466	3.31091	4.26202	11.8475	4.69225	3.56878	3.70047	10.3346	4.94433	6.50685	5.26419	4.32111
GSM3454127	AD	5.88245	4.08388	3.60424	5.57512	5.783	6.06498	7.43423	6.44088	7.02381	4.47438	4.68454	29.0154	3.94468	10.6479	5.00795	3.84552	3.63247	8.09841	9.38878	3.70045	3.31977	7.05158	4.44643	6.76701	3.55147	4.71762	3.93728	4.04337	18.6118	4.53666	4.16375	5.34229	6.29686	4.9647	3.93013	3.58016	3.45438	3.22709	4.56043	11.3783	7.2769	3.67146	3.8386	10.4895	5.2704	6.32171	5.78007	4.29708
GSM3454128	AD	5.74658	4.02441	3.70558	5.80046	5.39183	5.79519	7.026	6.51678	7.27414	4.34164	4.71964	28.9239	3.91498	9.92619	5.72853	3.74394	3.85443	7.71181	9.1757	3.29775	3.15916	6.58714	4.61559	5.7179	3.26902	4.77461	3.97664	3.90808	18.821	4.18708	3.84704	5.40659	6.41142	4.64223	4.59057	3.2781	3.60212	3.02467	4.48718	11.3405	5.74304	3.65869	3.73347	10.3452	5.19191	6.51866	5.87487	4.31936
GSM3454129	AD	3.77051	3.46768	2.87165	5.6404	4.8819	4.36261	5.7385	4.64485	5.41407	1.40554	4.03635	28.8615	3.22435	7.04982	4.45576	3.30751	2.43546	4.73932	6.25663	2.5802	2.49094	7.78145	3.6557	4.24668	2.94859	3.46808	3.51481	3.49425	20.4035	3.23492	3.39847	4.21681	6.83164	3.08727	3.18346	2.28366	3.07002	3.86122	3.03969	5.76651	5.20481	1.73272	3.08809	4.87174	3.71303	3.65158	5.01397	3.40748
GSM3454130	AD	3.96019	3.66744	3.00455	5.46075	4.37686	4.5286	5.23924	4.62386	6.58241	1.77143	3.86476	29.2815	3.7192	6.76246	4.41663	4.04307	2.49377	4.71069	5.81229	2.81426	1.70677	6.42582	3.24234	4.32816	3.04475	3.329	3.49013	3.90696	20.5207	2.8102	2.98743	3.6413	6.75989	2.77953	3.71786	1.95908	2.58331	5.34457	2.79028	5.39739	4.98533	2.39475	2.94321	4.98433	3.54994	2.8331	4.53895	3.07967
GSM3454131	AD	4.07882	3.591	2.90737	5.31409	4.62608	4.80894	5.43278	4.50347	6.17328	1.35544	3.7096	28.969	3.27282	9.17654	3.9858	3.41922	2.41015	3.96355	5.97254	2.90963	2.34329	6.53369	3.29699	4.23566	2.79095	3.16771	3.19974	3.68768	20.321	3.10627	2.9527	3.55845	7.01159	2.57581	3.7396	2.34393	2.61641	4.94283	2.84081	5.92226	4.15875	2.16988	2.73838	5.08925	3.44965	3.55854	4.62862	3.14717
GSM3454132	AD	4.09373	3.393	2.85051	5.27312	4.26213	4.92261	5.21298	4.54476	5.6201	1.51783	3.95085	28.8024	2.788	7.0153	4.56037	3.29978	2.3555	5.15434	6.02096	2.36959	2.39891	7.49573	3.53624	4.11736	2.98658	3.3418	3.28587	3.21155	20.3379	2.96366	3.08893	4.02053	7.08778	3.1901	3.40969	2.28179	2.83802	3.98208	3.11262	5.93958	3.12846	2.36995	2.84789	5.11533	3.51798	2.9565	4.86712	3.32751
GSM3454133	AD	5.77179	3.85981	2.2443	6.22439	5.20119	5.12296	4.76419	5.22719	7.45037	3.33579	4.25997	31.747	4.17669	10.4148	4.9896	5.89532	2.93702	5.19236	8.80394	3.29653	2.9595	7.20672	3.86118	4.01003	2.76019	4.48075	3.63217	4.44918	19.0779	5.38566	3.47472	4.65421	6.93346	3.03975	4.06957	2.29752	3.17174	4.58302	3.08239	9.00362	4.45472	2.65728	3.22946	8.65918	4.12081	4.56005	6.0576	3.90467
GSM3454134	AD	5.94888	3.5465	2.82969	6.03506	5.06453	4.95632	4.78945	5.10797	6.21771	3.47903	4.45527	31.9756	4.27792	10.5874	4.47902	5.50296	3.0425	5.39294	8.44926	2.53717	3.21027	7.83751	3.93846	4.64458	2.98767	4.64884	3.84475	3.84176	18.5473	5.25332	3.46429	4.80967	7.42005	3.7084	4.40914	2.39031	3.4042	3.16172	3.38684	9.14891	4.63896	2.95785	3.52103	8.18221	3.95957	5.18099	5.00827	4.0925
GSM3454135	AD	4.32283	3.37239	2.81867	4.79623	5.53181	3.88936	4.67252	5.08556	6.04267	2.82352	3.79063	29.9152	3.77489	11.3333	4.04797	4.38853	2.78387	5.63876	7.18811	2.61833	2.6223	6.4895	3.99527	4.83321	2.11261	4.58746	2.90365	3.66205	18.2044	3.84037	3.16061	4.42139	6.52428	3.56149	4.50587	2.27301	3.55522	2.92927	2.65587	8.54392	4.091	3.15297	3.07219	7.16423	4.13756	3.88372	4.89962	3.85995
GSM3454136	AD	4.59905	3.62142	2.30157	4.8012	5.30905	4.07549	3.8283	4.96305	7.52003	2.68061	3.84928	30.005	3.96894	9.69885	4.84631	4.86541	2.59101	4.91826	7.42121	3.20161	2.53318	5.99044	3.81211	3.94593	2.75191	4.52197	2.92352	4.1527	18.5131	4.13899	2.96962	3.99133	6.45588	3.04019	4.24045	1.88054	3.12048	4.78676	2.83933	7.95448	4.63954	2.50653	2.86645	7.63575	4.02159	4.07921	5.34863	3.57395
GSM3454137	AD	6.16191	4.42401	3.62427	7.21696	5.5627	6.15653	6.44017	6.13827	6.02144	3.72938	4.57193	33.061	4.45008	10.1563	4.46079	5.57247	3.22015	7.60914	9.46629	3.55771	4.22018	7.92847	4.22658	6.24701	4.04944	3.70143	4.39538	4.19993	20.7983	6.5714	4.55361	5.39442	7.5641	3.929	3.40535	3.15361	3.73335	2.53469	4.11747	10.2412	5.73898	3.09578	4.06948	9.98924	4.58654	4.69024	6.81862	4.08127
GSM3454138	AD	6.27959	4.27547	3.4113	7.38744	4.87992	5.48103	6.30251	5.98694	5.95955	3.70333	4.57806	32.5472	4.44891	10.3114	4.91439	5.0898	3.51721	7.63936	9.09846	3.21847	4.43366	7.68178	4.21181	5.96075	3.73609	3.78278	4.48084	4.33763	20.4336	6.15288	4.4468	5.39341	7.44363	3.99088	3.62752	2.9693	3.68506	2.9289	4.27111	10.308	6.36033	3.05255	3.98037	9.76173	4.52447	5.59893	6.66461	3.96354
GSM3454139	AD	4.51711	4.96964	3.26477	5.43729	5.2967	5.50064	5.54962	6.12655	5.29768	3.37849	3.90499	29.9814	4.5579	9.93164	3.54382	3.85976	3.25525	7.80526	8.87585	3.75688	3.71062	5.99254	3.79883	5.74069	4.18035	3.44878	3.71373	3.3208	19.3941	3.9685	4.20349	4.24149	5.92021	3.87407	4.0263	3.18426	3.45906	3.29825	3.96737	10.2538	5.43045	2.12775	3.61538	8.82991	5.55462	6.33876	5.83566	3.92251
GSM3454140	AD	2.99033	4.58095	3.47042	5.50603	5.78502	6.16041	5.3294	5.91014	5.52591	3.19573	3.89748	30.1897	4.64416	7.39796	4.91121	4.77587	2.88164	7.31193	9.13689	3.37956	3.48668	6.43708	3.8328	5.92981	4.11693	3.64772	3.68937	3.28825	19.5835	4.41208	4.30266	4.43322	5.92021	3.84601	4.10639	3.17852	3.39921	3.14928	4.01001	10.3417	6.8741	2.84294	3.73219	8.95676	5.10702	5.71966	6.20234	3.97529
GSM3454141	AD	4.01921	3.83829	3.12534	4.70046	4.46075	3.11914	4.62859	5.10584	4.87538	2.63857	3.27177	28.7911	2.87316	8.11256	4.46166	3.29721	2.44661	5.5794	7.14169	2.89725	2.32999	6.15047	3.91846	5.18665	3.15337	3.18248	2.28768	2.99088	17.9654	3.66551	2.93302	3.8721	6.05566	2.86284	3.01992	2.4987	3.16576	2.69631	3.1154	6.79717	4.19166	2.44276	3.30408	5.90106	3.97955	2.72477	4.14517	3.13846
GSM3454142	AD	3.30979	3.84044	3.13161	4.79737	4.64469	3.26305	4.32618	4.96063	5.14321	2.33962	3.661	28.7201	3.19948	9.22021	4.57026	2.81578	2.53503	5.06424	6.59288	2.70201	2.29908	6.42307	3.90736	5.16136	2.97791	3.17306	2.6138	2.83507	17.8902	3.28302	2.65254	3.82197	6.22845	2.90943	3.44921	2.48174	3.20818	2.69932	3.00315	6.57066	4.83288	2.48799	3.37729	5.8969	3.78735	2.83031	4.02015	3.11808
GSM3454143	AD	4.60862	4.16482	3.62986	5.43205	5.63019	5.0466	6.04597	5.90867	5.58921	3.07741	4.01164	29.8372	4.66697	9.45686	5.02707	3.69956	3.17013	7.08542	7.34006	3.68245	3.04142	7.38706	4.00683	6.17164	3.53605	3.81665	3.72518	3.78805	19.914	4.15191	3.84386	4.44918	6.5162	3.89295	3.51293	3.31779	3.22516	3.42333	3.83476	7.23146	6.13233	2.986	3.66682	6.93004	5.24956	5.34551	4.71001	4.14838
GSM3454144	AD	5.2483	4.09992	3.43874	5.87908	5.4845	5.80591	5.85356	5.70967	5.56843	3.5223	4.40937	30.0738	4.07711	9.82577	4.72504	4.5073	3.00351	6.77688	7.6906	3.43433	3.09193	7.41751	4.02572	5.44509	3.50537	3.87188	3.79503	3.94609	19.9652	4.61358	3.95882	4.74898	6.56812	4.19198	3.50641	3.09284	3.37762	3.79807	3.76979	7.47847	6.83827	3.13549	3.44598	7.26818	4.94629	4.76566	5.55641	4.01374
GSM3454145	NDHCS	5.57088	4.28625	2.68042	5.19676	4.31367	5.60922	4.1335	4.65896	5.35673	2.1658	3.2568	58.4734	2.19912	13.1104	3.84723	4.35355	2.14508	6.38291	10.9906	1.88019	2.54298	7.70724	3.16781	5.66707	2.46359	3.24869	2.08244	2.03743	37.848	3.46313	2.78528	3.59637	7.55319	3.17195	2.34814	2.0749	2.52835	2.46036	2.11618	15.4429	5.92598	1.98215	2.96839	9.40747	2.90589	4.69365	5.25702	2.7796
GSM3454146	NDHCS	5.82494	4.25951	2.4063	5.2345	4.42059	5.16641	3.77916	4.68453	6.32682	2.48245	3.33858	58.7464	2.8406	13.1441	4.06338	4.56036	2.23739	6.41016	10.9095	2.34927	2.46097	7.51603	3.22903	5.01484	2.32345	3.26715	2.33515	2.19131	38.0694	3.35113	2.60352	3.3271	7.26071	3.29552	2.58016	2.08371	2.50637	2.82661	1.99974	15.4567	6.22747	1.99628	2.91326	9.73255	3.02362	5.31052	5.15686	2.76622
GSM3454147	NDHCS	5.67553	4.30138	2.53379	5.35083	4.51301	4.91526	4.1566	4.68111	6.03868	2.18789	3.20221	58.0915	2.74478	12.883	4.07587	4.51964	2.16769	6.11356	9.92564	2.12758	2.41311	7.56045	3.17486	5.05568	1.94847	3.23438	2.39067	2.5243	38.0299	2.63212	2.72355	3.65299	6.92045	2.96833	2.55184	2.17179	2.58032	2.36773	1.82712	14.2447	5.49092	1.86734	2.93061	8.66464	3.01754	4.78842	5.11135	2.69338
GSM3454148	NDHCS	6.02236	4.03134	2.46284	5.1771	4.22458	4.99151	4.26629	4.80901	5.57544	2.5961	3.26609	58.268	2.39019	13.1792	4.42338	4.99453	2.0556	6.13121	10.2316	2.208	2.20384	7.50383	3.22405	5.64115	2.57515	3.34618	2.25316	2.59594	38.1135	2.77725	2.66845	3.7933	7.16859	3.1707	2.49596	1.81404	2.50113	2.63937	1.99548	14.1463	5.82038	2.22922	2.90381	8.9131	2.9132	4.58815	5.06944	2.71523
GSM3454149	NDHCS	3.67502	4.17351	3.08055	4.73171	5.2921	4.98289	3.28255	4.76752	6.84554	1.64739	2.66886	56.0895	2.27925	11.4615	4.49357	3.26827	2.0042	5.86945	10.2116	2.2581	2.34577	6.46262	3.41917	5.95628	2.76858	2.85079	1.94224	2.28958	36.9009	0.993533	2.52989	3.64929	6.13012	2.66312	3.25511	2.36172	2.57381	2.68411	2.67579	13.8099	5.96336	1.59051	2.89206	9.99492	3.72302	4.42021	4.01314	2.86699
GSM3454150	NDHCS	5.57957	3.97394	3.00732	4.80086	5.33929	4.35305	3.26566	5.07535	6.55184	1.76267	2.70372	56.6451	2.28226	13.0962	4.65687	4.06844	2.22856	6.07818	9.88122	1.90623	1.14306	6.53859	3.48064	5.33146	2.71461	3.006	2.04719	2.18239	36.7636	0.894466	2.68264	3.52705	5.86894	3.22264	3.22526	2.50084	2.82638	2.18751	2.80324	13.7256	6.3013	1.88683	2.88326	10.2185	3.86328	4.49862	4.85708	2.79963
GSM3454151	NDHCS	4.82181	3.92638	2.81238	5.28077	4.82357	5.1471	4.72238	4.85914	6.43776	2.02101	3.29943	56.0823	2.37721	11.8269	2.50286	3.98455	2.04066	5.83831	8.52921	2.31976	1.33236	7.3175	3.51559	5.82878	2.37017	2.89541	2.70859	2.76793	37.0257	-0.415571	2.72457	3.98032	6.50609	3.19134	3.39808	2.35225	2.94491	2.31161	2.6847	12.9157	6.17683	1.8618	2.86858	9.43	3.40039	3.66902	5.18287	2.83908
GSM3454152	NDHCS	5.17165	4.10176	2.65187	5.19435	5.04925	4.99065	4.71192	4.94558	7.11721	1.94571	3.21731	56.0116	2.64534	10.1367	4.9286	4.10773	2.23702	6.32119	8.77447	2.32239	1.8328	6.79359	3.45311	5.41953	2.51572	3.01457	2.77035	2.84181	37.0645	0.174668	2.64679	4.00697	6.41482	3.22462	3.64296	2.28799	2.6693	2.76306	2.64471	13.0536	5.68242	1.39588	2.79428	9.69663	3.37253	4.51637	5.08562	2.86989
GSM3454153	NDHCS	3.31425	4.04592	2.38562	4.99748	4.91176	4.90821	4.02636	4.52449	6.14246	2.73112	3.15892	55.9208	2.96057	13.0819	4.30985	3.68281	2.63188	6.47902	10.9665	2.12249	0.930145	7.59608	3.58345	4.23673	2.03049	3.28981	2.80804	2.59498	38.8518	2.74857	2.87027	3.36079	6.89436	3.32361	3.6718	2.08003	3.27379	3.33653	2.63966	15.7535	4.48422	1.35632	2.6051	10.1184	3.52247	4.73114	2.96444	2.90021
GSM3454154	NDHCS	4.58483	3.57403	2.42544	4.73798	4.12014	5.29209	3.82075	4.33247	6.51467	3.07206	3.12427	56.1083	3.38237	10.3778	4.57228	3.50783	2.76588	6.45947	10.3017	1.99198	1.19956	6.73485	3.54919	4.2925	2.52429	3.54785	2.52971	2.85522	38.4646	2.82463	2.85898	3.61837	6.80315	3.21923	3.95261	2.17646	3.15641	3.46921	2.68457	15.0201	5.33607	1.82134	2.46446	10.0438	3.61261	5.04841	3.80676	2.81733
GSM3454155	NDHCS	3.75064	3.75895	2.34442	4.44669	4.08744	4.97708	4.1876	4.43884	6.25948	2.47224	3.06784	55.5893	2.90638	12.6697	4.3551	3.17929	2.62534	6.26132	7.96439	1.59292	1.18628	6.67513	3.6951	4.94107	1.91275	3.51353	2.4482	2.90547	37.7349	1.8575	2.60708	4.10744	6.67338	3.17638	4.04024	1.91833	3.31385	3.27343	2.55299	13.0224	5.03164	1.81876	2.55913	8.3833	3.61027	3.87049	2.88269	2.55111
GSM3454156	NDHCS	4.24646	4.08867	2.29475	4.65625	4.48902	4.38621	3.90959	4.4146	6.41923	2.50969	3.29959	55.8194	2.77642	12.6383	4.56533	3.45399	2.45585	6.99284	8.50638	2.32468	1.37516	6.88493	3.80463	3.78427	2.10885	3.40344	2.58421	2.40135	38.2355	1.76357	2.41958	3.78465	6.43968	3.37834	4.16085	1.82018	3.20596	3.42013	2.33141	13.5773	4.27703	1.04833	2.68286	8.81625	3.30989	4.01267	3.16222	2.70985
GSM3454157	NDHCS	6.94149	4.01225	2.96887	6.04522	5.97589	6.39297	6.06362	5.30914	7.46078	1.9999	4.21909	59.1057	3.65989	13.706	4.66119	4.96762	3.1032	8.24722	10.9418	3.75144	2.05092	7.0675	4.2788	5.95667	3.05792	3.31382	2.38028	3.4923	38.9678	4.19287	3.36896	4.86527	8.37707	3.37096	3.7455	2.13381	3.14864	3.9456	3.43208	15.0711	5.87847	2.53309	2.85835	10.2501	4.0848	6.04011	5.31025	3.71481
GSM3454158	NDHCS	6.88462	5.0091	3.09277	5.636	6.00504	6.16244	6.52211	4.86106	6.72641	1.79343	4.72226	58.9656	4.01121	12.0839	4.35892	4.98506	2.89345	7.40799	11.1157	3.36331	2.68002	8.12604	4.25003	6.15399	2.64719	3.49284	3.06678	3.07232	38.5587	3.70752	3.55295	5.17283	8.27341	3.58304	3.55836	1.78978	3.09442	1.83698	3.14246	15.0494	6.55905	2.36434	3.21483	10.2086	4.28351	4.96742	3.78541	4.07337
GSM3454159	NDHCS	6.62417	4.51822	3.06571	6.55702	6.47757	6.95243	7.53619	5.7067	6.84554	2.75201	4.70553	59.0761	4.4885	13.3257	4.32666	5.6917	3.31914	8.46434	11.7348	3.17519	2.93607	8.27529	4.31399	5.68094	2.79567	3.50914	3.37447	3.76879	39.767	4.08045	3.6852	5.2199	8.28884	4.344	3.62045	2.31666	3.10304	2.57792	3.56296	15.926	6.03237	2.82999	3.14014	11.0423	4.35304	5.71835	6.52957	4.12443
GSM3454160	NDHCS	6.82556	4.00085	2.92457	6.18216	5.83411	6.81714	6.68627	5.42798	7.76129	2.8449	4.6336	58.9452	4.10721	12.5105	4.51621	5.5466	3.51129	8.56487	11.3101	3.52622	2.68021	7.14745	4.20752	5.48473	3.30334	3.46725	2.99586	4.09704	39.3099	4.21917	3.50129	4.86904	8.61813	3.98077	3.77424	2.25964	2.95413	4.70331	3.51272	15.2714	5.59794	2.69481	2.82298	10.8515	4.21664	5.90559	6.17845	3.9233
GSM3454161	NDHCS	7.10897	4.47406	2.89792	7.07662	5.93284	7.32811	6.36195	5.46411	6.1291	3.72091	4.18976	60.2052	4.48545	14.1738	4.13656	5.89387	2.92661	7.30866	10.9515	2.5557	1.6797	9.25758	3.66926	6.12335	2.93398	3.86997	3.82077	3.55571	40.4379	4.8874	3.99996	4.68598	8.58443	3.37103	3.0729	1.93131	3.44688	2.92054	3.12629	14.0122	6.36505	2.22113	3.19536	11.1818	4.06153	5.30339	5.87388	3.65093
GSM3454162	NDHCS	7.3075	4.3012	2.84204	7.04609	5.46287	6.91262	6.63844	5.15214	5.88883	3.42046	4.32166	60.2887	3.85319	14.1725	4.18775	6.0523	2.9662	7.68845	11.2176	2.22352	1.45642	8.92015	3.53977	5.52128	3.03747	3.78264	3.59255	3.43022	39.8122	4.33887	3.62934	4.7938	8.51472	3.34645	3.22682	2.32061	3.20798	3.45106	2.9837	13.9252	6.30277	2.20935	3.28726	10.9506	3.88459	5.50778	5.62491	3.38801
GSM3454163	NDHCS	6.44635	4.19883	2.96692	6.71165	6.06391	6.85843	7.13906	5.73029	6.37842	3.49978	4.17116	60.1019	3.87932	15.2116	4.77595	5.5817	2.99904	8.45242	10.427	2.01729	2.13877	8.86027	3.82419	5.40441	2.74524	3.7033	3.6482	3.81515	39.8966	4.11918	3.89115	4.41096	8.61432	3.42284	3.41878	2.00946	3.24769	2.96565	2.69126	14.0938	6.08448	2.68082	3.1537	11.4258	3.99493	6.02086	5.32985	3.59198
GSM3454164	NDHCS	6.60377	4.3453	2.56346	6.81706	5.01893	6.44347	6.81768	5.44775	6.65912	3.42991	4.35529	59.5221	3.67571	12.4151	4.44758	6.04481	3.01183	7.24699	9.75797	2.77338	2.07551	8.70131	3.69875	5.68312	3.30946	3.94636	4.00496	3.93454	39.6446	3.94202	3.64954	4.80271	8.54737	3.84476	3.72077	2.32002	3.51118	3.15492	3.02263	13.8672	5.69671	2.4346	3.156	11.5893	3.8355	5.41567	5.89474	3.4576
GSM3454165	NDHCS	6.53097	5.00171	2.52673	5.93441	4.89174	4.364	5.50412	5.54682	7.69841	3.28902	3.14545	58.042	3.65963	13.9546	4.44452	4.97819	2.56708	6.57785	11.1573	1.7194	2.54094	6.93301	3.55817	5.6966	2.03591	3.95999	2.45253	3.50349	39.6059	3.68315	2.73791	3.77528	6.77433	3.15815	2.8353	1.96171	2.81527	3.04477	1.80642	15.7285	3.77533	2.8317	3.24961	11.8639	3.28706	3.75689	5.0261	3.33908
GSM3454166	NDHCS	6.56203	4.83172	2.59947	5.73852	4.7524	4.83293	5.83211	5.31208	7.20951	3.34812	3.441	57.6491	3.37413	13.5673	4.53231	5.01566	2.47484	6.39304	11.2401	2.09316	2.48873	7.26562	3.5712	5.42821	2.33973	4.04238	2.79912	3.32911	39.3613	3.26266	2.44306	3.88811	6.39757	2.99391	2.74792	2.08617	3.02347	3.19616	1.96366	15.9979	5.25942	2.80727	3.38497	12.1183	3.34196	3.58943	3.90979	3.04835
GSM3454167	NDHCS	7.19086	4.78295	2.92681	6.05479	6.07909	5.37765	6.7812	5.78745	7.3076	3.24558	3.40128	57.4321	3.6445	14.2106	4.89502	4.71362	2.82145	6.28252	12.2039	1.96767	2.2862	6.90681	3.84876	5.60626	1.76309	4.14004	2.77935	3.86039	39.5879	3.08692	2.85756	3.82983	6.54128	2.66914	3.21191	2.11805	3.3918	2.87095	2.24347	17.4872	4.74744	3.02062	3.23628	13.2564	3.95233	4.65717	4.91791	3.51575
GSM3454168	NDHCS	6.63413	4.60542	2.64307	5.65377	5.55515	5.50172	6.23393	5.55427	8.44674	3.45276	3.48294	57.7621	3.84543	13.6315	4.81421	4.91331	2.78346	6.71415	11.7142	2.3713	2.36211	6.64161	3.79011	5.7526	2.01303	4.24453	2.85071	3.54444	38.961	3.11879	2.64582	3.93177	6.61201	3.15355	3.27838	2.13657	3.16154	2.9023	2.27832	16.8027	3.31298	2.72526	3.078	12.8458	3.81594	3.7809	4.97987	3.35548
GSM3454169	NDHCS	3.30667	4.47293	2.1308	4.06545	3.93033	4.43023	4.43508	4.42372	6.46935	1.56708	2.6959	55.1919	3.18094	13.0352	3.16892	3.23516	2.20057	6.87154	9.39529	1.87431	1.35101	6.81784	3.16577	4.94155	2.06381	2.27787	2.27302	2.90406	35.533	3.31321	2.42346	2.89715	5.99913	2.9246	2.96509	2.27414	2.49008	1.92347	2.64337	13.1889	3.64587	0.28684	2.87112	9.12162	3.10232	2.45075	4.03465	2.45726
GSM3454170	NDHCS	3.47332	4.45574	1.59408	4.05971	4.11808	5.12417	4.22283	4.52082	7.04048	1.67449	2.80107	55.5256	3.17879	11.3949	4.28705	3.25696	2.41444	6.1906	9.59813	1.73244	0.840272	6.66753	3.07262	4.28068	2.4712	2.44117	2.30023	2.76222	35.864	3.18612	2.27968	2.72041	6.0241	2.9783	2.79352	2.06452	2.49748	1.51655	2.45431	13.0491	3.9423	1.4593	2.8037	9.212	3.06024	2.01795	3.07823	2.173
GSM3454171	NDHCS	2.14622	4.43957	1.93002	4.59002	4.52438	5.14176	3.7456	4.99731	6.85698	1.95851	2.65178	55.443	3.39623	12.1993	4.72197	3.18931	2.50823	6.898	10.0278	1.5701	1.38367	6.53489	3.12698	4.15661	2.18474	2.68486	2.35311	2.6724	36.3659	3.73454	2.58701	2.82663	6.18929	2.83313	2.93317	2.26519	2.79623	1.41164	2.90895	13.5056	4.94478	0.843819	3.06554	9.36362	3.78452	3.10258	3.35517	2.48183
GSM3454172	NDHCS	4.30389	4.37582	2.48621	4.67578	4.27936	4.69947	3.86773	4.80217	7.08733	2.1851	2.89682	55.4202	3.59667	12.5179	4.9302	3.32109	2.51057	6.5721	9.78726	2.42519	1.60895	6.6222	3.16502	4.97706	2.87007	2.79279	2.41694	2.7727	36.194	3.57915	2.49415	2.91493	6.23399	3.08315	3.40454	2.24848	2.62564	1.91362	2.7908	13.3783	4.29727	1.5917	3.04688	9.57412	3.67794	3.5346	3.39242	2.32751
GSM3454173	NDHCS	5.03881	4.57434	2.44091	5.47649	4.46354	5.04643	4.89444	4.95599	5.96691	2.68872	3.52318	58.5913	3.38882	12.745	5.10223	4.00545	2.51413	6.65352	11.05	1.45538	1.84086	7.64639	3.49453	5.11916	2.23041	3.23064	2.60605	3.34996	38.0529	4.76436	2.92665	3.5249	7.71391	3.28204	2.78967	2.90588	2.93598	2.3871	2.5288	14.6071	4.23275	2.2629	2.74554	9.66367	3.42653	4.25795	4.22093	2.79679
GSM3454174	NDHCS	5.9515	4.31633	2.67617	5.48973	5.07572	4.86671	4.9166	4.82612	5.83978	3.37735	3.59853	59.6114	3.30186	13.2341	4.5367	4.9684	2.5461	6.21461	11.5133	2.45825	1.93461	7.56247	3.6596	5.1863	2.0919	3.15898	2.32137	3.5582	38.9858	5.14723	3.13854	3.63488	6.96344	3.47067	2.4842	2.96941	3.02564	2.51083	2.56134	15.5265	6.58853	2.64643	2.77364	10.181	3.21869	4.22307	5.40794	2.75255
GSM3454175	NDHCS	5.2223	4.54462	2.78517	6.27459	4.89075	6.20426	6.08417	5.08128	5.53886	3.73069	3.81406	59.2634	4.06978	10.6791	4.44811	4.98703	2.78346	6.85033	11.8551	2.48718	1.98566	8.61759	3.49114	5.56431	3.03579	3.59848	3.12164	3.64891	39.5707	5.04078	3.79562	3.94223	7.4004	3.42933	2.22383	3.08012	3.31079	3.10855	2.74496	15.2606	6.58882	2.50114	3.17151	10.4485	3.85563	4.78425	6.04393	2.96297
GSM3454176	NDHCS	5.55527	4.44365	2.57847	6.22875	5.17526	5.61512	5.55569	4.96879	6.31904	4.14572	3.59201	59.5599	4.23084	12.5658	5.03068	5.1172	2.99495	6.89958	11.6135	2.50151	2.14884	7.63981	3.45683	5.33551	2.97001	3.60466	2.94622	3.86282	39.6155	5.39558	3.50436	3.4927	7.13157	3.42675	2.77933	2.8495	2.97681	2.96963	2.53395	15.2723	6.03355	2.46318	3.02234	10.8033	3.60742	4.15519	5.67858	3.07225
GSM3454177	NDHCS	6.34331	4.27508	2.26763	5.45361	4.82578	5.89118	5.32202	4.81562	6.75924	0.293233	3.4243	57.642	3.31428	12.3562	4.40174	4.55796	2.16019	5.82053	8.37068	2.13653	2.39302	7.59861	3.39919	5.49725	2.46075	2.54071	2.92924	3.31929	37.3843	3.987	2.51023	3.40135	6.94809	2.90481	3.27052	2.07861	2.61479	1.54456	2.49148	12.5489	5.09408	1.6948	3.0888	9.17425	3.17513	3.3114	4.75894	2.96113
GSM3454178	NDHCS	6.29176	4.2037	2.2966	5.49968	4.39183	6.29169	5.17506	4.77132	7.31071	0.932832	3.29175	57.8659	3.37513	12.28	4.27844	5.14243	2.32851	6.33684	8.64777	2.41634	1.97299	7.32175	3.38984	4.73257	2.77669	2.57545	2.96674	3.10004	37.8304	3.53797	2.48236	3.72412	6.96344	3.4799	3.49114	2.28717	2.7915	2.72469	2.61244	12.5359	5.80222	1.74203	3.00373	9.63288	3.34031	4.48641	4.45877	2.90558
GSM3454179	NDHCS	6.01776	4.40779	2.35203	6.34172	5.57502	6.78674	6.61082	4.88835	7.28464	1.73463	3.74992	58.7864	3.57856	12.6041	4.86792	5.51828	2.6855	7.48906	10.0932	2.80133	2.27204	7.5831	3.70388	5.16852	2.5803	2.86717	3.59242	4.06837	38.9302	3.8526	3.23326	4.07141	7.27736	3.44588	3.79042	2.53419	3.17742	2.26682	3.10715	14.4536	6.21501	2.09219	3.13195	11.3017	4.01529	3.13398	5.22624	3.50604
GSM3454180	NDHCS	5.98038	4.09469	2.43604	6.19497	5.53528	6.97601	6.53954	5.0512	7.3282	1.10471	4.00065	58.5239	3.7652	12.6841	5.08417	5.51938	2.58989	7.31838	9.96624	2.55018	2.50026	7.59735	3.75291	5.60039	3.18862	3.0527	3.42088	3.66441	38.4058	3.91632	3.08613	3.98053	7.25524	3.24256	3.76172	2.52109	3.09716	1.91954	3.08449	14.6012	5.5239	1.80275	3.02414	11.0679	3.87062	4.26433	5.23573	3.41417
GSM3454181	NDHCS	5.3736	4.23547	2.16558	4.85139	4.93665	5.21149	5.33762	4.86035	6.43903	1.54452	3.13792	56.7524	3.27533	13.7005	3.81917	4.32331	2.46713	6.38985	11.5712	1.45716	1.60589	7.28355	3.67854	4.9621	2.77475	2.81796	2.69271	2.72602	37.5494	2.53046	2.67719	3.18515	7.41726	2.94895	2.84174	2.13521	2.61196	1.75977	2.39366	16.5729	5.41047	1.8133	2.80376	11.0018	3.10699	3.89464	4.4443	3.06844
GSM3454182	NDHCS	4.7611	4.12538	2.37079	4.56357	4.87571	5.46223	5.37048	4.61041	5.9036	1.6564	3.37126	56.2171	2.61253	11.7513	4.18738	4.40072	2.2922	6.21748	11.467	1.63766	1.95273	7.69998	3.66858	4.94801	2.82062	2.95719	2.66606	2.53784	37.0417	2.23043	2.64083	3.36409	7.75845	3.00267	2.57368	1.92014	2.97874	2.10031	2.52721	16.3824	3.55186	1.40285	2.88073	10.5616	3.157	3.44179	4.84375	2.83837
GSM3454183	NDHCS	4.47506	4.31001	2.25853	4.93281	5.03598	5.39426	5.93781	4.61095	5.95151	2.04939	3.23948	56.1941	2.88081	12.1123	4.41484	4.46526	2.38322	6.52098	11.1568	1.76782	2.25329	7.61657	3.86695	4.89558	2.04444	2.82455	2.7204	2.80781	37.6531	2.0899	2.76312	3.41623	7.47142	2.97039	2.51468	1.97923	2.82143	2.0301	2.21236	16.2158	4.60337	1.90792	2.9362	10.5241	3.22847	3.70289	3.80218	2.98579
GSM3454184	NDHCS	4.75631	4.26494	2.66178	4.9297	4.83304	4.81521	5.15011	4.27943	6.69659	1.67059	3.23752	55.911	3.54421	12.7141	3.91998	4.46083	2.29521	6.04229	10.9279	1.76498	1.7651	7.3237	3.77459	4.7438	2.8123	2.94465	2.88977	2.65219	37.3626	2.00238	2.47999	3.24622	7.53337	2.97849	2.95099	2.35248	2.56609	2.2259	2.27064	15.8315	5.30584	1.69739	2.93614	10.6853	3.1994	4.13467	4.24851	2.97841
GSM3454185	NDHCS	5.51764	4.03778	3.34197	5.2706	4.77794	5.64232	5.5402	5.15722	6.7132	1.93655	3.61197	57.3617	2.93195	13.4849	4.64472	3.75193	2.47171	6.45024	10.8354	1.96065	2.5435	7.37921	3.76958	5.92628	2.83762	3.37181	3.16113	3.11737	37.8134	1.94285	2.84443	3.83104	6.79511	3.22289	2.96079	2.63703	2.8799	2.18439	2.94717	14.8279	5.02851	1.756	3.09082	9.8114	3.76757	3.98576	5.08124	2.86177
GSM3454186	NDHCS	5.73809	4.24457	2.88444	5.23053	4.74444	5.08113	5.53056	5.11557	6.55757	1.97785	3.66815	57.3103	3.18992	12.3058	4.69821	4.02059	2.55947	7.18736	10.7441	2.99945	2.09183	7.19272	3.80407	5.75984	3.0868	3.54337	3.05835	3.04065	38.1597	2.09279	2.73835	3.67249	7.02335	3.44619	3.21627	2.65244	3.07306	2.31886	2.78663	15.0543	5.69875	2.182	3.11836	10.3778	3.88104	4.16531	4.84827	2.92606
GSM3454187	NDHCS	5.93701	4.17066	2.99382	6.35294	5.11945	6.17081	6.95026	5.48539	6.28374	2.50935	4.40494	57.5634	3.76659	11.5332	4.32508	4.95569	2.8879	8.00194	12.1463	2.67363	2.62715	8.03045	4.15055	6.4169	2.79255	3.62847	3.93518	3.5889	39.076	2.05534	3.58799	4.47958	7.48901	3.36779	3.22024	2.42871	3.07967	2.55463	3.12417	16.2158	4.97746	2.23826	3.20072	10.8591	4.48685	4.75519	5.31606	3.27267
GSM3454188	NDHCS	6.3066	4.30599	3.50075	6.42492	5.21821	6.01654	6.91123	5.15542	7.18506	2.92517	4.65575	58.0437	3.67608	10.5831	4.40174	4.90908	2.87584	7.32339	12.3566	3.0304	2.6971	8.24724	4.00856	6.12802	3.06591	3.65454	3.83125	3.615	39.0889	2.52628	3.49663	4.33091	7.15042	3.3915	3.21671	2.81626	3.10493	2.93929	3.02052	16.1926	6.07142	1.96156	3.1663	11.0645	4.21887	4.60461	5.96557	3.32878
PFC_1	AD	4.53344	4.10679	2.87702	5.48085	4.29753	4.52755	5.48549	4.60438	5.32437	2.30293	3.84106	36.7438	3.63655	8.73888	4.92969	4.082	2.28501	5.09265	5.19032	2.68928	1.58004	7.93949	3.56172	4.77936	2.89991	3.45235	3.2175	3.22461	42.9139	2.88818	3.18746	4.43075	6.60568	3.16582	3.69568	2.34575	2.89365	2.90065	3.35062	3.33243	5.14283	1.72345	3.22266	4.07555	3.48882	3.45136	4.2525	3.68862
PFC_2	AD	4.57826	4.79279	2.54007	5.39914	4.54773	4.66789	4.94149	4.68485	6.21538	2.11304	3.57534	39.3541	3.43067	9.08748	5.03421	3.70446	2.17275	5.89483	9.24168	2.59181	1.71058	6.86217	3.65378	4.80383	2.59997	3.36834	2.84727	3.0567	33.6398	2.87462	3.19121	4.04003	6.17649	2.93945	2.86413	2.07712	2.93702	2.90065	2.92528	14.9865	4.58233	1.92805	3.26419	9.46734	3.79475	3.61256	4.62568	3.35572
PFC_3	AD	2.97779	3.84764	2.37885	4.33876	3.88812	3.81119	4.00787	4.28652	5.09981	1.85025	3.20982	11.2689	2.69589	6.40326	4.4875	2.97994	2.17506	4.95837	4.98871	1.93061	1.34001	6.48365	3.3776	4.6426	2.35526	2.86257	2.6039	2.67891	5.67913	2.56056	2.77079	3.56225	5.44054	2.98257	2.64101	2.12124	2.8105	2.34071	2.58033	4.51568	3.80124	1.73422	2.86822	4.74301	3.36223	3.48974	3.40165	2.70505
PFC_4	AD	5.39987	4.44979	3.09019	6.42071	5.48787	6.18249	5.85306	5.01478	6.12845	2.19552	3.21118	73.8743	4.69044	11.8763	4.30258	4.17613	2.3173	5.27641	9.21731	3.05009	1.77902	7.73567	3.68462	5.46315	2.84685	3.40122	2.92655	3.10917	62.9155	2.9729	3.8472	4.23472	8.02797	3.10114	3.03263	2.18271	3.05511	3.22514	3.58969	5.26678	5.68164	2.13804	2.9333	4.48818	3.94244	3.15967	4.81974	3.03644
PFC_5	AD	3.73014	3.90099	2.92439	5.07043	4.90407	4.84065	5.30171	4.36297	6.10672	1.81956	3.90806	12.9439	2.99931	7.12137	5.02617	2.85178	2.41803	5.60506	8.56791	2.34376	1.30916	7.77207	4.07265	4.88012	2.62775	2.85348	2.71696	2.8678	13.1538	2.49052	2.85138	3.64691	6.05915	3.43531	3.04646	2.50989	3.2949	2.0083	2.94235	12.3457	4.05437	1.48923	3.08836	8.00679	3.46772	3.60488	4.22265	2.82156
PFC_6	AD	7.32949	4.68608	3.43326	7.43556	5.73049	8.51119	8.11728	6.05689	8.41755	3.58808	4.30002	54.6111	3.87674	22.3343	4.72066	5.59172	3.04468	8.74662	23.9077	3.12581	4.20252	7.75751	4.4547	6.40606	3.04712	4.52475	3.8897	5.10306	27.411	3.46546	3.74193	5.21554	9.27596	4.2621	3.23475	2.44745	3.53468	2.89472	3.53089	35.6333	6.40125	2.47186	3.52725	22.394	4.43825	5.24755	5.41683	3.59783
PFC_7	AD	7.67702	4.73943	3.54787	6.41213	6.16265	8.93007	10.4991	6.81332	7.35993	4.24024	5.11129	28.857	3.97968	17.4539	4.96185	4.42227	2.91397	14.846	13.8115	2.92637	2.18749	8.79843	4.50993	6.74435	3.08052	6.22065	3.49603	4.4944	23.5352	3.27341	3.7129	6.52196	6.68167	5.56966	3.80929	6.01042	3.69735	3.48236	3.90378	18.2105	6.68693	2.84338	3.65186	13.4505	4.82858	4.32643	4.20025	3.68862
PFC_8	AD	12.5056	4.72419	4.668	9.07426	6.29154	14.3968	10.6461	7.48526	8.89565	5.67884	5.90889	98.3023	5.34729	25.4717	4.95381	9.02913	4.19264	12.867	21.5887	3.38669	3.16237	10.9603	4.7364	7.71606	4.29959	5.66458	5.14517	6.14198	46.236	8.44745	4.68178	6.04356	9.15611	5.63433	3.39471	3.97474	3.57686	4.39252	5.13407	30.2487	8.28527	2.98068	3.90107	19.3063	6.95953	9.03951	6.67818	4.46035
PFC_9	AD	5.35816	4.70132	3.31407	6.50279	4.88891	6.06889	5.17673	5.11537	6.59207	2.9244	3.94452	57.0539	3.7787	11.5974	4.39906	5.01024	2.32345	6.24821	9.47951	3.4771	2.04747	7.04415	3.98059	5.45595	2.86372	3.40101	3.263	3.34004	44.0905	3.04747	3.41734	4.95966	7.51241	3.73714	3.87931	2.63731	3.23706	2.75622	3.74778	9.63279	6.02517	1.61038	3.10498	5.64192	3.60486	3.55882	4.34953	3.2846
PFC_10	AD	7.3677	5.15103	3.16355	6.46996	5.52578	6.50411	7.1763	5.92411	6.06326	2.78054	4.52335	48.2598	4.22967	17.5236	4.61614	5.617	3.35685	9.95872	8.16155	2.70169	2.03379	7.02959	4.54676	7.39935	2.97789	4.99103	3.33815	5.08207	43.7445	2.97516	3.60143	5.46811	7.05941	3.96351	3.53686	2.73488	3.41901	2.93033	3.62801	8.48384	6.56036	2.54724	3.60631	9.32518	5.47208	4.68549	3.94649	3.9156
PFC_11	AD	5.42767	4.51839	3.09172	6.26177	4.851	4.87118	5.38992	5.01076	6.59931	2.47748	4.00377	53.0059	3.39146	12.0854	4.70458	4.17777	2.87937	7.34016	8.45265	2.40877	2.08748	8.43447	4.05424	5.43435	2.88922	3.53216	3.40502	3.86475	20.6976	3.40897	3.52692	4.38838	7.32833	3.74791	3.43675	2.4564	3.18645	2.76413	3.20354	11.5569	6.28915	1.69653	3.16728	6.72888	3.85804	5.02495	4.70778	3.25887
PFC_12	AD	8.17958	4.39644	3.9322	7.91762	5.87454	8.213	8.91857	6.46729	7.96118	3.26199	4.81048	62.7073	3.87184	22.9618	5.56485	6.10646	3.12926	9.97285	23.3367	3.23942	4.80576	8.10691	4.58972	6.21172	3.26149	4.16544	4.01242	4.64132	30.0409	3.27341	3.39949	5.36056	9.08139	4.5456	4.04179	2.88989	3.31418	3.34386	3.81974	34.0214	6.37956	2.05458	3.45803	12.612	5.10286	6.20705	6.20051	3.82481
PFC_13	AD	6.36804	4.80041	3.35151	6.98336	5.78356	6.26769	7.71295	6.246	7.35269	2.60024	4.6692	35.6271	3.0699	17.8025	5.34777	4.75898	2.48569	8.63707	10.7912	2.80927	3.14868	8.04867	4.20568	5.65749	3.01772	4.40759	3.90969	4.10611	18.829	3.31859	2.9925	5.73545	6.75493	4.78275	4.13956	3.22411	3.5154	3.03718	3.52071	10.1815	5.90222	1.90382	3.52725	9.41558	4.72308	4.53368	4.67046	3.12117
PFC_14	AD	4.51958	4.24399	3.13145	5.10401	5.19976	6.56587	5.90452	5.48152	6.16467	2.85152	3.71663	14.619	3.41842	9.92412	5.71761	3.59829	2.66715	6.97618	10.8675	2.30043	3.78456	7.52457	3.74906	5.47754	2.5838	3.65806	2.63809	3.01472	19.6595	3.48805	2.87184	3.55972	5.98548	3.69402	3.50324	2.69456	3.078	3.36365	3.00091	14.1977	3.62043	1.88228	3.29189	11.23	4.07958	7.55804	4.73764	3.5827
PFC_15	AD	9.97118	4.92237	3.66325	7.89934	6.57965	6.73627	5.94863	6.6041	10.3444	3.20445	5.47135	94.1147	4.37673	15.92	5.70153	5.72052	3.69824	11.1355	9.2295	3.06088	3.60243	8.36896	4.8257	7.83122	3.85514	5.28212	4.52467	5.97407	30.2486	4.15458	4.02769	5.7414	8.69359	5.9685	4.27666	2.90389	3.90099	3.62087	3.41092	7.96938	8.6722	2.29687	3.9703	7.644	5.68307	4.82537	4.29728	3.3875
PFC_16	AD	6.32372	4.71657	3.63803	7.32401	5.49545	5.8843	7.66149	6.36268	7.75835	3.62644	4.50968	96.9064	4.01889	20.3821	4.97793	5.50262	3.05544	9.31203	9.13374	4.28311	3.01077	9.72288	4.4547	7.26979	3.17722	4.55574	4.32818	4.35797	32.9477	3.98512	3.82373	6.40645	7.40897	4.31923	4.47057	3.65214	3.8311	3.40322	4.06206	13.306	6.16259	2.15688	3.47187	9.39488	4.22727	4.58741	4.36445	3.46164
PFC_17	AD	4.93851	4.49552	3.07186	6.46362	4.48708	6.44518	4.9856	5.09928	7.05568	2.79973	4.15873	68.2908	3.16009	14.4559	3.7639	4.89234	2.60487	6.39663	8.51637	2.64407	1.60215	6.42542	4.04503	5.08886	2.77766	3.42871	3.4781	4.33699	17.6524	4.01901	3.59329	4.72409	5.56461	4.10364	2.93796	2.55615	3.11656	2.81755	3.11364	5.47942	8.06468	1.79883	2.73531	6.31618	4.62814	3.5665	4.93169	2.96078
PFC_18	AD	4.68987	4.27448	2.8816	5.57487	4.25204	5.71391	5.31641	4.66473	5.71555	3.08553	3.78956	45.4681	3.36695	11.3185	4.39102	3.66682	2.66946	6.31535	5.97587	2.61841	1.40317	8.005	3.53871	5.01688	2.92168	3.72583	3.43398	3.52894	14.538	3.10395	3.43131	4.23461	5.92935	3.57544	3.06875	2.27648	2.88521	4.17487	2.90245	6.76556	5.59124	1.66422	3.00944	7.1333	4.35386	4.83304	4.26743	3.16506
PFC_19	AD	5.98999	4.52601	2.85639	5.94873	4.66146	4.84775	4.38279	5.34069	7.39615	2.77479	3.88527	46.7942	3.48459	16.6172	5.06637	4.37907	2.67407	6.79242	8.98889	3.13592	2.07485	6.62924	3.82409	5.73666	2.66642	3.78319	3.07616	4.57835	25.0855	3.38638	3.32771	5.11871	6.77875	3.49999	3.90104	2.12444	3.1262	2.98573	2.85649	11.268	6.96899	1.93344	3.18112	8.46906	4.58594	3.95798	4.16294	3.18473
PFC_20	AD	9.68398	4.51077	3.60823	9.36715	5.44238	9.35605	7.47036	6.12127	7.40339	3.12773	4.68743	80.1558	4.46006	14.7348	4.72066	6.84161	3.7313	10.9517	12.9334	2.97506	3.27607	9.15511	4.44089	8.42144	3.81916	3.99233	3.77181	4.28451	55.0948	3.89474	4.27992	4.70064	12.4786	4.4917	3.3249	2.55532	3.08282	3.38343	4.44525	13.889	7.29444	2.50686	3.49956	11.6868	4.86022	5.73455	8.66351	4.6268
PFC_21	AD	4.92479	4.48028	3.16889	5.50361	4.95715	4.48566	6.9043	4.99064	6.19365	2.49474	4.46866	41.9086	3.84733	10.4819	4.84125	2.82824	2.75019	7.30129	11.4486	2.9222	1.83587	7.29892	4.22915	4.84414	3.23592	3.68394	3.17061	3.70734	24.0197	2.50747	3.75025	4.31534	7.0133	3.56466	4.16819	2.51345	2.9322	4.7091	3.14335	11.1453	4.95479	1.87152	3.20881	9.61331	4.82858	4.31107	5.90196	3.43138
PFC_22	AD	9.3698	4.13728	3.01455	6.02932	6.01101	7.00605	7.33068	5.84364	10.4893	3.12773	4.1724	108.771	3.72478	20.8005	4.18198	4.97971	3.18077	10.0895	23.0233	2.64849	2.98445	5.91588	4.18773	6.31608	3.3302	3.73563	3.20578	4.05364	33.4322	4.00771	3.61853	4.57462	7.20935	3.83415	3.05363	2.6298	3.12982	3.07081	2.95931	38.7544	5.39596	2.90261	3.18112	26.7974	4.83912	5.55459	8.49931	4.26363
PFC_23	AD	6.43648	5.07481	3.15973	5.45585	4.52499	6.85696	5.55165	5.43324	7.38891	2.58106	4.18608	31.3696	4.29339	11.5974	5.11461	4.83755	2.46109	5.53438	9.98754	3.80724	2.21803	8.3908	3.8287	5.39117	3.64011	5.20938	3.82834	3.81228	58.2093	3.37508	4.15484	5.39329	7.63575	3.64012	4.0989	2.31112	3.70217	2.8868	3.61252	6.96448	6.82073	2.40456	2.97206	3.96247	3.86859	4.18143	3.61063	3.23164
PFC_24	AD	4.09185	4.60223	2.99316	4.6649	4.80551	4.38627	4.83857	4.93834	6.22263	2.44487	3.85337	14.968	3.43557	8.25084	5.50857	3.2551	2.36113	7.11753	7.49544	2.44939	1.97494	6.76026	4.61983	5.45595	2.86509	3.82761	2.6756	3.34004	14.6072	3.47675	3.04345	4.11279	6.6202	4.08208	2.9864	2.37979	3.55758	2.38226	3.28797	5.62004	4.1954	2.19188	3.818	5.69506	4.39605	3.87258	4.19279	3.13782
PFC_25	AD	9.28367	5.73032	3.38818	6.80725	4.65388	11.486	8.60247	5.53785	6.17192	11.8552	4.24533	68.2908	6.28354	15.432	4.05334	8.91064	3.6621	6.31182	15.8854	5.17451	2.96761	9.65009	3.77806	5.44875	4.16043	4.29953	4.6598	4.21106	140.846	7.60017	5.99902	6.135	7.45279	3.73714	3.98397	3.15022	3.18404	5.59947	5.75879	4.97869	9.5003	3.42757	3.18112	5.07773	4.24836	4.36481	5.12575	5.38339
PFC_26	AD	6.05657	4.35832	2.56986	6.45951	5.17702	5.64291	5.17673	4.81763	5.80248	4.06761	3.9354	51.4704	4.33261	6.5427	3.49054	4.28134	2.51952	4.84882	7.0661	3.10193	1.92851	6.92768	3.58014	4.68219	3.42367	4.06227	3.3023	3.07769	42.5679	4.437	3.88287	4.11358	5.63958	3.82337	3.73531	2.41738	2.94305	2.79183	3.86289	9.61678	5.27663	2.0842	3.04544	7.56571	3.73145	4.29572	4.1704	3.23618
PFC_27	AD	6.78765	4.25924	3.38207	5.78232	5.19218	7.04155	7.12484	6.33854	6.80214	3.01456	4.22254	87.1353	3.75909	15.92	4.0855	4.92268	3.46826	9.80676	9.93461	3.02035	3.39398	7.15334	3.97599	6.39166	3.46546	3.6377	3.50155	4.11661	35.3009	3.91734	3.3576	4.80093	7.17232	4.48092	4.24011	3.36821	3.49492	2.89868	3.61701	16.3241	5.19346	2.66947	3.00529	13.6851	3.84749	6.74438	6.62594	4.05179
PFC_28	AD	7.54925	4.33546	3.33775	6.19684	5.71533	6.08309	7.31598	5.70684	7.2223	2.67121	4.40485	42.3971	3.84243	15.7806	4.90557	5.97387	3.29918	8.11407	14.6315	3.05392	2.7181	6.78938	4.25217	6.46364	3.24694	5.38983	3.29816	4.70428	30.8022	4.17717	3.45993	5.02936	6.5885	3.93117	3.83351	3.19505	3.79977	3.01541	3.02092	16.4956	7.06663	2.86492	3.73493	9.5926	4.57539	4.97121	4.19279	3.46164
PFC_29	AD	8.40224	5.4483	4.12322	9.97606	6.08683	9.42705	9.16117	7.05474	8.28716	4.96913	5.39387	87.1353	5.99433	12.1552	6.37689	11.8266	4.27492	9.58413	14.0709	3.52171	3.4382	11.3243	4.66643	7.37056	4.45799	4.43088	4.4971	3.83327	62.5003	7.03532	4.28405	5.43919	8.76185	4.1252	3.52115	3.06922	4.18777	3.20536	4.59985	18.6906	6.05049	3.41411	3.65186	9.88764	4.32221	8.08768	5.02872	4.39982
PFC_30	AD	2.99359	3.64946	2.38572	4.28914	4.47949	3.30001	3.927	4.60438	5.96909	1.75051	3.00973	18.7369	2.70079	6.98891	4.47142	2.54701	2.16052	4.79935	6.01069	1.85226	1.63794	6.0833	3.50833	3.88683	2.4867	2.88852	2.41292	2.6894	8.37831	2.70404	2.73698	3.66754	5.63188	2.7562	2.61107	2.07225	2.9069	1.92323	2.41851	5.05414	3.94227	1.59692	2.82807	4.58911	4.09013	3.5926	3.85693	2.91387
PFC_31	AD	6.48408	4.64035	3.09478	6.37706	5.5182	6.46648	7.33068	5.71891	8.14952	3.37708	4.10404	50.0047	3.82282	16.6172	4.38298	5.63639	3.15156	8.16707	15.6239	2.59802	2.14012	6.9568	4.27518	5.74386	3.18965	4.2912	3.28782	4.6728	26.0268	4.33533	3.4472	5.24685	6.79865	4.06052	3.53627	2.66538	3.28526	2.43173	3.73411	23.9381	7.00877	2.59301	3.41649	11.3366	4.55429	3.81213	4.95408	3.39355
PFC_32	AD	4.198	3.95435	2.76317	5.11707	4.46433	4.2606	5.26495	4.32675	4.67966	2.15523	3.52248	25.0184	3.14833	8.73888	4.11766	3.38057	2.24964	5.77115	6.73705	2.80026	1.78639	5.85764	3.58934	4.48425	2.75084	3.20684	2.84658	3.19312	14.4688	2.70065	3.07995	3.98836	7.10116	3.07096	3.24783	2.25739	3.0286	2.36247	2.33467	8.75479	4.45215	1.84998	2.95545	6.79065	3.99518	3.51277	3.48375	3.06519
PFC_33	AD	7.60715	5.3797	3.64032	8.34296	6.23089	9.00107	9.21998	6.35463	10.6342	3.60726	4.1405	80.8538	3.61204	19.6152	6.04725	8.51699	2.94857	9.30496	22.4418	3.31097	4.20568	7.39355	4.70326	7.81682	3.80725	4.10466	4.05517	5.58579	30.387	4.16587	3.70443	6.39079	8.59992	4.73963	3.69157	2.65032	3.92027	3.16579	3.13266	20.3712	7.88749	2.99414	3.06206	11.4625	5.1556	4.34178	5.67059	3.26039
PFC_34	AD	5.56931	4.79279	3.19869	6.06551	5.82905	5.54139	6.97782	4.93029	7.99016	3.12773	4.06302	54.2622	3.98458	12.1552	5.09853	7.07398	2.64408	7.12106	12.9229	2.79091	2.14433	6.54916	4.22915	5.47034	3.82453	3.63197	3.31747	4.24254	35.2317	4.26755	3.48827	4.33953	7.52523	3.34907	3.5668	2.66111	3.42744	2.75622	3.73174	21.0571	6.7918	2.39918	3.25035	12.4128	4.76528	3.23643	4.81974	3.74915
PFC_35	AD	6.31554	4.06106	2.85486	4.87305	5.95036	6.27479	5.56635	4.66473	8.06984	2.41226	3.50242	22.5058	3.19538	11.458	4.93773	3.06339	2.33268	7.21294	11.193	2.18469	1.84555	7.11694	4.39946	4.46265	2.6622	3.83201	2.53978	3.99068	14.0535	3.97382	3.09219	4.32328	6.65821	3.64012	3.00681	2.85324	3.45395	2.3882	2.69753	15.1237	4.91501	2.29957	3.3888	10.3821	5.24	3.89657	3.31208	3.09091
PFC_36	AD	4.2505	4.28972	2.6967	5.95358	4.63871	4.34722	4.44895	4.6084	6.41097	2.20511	3.44864	48.1901	3.02431	10.9002	4.43926	3.5758	2.66254	6.30475	6.98567	2.37461	1.49161	6.9204	3.85171	5.34798	2.80355	3.1611	3.31815	3.71783	11.7004	3.00228	3.14226	4.34924	6.65084	3.51076	2.83345	2.28378	3.19609	2.49306	2.90804	9.55048	5.65633	1.65884	3.07452	7.02426	3.66815	3.62791	4.52866	3.19532
PFC_37	AD	5.72323	4.7623	2.88695	5.85508	5.03296	5.34473	5.64722	5.01076	7.80181	2.46789	3.4614	46.9338	3.53361	13.2707	4.3669	4.45138	2.56412	6.72174	10.6617	2.67526	2.51491	6.80394	4.09567	5.12485	2.87341	3.60035	3.02032	3.80178	26.3728	2.63625	3.07849	4.71971	6.00153	3.67246	3.03029	2.30957	3.48287	2.79975	2.90887	12.8601	5.90584	2.07881	3.02744	9.66783	4.67034	3.70467	5.24516	3.41322
PFC_38	AD	5.50337	4.70895	2.94197	5.29616	5.07846	7.48883	5.831	5.63844	5.99082	4.22106	3.5129	17.4108	4.27869	9.01776	4.19002	4.88751	2.42648	7.77129	7.90632	2.23695	2.73284	8.9149	3.95298	5.01688	2.60174	4.10739	3.06237	3.06719	42.9139	4.18847	3.58705	4.22469	5.12402	4.1252	2.77694	3.43641	3.18284	3.75937	3.07453	10.0581	4.03991	2.74646	2.92776	7.64573	4.84967	5.75417	4.44655	3.5373
PFC_39	AD	4.22748	4.79279	3.30031	6.6733	4.78277	7.16935	6.11771	4.93029	6.76592	3.58808	3.59813	54.5413	3.67086	10.9699	5.18697	6.88888	2.62255	5.99024	9.09648	2.60243	2.91286	7.72111	3.73664	5.36238	3.2265	3.54622	3.16234	3.5919	46.9281	3.81566	3.47685	4.28258	7.19138	3.76947	3.11778	2.4054	3.33707	3.0352	3.30295	7.7979	4.80653	2.12189	3.56879	6.68126	4.61759	4.21129	4.92423	3.52217
PFC_40	AD	9.07031	5.2425	3.69687	7.64339	5.23009	6.40258	5.35316	5.97239	9.16368	3.53053	4.19975	82.2497	4.78358	14.5256	4.51162	6.20601	2.80017	8.26249	13.2286	3.19285	2.7402	7.32804	4.29359	6.55001	3.22905	5.06739	3.34642	5.01911	56.5482	5.05834	4.07428	5.60262	7.8139	3.86649	3.45377	2.56658	3.3937	3.32408	3.33718	11.0424	7.83325	2.78954	3.48572	10.8173	5.10286	3.71234	4.78242	4.26363
PFC_41	AD	5.72145	5.74557	3.75341	7.34676	4.91924	8.03551	6.32354	6.16955	6.75144	3.51135	4.46866	48.9578	4.3081	13.5496	5.22717	8.33814	2.75404	7.67941	11.6439	2.58646	3.20764	10.3052	4.01742	6.61479	3.09379	3.96183	3.6222	3.86475	40.7684	3.93993	3.47942	5.23271	7.40759	4.40547	3.36541	2.72824	3.37563	4.11552	3.64298	17.6274	5.1573	2.1865	3.79031	11.948	4.55429	6.63691	4.87945	3.74915
PFC_42	AD	7.6466	5.34921	3.72819	7.9012	6.7237	7.05575	7.54387	6.49546	8.59141	3.47299	4.99279	70.3846	4.16595	17.5933	4.86537	6.10386	3.36992	9.97639	15.5438	3.2141	3.79404	9.72288	4.58358	6.52122	3.57237	4.53608	4.151	4.95614	24.9886	3.79307	3.77934	5.5153	8.43726	4.97678	4.01832	2.95062	3.87448	4.37273	4.26001	25.9616	6.94729	2.31034	3.62417	18.2435	4.67983	6.11494	5.96167	4.00639
PFC_43	AD	3.44483	4.11441	2.53242	4.86522	4.18381	4.18748	4.56657	4.4716	5.82421	2.067	3.50835	17.341	2.83363	9.78468	4.2061	2.83855	2.21581	5.6616	6.32443	2.32099	1.40107	6.46909	3.686	4.71458	2.49912	2.96616	2.72937	2.98324	11.2159	2.66563	2.88363	3.83091	5.48549	3.6509	2.75639	2.34041	2.83822	2.24376	2.78252	6.07276	4.75952	1.69114	3.02298	5.75234	3.55211	3.35157	4.55851	2.85864
PFC_44	AD	8.15599	6.24101	4.49608	11.1226	5.98069	10.279	10.5726	7.37662	10.4893	5.08422	5.74481	114.355	5.31788	17.4539	6.11961	8.89111	4.66936	13.8212	17.7758	4.21173	4.31938	9.65009	5.3845	9.8682	6.14204	5.56834	5.53884	5.50184	46.236	6.3462	4.76432	6.24437	9.71309	5.47264	4.01142	3.37782	3.79013	3.89787	4.59098	27.7793	9.22547	2.88107	3.77647	19.8846	5.02901	6.22241	6.79014	4.65706
PFC_45	AD	7.82355	4.3507	3.77862	7.65197	5.75323	6.67947	7.25717	5.72293	7.22954	2.75945	5.0247	73.1764	4.24928	13.9679	5.55681	5.04076	3.3607	8.80316	12.6729	3.62029	2.74336	9.5773	4.27518	6.49963	3.72	3.80319	4.04758	4.26353	34.0551	4.50478	3.83189	5.23431	8.57261	4.04974	4.76326	3.01937	3.33466	2.60584	3.83115	10.4422	6.35786	1.91728	3.3888	8.68266	4.55429	4.4646	5.61088	3.47677
PFC_46	AD	6.95037	4.70895	2.88084	5.54017	6.29154	10.634	7.68355	5.16768	6.54136	3.64562	3.93085	16.2243	4.32281	9.99384	4.64026	4.8573	2.64178	7.92324	13.291	2.60779	2.34331	7.01503	5.13133	5.41996	2.83139	4.43074	3.09547	4.04315	40.1455	3.12654	3.4825	4.60304	9.36937	4.26533	3.16607	3.77881	3.38768	2.59991	3.17687	20.6456	5.3598	2.44225	3.56879	12.4698	4.77583	4.15755	3.52106	3.41625
PFC_47	AD	7.9041	5.81417	3.91997	9.59512	5.34382	7.6287	6.99252	5.89997	9.14919	4.35533	5.15231	90.625	5.84727	20.2427	4.89753	7.50609	3.52755	10.6407	20.0252	3.7656	2.31383	11.0331	4.33502	8.04715	4.49395	4.83552	4.30543	4.06414	84.7858	4.68554	5.15833	5.31713	7.31537	4.57794	3.28027	3.2929	3.50456	5.59947	4.3725	30.5574	6.96899	2.77608	3.79031	18.8004	3.84749	5.03262	7.08122	5.30773
PFC_48	AD	13.553	6.34772	3.57156	9.59959	6.19298	7.63793	6.67641	5.68672	7.91772	6.06246	4.2271	113.657	5.3816	15.0834	4.68046	6.99153	3.52063	6.70761	17.725	5.49828	2.36331	9.00953	3.99901	5.25441	3.67381	4.15796	4.59844	4.47341	124.235	6.27842	5.44629	6.26099	8.46409	4.57794	4.88348	2.77188	3.59132	3.2845	5.47692	8.58673	9.55816	2.81377	3.26419	6.37829	4.77583	4.05777	5.92436	3.93073
PFC_49	AD	5.55312	4.76992	3.44778	6.30131	4.60839	7.24034	6.04419	5.46945	6.679	2.46405	4.14506	51.1214	4.46986	12.3643	4.81713	4.60504	2.44033	6.03618	10.7104	3.05409	1.86008	7.28436	3.81489	5.15364	3.10303	3.72933	3.35125	3.72832	38.7614	3.64621	3.70226	5.01413	7.12004	4.00662	4.60004	2.60845	3.34069	3.54172	3.49024	7.78418	6.17344	2.02228	3.30573	8.20957	4.18507	4.12941	4.84959	3.28309
PFC_50	AD	5.32539	4.08392	3.4623	5.6689	4.80551	6.91376	5.11792	4.60036	5.50547	2.2684	3.85792	54.4715	4.14634	9.36636	4.1257	3.89608	2.66561	5.78175	8.01217	2.873	2.19908	7.39355	3.51109	5.276	3.12857	3.49012	3.0348	3.06719	36.8927	4.53867	3.46828	4.15841	6.53107	3.28439	3.53098	2.31349	3.32261	3.66044	3.51093	9.68423	4.74144	2.12458	3.1119	7.9487	3.87914	3.83516	4.53612	2.96986
PFC_51	AD	4.22176	4.2821	2.50721	4.57718	4.87375	3.32841	4.24311	3.94049	6.30955	2.13222	3.10271	18.7369	3.05666	8.94804	4.84929	3.26906	2.21734	4.84175	7.48255	2.21893	1.25894	5.85036	3.6814	4.88732	2.50179	3.06982	2.61837	3.02522	12.3233	2.61705	2.79935	3.40735	5.88465	2.71308	2.6849	2.05482	3.04788	2.28729	2.49102	14.9523	4.11584	1.86613	2.95406	10.1264	3.7209	3.00615	3.90917	3.04098
PFC_52	AD	9.59749	4.72419	3.27357	5.71889	6.51899	7.21905	7.67619	5.42519	10.1996	2.87837	4.03567	37.5813	3.64635	19.1969	4.49554	5.66363	2.66484	12.9024	15.8893	2.44829	2.20223	6.75298	4.71707	6.67957	2.93101	3.98484	3.15407	4.25303	32.1864	3.40897	3.49507	4.58762	7.85544	3.84493	2.63617	3.28353	3.09608	2.18836	3.36389	20.8513	5.60932	3.03991	2.96099	15.5996	5.75691	5.17079	8.38736	4.86891
PFC_53	AD	6.03649	4.60223	3.61053	6.83934	5.88212	6.16829	6.92636	6.09713	7.22954	2.56955	5.17966	46.5848	3.95027	12.7826	5.39601	4.97228	3.18693	10.146	9.25909	3.01372	3.64033	8.17242	4.98404	5.88782	3.50311	4.11249	4.06482	4.25303	25.9576	5.02445	3.47489	5.526	7.63099	4.56716	3.6766	2.88242	4.03474	2.65531	3.63225	5.50343	6.05049	2.14073	3.74878	5.19091	5.40879	4.66417	4.3346	3.47677
PFC_54	AD	5.0735	4.27448	2.86403	5.2831	4.84342	4.64896	5.31641	4.78544	6.12121	2.32211	3.88071	39.1866	3.11892	9.22692	5.36385	3.83367	2.58026	6.27295	8.57661	2.50361	1.44634	7.72111	3.91155	5.03848	2.79376	3.2139	3.26576	3.18263	25.6115	2.965	3.04941	4.31171	6.86139	3.55388	3.33253	2.37255	2.97799	3.06686	3.10417	7.69501	5.10667	1.7073	2.95406	7.09465	3.95299	4.13453	4.46148	3.04703
PFC_55	AD	10.3299	5.09768	4.06362	7.72174	8.05051	9.28506	11.3813	5.81547	7.49032	3.77989	5.44401	84.3435	5.06298	16.7567	5.87841	12.136	3.85356	12.6197	21.526	3.5897	3.36556	9.35165	5.21419	5.99578	4.39814	3.86838	4.74736	4.87219	41.5297	5.78135	4.24546	4.76199	10.8343	4.64262	3.44526	3.02854	3.75881	2.13098	4.05953	30.1801	6.16259	3.1099	3.85954	21.3805	7.10722	6.30684	6.1408	3.96099
PFC_56	AD	6.14785	4.95286	2.81895	5.76367	4.75244	5.69261	6.53673	4.84982	6.54136	2.93016	3.88527	29.206	3.82772	12.434	6.10353	4.53364	2.3296	6.82776	7.77365	2.63286	1.68427	7.64104	3.77346	5.83023	2.74076	4.09067	3.44915	3.46597	32.3941	3.43156	3.47564	5.19252	6.46858	3.64012	3.23888	2.53753	3.50576	3.91766	3.30739	12.2771	5.53699	2.31034	3.65186	8.23752	4.57539	4.21666	3.19266	3.29822
PFC_57	AD	7.14383	4.76992	3.17653	5.85284	6.14749	6.14699	7.63209	5.24815	6.63553	3.10854	3.73031	35.7667	3.2444	17.3145	4.54378	4.74151	2.71867	9.62654	13.4616	2.54389	1.80849	7.29892	3.8333	5.36238	2.67598	3.90042	3.06651	4.09562	24.9886	2.92207	3.31672	4.90006	6.79288	3.73714	3.13231	2.8007	3.31297	2.72654	2.90943	22.6348	5.0452	2.37764	3.06206	14.9318	4.67034	4.16523	5.09589	3.16203
PFC_58	AD	8.46338	5.9285	3.81148	7.32027	6.35219	9.56904	6.95576	6.18967	8.27267	3.05676	5.68101	54.5413	6.12668	12.9918	5.53269	5.13529	3.45988	8.6194	10.3263	3.62224	1.91904	8.32528	5.20958	6.71556	4.20825	4.95736	4.11239	4.00117	56.6175	5.52152	4.4506	6.2272	7.18572	5.10614	3.75674	3.58834	4.25766	3.64065	4.14939	9.32412	7.05578	3.61064	4.13644	6.30065	5.50373	4.57206	4.35699	3.88533
PFC_59	AD	5.37142	4.80803	3.40117	4.47234	6.24605	4.22297	6.25738	5.25217	8.00464	2.03631	4.39117	11.6179	3.31303	8.32056	6.45729	4.2739	2.59257	8.05752	8.92865	2.04031	1.7149	7.21885	4.9242	6.67957	3.03379	3.67778	2.97688	3.06719	11.4927	3.11525	3.14797	4.52065	6.0647	4.50248	3.1495	2.78481	3.84074	2.12504	2.8181	7.61613	3.89526	2.00882	3.77647	6.93799	4.34331	3.65094	3.82707	2.71413
PFC_60	AD	4.87876	4.2821	2.85715	5.64203	5.268	5.65001	6.55879	5.76317	6.58483	2.5849	4.13139	40.1637	3.15617	15.0137	5.03421	4.40927	2.58411	8.53812	10.622	2.92093	2.49175	7.77207	3.70442	5.67188	2.74243	4.10018	3.45397	3.83327	14.1227	3.81566	3.05189	5.42205	6.39771	4.0174	3.53803	2.79501	3.29731	2.54846	3.42431	11.718	5.07051	2.20265	3.08282	8.85071	3.94009	4.55671	4.06591	3.49191
PFC_61	AD	5.79914	5.61599	3.23384	6.14498	4.63871	4.44307	4.82387	5.08721	5.87492	2.94359	3.79867	62.0093	5.16592	7.08651	4.45534	3.73307	2.44417	4.42476	12.0796	3.61349	1.44107	7.17517	4.1417	6.18293	3.02896	3.64757	2.89691	3.03571	44.0213	3.73658	4.03712	4.6908	6.40896	3.42453	3.42633	2.39817	3.078	3.0629	3.78142	5.76409	7.36677	2.18111	3.11328	8.73925	4.12177	2.87566	3.50614	3.11891
PFC_62	AD	5.64829	4.32784	3.07873	5.51331	5.9352	4.43597	5.79425	5.49359	6.52687	2.46405	3.95363	42.9555	3.37185	12.434	5.50857	3.34845	2.31115	6.6546	7.3868	2.45602	2.15475	6.49093	4.13249	5.75826	2.57631	3.77752	2.91208	3.63388	11.3543	3.19433	3.10516	4.71542	7.30829	3.98506	3.28937	2.38999	3.42624	2.6652	3.0111	8.40153	5.55146	2.22149	3.5411	6.68851	3.6787	4.34945	4.14055	2.85939
PFC_63	AD	7.04651	5.09768	3.45236	6.78748	6.63272	6.79306	6.12506	5.67465	8.08433	3.00688	3.99921	77.3641	3.84733	14.8045	4.82517	5.55974	3.44604	9.76436	15.5832	2.96639	2.63598	7.56097	4.50073	8.29188	3.1567	4.27875	3.61117	4.70428	40.8376	4.64035	3.83382	4.77622	8.51823	4.36235	3.62654	2.31539	3.29008	2.47723	3.08979	22.2232	6.98345	2.29957	3.36111	16.6137	5.25055	5.89234	6.08109	4.44521
PFC_64	AD	6.18938	4.61748	3.00538	6.8524	4.91924	6.0547	4.97089	5.45335	6.38199	3.45381	3.52475	104.584	3.91105	11.5277	5.13069	6.62694	2.31346	5.04671	8.3461	3.44014	2.05379	7.90309	3.55252	6.13974	3.22162	3.79172	3.6153	3.4135	52.6725	3.97382	3.41672	5.05705	6.76623	3.35985	3.61964	2.14923	3.40455	2.6375	4.16199	9.78027	6.63269	2.00343	2.99698	7.43938	3.49937	3.7891	4.36445	3.15628
PFC_65	AD	7.72619	4.2821	4.05521	7.76166	6.38252	7.53853	7.78647	7.20763	8.27992	2.94359	5.01102	71.7805	4.37182	15.9898	4.80909	6.48596	4.12191	12.443	10.6564	2.78102	2.83811	7.99044	4.70326	8.81012	4.37783	4.90301	3.98829	3.68635	48.3123	6.7303	4.40928	4.26824	10.3764	4.83665	2.95749	2.69657	3.50697	3.20536	3.55625	10.4388	5.35257	2.86222	3.95645	8.0046	3.96353	7.48128	7.6186	4.26363
PFC_66	AD	5.2577	4.08392	3.04511	6.05805	5.71533	6.40258	6.9043	5.1717	6.37475	2.54461	4.00377	47.8411	3.32773	16.1989	5.03421	3.54655	2.90397	8.25895	12.9567	2.38098	2.30014	6.36718	4.07828	7.03227	2.69234	4.23532	2.85899	3.7808	15.5069	3.22822	3.20177	4.94719	6.41387	4.30845	3.61524	2.36425	3.62867	3.18557	2.82464	26.2703	5.48275	2.17034	3.12851	16.0871	4.39605	3.71234	4.78242	3.25131
PFC_67	AD	4.68505	3.81715	2.81666	5.50025	5.04813	5.31633	5.5296	5.46945	6.74419	2.84384	3.63915	35.7667	3.62184	13.5496	4.99401	4.56216	2.27732	6.15987	11.1147	2.53573	2.37384	6.89129	3.74124	5.16804	2.80231	3.58007	3.19268	3.34004	18.3445	3.22822	3.41243	4.41873	7.64141	3.42453	3.86316	2.32369	3.29128	2.52868	3.02338	17.4559	5.21154	2.16496	3.05652	9.26203	4.24836	4.02706	5.14067	3.20591
PFC_68	AD	7.47234	4.1449	3.25829	6.32818	6.64788	8.67448	7.89674	5.78731	7.55552	3.16609	4.259	92.7188	4.70515	14.1073	4.84929	4.4632	2.97855	8.68301	15.6831	2.59564	2.16854	8.318	4.60199	5.76545	3.35589	3.8965	3.30368	3.4135	30.6638	4.24495	3.6728	4.41462	7.60547	4.22221	3.15638	2.59825	3.48528	3.52194	3.53379	24.1781	5.50083	2.38033	3.11605	13.2034	4.87077	5.40875	6.45427	3.9156
PFC_69	AD	5.44279	4.4879	3.12152	6.03715	5.47271	4.57796	6.25738	4.56012	6.9108	2.5005	3.62548	54.4017	3.88164	10.203	4.94577	3.51662	2.57258	6.83129	10.4444	2.88014	2.20434	6.91312	4.70786	6.24771	3.17052	3.10577	3.25748	3.65487	21.8742	3.40897	3.40458	4.13267	6.75697	3.5431	3.15462	2.45439	3.25393	2.47921	3.29356	7.84592	5.41043	1.74768	2.77823	5.6533	3.98463	3.66629	4.98394	3.47677
PFC_70	AD	4.19714	4.35832	3.04282	5.77896	4.58564	5.47252	5.74279	4.91017	6.30231	2.28183	3.63004	51.4704	3.57773	8.39028	4.86537	4.65833	2.43648	5.74641	5.22654	2.60821	2.64756	6.73114	3.94837	6.38446	3.12801	3.49837	3.1127	3.29806	36.9619	2.60123	3.28686	4.33325	6.57104	3.85571	3.24563	2.2613	3.34671	2.776	3.11193	2.13204	5.82267	1.72076	3.16728	3.51146	3.90024	3.44368	4.25996	3.00617
PFC_71	AD	5.36606	4.30497	3.5196	7.20237	5.27558	5.22403	6.86019	6.67652	7.38891	2.90522	4.67375	98.3023	3.82282	17.0356	5.25129	6.39421	3.11234	7.66527	17.9882	2.97871	2.68125	7.20429	4.17852	7.17622	3.32009	4.46341	3.44432	4.64132	39.3842	4.0416	3.39446	4.76006	9.27305	3.90961	3.77788	2.56955	2.95992	3.24493	3.35664	35.8048	6.43018	2.15608	2.72146	17.1896	3.54156	4.77931	5.10336	3.5827
PFC_72	AD	7.61269	5.21963	3.962	7.75718	5.23009	9.28506	10.058	7.24384	8.0626	3.62644	5.19789	64.8011	4.41594	20.7307	5.71761	7.20601	2.94318	9.04346	17.9848	3.78905	4.36991	10.5236	4.42248	6.10375	3.26639	4.43648	4.48469	4.27402	56.5482	4.29014	3.9344	6.85041	7.19175	4.78275	4.80768	3.57636	3.73832	3.95723	4.03175	24.9327	5.95647	2.40456	3.33342	13.6309	4.67034	5.06333	4.93169	3.49191
PFC_73	AD	4.88244	4.10679	3.30948	6.13827	5.35898	8.06391	7.08073	5.13147	6.08499	3.03182	3.65328	65.499	3.69537	10.203	5.26737	4.59259	2.50491	5.77821	10.4573	3.76067	2.01694	8.32528	3.81489	4.88732	3.11347	3.38765	3.62013	3.15115	41.945	3.82696	3.53189	4.92459	9.11047	3.56466	3.7224	2.39853	3.55396	2.90065	4.37508	7.72245	5.7395	1.92536	2.73946	5.53356	3.73145	4.08079	5.30487	3.19986
PFC_74	AD	7.08407	4.50315	3.38513	6.89903	5.1846	5.8559	6.76463	6.8093	7.48308	2.62326	4.99735	72.4785	4.5777	12.5038	5.15481	5.04756	2.57027	8.78196	11.9455	3.23118	2.90233	9.5773	4.11914	5.81584	3.51714	4.14858	3.04307	4.02216	49.0044	3.27341	4.07894	6.07622	7.48667	4.50248	4.99357	3.12211	3.41057	4.05616	3.38291	16.1526	6.29639	2.02228	4.02568	9.73891	4.26946	4.22664	5.30487	3.38901
PFC_75	AD	8.68582	5.19677	3.7068	8.16089	6.23847	9.49805	8.5363	6.7409	10.4893	4.33615	4.54158	67.5929	4.46986	16.4778	5.12265	7.43541	4.10806	10.7644	12.6677	2.84666	4.48782	8.41991	4.50533	7.66567	3.79349	4.42962	4.67014	4.65181	52.0496	6.08637	4.23202	6.42212	8.1272	4.58872	3.8545	3.65143	3.62144	4.37273	4.647	18.6563	7.72477	3.17451	3.33342	16.9481	6.46371	5.07868	5.60342	4.36955
PFC_76	AD	5.39304	4.18301	3.77174	7.89859	6.05651	7.50303	8.08052	7.07485	7.00498	2.7019	4.55525	59.2175	3.57283	13.3404	6.49749	6.65446	3.29995	9.94812	10.3887	2.92892	4.51625	10.8148	4.43629	7.91759	3.3728	3.92721	4.15444	3.64437	28.8644	4.58386	3.50724	4.74497	10.6028	4.72885	4.61427	3.10693	3.7564	2.77205	4.04186	13.8547	5.8299	1.79883	3.33342	8.93559	3.75255	7.13585	5.9766	3.23012
PFC_77	AD	5.68803	5.13579	3.24072	7.09641	5.82905	5.20273	5.40462	6.08908	6.69348	2.27224	4.64641	59.2175	3.82282	13.0615	5.01813	4.74689	3.00316	8.17767	9.63098	2.94871	2.1138	7.92493	4.42248	7.79523	2.83971	4.12242	3.16717	4.95614	24.435	3.72278	3.70201	5.42972	7.73788	4.50248	3.8366	2.71721	3.4166	3.36365	3.4425	10.9292	7.76454	1.99266	3.53418	9.64264	4.63869	3.95798	4.40924	3.37115
PFC_78	AD	8.40281	4.24399	3.63345	6.78262	6.79952	9.07207	8.19814	6.00056	10.0547	3.39626	4.30458	83.6455	3.82282	17.8025	5.37189	5.32788	3.39376	11.2768	14.946	3.25234	3.57927	8.07051	4.26598	7.38496	3.44647	4.31463	4.24614	5.47035	46.3052	4.75332	3.75009	5.17173	7.64214	4.20065	3.63711	3.01881	3.8299	2.79183	3.64168	12.8944	8.64327	3.48949	3.19497	10.0105	6.60085	6.50642	7.40216	4.38469
PFC_79	AD	8.79497	4.72419	4.11328	7.59078	5.268	7.55983	6.74992	6.14943	7.64969	2.80356	4.90164	91.3229	4.14634	20.3821	4.3267	7.30566	3.13387	10.1177	15.8886	3.64833	3.34871	8.74747	4.32582	6.33408	3.41113	4.53028	4.08136	4.86169	58.9706	3.10395	4.10595	6.59052	8.58721	4.77197	3.7199	2.79691	3.44552	3.60108	4.07023	18.2105	7.68499	2.37764	3.51341	14.8832	5.22945	4.63347	5.11082	3.71888
PFC_80	AD	11.7248	5.08243	4.4319	7.88703	5.85938	7.24744	7.04398	7.41686	11.2862	3.91416	5.18877	236.495	5.49434	20.0335	4.7689	9.72089	3.85664	11.5772	11.3076	3.18716	5.69347	8.11419	4.99785	6.84432	4.2819	5.15832	4.63705	5.71172	46.2222	5.05834	5.06048	7.63937	8.3926	4.75041	3.95329	3.26657	3.43106	4.01659	4.06456	13.8547	9.44967	2.94299	4.20567	10.7379	6.0101	6.26079	5.76016	4.71759
PFC_81	AD	8.00828	4.67846	3.19564	7.89859	6.32945	6.55877	7.22776	6.39085	8.07708	3.18527	4.66008	108.074	4.46006	18.918	4.84125	7.07507	3.92584	9.99406	13.1559	3.7639	2.27066	8.3908	4.58358	8.5654	3.61506	4.50153	4.08274	5.15553	32.1864	3.36378	3.87539	5.70543	8.21423	4.57794	3.35778	2.94575	3.20091	3.12621	3.41338	17.353	8.73729	2.35879	3.53708	9.86693	4.4699	5.21685	4.84213	3.56757
PFC_82	AD	6.54177	4.04581	3.10777	6.54794	4.57806	5.49686	5.67662	5.12744	6.57114	2.93399	4.05846	86.4373	4.82279	11.2488	5.62113	3.86869	2.97548	5.77468	14.2301	2.71511	2.27382	8.17242	3.75505	5.6287	3.03527	3.93147	3.76215	2.95176	52.9493	5.01315	3.9434	4.76104	6.65335	3.80181	3.28658	2.19121	3.16597	3.60108	4.1339	8.09628	6.57845	2.4611	3.15897	6.78892	3.68002	3.64326	4.663	2.83367
PFC_83	AD	3.72353	4.23637	2.62488	4.98835	4.13073	4.05968	4.57392	4.18593	6.19365	2.16866	3.8169	39.6752	3.01745	6.8913	4.34278	3.41315	2.50261	6.05032	7.37391	2.27425	1.43149	6.58556	3.47887	4.60661	2.69327	3.17753	2.90311	2.99373	11.2159	3.04747	2.91809	4.15108	5.51777	3.2305	3.20145	2.5603	2.83581	2.33477	2.82119	6.32999	4.5317	1.88228	3.34727	5.88415	3.43607	3.68932	3.52106	2.90176
PFC_84	AD	7.61698	6.88128	3.1177	6.96097	5.16186	6.46648	5.11057	5.11537	7.39615	4.45123	4.02656	67.5929	6.59725	8.32056	5.05029	4.6603	3.01162	6.11393	15.5271	4.57883	1.66321	8.3908	4.32121	7.02507	3.28136	4.4106	3.61875	3.46597	86.8621	4.60646	4.68963	5.39863	7.32935	3.37063	3.65502	2.61889	3.18525	3.89787	4.62568	10.9395	8.44438	2.25918	3.34727	11.4946	4.71253	4.62409	3.77483	3.15446
PFC_85	AD	4.00833	4.71657	3.01379	5.99014	4.21413	6.31738	4.64008	4.8297	5.99082	2.84001	3.70752	36.1854	4.07771	8.87832	5.53269	4.38313	2.10355	5.06792	7.32865	2.94013	1.8685	8.44175	3.46046	4.91611	2.76295	3.35044	3.39261	3.08818	29.0028	4.22236	3.51503	4.36648	6.20673	2.98257	3.35513	2.4054	3.14789	3.7198	3.38148	3.70284	4.7993	2.22419	3.14374	6.09543	4.02683	4.64652	3.52106	2.94565
PFC_86	AD	6.52629	4.72419	3.55857	5.58718	5.32107	6.26059	8.30106	6.71676	6.8601	3.22363	5.16143	62.0093	3.61204	18.7786	5.29149	4.49851	2.72636	10.7114	9.81204	3.10363	2.39489	8.08507	4.4593	5.14644	3.33705	4.46956	3.45673	3.90673	19.2442	3.31859	3.68434	5.41193	7.08642	4.24377	4.76106	3.94106	3.36358	3.77915	4.15335	11.6597	4.88247	2.12727	3.3888	11.3035	5.00791	4.38016	4.37192	3.31184
PFC_87	AD	7.36066	4.8995	3.50814	8.65414	4.74486	8.2556	6.49998	5.02283	7.12088	3.28118	3.82602	1.28831	4.53358	7.82441	4.27846	6.17011	2.64178	8.24482	1.47672	3.20721	3.56558	6.85489	3.63997	6.9171	3.38846	3.90923	3.67942	4.39995	-5.85362	4.17717	4.20091	5.19043	7.41358	3.64012	3.10516	2.23782	3.06595	3.10643	3.59294	7.02188	6.10835	2.77338	3.16728	3.64035	4.35386	4.15755	6.67818	4.33929
PFC_88	AD	3.66674	3.83239	2.44379	5.47786	4.10799	4.33657	4.12549	4.68887	4.571	2.01138	3.30371	33.1843	2.76255	9.92412	4.37494	3.59031	2.27578	5.07145	6.35054	2.18579	1.25578	6.70203	3.10603	4.36908	2.47359	3.05408	2.7342	3.0567	4.50257	2.78198	2.87417	4.10037	5.9935	3.33829	3.11925	2.24988	2.82737	2.58408	2.68905	6.70726	5.07413	1.57	2.9596	7.06843	3.30948	3.7584	3.79722	2.86318
PFC_89	AD	5.29194	4.38881	3.14826	6.59197	6.06409	4.35077	6.76463	5.28839	7.67867	2.63669	4.14506	60.6134	3.52871	14.6651	5.29953	4.38212	3.10773	8.00452	11.0349	2.87997	2.04747	7.86669	4.44549	6.98908	3.11812	4.01268	3.61806	4.316	21.6666	3.43156	3.21354	5.24087	7.94167	4.02818	3.87535	2.6955	3.22862	2.63552	3.27795	14.9523	6.09026	2.40187	3.16589	10.3942	3.81584	4.19593	4.47641	3.56757
PFC_90	AD	12.6389	6.63736	3.84127	10.3846	6.57965	18.5147	5.80895	7.18751	10.8515	4.10597	8.8395	132.502	5.93061	10.9002	4.77694	7.26282	3.90892	8.67594	9.7229	5.43709	2.8139	11.3971	4.66643	7.32018	5.22985	6.04319	6.76949	5.04009	59.1782	11.6219	5.45728	8.40537	8.39133	5.62355	5.02498	4.044	4.61192	3.06092	6.68356	4.24473	12.744	3.05606	3.63801	4.26889	5.27165	3.38995	3.34194	2.81702
PFC_91	AD	4.86746	4.2135	3.32935	5.66405	5.50304	4.87082	4.49306	5.58211	7.71489	2.14948	4.47777	61.3114	3.68067	8.25084	4.4473	4.75374	3.15717	7.33309	5.95846	2.77219	1.67268	8.36168	4.40407	6.06056	2.98298	3.69219	3.01273	2.73138	21.1129	2.71872	3.5534	5.27026	7.33897	4.34079	3.73546	2.87732	3.22621	2.72654	3.47431	5.34567	6.34701	1.8419	3.52725	4.4016	3.7209	3.55882	4.36445	3.12723
PFC_92	AD	8.04459	4.38119	3.29573	5.23572	6.15507	7.38234	9.91101	5.87583	8.55519	3.83743	3.78956	41.0012	3.81301	16.687	4.67242	3.74329	3.19769	12.337	17.6191	2.90708	2.84969	6.84761	4.68485	5.84463	3.20153	4.33576	3.19543	4.52588	37.7924	3.49935	3.42479	4.65897	6.4883	4.29767	3.22317	4.90671	3.25031	3.16579	3.37867	20.7484	5.43936	4.00369	2.69654	10.6585	5.93625	4.64114	5.63327	3.88533
PFC_93	AD	7.86054	6.40108	4.17517	11.1674	4.74486	8.00711	12.1164	6.31842	9.04778	4.01007	5.55339	81.5517	5.02867	18.7786	5.94273	9.64634	3.91815	11.0295	15.946	4.75218	3.38451	11.7611	4.37185	5.71219	5.97271	4.70241	5.2865	4.37896	70.2518	3.53324	5.01466	7.33024	10.5021	4.84743	3.76863	3.93904	3.49492	4.19466	4.4687	17.9018	8.17678	2.37225	4.06721	15.0326	3.64706	4.72558	7.22303	3.88533
PFC_94	AD	6.11411	4.48028	2.93891	5.54316	5.70774	5.42566	6.0589	5.05904	6.54861	2.99538	3.91717	62.7073	3.84733	10.203	5.09853	4.67471	2.35113	6.89137	9.95133	3.36221	1.77691	7.88125	4.01742	6.07496	2.67064	3.24363	3.11063	3.96969	50.2502	3.45416	3.44891	4.43406	7.81118	3.32751	3.34266	2.38453	3.10692	3.07279	3.03023	9.97919	5.73588	1.84998	3.16728	6.6471	3.79475	4.3341	4.03605	3.21953
PFC_95	AD	6.04775	4.68608	3.01302	6.63375	5.41964	5.57192	6.54409	5.33265	7.12812	2.85727	3.99465	59.2175	3.59733	17.1053	5.03421	4.92907	3.11772	7.53805	15.0302	2.59045	2.56544	7.18973	3.97139	6.2621	2.97757	3.89804	3.12856	4.38946	27.2033	2.7142	3.33327	4.95222	6.75777	3.48921	3.61451	2.40244	3.19489	3.22514	2.95079	16.1526	6.63269	1.98459	3.31958	10.0471	4.16397	4.29572	4.55105	3.49191
PFC_96	AD	3.58436	3.93148	2.71427	4.613	4.61597	3.83959	5.0003	4.68485	5.06359	2.278	3.47963	8.26773	2.85177	9.22692	4.85733	2.99796	2.15199	6.54859	5.26762	2.1145	1.4316	7.42994	3.46046	4.13875	2.63373	3.19138	2.68732	2.8678	12.0464	2.63399	2.76647	4.15507	5.19246	3.35985	3.36614	2.58117	2.81894	2.75819	2.69523	4.45394	3.36368	1.97651	2.96791	4.15398	3.6998	3.71234	3.58077	3.06216
PFC_97	AD	3.86991	4.29735	2.53548	5.04767	4.03975	4.45016	4.79446	4.25835	5.99806	2.56571	3.41902	35.8365	3.02823	10.203	4.92969	3.32149	2.26655	5.57679	8.40425	2.32864	1.16009	7.17517	3.58934	4.90172	2.63442	2.99029	2.94448	3.13016	14.8148	3.05876	3.09548	3.86758	5.20938	3.19816	2.92505	2.24162	2.88401	2.65531	3.03875	11.3854	4.69805	1.70999	2.97206	8.23442	3.7842	3.50509	3.86439	2.70051
PFC_98	AD	7.36005	4.87663	3.85579	8.42094	4.94957	8.85907	12.0429	6.14943	7.86701	4.31697	5.78128	74.5723	4.47476	19.4061	5.65329	7.02543	3.94352	11.3475	18.2111	3.23976	2.43385	8.79843	3.9944	6.02457	4.11196	4.31624	4.10825	4.41044	66.7913	3.52194	3.96541	5.14849	8.3567	3.58622	3.89971	3.06424	3.40696	5.6984	5.77349	33.2325	5.29471	2.20803	3.73493	11.593	4.23782	4.76396	6.73789	3.73402
PFC_99	AD	6.40603	4.86139	3.17424	5.86627	6.31429	6.08309	7.79382	5.38898	7.62796	3.30036	4.16785	29.8342	3.61204	14.8742	4.93773	4.52917	2.94887	10.7821	18.2598	2.3232	2.44648	8.20882	4.69405	6.66518	3.15653	4.12284	3.2368	3.74931	28.5183	3.45416	3.4558	4.33625	6.54559	4.26533	2.98494	3.00671	3.76724	3.32408	3.40684	28.7053	4.79568	2.27265	3.33342	16.4198	4.79693	5.13241	5.04365	3.80968
PFC_100	AD	7.75475	5.21963	3.63498	7.06619	5.33624	8.51119	8.92593	6.19369	7.64245	4.06761	4.21798	65.499	4.24928	18.2208	4.3267	6.74128	3.11619	9.58767	16.975	3.0099	3.69087	8.77659	4.36724	6.41325	3.92352	4.07025	3.92279	4.55736	58.2093	4.24495	3.82991	4.15737	6.7773	3.61856	3.32974	2.92678	3.16597	3.01937	4.04356	22.5662	6.92198	2.79761	3.25035	15.7797	4.92668	6.62156	6.75282	4.68732
PFC_101	AD	5.28625	4.59461	3.04359	4.95141	5.35898	4.98619	6.17652	5.42921	7.33095	2.46405	3.65738	33.5333	3.13656	13.689	4.79302	3.71085	2.38958	7.38257	11.8772	2.3345	2.25698	5.98139	4.47311	5.34078	2.87902	3.28826	2.84658	3.61289	23.5352	2.63738	2.93653	4.12226	6.72952	3.49999	3.25811	2.50574	3.49372	2.46338	2.92583	21.6059	4.3292	2.29957	2.9333	15.1741	4.4699	3.7584	5.2377	3.5827
PFC_102	AD	5.00391	4.38119	2.95495	5.49727	5.02538	4.53536	5.91922	5.11135	6.28782	2.66546	3.7531	35.2083	3.21499	10.9699	4.13374	3.41798	2.96933	6.23054	10.4809	2.12962	2.12433	6.06146	3.98059	4.98809	2.85882	3.31875	2.85623	3.34004	12.4617	2.4442	3.07049	3.85615	5.94841	3.28439	3.20233	2.25632	3.19248	3.87808	2.88898	23.5951	4.18455	2.29149	2.73531	10.997	4.78638	3.82748	5.13321	3.27855
PFC_103	AD	5.92648	4.39644	3.06574	5.30847	5.37415	5.9553	5.75749	5.0349	7.19332	2.96085	3.78956	-11.7248	3.25421	11.7368	4.57594	4.4163	2.5595	7.43911	1.36989	2.29703	1.81481	6.77482	3.8379	5.51353	2.84442	3.80767	3.15614	3.49745	-5.74185	2.98533	3.31238	5.04166	6.17286	4.11442	2.98096	2.41537	3.23826	2.99365	3.00317	7.56981	4.98011	2.13804	3.16036	29.2836	4.96572	4.20361	4.05845	3.47677
PFC_104	AD	5.04337	4.25924	3.30337	6.0185	4.17622	5.73521	5.47079	5.32862	5.99806	2.71341	4.48689	56.9841	3.41597	12.9918	4.64026	3.53396	2.29116	6.92317	8.97983	2.87759	2.43595	7.81574	3.79878	4.54903	2.98755	3.55895	3.82489	3.4135	22.2895	3.31859	3.51096	4.71144	8.28277	3.38141	3.99087	2.6062	2.96474	3.30429	2.9979	8.32264	5.3598	1.81767	3.16589	6.8469	4.10067	3.91115	4.18533	2.9865
PFC_105	AD	3.83285	3.69519	2.33453	4.39286	4.12315	4.37917	3.6697	4.21812	5.91114	1.85025	3.24992	25.7163	2.69785	8.59944	4.02922	2.89271	2.20274	5.47431	4.80138	2.17823	1.48529	5.74846	3.31777	4.35469	2.40007	3.2579	2.65491	3.53943	7.27095	2.94127	2.89403	3.64322	5.80449	2.91789	2.57085	2.01984	2.69844	2.0083	2.66401	5.10559	5.05966	1.535	2.90837	4.55116	3.87914	3.14432	3.55838	2.67478
PFC_106	AD	6.56092	4.70132	3.9215	7.08037	5.6016	8.213	7.9923	6.96219	8.14228	2.56571	6.62901	59.2175	3.69537	13.4101	6.06333	4.90653	3.09543	11.4889	11.3024	3.86077	3.44346	8.44903	4.63421	6.84512	4.21855	3.97505	4.32198	4.316	28.5183	3.90604	3.30223	5.91439	8.57813	5.52654	4.22147	3.23751	3.7323	2.77402	4.41216	14.8837	5.79374	2.11919	3.77647	11.0595	4.67034	4.64882	4.81974	3.13479
PFC_107	AD	5.06295	4.70132	4.17594	7.77397	5.53336	10.35	8.27166	6.04482	5.72279	4.52796	5.97726	46.9338	5.56787	10.4819	5.29149	9.02967	3.53831	8.8809	11.513	2.67534	3.03604	11.1787	4.96563	7.14023	3.8019	5.03773	5.18929	3.11966	79.249	3.74788	4.32239	4.64965	8.27922	5.18159	3.84937	3.15686	4.23597	3.79894	4.46351	3.48334	5.55869	2.22149	3.48572	3.24241	4.57539	5.95374	4.4167	3.81936
PFC_108	AD	5.25048	4.4879	3.26669	5.204	4.79035	5.58612	5.5443	5.13549	5.8387	2.29526	4.08581	27.7403	3.79831	13.1312	4.39906	2.82536	2.36882	6.96911	11.6509	3.00905	2.11064	7.0951	3.92398	5.18963	2.71443	3.5239	2.98791	3.35054	23.12	2.80345	3.11286	4.89982	6.49919	3.60778	3.29921	2.93876	2.97799	3.8583	3.31848	17.0101	5.02929	2.47186	3.15482	12.4115	4.39605	3.33622	4.03605	3.2271
PFC_109	AD	6.78937	4.24399	3.13986	5.9935	5.34382	5.48672	7.18365	6.09713	6.19365	2.42377	4.54614	58.5196	3.61694	12.5038	5.13873	3.63009	2.48185	7.88083	9.05017	3.63193	2.84759	7.36443	4.12329	6.02457	3.08786	3.65666	3.48431	3.32955	28.3107	3.83826	3.19184	4.72434	7.84212	3.93117	4.43842	2.52121	2.99727	2.68894	3.67876	7.77389	5.26217	1.81498	3.30573	6.45317	4.32221	4.35713	4.50626	3.27401
PFC_110	AD	4.71943	4.45741	2.84646	5.07341	5.38931	5.41572	6.54409	4.95845	6.74419	2.53502	3.72575	21.0401	3.55812	10.2727	5.01009	4.25702	2.9009	7.72535	9.70863	2.16735	2.50607	7.64104	4.7677	5.85902	3.24292	3.68736	3.15752	3.17213	19.9363	3.00228	3.05205	3.63136	6.24722	3.55388	2.78032	2.45	3.3696	2.46734	3.18813	10.0821	4.21348	1.83652	3.27804	8.74167	4.74418	3.96412	4.26743	2.95926
PFC_111	AD	7.19029	4.30497	3.79008	6.65129	6.07167	5.68788	5.13262	5.77122	7.43961	2.9244	4.54158	113.657	4.60221	12.1552	4.76086	7.54017	3.13618	7.93384	8.59368	4.02903	3.35503	7.29164	4.51914	6.88111	3.47237	4.42948	3.39951	4.38946	36.6851	4.13198	3.53754	5.55126	8.90671	4.0174	3.48856	2.42889	3.49612	2.59793	4.14262	5.53773	7.53311	2.44763	3.56879	8.75374	4.63869	4.44157	4.80481	3.5827
PFC_112	AD	9.2202	4.08392	4.1469	9.01381	5.70774	8.04261	11.3078	7.82726	6.65002	3.47299	5.26625	135.293	4.66593	29.0971	5.86233	5.32359	3.56292	13.6798	12.8759	4.64936	3.66033	10.5964	4.52835	8.37825	3.46309	4.25812	4.0138	4.43143	45.0594	4.88888	3.50398	5.42822	6.70323	4.75041	4.39013	3.66709	3.81423	5.24332	4.03722	20.3026	7.37038	3.52988	3.37496	13.8766	4.25891	6.00748	5.92436	4.38469
PFC_113	AD	5.26377	4.71657	3.20481	5.75322	5.05571	4.82645	4.92679	5.01478	5.73728	2.48707	4.54158	89.2291	3.28852	12.9221	3.97294	4.63675	2.73328	8.36497	5.55698	2.84615	1.77691	6.89856	3.96678	5.16084	2.96211	4.60924	3.60979	3.90673	18.4137	3.23951	3.53841	4.72569	7.28124	4.03896	2.9114	2.38074	3.08885	3.20536	3.40624	8.549	5.64186	1.74229	3.43034	7.69465	4.61759	4.50298	3.7599	3.37539
PFC_114	AD	4.7893	4.68608	3.23842	4.62531	5.7684	4.84144	6.647	5.34874	6.28058	2.04782	4.19519	10.5709	3.18656	8.18112	4.13374	2.81943	2.50337	8.41444	8.41644	1.86186	1.59162	6.32351	4.65723	5.97419	2.84182	3.57881	2.47566	2.71039	11.908	2.23295	2.88186	3.62916	6.3162	4.00662	2.93752	2.8453	3.27923	2.96991	2.98376	12.5515	3.30583	2.05458	3.74878	10.3155	4.56484	3.82979	3.73005	3.1469
PFC_115	AD	4.5338	4.44217	3.34845	6.28042	5.39689	6.25349	6.03684	5.10733	5.86767	2.82658	4.66464	41.2106	4.0287	9.36636	4.98597	5.11093	2.69483	6.98325	6.60473	2.66727	2.12012	9.12599	4.16471	6.10375	3.64754	3.86405	3.48638	3.26658	38.8306	4.38052	3.67062	4.13096	7.58575	3.79103	3.39961	2.79715	3.20211	3.46258	3.17228	4.98555	4.51362	1.93344	3.52725	4.36033	4.56484	4.52754	4.39431	3.5373
PFC_116	AD	7.47938	4.79279	3.44319	5.65211	6.0186	7.48883	9.34495	5.83559	6.8601	3.45381	4.21342	62.0093	3.7836	14.8045	4.84929	4.31802	2.74327	11.4535	11.1739	2.83935	1.86745	7.15334	5.06229	6.03105	3.59777	4.33156	3.24576	4.07463	25.8191	3.64621	3.20196	4.84622	7.98524	4.82587	3.3315	3.60304	3.44311	2.51285	4.30427	15.6382	5.36342	2.72493	3.19497	14.8953	5.27165	6.10727	5.66313	3.99126
PFC_117	AD	7.15058	5.09006	3.57232	7.65533	6.61756	5.9482	7.08073	5.96435	7.76559	2.94934	4.7877	82.9476	5.05808	15.2228	5.66937	5.07448	3.03699	8.11053	9.2584	3.91439	3.08025	7.84486	5.228	7.68007	3.48156	4.2598	3.96623	5.04009	37.218	4.16587	3.88476	5.41776	7.16833	4.90132	4.22044	2.61118	4.25766	4.45188	3.54726	7.45836	7.40654	2.3561	3.57599	6.60776	4.63869	4.82537	4.7451	3.23618
PFC_118	AD	11.8707	5.40257	3.94901	9.8313	7.09521	8.61626	11.9694	7.40881	10.272	3.95252	5.21612	91.3229	4.47966	32.6529	6.71457	6.90749	3.95429	16.0828	25.4329	4.75991	2.88233	9.50451	4.90579	8.73814	4.48621	4.89119	5.26513	6.68768	31.9096	4.64035	4.05746	6.47958	9.97124	5.10614	4.42272	3.30737	3.5865	3.2845	5.15828	36.0449	8.69028	3.04529	3.59648	12.1692	6.37932	6.93628	8.52916	4.49061
PFC_119	AD	7.3965	4.60986	3.37061	6.41437	6.35219	7.90062	7.89674	5.74305	7.28749	3.12773	4.63729	47.0733	3.85713	17.5933	5.52465	5.03268	2.62025	9.40391	14.0079	2.91311	3.2508	7.97588	4.25263	5.81584	3.22591	4.30421	3.46638	3.65487	17.4448	4.29014	3.30195	4.77941	8.02888	3.7048	3.69891	3.05783	3.81905	3.46258	3.50633	18.5534	5.29833	2.5634	3.62417	12.9957	5.2189	5.63135	5.0735	3.83994
PFC_120	AD	4.6576	4.05344	2.81971	5.26221	4.38093	5.20273	5.59576	4.39113	5.69382	2.6597	3.68929	15.1076	3.08852	11.5277	4.18198	4.40986	2.14199	6.06445	12.9741	2.39195	1.89693	5.82853	3.58474	5.03128	2.53515	3.80068	2.88932	3.17213	17.5832	2.89044	2.82186	3.8558	6.31402	3.25206	3.23697	2.47692	2.93702	3.38343	2.91791	20.6113	4.23518	2.26726	3.22266	16.8418	3.7631	4.32643	4.07337	3.11512
PFC_121	AD	6.79455	4.58699	3.20404	6.64569	5.70016	5.9553	7.29392	6.26612	7.78733	2.81699	3.67106	55.2393	3.43067	18.2208	5.28345	5.10167	2.62486	8.16707	15.119	3.11807	2.31593	7.14606	3.98059	5.58839	2.95272	4.11599	3.42709	4.316	34.7472	2.45889	3.13974	6.04038	7.12476	3.68324	3.71212	2.54307	3.47323	2.75028	2.90891	28.2252	6.46634	2.30764	3.14236	17.121	5.2189	3.68932	5.61835	3.43138
PFC_122	AD	5.1117	4.18301	3.19029	6.11215	4.5174	6.58717	6.88225	5.3085	5.84594	2.80164	3.82602	72.4785	3.86693	12.0854	4.31866	4.76925	2.57296	6.29415	6.91881	3.09683	2.04221	7.6556	3.62616	5.24721	3.03589	3.71646	3.47879	3.26658	67.4834	3.45416	3.51745	4.85672	8.651	3.42453	3.49561	2.28978	3.02981	3.38343	3.48513	3.56222	6.12281	1.9119	3.04406	3.72817	4.09013	3.58185	5.70791	3.44651
PFC_123	AD	3.53754	4.45741	2.58209	4.96111	7.02697	3.34971	2.77798	5.63039	8.41031	1.78887	3.9354	51.8891	2.71108	6.11741	5.83821	2.5794	2.88552	4.87709	5.25718	1.92525	1.48308	5.82853	4.97483	7.87441	2.35263	3.06205	2.20209	3.37152	14.0535	2.30073	2.94085	3.23717	7.93768	4.02818	2.70751	2.21778	4.67458	1.63831	2.28158	3.05806	4.77398	1.85536	3.91492	4.53011	5.35604	20.4077	2.87919	2.50228
PFC_124	AD	6.04607	5.02146	3.42562	6.8412	5.82147	6.11859	8.47014	6.95012	8.48275	2.69998	4.70566	49.3766	3.48312	20.3124	4.82517	4.77837	2.86476	9.75376	14.1886	2.55536	2.54965	8.82027	4.6158	6.52842	3.19474	5.00737	3.58773	4.56786	27.0649	3.45416	3.28773	6.91857	7.11931	4.4378	3.52262	3.22447	3.62144	2.92242	3.69687	17.9704	5.66717	2.49609	3.36111	14.6848	4.71253	4.72558	5.34966	3.82481
PFC_125	AD	5.1498	4.24399	3.05199	6.13379	5.31349	6.78596	6.52938	5.30448	6.36751	2.89371	3.78956	43.3045	3.7787	14.2468	4.4875	5.57895	2.65254	7.38963	9.67659	2.81522	2.1138	6.37446	3.90234	5.91661	2.83182	3.93868	3.17613	3.62338	27.1341	3.78177	3.25163	4.22522	7.99722	3.73714	3.12013	2.2632	3.2949	2.93231	3.42812	10.3976	5.0235	2.40994	3.25035	8.80136	4.22727	4.98657	4.5809	3.35118
PFC_126	AD	2.7962	3.23024	2.27646	4.1731	3.50903	3.5556	3.55208	4.23421	4.67242	1.8023	3.00426	12.0366	2.71059	6.03374	3.41818	3.17909	1.81137	4.61206	4.35289	1.6399	1.28316	5.80669	3.0554	3.6421	2.40789	3.00295	2.4467	2.40921	6.44044	2.8091	2.63988	3.64588	4.32185	2.85537	2.47836	1.94962	2.45143	2.07558	2.32872	2.68079	3.46855	1.55923	2.8073	3.86723	3.47827	3.33622	3.72258	2.66419
PFC_127	AD	6.4373	4.80803	3.00386	5.62636	5.38931	4.49276	4.25781	6.25002	8.32338	2.45446	4.13594	48.9578	3.7836	15.1531	4.49554	3.88112	2.61179	8.00805	8.54319	1.99459	1.57983	6.35263	4.68945	9.206	2.78208	4.43508	3.35952	4.20056	37.1003	2.55717	3.62986	5.84203	5.65432	4.48092	3.03617	2.32511	3.65397	3.16579	2.59321	7.48237	5.56231	2.49879	3.6657	7.89832	5.18725	3.09826	3.46135	3.33151
PFC_128	AD	7.11313	4.37357	3.36755	6.99679	5.58643	9.00107	5.50754	5.70684	6.51963	3.58808	4.40029	54.4017	4.67574	15.3623	4.49554	6.19917	3.01546	8.63354	17.4903	3.06114	3.20659	8.64557	4.04964	6.21891	3.05745	4.5279	3.94623	4.02216	51.5651	5.30687	3.69856	4.82234	7.19581	3.76947	3.5922	2.73867	3.2961	3.30429	3.25033	29.357	6.06134	2.54455	3.30573	17.4322	4.60704	5.39339	5.21531	4.14258
PFC_129	AD	5.7187	4.75468	2.84722	5.52003	3.78955	5.77071	5.03706	4.62852	4.87525	3.12773	3.52475	43.5138	3.4993	9.64524	4.11766	3.21039	2.84477	5.24461	13.1447	2.56317	1.62847	6.71659	3.51569	4.49864	2.86321	4.02646	2.96171	3.01472	34.0551	3.3073	3.80327	4.87274	5.19249	3.7048	3.1555	2.32321	2.98161	3.22514	3.48252	7.94538	6.17344	1.98459	2.90007	6.24372	3.65761	3.5659	3.54345	2.99558
PFC_130	AD	5.0225	4.4879	2.88084	6.24087	4.44159	4.57441	4.65479	4.77337	6.35302	2.54078	3.57079	51.3308	3.22185	13.3404	4.1257	4.40585	2.67638	6.58039	7.29743	2.85337	1.47476	6.57828	3.59394	5.07518	2.71789	3.5111	3.41537	4.42094	11.0775	3.3073	3.35938	4.89013	6.53473	3.89883	2.98538	2.30685	3.03463	2.86504	2.92179	4.8998	7.02685	1.69653	3.19497	5.566	3.7747	4.23431	4.31221	3.01979
PFC_131	AD	5.65401	5.01383	3.45771	6.89866	4.94198	7.47463	5.59576	5.84364	6.41821	3.3579	4.1405	56.7747	5.3914	11.6671	5.65329	5.21705	2.73943	5.96904	11.8668	3.14952	3.33187	9.79568	3.97139	5.81584	3.17231	3.39702	3.63805	3.15115	53.3646	4.96796	4.10148	4.3505	7.76689	3.62934	3.83733	2.84945	3.10692	3.60108	4.19016	10.9738	5.17176	2.33995	3.52725	7.26822	4.34331	5.12473	4.16294	3.39204
PFC_132	AD	8.40088	5.05957	3.53794	7.72435	5.57127	8.2343	11.0137	6.61214	7.05568	3.5689	5.45312	98.3023	5.12671	19.2666	5.00205	8.12603	3.47219	11.8776	20.4152	4.45561	3.10973	9.43172	4.34883	6.24051	3.55578	4.85405	4.35093	5.0296	75.0964	3.81566	4.20557	4.94388	10.2247	4.50248	4.2545	2.9639	2.94425	3.7198	4.68821	27.2649	6.42295	2.65224	3.5411	11.4315	5.11341	5.19382	5.29741	3.9156
PFC_133	AD	7.93437	4.38881	3.48675	7.15611	5.44996	5.55062	4.42689	5.8034	9.62005	3.08361	4.20431	102.49	4.21496	13.3404	5.23521	7.34316	3.08389	7.73948	11.3365	2.97718	2.00957	8.5291	4.23376	7.14743	2.96662	3.8972	3.69735	4.87219	65.4071	4.88888	4.19411	5.40985	8.15261	4.1252	3.37671	2.54025	3.57324	4.62995	3.17156	12.9287	9.27248	2.30495	3.36111	10.879	5.46153	5.35732	5.31234	4.02152
PFC_134	AD	5.76215	5.21201	3.60212	9.20447	5.51062	9.49805	5.8163	5.38898	7.0412	3.95252	4.26812	92.7188	4.69044	9.29664	5.73369	6.30342	3.07236	6.35423	8.38928	3.18614	3.10131	9.43172	4.26137	6.00298	3.78485	3.61455	4.21098	3.36103	88.2463	4.79851	4.23487	5.30471	7.23499	3.95273	3.34589	2.78042	3.68289	3.36365	3.92842	9.96204	5.92031	2.31572	3.00391	9.41317	4.14287	3.96565	5.44668	3.77941
PFC_135	AD	5.58321	5.15866	3.08255	6.66845	4.77518	6.81436	5.8163	5.08318	7.72213	2.83233	4.24989	68.2908	3.42577	15.5714	4.99401	5.81296	2.51337	7.84903	12.6774	2.99758	1.9822	7.73567	4.12789	5.70067	3.20254	3.44088	3.96554	3.67585	25.8191	3.64621	3.51944	4.55304	7.92896	4.21143	3.09312	2.60857	3.33346	2.93033	3.35779	17.9018	6.58929	1.82037	3.16451	9.55499	4.78638	4.38016	9.37256	3.37085
PFC_136	AD	5.43543	5.29586	3.36373	5.78531	4.7676	5.5421	5.61046	5.34472	6.65002	3.37708	4.1724	50.4235	4.8571	8.73888	4.98597	5.58666	2.75173	6.83129	7.53026	2.98721	2.82337	8.41991	4.25217	5.77265	3.31442	3.68366	3.64495	3.73882	64.715	4.94537	3.84704	4.69126	6.912	3.5431	3.31873	2.58034	3.30815	3.06488	3.80064	7.74988	5.88414	2.12458	3.51341	7.34155	4.56484	4.51065	4.20025	3.46164
PFC_137	AD	6.97464	4.70132	3.70298	7.31729	6.25363	6.23219	6.99252	6.98633	9.76493	2.54653	5.46679	54.0528	3.71498	18.0814	5.83821	6.75634	2.90243	9.60534	15.4742	3.35788	2.90128	7.55369	4.37645	6.70117	3.46641	5.25694	4.10549	4.42094	21.6666	3.75918	3.36351	6.50595	8.39765	4.52404	4.67137	2.67072	3.52745	3.06686	3.74913	24.9327	8.30697	2.10304	3.5411	17.5413	4.12177	4.61812	4.52866	3.74915
PFC_138	AD	5.46405	5.80654	4.34556	7.34453	6.42801	7.25454	9.19793	7.48123	8.53346	2.66929	5.40299	55.7976	4.96004	10.5516	6.48141	6.18434	4.52327	10.7468	14.08	3.40122	3.18974	9.30797	5.48116	9.03325	4.59879	4.22427	4.51295	4.68329	40.4224	4.47089	4.09229	4.79629	8.60928	4.50248	3.57229	3.07728	3.95521	2.46734	4.14036	11.3168	5.92754	2.24572	4.41334	10.9546	5.8835	5.19894	5.36458	3.96099
PFC_139	AD	11.5385	7.65874	4.13162	11.3543	6.66305	7.5622	9.29349	6.11322	9.47517	4.85404	5.4121	138.085	7.07763	13.9679	5.78997	9.52967	3.86356	8.97278	11.2348	5.79654	3.32976	10.0868	4.84595	7.80963	7.62111	4.54832	6.67572	4.75675	75.0964	10.9441	5.51589	7.44872	11.7358	4.56716	5.52541	3.31508	4.50468	4.59038	6.18746	5.04728	10.3212	3.21759	3.45803	4.64877	4.83912	4.20361	3.72258	3.85507
PFC_140	AD	5.18497	4.40406	3.25141	6.16625	4.66904	5.06784	6.06625	5.77524	6.75144	2.14181	4.12227	58.5196	3.57283	11.6671	4.95381	3.58086	2.56104	6.42844	8.70893	3.27953	1.74112	8.73292	3.90234	5.50633	2.88072	3.39136	3.61875	3.30856	38.4845	2.88931	3.34386	5.112	6.7158	3.74791	3.95256	2.51215	3.15151	3.36365	3.18753	7.58183	5.43574	1.84459	3.09113	8.27318	3.92134	3.49742	5.08096	2.82005
PFC_141	AD	5.0522	4.2821	2.92974	4.82865	4.851	5.07494	6.24268	4.41125	6.28782	2.43336	3.22121	66.8949	4.35222	8.46	4.34278	3.52265	2.21888	5.08205	9.04599	2.71928	1.55267	6.27256	3.81489	5.58551	2.90587	2.88278	2.80521	2.55298	54.1259	2.81588	3.53831	3.80933	7.30332	2.52983	2.77474	1.96195	2.83701	3.10643	2.96628	4.06639	4.71974	2.00882	2.76577	3.95419	3.37277	3.15199	5.87211	2.9865
PFC_142	AD	12.4499	5.25012	4.45635	8.73771	5.57127	9.78203	6.92636	8.16524	11.8657	3.30036	5.24347	126.22	4.02379	30.3521	4.69654	7.71386	3.71977	12.6197	13.7022	3.55613	4.47098	9.04592	4.48232	6.56441	4.29748	4.94727	4.08826	5.5648	39.1766	4.57257	4.04321	8.74949	8.25536	5.90382	4.23408	3.61324	3.90822	2.869	3.79153	17.4559	8.65412	3.39258	3.85954	15.5433	5.77801	4.47227	5.96167	4.76298
PFC_143	AD	8.82692	4.90712	3.90622	6.16028	5.94278	6.16829	5.58106	5.52175	7.98291	2.67121	4.24533	75.9682	4.41104	15.1531	4.26238	6.03697	3.07159	8.20948	8.81722	2.72939	2.24119	6.87673	4.58818	6.56441	3.16196	4.13921	3.2823	3.9487	38.969	3.31859	3.81113	5.07646	7.85598	4.79353	3.27484	2.41027	4.13355	3.44279	3.69655	16.1183	6.41572	2.60109	3.40265	9.80206	4.98681	4.06544	4.78988	3.52217
PFC_144	AD	5.22428	4.42692	3.25753	6.04081	5.79114	5.77781	4.743	5.17573	6.74419	3.16609	4.24077	74.5723	4.00419	10.1333	4.41514	4.99792	3.06928	7.1352	8.01635	2.59615	2.30435	7.77207	3.85631	7.47133	3.43961	4.00436	3.63185	3.56042	35.7161	4.36922	3.69179	4.37887	8.04333	4.21143	3.54287	2.28562	3.44311	3.01739	3.82762	8.20603	5.4719	2.06535	3.45803	6.99251	3.53101	6.60621	5.80494	3.49191
PFC_145	AD	6.32615	3.99246	2.95495	5.945	5.76082	4.82645	6.66906	5.49359	6.4327	2.29142	3.86248	84.3435	3.45028	11.946	4.91361	3.61563	2.80555	7.5946	10.124	3.24129	1.67058	7.50274	4.24296	5.72227	3.04994	3.4527	3.32505	3.32955	41.7374	2.92772	3.2999	4.33279	7.74016	3.79103	3.56974	2.25099	3.06354	2.44162	3.80714	8.89883	5.96732	1.76921	2.95683	5.97791	3.7631	4.6565	6.84985	3.49191
PFC_146	AD	3.88028	4.22112	2.81589	5.34578	4.47191	4.48566	5.24289	5.26425	6.05601	2.09961	3.93085	34.8593	3.05666	10.1333	4.6483	3.94928	2.48723	6.15987	7.94741	2.40503	2.17907	8.36896	3.88853	5.18963	2.75864	3.23643	3.13063	3.37152	21.1821	3.57843	3.08548	4.28705	6.06303	3.84493	3.3635	2.52377	2.68278	2.31301	3.01645	8.05856	4.75229	1.67499	3.07175	7.69001	4.09013	4.11808	4.04352	2.96229
PFC_147	AD	6.35442	5.7913	5.15929	8.45527	6.13232	7.73803	9.61695	6.82539	9.40273	3.64562	5.88155	49.7953	5.80806	12.434	5.83821	12.9063	4.2234	13.5738	18.7543	3.24469	3.10026	8.96585	5.77115	8.65897	5.51606	4.21909	4.46056	4.3055	48.3815	6.719	5.08311	4.9295	8.64436	4.81509	3.48563	2.85514	5.15535	2.99563	3.50237	28.7396	6.17705	2.6307	4.28874	19.6693	6.75909	8.99345	5.59596	4.6268
PFC_148	AD	7.71569	4.79279	3.28732	7.18484	6.07925	8.08521	7.19836	5.48152	8.09882	3.30036	4.21798	66.197	3.98458	19.6849	5.37993	5.40457	3.26381	9.25195	15.3802	3.22863	3.43399	7.59009	4.51914	6.57161	3.04082	4.29799	3.86902	5.17652	27.5494	4.17717	3.50168	5.2361	6.94431	4.5995	3.99028	3.04314	3.69735	3.07675	3.50035	20.817	7.1498	2.70608	3.40265	14.3918	5.69362	4.43389	4.20772	3.88533
PFC_149	AD	10.9315	5.79892	4.16448	8.91307	5.98827	8.2698	6.57349	6.82137	9.47517	3.47299	5.55339	108.074	5.35219	17.1053	5.01813	7.20264	3.34762	10.3722	9.7713	3.96784	3.8193	9.3662	5.02547	8.8821	4.05731	4.62121	4.51916	4.56786	82.7095	3.81566	4.46239	6.84103	9.33949	4.61028	4.89167	3.15034	3.23706	3.77915	5.14841	8.73764	8.94703	2.14611	3.73493	7.32861	4.89082	4.97121	6.5513	4.70246
PFC_150	AD	7.68016	5.7227	3.60212	8.75152	4.80551	9.35605	9.52139	6.03275	6.73695	3.77989	4.60994	57.8217	3.88654	17.1053	5.42817	8.79941	2.77018	7.1246	12.153	4.34854	3.20659	11.1787	3.76886	5.52793	3.38844	3.74549	4.66325	4.70428	48.0355	3.98512	4.01611	7.36654	7.05636	4.76119	5.24624	3.2355	3.45034	3.8583	4.42639	7.36919	8.42268	1.87421	3.67955	6.91798	4.4277	4.32643	4.10323	3.8702
PFC_151	AD	7.62044	4.84615	3.37978	7.67809	6.3067	6.94926	5.67662	5.94423	8.12779	2.53886	4.62362	120.636	3.71988	13.0615	5.44425	4.7218	3.80819	8.5876	12.7199	2.92943	3.49715	8.28889	4.4639	8.19831	3.10639	3.64001	3.94623	4.42094	24.9886	4.13198	3.51612	4.9574	7.74852	4.5995	3.96327	2.41525	3.92509	2.8037	3.55304	17.0787	8.4263	2.08339	3.67955	12.7572	4.02683	4.96354	5.1556	4.03665
PFC_152	AD	8.75012	5.39494	3.75952	6.91023	7.20135	7.43914	6.93371	6.39085	9.16368	2.73835	5.09306	71.7805	3.82282	17.1053	5.56485	6.24393	3.30534	9.73962	13.237	3.18741	3.19395	7.13878	5.08991	8.01117	3.52977	3.96407	3.58773	5.11355	31.2175	5.1939	3.53446	5.83501	8.2216	4.83665	4.35039	3.05831	4.30345	2.28333	3.2163	17.0787	7.41016	2.33187	3.59648	12.4059	6.0101	5.25523	4.68539	3.64322
PFC_153	AD	7.10759	4.96048	3.46	6.47183	5.01022	7.84382	5.87511	5.26022	6.94702	2.56955	4.20431	52.8663	4.09732	11.5277	5.63721	4.3172	2.70483	6.1528	11.1568	3.32856	1.81692	7.67744	3.66299	5.08166	3.18962	3.84887	3.69873	3.64437	59.109	3.22822	3.61887	4.94483	7.77477	3.68324	3.86214	2.53019	3.60578	3.24493	3.6828	16.3241	5.6961	2.4261	3.0399	10.5836	4.14287	3.11361	4.06591	3.06821
PFC_154	AD	5.68403	5.35683	3.90164	7.37736	6.44318	9.28506	5.65457	5.83559	7.96842	3.22363	4.32737	68.9887	4.62182	11.1094	4.96185	6.29722	3.44066	8.53106	9.16717	3.0195	3.68244	9.5773	4.67104	6.66518	3.7878	4.06094	4.08343	3.9487	56.0638	5.26169	4.15885	4.64385	8.76366	4.1791	3.36526	2.67437	4.09258	2.75028	3.82766	8.99486	5.31279	2.81915	3.16728	7.12709	5.37714	6.63691	5.92436	4.11231
PFC_155	AD	4.59027	4.22875	3.24683	5.45995	4.77518	5.71391	5.92657	5.40507	5.79523	2.68464	4.09037	45.0493	3.52381	10.203	5.13069	3.97196	2.39035	5.95491	9.52164	3.07728	2.52649	8.19426	3.61236	4.95714	2.82332	3.52579	3.22163	2.84682	29.9717	2.92772	3.07713	4.92846	6.82998	3.99584	3.78801	2.531	3.20332	3.32408	3.36817	12.6887	4.89693	1.94151	3.01221	8.82621	3.60486	4.01939	4.06591	3.05157
PFC_156	AD	7.09626	4.52601	3.40041	6.01439	6.19298	5.34473	5.02235	5.42116	8.25818	2.32403	4.36383	71.0826	4.8571	10.7608	5.46033	3.91251	2.90858	7.13167	7.2539	3.30077	1.99062	7.61192	5.46735	6.80913	3.54436	4.11235	3.43605	3.9487	45.6823	3.2847	3.77136	4.5928	6.7981	4.22221	3.07228	2.51369	3.66843	2.50296	4.16623	6.40201	6.7918	1.92805	3.43034	7.1685	4.58594	4.25734	4.39431	3.1696
PFC_157	AD	5.36177	4.08392	2.95801	6.33601	3.63034	5.47252	4.92679	4.88201	5.67208	2.62518	3.68473	66.197	3.36205	10.691	4.38298	4.12256	2.63024	6.3719	7.54906	2.53479	1.44318	5.59559	3.39141	4.41947	2.89541	3.57727	3.33677	3.51844	16.8219	3.62361	3.46735	4.76079	6.43314	3.02569	3.28453	2.28526	3.01896	2.7303	3.09042	9.04288	5.87691	1.80152	3.27804	8.61641	3.19344	3.68932	3.79722	3.13025
PFC_158	AD	4.92893	4.73181	3.02983	6.14517	5.32865	5.8559	6.30884	5.15561	7.56276	2.43912	4.04023	30.6717	3.83262	9.22692	4.34278	4.28969	2.8463	6.41783	8.03446	2.82235	1.95799	6.89856	4.50533	6.64358	2.97798	3.54482	3.30368	3.49745	41.6682	3.07006	3.17399	3.93878	7.81743	3.42453	3.31697	2.399	3.65638	2.33873	3.86245	6.69354	5.2477	1.90921	3.07729	6.06117	4.11122	4.34945	5.09589	3.30427
PFC_159	AD	6.03416	5.02146	3.57691	6.28788	5.84422	9.14306	8.19079	5.55797	7.17883	3.8758	4.55069	25.2277	4.17575	14.8045	5.93469	6.47114	3.01623	8.42858	14.8196	2.98551	2.64124	9.50451	4.35021	6.08935	3.17714	4.11802	3.53946	3.64437	31.702	3.95123	3.36953	4.39723	7.72844	3.76947	3.41043	3.26076	3.78652	2.88285	4.13045	20.5427	4.5751	2.75992	3.76262	13.3794	4.60704	4.83304	4.39431	3.38144
PFC_160	AD	4.21047	3.84764	2.68142	5.69912	4.63113	4.94714	4.64008	4.5561	6.976	2.01713	3.44545	24.7392	2.96598	13.4101	4.71262	3.73371	2.35421	6.14573	7.57831	2.30425	1.79586	6.56372	3.79509	5.96699	2.60931	3.2472	2.98309	4.3055	13.9843	2.67127	3.08272	4.44201	6.31674	3.60778	2.82068	2.16852	3.35394	1.96082	2.66591	5.69206	6.70139	1.65076	3.09944	5.23405	4.06903	3.99252	4.76749	3.19381
PFC_161	AD	6.44166	4.61748	4.07279	6.51921	6.82985	4.74125	6.54409	5.6666	8.10606	2.32211	3.86704	77.3641	3.33754	12.5735	4.51162	4.48491	3.15156	8.01159	7.18554	2.65614	2.06748	7.28436	4.9288	7.16902	2.93783	3.34037	2.88863	3.89623	29.6257	2.81249	3.37136	4.24378	9.15843	4.20065	3.02193	2.57228	3.89617	2.34467	3.63823	6.78957	7.16065	1.83383	3.03575	7.73008	4.87077	4.78869	5.80494	3.71888
PFC_162	AD	5.41241	4.85377	2.92439	5.66591	5.62434	4.79805	6.375	4.76935	7.56276	2.55996	3.95819	30.3227	3.39146	11.7368	4.80105	3.90548	2.64485	7.16347	10.2358	2.87521	2.42858	8.33256	4.68024	6.22611	2.92049	3.15529	3.06168	3.4135	34.5396	3.31859	3.31943	3.95332	8.10269	3.49999	3.1806	2.49198	3.03583	2.22397	3.84684	13.2717	5.43212	1.8069	2.89314	9.00909	4.29056	5.51621	7.06629	3.49191
PFC_163	AD	4.29381	4.43455	2.84034	5.89873	5.01022	6.54457	5.09587	4.43137	6.2516	3.91416	3.20298	60.6134	4.00419	8.18112	4.73674	5.07201	2.42495	5.25168	6.99159	2.74817	3.32976	7.57553	3.70442	4.86573	2.96157	3.23223	2.93069	2.94126	45.3363	4.62905	3.21788	3.63516	6.24616	3.19816	3.174	2.16005	3.09367	2.31103	3.16566	5.5926	4.43407	2.12458	3.09113	6.8319	4.24836	4.6565	4.7451	3.97613
PFC_164	AD	4.15304	4.37357	2.71504	6.21028	4.96473	5.60032	5.35316	4.73313	6.22987	2.49858	3.77133	33.7426	3.10568	10.5516	5.62917	5.47547	2.21581	5.93724	15.0772	2.56368	2.55492	7.92493	3.63537	5.65029	2.84127	3.61469	3.06444	3.01472	22.5663	2.6227	3.05	3.76588	6.32531	3.60778	3.59586	2.34432	3.38647	3.18557	3.10841	27.4021	4.87524	1.82306	3.52725	19.417	4.09013	3.58185	3.99127	2.83518
PFC_165	AD	5.67931	8.91641	4.79636	11.3118	4.13831	11.557	4.22841	4.81361	6.92529	9.86036	6.15501	52.3777	10.1217	7.34448	4.37494	12.279	4.52758	5.67927	15.1145	2.71894	3.28028	13.4353	3.94837	7.86721	3.17829	6.67039	5.37889	2.46693	134.617	6.68511	10.2008	4.80474	7.40331	4.37313	3.42442	4.74008	3.69976	7.47914	4.08675	8.12029	6.01433	3.28489	5.17483	5.20471	4.4277	5.66973	3.28223	4.9143
PFC_166	AD	9.71976	5.5169	4.12169	8.48101	6.42801	8.3337	9.61695	6.47132	9.09124	3.47299	4.77402	92.0209	5.45513	19.4758	5.21109	9.62649	3.75822	11.3475	32.4805	3.33536	3.95722	9.86847	4.93801	7.31298	3.83572	3.94581	3.93589	4.86169	80.6332	6.18804	4.14745	5.50889	10.1484	4.47446	3.57047	3.01276	3.37201	3.75937	4.29936	41.4295	7.33784	3.13682	3.63801	28.4816	5.70417	6.94395	7.34245	4.68732
PFC_167	AD	6.7211	4.3507	3.65026	7.0035	5.40447	7.87932	8.60247	5.73098	7.33095	2.8496	4.22254	59.2175	3.63165	19.2666	5.13069	5.01238	3.26074	9.66894	15.7319	3.18826	3.41398	8.65285	3.91155	6.2549	3.16928	3.69233	3.85661	5.17652	33.363	4.71943	3.72805	5.02237	10.7649	4.10364	3.44335	2.45344	3.07198	2.58606	3.53268	19.9253	7.01238	2.29149	3.12851	15.0923	4.50155	6.62924	7.38723	3.93073
PFC_168	AD	5.97319	4.38881	3.21397	5.44167	6.06409	5.27089	5.88981	6.01263	7.25127	2.34513	4.49144	39.396	3.47479	9.64524	5.03421	4.13689	2.91781	9.23075	8.53657	2.33722	2.54755	8.02684	4.7677	6.38446	3.27214	3.54663	3.12511	3.14065	23.0508	3.70269	3.01007	4.50308	6.24083	4.11442	3.18985	3.0863	3.40093	2.22397	3.59037	9.61564	4.61849	2.13535	3.20881	8.38659	4.62814	5.00959	5.90196	3.28611
PFC_169	AD	6.10793	4.89188	3.43021	6.25505	6.93599	6.70077	7.42625	5.86376	9.3158	2.68656	4.79681	45.3983	3.45518	13.2707	6.01509	5.10368	3.35839	9.08586	15.2513	2.79652	1.91798	7.49546	4.99325	6.30529	3.40789	3.97295	3.91314	4.23204	18.2061	3.46546	3.33805	4.93842	7.5225	4.5995	3.97047	2.93401	4.38297	2.85713	3.50074	19.7881	6.22045	2.28611	3.55494	13.2431	5.31384	4.1115	4.55105	3.03946
PFC_170	AD	6.82968	5.28823	3.91921	8.68884	5.17702	10.137	6.84549	6.54777	6.96151	3.83743	4.60539	69.6867	4.0434	19.5455	5.48445	9.76943	3.02853	9.26962	14.119	3.69677	3.94985	10.2324	3.90234	6.18293	3.13127	4.0885	4.48606	4.35797	62.7771	4.8324	3.84915	5.30305	9.20298	3.98506	3.61906	2.71519	3.47323	3.146	4.22222	20.0282	6.4121	2.50686	3.5411	16.1958	4.06903	7.10515	5.37951	4.38469
PFC_171	AD	3.22858	3.49701	2.31543	4.09885	4.48708	3.16512	4.22841	4.12155	5.49098	1.77736	3.0626	16.5733	2.75814	6.50784	4.02922	2.48619	2.14507	4.84175	5.04895	1.86271	1.3579	6.32351	3.40062	4.21793	2.32457	2.87299	2.41292	2.49736	4.57177	2.53119	2.68284	3.37892	5.37744	2.91789	2.64542	2.09728	2.72254	2.03205	2.60481	4.97183	3.66383	1.69383	2.86545	4.4359	3.88969	3.30551	4.55105	2.79735
PFC_172	AD	6.833	4.84615	2.98781	7.30274	6.49625	5.24533	7.53652	6.39085	8.27992	3.31954	4.62818	88.5311	3.39636	16.7567	6.07137	4.93427	2.99393	8.68654	14.1719	3.42824	3.59717	7.75751	4.37185	7.21941	3.32131	4.10704	3.4719	4.4839	30.8715	4.38052	3.70592	4.52157	10.3067	3.19816	3.50471	2.67024	3.4889	2.85317	2.996	39.9548	8.5601	2.96453	3.90107	26.0931	4.23782	5.82325	6.50652	3.5373
PFC_173	AD	5.99589	4.60986	3.00997	5.83605	6.45834	5.09624	6.22063	5.30448	6.23711	2.39692	3.5561	52.0287	4.27379	10.7608	4.71262	4.39522	2.82554	6.81009	16.3203	2.72217	1.84955	6.63651	3.71822	5.21842	2.63598	3.50579	2.73627	3.63388	48.3123	4.8437	3.39312	3.68401	8.47393	3.26284	3.36805	2.34456	2.54662	2.50889	2.84199	25.7215	6.35063	2.71416	3.02744	17.9457	3.93189	6.18403	6.27515	4.14258
PFC_174	AD	9.50586	4.58699	3.89629	8.04784	6.93599	6.91944	6.91165	7.04669	8.84495	2.86494	4.26812	107.376	5.16102	16.1989	5.33973	6.90443	3.99196	8.66887	11.4235	3.63108	5.54797	8.77659	4.03123	6.97468	3.56014	3.90489	4.49434	3.92771	46.0976	6.59474	3.76937	5.21833	9.51631	4.31923	4.81214	2.68341	3.4178	3.12621	3.6851	14.8696	9.59793	4.1383	3.47187	11.7357	4.5121	6.83649	6.62594	4.17284
PFC_175	AD	9.75935	5.18152	3.57232	8.37431	7.02697	10.066	7.91879	6.98633	10.1271	3.47299	4.36839	62.7073	6.00413	17.8722	4.68046	9.13365	3.66979	11.0337	15.0403	2.55859	3.75509	8.92217	4.52835	6.6004	3.65318	4.62586	4.16065	4.14809	57.448	8.40226	4.48136	4.78223	8.51641	4.37313	2.86354	2.5316	3.09608	2.9244	3.3165	21.1257	8.03937	4.62289	3.5411	19.4954	4.38551	8.19515	8.38736	6.03406
PFC_176	AD	4.78383	4.15252	2.69135	6.1655	4.95715	5.38732	7.61738	5.28839	5.67933	1.88478	3.46505	37.3719	3.44538	12.6432	4.29454	4.22709	2.35882	5.59092	7.84643	2.33544	1.5673	6.67291	3.373	4.43386	2.58448	3.18271	3.0217	3.00423	24.9886	2.85993	3.1955	4.31083	7.99729	2.90711	2.84006	2.0496	2.52613	2.55242	2.7427	4.59456	6.15174	2.11381	3.25035	6.02494	3.68925	3.76608	4.92423	3.28309
PFC_177	AD	6.46789	4.57937	3.11464	6.19684	6.89808	6.0263	5.68398	6.10115	7.72937	2.42761	4.00058	61.3114	4.16104	13.9679	6.04725	4.31177	3.26612	7.43416	10.4287	3.02349	2.22666	8.04139	4.39486	5.84463	2.77237	3.49362	3.38227	3.20362	29.3488	5.03574	3.44351	4.86459	7.82803	3.60778	3.55256	2.73512	3.51058	3.18557	3.31119	17.3759	6.62907	2.79492	3.61032	11.7156	4.38551	4.97889	4.24504	3.50704
PFC_178	AD	5.46577	4.26686	2.94502	5.69912	6.12474	6.62267	5.96333	6.49144	7.17159	3.24281	3.86704	35.2083	4.75907	13.6193	5.29149	5.33061	3.2815	7.03979	13.3258	2.41489	3.31818	9.02408	4.06345	5.49914	2.7648	4.16439	3.26093	2.81533	42.5679	6.07507	3.34106	3.75441	6.80562	3.48921	3.26941	2.7452	3.0274	3.26472	2.99362	20.7484	4.83546	3.64833	3.34727	12.2631	3.7631	8.34867	5.80494	4.56627
PFC_179	AD	7.35915	4.4879	2.98628	5.99835	6.82227	5.8843	5.69868	5.69477	6.51963	2.96277	3.68382	62.0093	4.99926	11.946	5.29953	4.52329	3.15617	6.19874	9.23611	2.55757	1.77691	8.22337	3.93917	5.56392	2.70794	3.27888	3.14235	3.48696	64.715	5.9847	3.86375	3.99434	7.15892	3.68324	3.19998	2.20793	3.1262	2.90461	3.2367	7.88707	7.06663	3.17182	3.45803	6.26235	4.31166	6.03818	7.58128	4.23337
PFC_180	AD	11.0059	4.44217	3.36984	6.88672	8.33104	7.72312	9.18322	7.29615	9.09124	3.72235	4.23165	86.4373	5.17082	25.0534	5.11461	5.6821	4.24724	11.3192	22.1249	3.11833	2.72652	8.23065	4.67564	6.03897	3.18914	4.49244	3.58635	4.44193	52.7417	7.38553	3.9132	4.80176	8.07855	4.13598	3.05584	3.77264	3.23103	2.75028	3.71506	34.2615	7.98874	4.67673	3.6657	26.7777	5.14505	6.49107	6.73043	4.39982
PFC_181	AD	4.41032	3.76379	2.66996	4.76317	5.27558	4.62056	3.72116	5.2562	5.67933	2.91098	2.9008	17.8295	4.00419	6.22199	3.90862	4.9225	2.29654	4.51311	7.20991	1.74859	1.87619	7.3062	3.28555	3.95161	2.42616	3.32085	2.61217	2.57397	64.0229	3.75918	3.40827	3.71872	4.74748	2.98257	2.42964	2.06371	2.82135	2.61771	2.51519	8.82681	3.63128	3.74256	2.83499	5.958	4.04793	5.38956	4.27489	3.94586
PFC_182	AD	12.7566	4.72419	3.94442	8.1441	6.19298	8.11361	8.90387	6.95415	9.90981	3.68398	3.9746	74.5723	5.02867	22.3343	4.67242	5.34279	4.24185	11.2804	14.4063	2.8464	4.96473	7.40811	4.05424	6.01018	3.26824	4.49873	3.46845	4.84071	64.0229	5.30687	4.19507	4.59786	8.27497	4.10364	2.66714	3.08831	2.85629	2.95606	4.24841	17.4902	7.98312	4.97286	3.33342	17.27	4.97627	5.96142	7.76787	5.23207
PFC_183	AD	7.33146	4.2135	2.87473	5.55547	5.685	5.00394	5.63987	5.57004	6.96876	2.37774	4.06302	85.0414	4.12183	14.8742	4.15786	4.16705	3.13695	7.17054	16.4248	2.5008	2.18328	7.15334	4.23376	5.48042	2.98986	3.23762	3.36159	3.39251	45.9592	3.89474	3.88622	4.12821	8.8439	2.87477	3.1784	2.41181	2.77315	2.48317	3.05896	22.5662	5.88053	2.59301	3.13682	15.584	3.99518	4.95586	7.34245	4.15771
PFC_184	AD	4.46579	4.23637	2.69135	5.00663	5.37415	4.85485	4.80916	4.99064	5.63586	2.65587	3.54618	43.2347	3.68557	8.1114	5.01009	3.49012	2.79248	5.37889	6.83629	2.40036	1.9822	7.63376	3.80108	4.67859	2.56931	3.09059	2.96654	2.79434	15.9914	5.02445	3.2614	3.52656	6.94021	2.91789	2.90523	2.42497	2.75748	2.73049	2.86711	6.34028	4.54255	2.15419	3.40265	6.46836	3.56266	6.161	4.55105	3.49191
PFC_185	AD	6.57525	4.44217	3.09019	6.37967	6.15507	5.8701	5.55165	5.75512	6.70797	3.14691	3.91763	70.3846	4.26398	14.7348	4.4875	5.40489	3.48603	6.83483	15.0912	2.72599	1.69479	8.66012	3.77346	5.45595	3.02269	3.65232	3.6484	3.81228	40.4916	7.23867	4.20107	3.4963	9.01578	3.14426	3.12116	2.67463	2.59964	2.93825	3.26761	28.3281	6.54952	2.64685	3.15496	16.2569	3.98463	6.65994	7.60367	3.99126
PFC_186	AD	5.46623	4.25161	3.0604	5.96925	5.58643	4.55666	4.29457	4.94236	5.51272	2.08618	3.53068	57.5425	4.73946	7.4142	4.47946	2.96502	2.53721	5.20927	9.98057	3.13379	1.57057	7.12422	3.6768	5.17523	2.75308	3.12151	3.18302	2.62644	40.8376	3.81566	3.43289	4.26913	6.53775	2.73464	3.04277	2.46328	2.72254	2.96595	2.8807	11.1796	5.25855	3.02645	3.07175	7.92765	3.85804	3.4053	4.35699	2.9517
PFC_187	AD	5.21388	4.10679	2.83958	5.13237	5.92762	4.91165	5.37522	5.83157	6.99049	2.20319	3.9354	44.7003	3.86203	11.458	5.60505	3.99012	3.20538	6.71114	11.8243	2.38294	3.34766	8.28161	4.13249	5.34798	2.7115	3.3873	2.98722	2.95176	31.6328	3.88345	3.09793	3.87356	7.53285	3.30595	3.32857	2.22596	3.02258	2.81953	3.31496	14.7122	4.58233	2.24572	3.49956	10.6989	4.00573	4.96354	4.69286	3.06973
PFC_188	AD	4.19668	3.71806	2.59355	4.44387	4.434	4.08808	4.4416	4.59633	5.67208	1.97493	3.4655	33.3937	3.26891	7.48392	4.01314	3.16901	2.43417	5.1916	6.12015	2.36008	1.50919	6.10513	3.50188	3.83644	2.4319	3.04072	2.7866	2.73138	16.8911	3.58972	2.86234	3.68849	5.88723	3.00413	2.95499	2.10617	2.73941	2.03996	2.9874	6.54263	4.75229	2.19727	3.06621	6.52891	3.91079	3.5972	4.48387	3.13631
PFC_189	AD	5.89539	4.32784	3.05199	5.3669	6.45834	5.8914	5.63252	5.38495	6.25885	2.74026	3.83513	42.5367	4.33261	12.0854	4.73674	4.33609	3.06083	6.6864	18.6777	2.6377	2.79	6.571	3.91155	4.9665	2.57598	3.07422	2.96723	3.32955	31.2867	5.36336	3.20906	3.64712	6.90652	3.34907	2.73378	2.09514	2.92015	2.5267	3.27533	24.5554	5.2694	3.08029	3.36111	18.2176	3.73145	5.40875	4.70032	3.94586
PFC_190	AD	12.9806	4.17539	3.0604	6.86434	6.92083	7.51723	6.02214	7.12716	10.4169	3.14691	4.39573	147.158	4.59731	19.4758	4.3267	6.44609	3.59521	8.50632	21.3892	2.83765	3.14763	8.12875	4.06345	5.82304	3.18344	4.0224	3.43674	4.45242	65.4071	5.11482	4.03927	4.68173	8.48954	3.72636	2.83389	2.6451	2.83822	3.22514	3.09066	28.431	7.49695	4.67673	3.30573	22.9188	4.81803	7.45057	9.59646	4.56627
PFC_191	AD	6.14621	4.77755	2.91675	6.26736	5.55611	8.3621	4.00787	4.6929	6.10672	4.77732	3.83458	59.9155	5.81786	8.39028	4.77694	5.74256	2.77172	4.6686	9.26919	2.88872	2.93286	9.32981	3.65378	4.82254	2.93332	3.96225	3.48569	2.58446	110.393	7.09181	4.28768	3.76407	6.65041	3.21972	3.56709	2.26273	2.84786	3.75937	3.41888	11.5123	5.93477	3.07221	3.20881	6.399	3.7631	5.00959	3.60316	3.52217
PFC_192	AD	5.53678	4.35832	2.96871	5.68643	5.76082	6.13279	4.35338	4.97455	6.51239	2.68656	3.06351	42.3273	5.40121	9.29664	4.65634	4.02411	2.81555	4.7216	13.9546	3.1502	1.70006	7.36443	3.80568	5.01688	2.55558	3.03338	2.96723	2.58446	68.8676	5.578	4.20799	3.51181	7.96215	2.7023	2.68799	2.11495	2.81291	3.87808	3.08685	6.99535	5.92392	4.27291	2.82253	10.1018	3.83694	4.94818	4.93916	3.28763
PFC_193	AD	6.28609	4.44217	3.06574	5.7562	8.27797	6.18959	5.75749	6.09713	7.89599	2.81315	3.5799	33.1843	4.52329	11.7368	5.23521	5.13557	3.03699	7.86317	11.2463	2.26185	2.78232	7.43722	4.50533	6.34128	2.50269	4.02758	2.82865	2.97275	63.2616	5.6006	3.34258	3.58832	7.71221	3.56466	2.85723	2.94125	3.06354	2.62365	2.64523	17.2844	5.12475	3.54334	3.27804	14.5909	4.62814	6.42045	5.93928	4.14258
PFC_194	AD	6.7507	4.52601	2.95954	5.5883	6.6403	5.73521	6.0736	5.82352	7.38891	3.37708	3.42129	50.7724	4.8424	13.8982	4.25434	4.82121	2.80632	7.02212	14.1127	2.31819	2.02747	7.29164	4.06805	5.58551	2.68908	4.09375	2.81969	3.16164	62.4311	4.8098	3.92062	3.71201	7.02001	3.1227	2.6943	2.49685	2.88401	3.46258	2.93162	18.039	5.10305	3.60526	3.26419	12.0774	4.42559	5.40875	5.70045	3.96099
PFC_195	AD	10.4698	4.34308	3.53641	6.09536	8.24764	6.0547	7.4189	7.18349	8.81597	3.22363	4.62362	38.8376	4.54339	11.5277	5.09853	5.71947	3.80204	11.0577	11.0454	2.45126	2.35278	7.7939	5.541	7.08985	3.0374	4.88343	3.44846	3.70734	37.9308	5.87173	3.88905	4.55021	8.3396	5.17081	3.14508	3.52121	3.56963	2.56429	3.10809	16.5985	6.70139	4.40751	3.68432	11.7003	5.14505	6.25311	5.14067	3.27703
PFC_196	AD	6.51525	3.81715	3.40193	5.47376	7.56528	6.45228	6.41911	6.15748	6.976	2.23771	4.43219	39.047	5.46983	7.97196	4.85733	7.7755	2.92934	7.61226	6.94841	2.55145	2.417	8.11419	5.05769	6.02457	3.26601	3.61322	3.25473	2.46798	39.9379	4.48219	3.67124	3.79053	7.32082	4.72885	3.08783	2.59374	3.92148	2.24574	3.10452	4.60142	4.81738	2.99683	3.95645	4.13811	4.21672	4.92516	5.01379	3.06973
PFC_197	AD	5.22092	4.42692	2.82277	5.48719	6.06409	7.24034	5.21349	4.97052	6.64278	2.44871	3.33971	39.4658	5.08259	10.4122	5.39601	4.50992	2.70021	4.79935	12.9957	3.04227	2.6802	7.69927	3.55252	5.11045	2.68619	3.47196	2.97964	2.88879	37.7232	4.62905	4.05702	3.43405	8.90853	3.21972	3.46508	2.12183	2.84304	2.36841	2.75894	12.5858	6.09388	2.98068	2.95606	8.69129	3.73145	4.3341	5.43922	2.86696
PFC_198	AD	6.36461	4.73943	3.39277	7.04828	6.42801	7.02735	5.51489	8.01235	7.83803	3.58808	4.25799	131.804	4.72966	16.0595	4.61614	5.46822	3.4891	6.32242	12.8766	2.94472	3.46978	8.88578	4.19693	7.83122	3.12896	4.32247	3.52016	3.44498	53.3646	7.47591	3.74389	4.13091	8.42673	3.38141	3.20233	2.54524	2.93943	3.34386	3.04743	22.9435	5.79736	3.05067	3.39526	18.5268	4.491	9.18535	5.76762	3.99126
PFC_199	AD	6.40149	3.61897	2.90223	5.3178	6.96632	4.85485	4.11814	6.246	7.23678	2.72492	4.09948	108.074	4.43898	8.94804	3.86842	5.52283	3.63981	7.01152	7.7051	2.35566	1.74638	6.19976	4.96102	9.14122	3.19043	3.45864	3.00122	2.38088	46.5128	5.81524	4.09071	3.54254	7.70204	3.6509	3.126	2.25502	3.26598	3.05499	2.70118	6.89932	4.96564	3.57295	3.3888	7.86933	4.56484	6.17635	4.81227	3.52217
PFC_200	AD	6.54341	3.96959	2.91522	6.65353	6.69338	4.37207	4.23576	6.12529	6.99773	3.12773	3.99465	157.627	3.72478	14.177	4.93773	4.80237	3.17462	5.74994	7.2611	3.31641	1.70006	8.79115	3.95298	6.32688	2.76945	3.25091	3.21405	3.38202	20.9053	6.00729	3.76363	4.34195	8.39406	3.03647	3.46214	2.48356	3.13343	2.86702	2.57946	9.19379	7.56565	2.46648	3.04447	8.48494	3.99518	7.36613	5.63327	3.8702
[truncated: 560 more columns]

## Sheet: test set
Supplementary Table 5: testing set for receiver operating characteristic analysis.
Sample	Group	ITPKB	TMEM43	AFF1	PTTG1IP	SAFB2	ZFP36L1	TPD52L1	MXI1	CASC3	EMP3	GNA13	GFAP	TNFRSF1A	CSRP1	LPIN1	ID3	SRGAP1	SASH1	MT1H	RFX4	SYTL4	LAPTM4A	SPEN	CTDSP2	PALLD	IQGAP1	GNG12	PLXNB1	IFITM3	AEBP1	MSN	ERBB2IP	LRRC8A	HBP1	OSBPL11	RASSF8	ZCCHC8	TRIM22	TGFB2	MT1G	DDR1	TRIP10	SMAD4	MT1F	RBM6	ZIC2	PBXIP1	PDGFRB
PFC_201	AD	4.29675	3.88575	2.63405	4.84283	6.85259	4.4168	4.97825	5.74707	6.49065	2.26457	3.65556	29.3456	3.21989	8.32056	5.14677	3.13214	2.86399	5.34002	8.12464	2.25819	1.85271	7.34987	4.42248	5.72946	2.6778	3.21593	2.77695	2.58446	18.2753	4.22236	2.90058	3.3899	7.53321	2.84243	3.48856	2.53278	3.33225	2.45745	2.53888	15.7754	3.94227	2.37225	3.34727	10.2458	4.04793	5.2629	4.28235	2.99709
PFC_202	AD	8.01107	4.22875	2.79832	6.59532	4.81309	4.40757	7.66884	6.33452	5.99082	3.37708	4.32737	126.22	4.51398	13.2707	4.35886	4.37993	3.06083	5.9019	9.68982	3.48177	2.21381	8.37624	3.91615	6.47084	3.41243	3.74822	3.55119	2.94126	70.9439	3.23951	3.88324	5.15361	8.94847	2.86399	3.83205	2.68281	2.77978	3.44279	3.1762	19.0336	6.658	2.48263	3.20881	11.2538	3.38332	5.40107	6.74536	3.06367
PFC_203	AD	6.68572	4.70895	3.25905	6.60764	5.82147	6.70077	4.30927	6.08908	5.94736	4.2786	3.61226	135.991	5.26396	12.7826	5.26737	6.04272	2.93242	4.50251	8.05535	3.45543	1.81586	8.53638	3.58014	4.99129	2.88116	3.2523	3.39606	3.07769	109.701	8.39097	4.23956	3.79409	8.88384	2.88555	3.42691	2.2804	2.89979	2.99365	3.21864	17.113	7.32699	3.09106	3.13405	9.57949	3.7209	5.15544	4.67793	4.17284
PFC_204	AD	5.81587	4.64035	3.37825	8.33625	5.14669	8.67448	3.73587	5.91204	5.46925	8.09568	4.46068	103.886	7.33253	11.6671	4.74478	5.5503	3.07851	4.40709	6.12769	2.81046	2.78758	13.5808	3.63997	6.03897	3.04763	4.55539	4.45711	2.63693	91.0147	9.08009	5.37992	3.88932	5.60966	3.42453	4.24011	2.48321	3.2961	5.52032	3.21348	10.7284	5.44659	2.45302	3.17254	6.26684	3.75255	5.86163	4.37938	3.76428
PFC_205	AD	17.5252	4.84615	3.81071	6.82497	7.80032	12.5509	7.73501	7.32834	10.0547	4.33615	4.33739	117.845	5.84727	28.888	3.45838	6.67435	4.12344	12.9554	13.9205	3.21257	4.17514	8.08507	5.04388	7.05386	3.10795	5.14363	3.06996	4.46292	70.2518	7.81482	4.28256	4.85177	8.91543	4.72885	2.41203	3.36821	2.95148	3.62087	4.25356	17.8641	8.70474	6.31894	3.43034	13.054	5.32439	9.43099	7.26781	5.59524
PFC_206	AD	6.38594	3.41317	2.46824	5.62412	5.03296	4.53536	4.15489	5.44531	8.96809	2.33746	3.55666	97.6044	3.86693	10.5516	3.65938	3.72061	2.91474	5.83476	12.9824	1.79736	1.81586	5.18796	4.27979	6.2549	2.76437	3.68806	2.54529	2.94126	36.4082	3.04747	3.55924	4.05025	5.03528	3.0688	2.4405	1.9087	2.45866	3.30429	2.35258	19.0679	4.42683	2.76531	2.79346	15.6209	4.58594	4.526	8.99937	3.30276
PFC_207	AD	5.50898	4.36595	3.34157	6.70353	5.96552	7.45334	4.4563	5.81145	6.96151	3.47299	4.08125	81.5517	5.87178	13.0615	5.26737	6.53255	3.45835	6.32596	6.66427	2.62444	4.11619	9.65009	3.77346	5.77265	3.21584	4.028	3.40158	3.22461	57.3788	8.87674	4.41452	4.06351	6.91708	3.94195	3.18457	2.44786	2.93582	3.20536	2.82281	7.97967	6.3434	3.33335	3.36111	7.44524	4.05848	10.1218	5.77508	4.85377
PFC_208	AD	4.24156	3.84764	2.60578	5.41929	4.82068	4.53063	5.26495	5.52578	5.38957	2.4583	3.32011	53.8434	3.57773	12.3643	4.22218	3.33394	2.35575	5.34709	7.28477	2.53224	2.52649	5.89404	3.6814	4.55622	2.64922	3.20544	2.76178	2.85731	36.1314	3.62361	3.34016	3.75683	9.32606	2.69152	2.87646	2.00038	2.68458	2.20617	2.66472	8.7445	4.47746	2.17034	2.72562	7.59362	3.23563	4.61812	5.84226	3.47677
PFC_209	AD	5.91089	4.8309	3.21779	6.65689	5.04813	5.83461	5.19879	5.73098	5.54169	3.18527	4.40941	75.9682	4.63162	11.7368	4.38298	4.51439	2.7548	6.48462	9.96804	3.47532	2.20118	7.21157	3.84711	5.31199	2.95633	3.893	3.28093	3.00423	60.7008	6.06378	3.90985	4.2959	7.9286	2.92867	3.43278	2.64012	3.22501	3.42301	3.17228	12.9973	5.32364	2.78415	3.40265	10.6834	3.86859	6.64459	5.41683	3.67349
PFC_210	AD	11.1874	4.4879	4.00937	6.34348	6.16265	8.47569	5.52225	7.64218	7.12812	4.22106	4.26128	99.0003	6.16099	19.8244	4.57594	8.31241	3.29995	7.54512	10.5199	3.03871	4.31306	8.60262	4.36724	5.87126	3.06616	4.65051	3.4326	4.20056	79.9411	9.54326	3.72855	4.47368	8.17403	3.74791	3.17444	3.04111	3.21416	3.68022	3.25073	16.8386	6.3	5.269	3.87338	15.0261	4.74418	8.02627	5.49146	4.92943
PFC_211	AD	9.90924	3.90099	2.76929	6.21774	6.36736	5.36603	5.69868	5.65051	7.09915	2.60024	3.62457	109.469	3.94046	18.8483	4.3669	4.26665	3.28688	6.53092	14.2868	3.09343	2.67283	6.98591	4.10948	5.07447	2.85497	3.41178	3.06858	3.9487	35.7853	4.13198	3.47083	4.14094	9.60962	3.39219	3.17708	2.21208	2.71893	2.16264	3.3192	17.9704	7.70813	2.47186	2.84607	14.3915	3.90024	5.12473	6.9618	3.96099
PFC_212	AD	10.5324	4.36595	3.32629	6.16998	7.7245	7.43914	6.72787	7.31224	9.98225	3.58808	4.56437	112.261	5.112	17.8025	4.92165	5.86688	4.20648	10.2202	14.3948	2.88787	3.96985	8.61645	4.68024	6.75875	3.503	4.21545	3.73458	4.08513	47.2049	8.19892	3.8721	4.23375	7.86615	4.00662	3.14156	2.9945	2.97438	3.34386	3.29511	20.817	7.09917	4.43444	3.41649	13.7227	5.24	9.81479	9.52183	4.71759
PFC_213	AD	7.18897	4.29735	3.2835	6.64271	6.34461	4.78385	6.27944	7.03059	7.96118	2.94934	4.24897	90.625	3.71988	13.4101	4.35886	4.41087	3.32225	7.62287	10.4357	2.89713	3.37398	7.35715	4.48232	6.57161	3.3074	4.04479	3.27955	3.68635	39.3842	4.69683	3.45655	4.49805	10.4305	3.14426	3.57664	2.70298	3.53468	2.96001	2.90852	27.2992	6.90752	2.9376	3.3978	17.9191	3.90024	7.35846	7.11107	3.37236
PFC_214	AD	5.47067	3.67233	2.62258	4.42383	5.74565	3.49171	4.56657	5.7511	5.87492	2.35472	3.28183	63.4052	3.764	13.3404	4.35886	2.79229	2.4657	5.68634	8.47981	2.50624	1.82955	5.35538	3.64458	4.52743	2.65902	3.39499	2.58611	2.66841	24.5042	3.71399	3.11162	3.67684	6.54827	2.71308	2.96307	2.11697	2.8093	2.21408	2.48413	16.9072	4.58233	2.43956	3.01775	13.0823	4.17452	3.66629	4.45402	3.64322
PFC_215	AD	5.71523	4.44979	3.27434	6.22968	5.24525	5.01104	5.49284	6.71273	6.38199	3.10854	4.21342	82.9476	4.77868	13.9679	4.77694	5.05445	3.07774	7.25888	10.3918	2.79261	3.97617	7.63376	3.93917	5.90221	3.45321	4.11613	3.28713	3.31905	63.054	6.93365	3.99584	3.97303	8.99349	3.13348	3.45187	2.62826	2.97076	3.52194	2.7824	11.8998	5.68526	2.98606	3.29189	9.73167	4.15448	6.12262	5.69298	3.47677
PFC_216	AD	5.57885	4.06868	3.00386	5.69912	6.04892	4.33657	5.5443	5.86778	6.65002	2.4372	3.68473	57.7519	3.53361	12.9221	4.19002	2.98925	3.03238	6.51325	9.32378	2.83153	2.34015	6.41086	4.11868	5.39117	2.9176	3.49711	3.0348	2.88879	34.5396	2.83508	3.24635	4.26092	9.70983	3.03647	3.63241	2.23509	3.59855	2.51878	2.80538	12.2771	5.32364	2.41264	2.95822	8.71648	3.96353	4.9098	5.79001	3.01676
PFC_217	AD	7.93434	4.36595	3.50432	7.18446	5.45754	5.40152	5.65457	6.32245	6.96876	3.51135	4.43675	132.502	4.80809	13.8284	4.74478	5.32331	3.11311	7.21294	11.5095	3.65598	2.18223	8.02684	4.00821	6.23331	3.26101	4.0322	3.63943	3.29806	73.7122	6.92235	4.25958	4.72026	9.10894	3.16582	3.89663	2.78386	3.04668	5.57968	2.93819	15.0551	5.8082	2.93491	3.3888	12.5321	3.83694	6.04586	5.46161	3.5827
PFC_218	AD	4.95745	3.77141	2.1267	4.86709	4.17622	3.7402	4.43424	4.70497	4.49856	2.82466	3.65966	86.4373	3.28362	8.18112	3.57094	3.43486	2.62794	4.99017	6.1458	2.45186	2.13696	5.09333	3.54331	4.2971	2.92509	3.69786	2.39569	2.56347	35.2317	3.6688	3.14316	3.4507	6.70251	2.7023	2.84857	1.87703	3.01498	2.92044	2.76439	12.8944	4.04352	2.33995	3.13128	9.52911	3.27783	4.27269	3.64048	3.02887
PFC_219	AD	7.47348	4.0763	2.73261	5.85135	5.87454	4.82645	7.16895	5.86376	6.15019	3.33872	3.93996	36.1854	3.89635	13.2707	4.50358	3.25647	2.90935	8.27309	14.3008	2.72837	2.82969	6.52733	4.01742	5.81584	2.83974	3.71814	2.88863	3.53943	36.7543	4.08679	3.20646	4.03092	8.66055	2.69152	3.19352	2.43245	3.08764	2.70477	2.86283	26.9562	5.55146	2.8353	3.15897	17.339	4.11122	6.161	5.59596	3.14841
PFC_220	AD	5.22453	4.19826	2.78304	5.26855	5.48787	4.39905	4.67684	5.48152	6.51239	2.43912	3.87798	44.7701	3.28852	8.94804	4.73674	4.01617	2.77095	5.34709	8.1619	2.68631	2.05484	7.21885	3.65839	5.47914	2.87064	3.46564	3.06789	3.34004	24.2273	3.14914	3.31315	4.00305	6.94722	2.85321	3.24636	2.17698	3.58529	3.52194	2.57439	18.7592	7.19319	2.23226	3.3888	11.3597	3.50992	4.74093	4.23757	2.90328
PFC_221	AD	4.96796	4.1449	2.81895	5.29803	5.83663	4.77833	4.61068	5.79938	5.7083	2.59832	3.9272	59.2175	3.91105	7.20504	3.8041	6.49774	2.57873	5.4107	5.72586	2.44438	2.63282	7.10966	3.67219	5.04567	2.81621	3.68177	2.82934	2.8678	48.2431	4.76462	3.39812	3.66678	8.38643	2.72386	3.20086	2.25632	3.01414	2.75424	2.67269	5.54459	4.40152	3.03721	3.43034	5.15861	3.90446	6.19938	4.85706	3.19532
PFC_222	AD	6.32415	4.57175	3.11464	7.15088	5.9352	6.39548	5.97068	6.55581	6.80214	3.06059	4.10404	98.3023	4.17085	17.8722	5.70153	4.79138	3.0293	5.93724	10.7522	3.64102	2.74757	7.4445	3.87473	6.29089	2.74595	3.75381	3.47948	4.02216	44.1597	4.62905	3.46204	4.34438	9.33042	2.96101	4.4647	2.56516	3.09969	4.05616	3.11328	13.8205	7.08832	2.68724	3.59648	14.6234	4.02683	5.51621	5.73776	3.16506
PFC_223	AD	10.4003	4.41168	3.31789	7.55906	6.37494	5.64291	6.8749	6.80125	6.80939	3.51135	4.71021	129.71	4.73946	18.2208	4.38298	5.45955	3.3853	9.40037	12.3682	3.10074	3.60138	8.65285	3.95758	6.88111	3.43075	4.40011	3.82903	3.98018	53.4338	7.67925	4.19796	4.45504	9.00293	3.37063	3.5326	3.01312	3.12861	4.61017	3.60653	34.7416	6.6363	3.97677	3.58263	22.7245	4.43825	9.63056	7.81266	4.30903
PFC_224	AD	6.50381	4.50315	2.94731	7.0341	5.82905	5.28349	5.0297	6.08103	5.99806	3.05676	4.03567	105.98	4.94534	12.2946	5.29953	4.58237	2.85015	6.41077	6.51524	3.72251	2.12012	8.01228	4.21534	7.00347	2.90783	3.83705	3.66425	3.30856	65.4071	4.87759	3.97529	4.99735	8.07237	3.19816	4.25479	2.45984	3.2708	3.75937	3.48093	3.84689	6.99792	2.48263	3.29189	6.74286	3.8053	4.4646	5.22277	3.02584
PFC_225	AD	5.03997	4.78517	3.04664	6.78225	4.80551	4.91165	5.37522	5.85571	6.21538	2.86111	3.85564	100.396	3.74929	13.2707	4.50358	5.30684	2.78864	6.90904	10.3486	3.14799	3.4761	6.96408	3.93456	6.61479	3.06775	3.7713	2.93345	3.16164	54.818	3.39767	3.76667	4.53463	7.93768	2.76698	3.48416	2.31064	3.16356	3.91766	2.48143	23.2521	5.28386	2.26457	3.5411	16.5654	3.39387	4.47995	5.65566	3.21953
PFC_226	AD	4.27952	4.15252	3.00768	5.27974	5.79872	4.75758	4.89003	5.20389	6.08499	2.47173	3.82647	39.7449	4.21987	8.39028	4.88145	3.87916	2.9847	5.82415	6.95676	2.55315	1.93483	6.41814	4.46851	5.70787	3.00803	3.59294	3.11132	3.08818	31.8404	5.1939	3.52301	3.59626	7.46968	2.87477	2.98508	2.32618	3.35755	2.68301	2.77487	10.3222	4.66188	2.38033	3.6934	7.79169	3.87914	5.00192	4.84959	2.68992
PFC_227	AD	6.50592	3.93148	3.29802	5.69762	4.91166	6.72917	7.08809	5.78731	5.55618	2.8707	4.78314	67.5929	4.13654	11.1094	3.9649	3.64063	2.57334	6.47084	9.92811	3.88932	3.12447	6.03962	3.40983	4.48425	3.45696	3.9014	3.20784	2.78385	48.5891	3.73658	3.51398	4.45399	10.5282	3.0688	3.87021	2.34954	3.09487	3.08269	3.03107	16.1869	5.08136	2.87299	3.34727	11.1209	3.6998	4.31107	3.97635	2.74893
PFC_228	AD	6.30056	4.24399	2.86938	7.55645	4.69178	5.8559	5.72073	6.1776	6.35302	4.01007	3.93358	214.859	5.28356	12.6432	3.63526	5.0617	2.9155	5.26581	10.8814	3.16192	1.81481	7.23341	3.57553	5.83023	3.88338	3.71045	3.49051	2.34519	88.9384	5.06964	4.52336	4.96359	6.66475	2.91789	3.62801	2.33922	2.83701	4.61017	2.8866	32.2036	5.49722	3.92293	3.0237	22.1831	4.14287	4.18826	6.305	3.13631
PFC_229	AD	7.97201	4.46504	2.88466	7.28296	5.81389	4.57086	7.00722	6.92598	6.96876	3.3579	4.60083	46.7244	3.7738	14.8045	4.2865	4.30397	3.02699	9.73609	12.1071	2.94795	2.05484	9.16967	4.41327	7.5649	3.40878	4.55119	3.27058	3.47646	63.3308	3.86085	4.12544	4.49033	10.7435	3.20894	3.40636	2.67843	2.64591	3.36365	2.75482	34.7759	6.80988	2.86492	3.3103	17.7493	4.16397	7.35846	8.62619	4.30903
PFC_230	AD	4.22112	4.37357	2.70052	5.50398	4.65388	4.32237	4.64008	5.71489	5.67208	3.47299	3.4573	73.8743	4.12183	7.34448	5.50053	3.21185	2.4088	4.58379	4.6973	2.98075	2.70546	7.1315	3.34999	4.80095	2.69373	3.44535	2.82383	2.38822	62.1542	4.53867	3.61906	3.75527	7.44426	2.61606	3.52232	2.27399	3.05728	3.91766	2.86212	3.63768	5.2477	2.26995	3.07452	3.49041	3.29893	4.97889	3.71512	2.85031
PFC_231	AD	2.89802	3.35219	2.04953	4.06826	4.04733	3.03733	3.75792	4.38308	5.06359	2.27416	3.03799	22.9943	2.76451	5.85247	3.82018	2.25059	2.26886	3.83108	4.37935	2.09444	1.10313	5.47185	3.30856	4.3115	2.4159	2.8746	2.40947	2.31371	6.57886	3.05876	2.71675	3.13032	6.12486	2.37891	2.83243	2.00678	2.59216	2.21804	2.32425	7.68815	3.59873	1.7746	2.76715	6.47008	3.6787	3.93495	3.50614	2.68235
PFC_232	AD	5.04905	4.08392	2.8541	5.06931	5.15427	4.1433	4.30927	5.29643	5.68657	2.44295	3.81964	43.9326	3.32283	9.71496	4.85733	3.19137	2.51106	5.12093	9.09405	2.69225	2.15275	6.66563	3.60775	5.22562	2.68096	3.13899	2.95344	2.47847	16.8219	3.6688	3.14005	3.90674	7.72056	2.90711	3.57223	2.38299	3.07318	3.91766	2.70565	12.38	4.48108	2.06266	3.13959	8.1761	3.40442	4.24967	3.91664	2.91841
PFC_233	AD	4.37262	4.31259	2.41476	4.83798	5.34382	3.6621	5.45608	5.72696	5.09981	2.60983	3.71572	17.2712	3.08264	12.2946	4.83321	2.99217	2.2827	5.99731	5.05174	2.35099	2.6423	6.27983	3.82409	5.26161	2.7052	3.6405	2.5315	2.61594	18.4829	3.51064	2.78706	3.99658	6.0134	2.93945	3.17884	2.59766	2.86834	2.60189	2.75669	12.7229	4.10861	2.2888	3.59648	10.0971	3.82639	5.14009	3.1031	2.95775
PFC_234	AD	4.42055	4.41168	2.29021	4.72083	4.91166	3.83249	4.17695	5.17975	4.57824	2.96469	3.56942	37.023	3.7787	6.25685	4.09354	3.90097	2.6856	5.02905	5.64438	2.38557	2.74757	7.22613	3.64918	5.32639	2.67361	3.46074	2.506	2.2476	27.6878	3.83826	3.14865	3.38009	6.65059	2.72386	3.26104	2.39924	3.38888	2.80172	2.66314	23.4922	3.42516	2.8703	3.49956	12.3939	3.54156	6.25311	3.75244	3.13328
PFC_235	AD	5.58071	4.80803	3.00156	5.52674	6.66305	5.08914	4.29457	6.8093	6.4327	3.5689	4.24989	71.0826	4.86201	7.90224	4.57594	6.48989	3.25689	5.8913	4.54231	2.41778	2.32646	9.29341	4.31201	6.6004	3.0439	3.66079	3.10719	2.80484	49.212	5.73616	3.72368	3.77075	6.94395	3.19816	3.37554	2.51618	3.48287	4.01659	2.9076	8.16831	5.00542	2.94299	4.08106	5.44212	4.23782	9.59218	4.96901	3.46164
PFC_236	AD	6.1541	3.84001	2.53013	4.982	5.42722	4.29397	4.55922	4.94638	6.11397	2.79014	3.47143	41.6992	3.73459	10.6213	3.69958	3.6274	2.53029	5.1598	8.98018	2.37869	2.45701	6.32351	3.85171	4.83694	2.7078	3.65169	2.87209	3.0462	36.9619	3.6801	3.30605	4.01019	6.18404	2.7023	3.21848	2.17947	3.35514	2.73049	2.71068	15.4324	5.02712	3.15028	3.05513	9.91524	4.26946	4.10382	4.11069	4.08205
PFC_237	AD	7.44218	3.5961	2.75859	5.92858	4.32786	3.46331	3.97111	5.96032	7.43237	2.79973	3.91626	59.2175	4.01889	10.9699	2.97598	4.41306	2.7894	6.93024	6.57235	2.07804	2.13486	7.0951	4.07265	6.18293	3.15014	4.10144	2.75144	2.92027	58.3477	4.31273	3.64278	4.35925	6.79654	3.0688	3.29187	2.18753	3.52263	3.36365	2.28186	15.0551	4.64742	3.78563	2.94437	11.9039	3.68925	5.43177	5.29741	3.39809
PFC_238	AD	6.21583	4.6251	3.15514	6.17744	5.55611	7.62373	4.49306	5.78731	6.09948	3.49217	4.29091	41.2106	5.07278	13.7587	4.37494	5.03907	3.04545	7.48858	8.4537	2.77902	4.22778	8.90762	3.54791	4.91611	3.37211	3.96994	3.76215	2.89929	59.109	9.94996	4.17573	4.46607	6.76568	3.6509	3.06772	2.7567	2.95389	3.7198	2.98883	12.6544	5.79012	3.29566	3.31958	8.96251	3.62596	9.81479	5.99153	5.23207
PFC_239	AD	5.18225	3.85526	2.78228	4.71448	6.4735	3.17222	4.39014	5.45335	6.96151	2.42761	3.53387	64.8011	3.63655	8.73888	4.92969	3.0351	2.50261	5.06438	7.97457	2.28471	1.72848	6.06146	3.87012	5.34798	2.68434	3.36981	2.58114	2.66841	27.8954	3.91734	3.30747	3.85425	6.35069	2.5945	3.15389	2.28182	3.25031	3.146	2.57419	13.4432	3.96758	2.57955	3.1382	9.76169	3.93189	3.50509	3.3494	2.79281
PFC_240	AD	9.44142	4.06106	2.75553	5.85508	7.08005	7.06285	7.58798	6.14541	8.28716	2.79781	4.03567	53.285	3.48459	18.1511	4.65634	3.33408	3.09158	8.59466	19.8163	2.86612	3.06025	6.62924	4.39486	5.669	3.04969	3.23832	3.21198	3.44498	41.6682	3.38638	3.59348	4.8269	7.75033	3.90961	2.86883	2.52163	2.70206	2.54648	3.13701	27.7107	6.40849	3.29835	2.93191	21.4971	4.4488	6.75973	9.37256	3.67349
PFC_241	AD	5.75265	4.45741	3.0879	7.16357	6.24605	5.06074	5.75749	6.53167	7.20781	3.26199	4.02827	186.243	3.62184	13.4798	5.18697	3.77951	3.08851	6.88783	12.3043	2.95313	3.20553	7.75023	4.22455	6.79474	3.68462	3.31665	3.50637	3.10917	50.7346	5.55541	3.81383	4.48493	9.81149	3.32751	3.5693	2.22193	2.97679	3.20536	3.02698	13.649	5.46105	2.28341	3.55494	10.5781	3.7631	5.15544	6.06616	3.44651
PFC_242	AD	9.07828	4.24399	3.14062	6.91135	5.60918	5.01104	7.67619	7.40076	7.11364	3.70316	4.97912	72.4785	3.71498	20.4519	4.49554	3.71974	3.08389	8.84203	13.8968	3.39833	2.76758	8.1433	3.75965	5.6143	3.84459	4.70017	3.88832	4.47341	44.8518	6.00729	3.72306	5.29269	7.10297	3.25206	3.21994	3.02284	2.90699	3.48236	3.3106	26.1674	6.55675	2.81646	3.84569	19.8491	4.28001	5.83093	6.1408	3.80968
PFC_243	AD	9.15223	4.4193	3.82141	6.67442	7.76999	6.56587	9.69047	7.84336	7.46859	3.77989	5.36652	92.0209	4.5777	22.404	5.33973	5.9872	3.80435	12.0189	15.7617	3.76976	3.92564	8.92945	4.58358	6.80194	3.49508	5.01563	3.74078	3.99068	45.6131	6.87716	3.6316	4.81574	9.73016	3.97428	3.74691	4.27219	3.52143	2.95408	3.94134	21.4001	6.7701	3.51642	3.9703	13.9895	4.77583	9.04719	6.56623	3.74915
PFC_244	AD	5.1473	3.83239	2.71886	5.401	5.94278	4.00288	4.57392	6.09713	6.36751	2.6808	3.72119	61.3114	3.31303	12.2946	5.17089	3.42218	2.73789	5.58032	7.72873	2.71265	2.18644	7.34259	3.71362	5.45595	2.73009	3.16697	3.24921	2.8678	15.2301	3.13784	2.97351	4.17518	7.19701	3.03647	3.64563	2.47894	3.13584	2.53066	2.66425	14.1257	4.95961	2.34533	3.07313	11.7824	3.66815	5.15544	4.52866	3.19078
PFC_245	AD	6.78897	4.28972	2.73567	5.00178	6.67821	4.85485	5.98538	5.9563	6.37475	2.34513	4.19975	31.8582	3.63655	13.201	4.80105	3.0763	2.67791	7.47445	10.0944	2.67585	1.94641	6.54916	4.23376	5.9238	2.78188	3.70415	2.50986	2.77336	31.0099	3.51064	3.14884	3.64645	8.7299	3.15504	3.08783	2.5552	3.34912	2.65729	3.0844	30.4888	4.20625	3.09106	3.83185	22.7104	3.9034	5.43945	4.02113	3.67349
PFC_246	AD	10.4021	4.76992	2.92592	6.67554	6.2688	5.18853	5.92657	6.73285	7.62071	3.58808	4.6692	103.188	4.39633	16.2686	3.7237	6.48592	3.65442	9.62654	18.1376	2.55221	2.71283	6.93496	4.31201	7.01787	3.57835	4.14691	2.93207	3.67585	50.181	7.95038	4.07053	4.31283	8.49681	3.51076	2.90435	2.4309	2.92979	3.97701	3.11265	45.1336	5.55146	3.92293	4.26105	28.1704	4.75473	7.57339	4.86452	3.64322
PFC_247	AD	7.03975	4.91475	3.50814	6.50764	7.18619	8.78808	6.63965	6.05287	7.30198	3.77989	4.13139	55.658	4.9973	14.177	5.61309	6.39294	3.01008	7.19174	9.5582	3.17237	2.91707	8.69652	3.92996	5.65029	2.925	3.66218	3.29058	3.28757	91.7068	6.28972	3.93176	4.30111	10.0831	3.72636	3.44379	2.494	3.50697	3.32408	3.63946	4.86208	7.56927	3.12605	3.44418	3.85777	4.06903	6.06889	6.24529	4.18797
PFC_248	AD	5.18454	4.16015	2.6585	4.93014	5.49545	4.34367	4.743	5.77122	6.02704	2.71341	3.70296	66.197	3.2395	10.4122	5.13873	3.91926	2.49184	5.43897	8.6668	3.03862	1.80639	6.92768	3.6814	5.11765	2.6163	3.52929	2.96103	2.95176	19.8671	3.73658	3.06927	4.04622	6.69416	2.79932	3.89957	2.33318	2.99968	2.46338	2.85917	22.772	5.32726	2.3211	3.16728	13.6285	3.41497	4.08847	4.23011	2.70656
PFC_249	AD	6.29009	4.38119	2.94655	5.4316	6.66305	6.21799	5.05176	5.7511	7.99016	2.79973	3.96731	74.5723	4.25908	11.7368	4.6885	5.33855	3.19692	6.15633	12.8522	2.56266	2.49701	7.80846	4.38565	5.90941	2.95676	3.68457	3.16234	3.27708	53.8491	4.56127	3.54673	4.13879	7.86397	3.33829	3.3384	2.32903	3.06354	2.87295	2.9609	20.577	5.75035	2.81646	3.37496	15.289	4.12177	5.60065	5.35712	3.65836
PFC_250	AD	4.56386	3.71806	2.98017	5.35847	6.65547	4.05968	4.83122	5.25217	6.20089	2.48707	3.58309	32.4165	4.0532	7.12835	5.50857	4.32632	2.81247	5.85949	5.54062	2.45593	2.94655	6.2216	3.99901	5.41996	2.74856	3.3824	2.66236	2.78385	33.1554	5.11482	3.37897	3.51022	7.72274	2.84243	3.16563	2.15456	3.11295	2.54846	2.41681	5.68864	4.59318	2.5957	3.49956	5.37518	3.87914	4.73326	4.48387	3.00769
PFC_251	AD	6.82889	4.49552	3.29955	6.66025	6.45076	5.21693	5.86041	6.89782	7.28025	3.45381	4.98823	178.566	4.49437	10.7608	4.88949	5.21044	3.3853	7.69354	5.19694	3.43844	2.12117	8.1797	4.22915	6.81633	3.68624	3.46004	3.82145	3.01472	70.9439	4.31273	4.04175	4.94547	9.57622	3.1766	4.00232	2.85301	3.59734	3.52194	3.3039	5.77438	6.11919	2.77877	3.47187	4.46696	3.7842	5.27825	5.71537	2.9744
PFC_252	AD	5.83135	4.58699	2.74331	5.598	5.78356	4.09518	5.19143	6.10517	6.17916	2.94359	4.36474	47.5619	3.4993	8.46	4.6885	3.08638	3.43835	6.73941	7.7444	2.41642	2.02326	6.81121	4.42708	6.44924	3.20705	3.05995	2.87485	2.67891	15.3685	3.45416	2.95224	4.17635	7.36076	2.97179	3.4871	2.64439	3.75158	2.65135	2.74908	32.3408	4.98734	2.50417	3.52725	18.9871	3.98463	5.35501	4.84959	2.69748
PFC_253	AD	13.9739	4.79279	3.95283	7.81017	8.06568	10.279	7.59533	7.40076	10.8515	3.37708	5.42577	129.012	5.63159	15.7109	5.39601	6.13269	4.75317	11.9412	25.5512	3.40198	4.41623	8.53638	5.32466	8.04715	4.19919	4.46586	4.57293	4.53637	69.5597	10.9667	4.40319	5.35944	10.0155	4.40547	3.60629	3.10729	3.15392	2.85713	3.67302	36.0792	9.19292	4.1383	3.61032	24.8239	5.03956	9.31585	9.44719	4.59653
PFC_254	AD	9.04511	4.8995	3.49286	6.80688	7.44397	7.51013	4.91943	6.45925	7.67142	3.51135	4.26356	90.625	5.71002	17.5236	4.43122	6.93961	3.34839	7.70414	14.8882	2.50828	2.70652	9.79568	4.03123	6.30529	3.77318	4.00911	4.07516	3.47646	82.7095	8.92193	5.15243	3.91296	8.30184	3.72636	3.14978	2.5163	3.12018	4.66952	3.05377	14.1291	7.04131	3.52718	3.2365	10.3362	4.12177	7.18191	7.8649	5.12615
PFC_255	AD	7.61469	4.19826	3.12611	5.7271	6.6403	5.73521	5.99273	5.28839	7.87425	2.44104	3.83969	66.8949	4.55809	13.4798	5.01813	4.68671	3.1208	7.77482	11.8905	3.06683	3.22217	6.84033	4.04964	5.96699	3.06685	3.39779	3.17613	3.47646	45.6131	5.29558	3.62822	4.06722	8.01537	3.20894	3.02706	2.39746	3.21416	2.25365	3.09315	13.6147	6.50612	3.72909	3.49956	10.1747	4.57539	4.47995	4.7451	3.67349
PFC_256	AD	8.9009	3.92386	3.46077	6.65614	6.20814	7.50303	5.92657	6.07701	8.0626	2.92824	4.12227	78.062	5.78845	12.6432	4.83321	5.13256	3.38376	7.41437	18.7473	3.56165	3.03814	7.92493	3.97599	6.08935	3.01061	3.82236	3.6808	3.54992	57.448	6.93365	3.48389	4.76451	7.73327	3.73714	3.35455	2.35773	3.07318	2.81162	4.18026	22.6691	7.94173	4.03061	3.19497	17.5871	4.87077	5.34734	6.36471	3.64322
PFC_257	AD	9.69188	4.54126	3.50814	6.98261	6.07167	8.3337	5.05911	6.44718	8.85943	3.37708	4.00833	80.8538	6.07766	15.1531	3.86842	7.07995	3.60751	9.37564	14.8788	2.50573	3.3045	9.43172	3.99901	6.79474	3.17552	4.10494	3.69045	3.82277	102.78	7.72444	4.59625	4.00194	7.7565	3.88805	2.89789	2.51962	2.69362	3.34386	3.37023	21.2972	7.67414	4.5152	3.40265	17.1254	4.83912	8.64803	10.7906	6.17025
PFC_258	AD	6.87832	4.00008	2.82965	5.90657	7.07246	6.14699	4.471	5.32058	7.24403	2.81699	4.25444	53.7736	4.313	10.4819	4.96989	4.85242	3.41606	6.59453	7.15002	2.68469	3.7814	7.18973	4.42708	5.6215	3.14269	3.68597	3.42778	3.25609	39.0382	7.1031	3.49029	3.79556	6.81324	3.66168	3.21994	2.52495	2.98643	2.7206	3.24043	5.91842	7.1498	2.82723	3.31958	5.28719	4.83912	8.29493	5.26009	3.88533
PFC_259	AD	10.5143	3.71044	2.81284	5.27191	7.44397	4.98974	6.54409	6.15346	8.46102	2.64628	3.97187	90.625	3.78851	14.8742	4.59202	4.36798	3.52216	7.36843	10.7801	2.62886	3.05709	6.63651	4.56057	6.2589	2.78425	3.43486	3.20853	3.79129	24.435	4.0755	3.07194	4.94833	6.41859	3.76947	3.22435	2.79015	2.95028	2.53461	3.24082	19.8567	6.72309	3.81524	3.14374	12.8152	4.38551	4.81002	6.06616	3.28309
PFC_260	AD	7.26806	4.17539	2.96642	6.16961	5.88971	4.58506	5.58106	5.84364	7.47583	2.93591	3.99465	84.3435	3.87674	14.8742	4.76086	4.18959	3.17847	6.35423	10.9211	2.96257	2.73915	7.18973	3.9898	5.46459	2.85694	3.5188	3.34642	3.64437	27.8954	4.4257	3.39787	4.8097	7.46459	3.37063	3.44189	2.39461	2.72134	2.65926	3.21665	12.8601	7.55842	2.68185	3.10359	11.3594	3.99518	5.0403	5.26009	3.41625
PFC_261	AD	5.4008	4.06868	2.58515	5.17602	5.67742	3.6266	4.61068	6.13334	6.18641	2.80548	3.4728	35.8365	3.54832	7.69308	4.7287	4.56175	2.41264	5.31175	7.76843	2.33544	3.4203	8.20882	3.79187	5.36957	2.91841	3.55587	2.98722	2.6999	40.6992	4.4596	3.2701	3.73463	6.27989	2.74542	3.22875	2.22418	2.99004	2.92638	2.48971	19.0679	4.14477	2.55532	3.48572	12.1447	3.90024	7.8881	4.73017	3.23164
PFC_262	AD	8.64705	4.8309	3.19258	7.6016	7.80032	7.14095	7.75706	7.31627	9.27958	3.60726	4.63729	92.0209	4.40123	22.9618	5.29953	6.34517	3.58752	9.32616	18.6394	3.53021	2.8697	8.13602	4.04043	7.52891	3.16266	4.27561	4.25924	4.20056	47.897	5.26169	3.70576	4.91659	8.14426	4.09286	3.54493	3.43427	3.02499	3.40322	3.40628	38.1027	8.60711	4.03061	3.41649	19.4226	3.58376	6.78276	8.8501	3.80968
PFC_263	AD	6.04274	4.06868	2.60501	5.02416	5.82905	3.6621	5.70603	6.0247	6.83112	2.74794	3.61181	43.0951	3.25911	11.2488	4.63222	3.1561	2.58103	6.66167	6.06606	2.46265	1.72006	5.93771	3.94837	5.84463	2.81205	3.66288	2.66181	3.06719	27.3418	3.13784	2.87662	4.18457	7.13057	2.92867	3.02325	2.4226	3.14187	2.21408	2.49712	18.039	5.28748	2.94837	3.16451	11.2865	4.13232	5.67741	4.81974	2.8836
PFC_264	AD	4.45314	3.51988	2.49957	4.86149	6.13232	3.00183	4.22841	5.56199	5.85318	2.47748	3.4655	68.9887	3.11696	8.04168	4.23022	2.61932	2.58257	4.47777	8.23955	2.33085	2.02642	6.02506	3.86092	5.59271	2.58182	3.20236	2.54047	2.61594	12.9461	3.19433	2.95876	3.68702	6.8648	2.7562	3.37994	2.16761	3.34189	1.97863	2.53037	12.476	4.62934	2.18919	2.94991	8.7396	3.92134	3.92727	4.19279	2.63695
PFC_265	AD	6.42883	4.35832	3.14826	5.31668	6.49625	5.32343	6.13241	5.94825	7.6352	2.67121	4.34104	45.2587	4.21496	11.0396	5.05833	6.27819	3.4322	7.48858	19.7223	2.56606	3.01182	6.65107	4.40407	6.38446	3.63968	3.75381	3.5891	3.75771	31.6328	3.93993	3.30865	4.0618	7.73145	3.58622	3.10985	2.39034	3.1985	2.3882	3.25509	21.8116	5.99624	3.08029	3.31958	20.7266	4.90242	5.57762	5.34966	3.17716
PFC_266	AD	6.97317	4.16015	2.69364	5.38048	6.12474	3.6053	5.99273	5.48957	6.22263	2.55996	3.60178	39.4658	3.72968	12.0854	5.68545	2.9355	2.86783	6.37543	10.7769	2.63388	2.50228	5.93771	4.13709	5.48474	2.80315	3.22852	2.58597	3.19312	29.8333	3.60102	3.20171	3.79096	9.03778	2.76698	3.23903	2.37943	2.88039	2.61376	2.78755	30.9689	4.75229	2.40187	3.63801	22.502	3.66815	4.70255	4.20772	2.87906
PFC_267	AD	5.09255	3.53513	2.34981	4.3563	4.29753	4.44307	4.05933	4.36297	5.91114	2.29142	3.41491	31.0207	4.38653	7.27476	4.87341	3.3573	2.61179	4.11732	8.05431	2.72208	1.18104	6.30895	3.57553	4.70738	2.65385	3.31456	2.71627	2.96225	37.5848	3.25081	3.09858	3.70127	6.22398	2.61606	2.84123	2.12467	2.57915	2.82942	3.17545	4.88952	5.16453	2.58493	2.72008	6.7765	3.42552	3.60488	4.67046	2.85637
PFC_268	AD	5.40526	4.1449	2.68677	5.33907	5.95036	5.33763	6.28679	5.34874	6.58483	2.39116	3.88117	37.0928	3.87674	11.946	4.77694	4.87204	3.00854	6.81009	14.064	2.69914	2.06853	6.42542	3.94837	5.65677	3.04367	3.82865	3.07134	3.29806	22.2895	3.87215	3.1742	3.7369	7.9119	3.26284	2.89877	2.3072	2.88039	2.64146	2.81291	17.7989	5.54784	2.88107	3.27804	14.0219	4.16397	4.6565	4.78242	3.44651
PFC_269	AD	7.50851	3.71044	2.93891	5.31108	6.61756	6.27479	5.0297	5.55797	6.98324	2.60216	4.44587	66.197	4.37182	9.5058	4.87341	4.19953	3.26612	6.62986	8.1727	2.81131	1.97094	6.87673	4.04043	5.54232	2.99266	3.53698	3.30643	3.38202	28.726	4.68554	3.38775	4.39442	6.91962	3.55388	4.17582	2.52389	3.06957	3.10643	3.04628	4.32019	5.38511	3.05067	3.12574	5.46421	4.32221	4.56438	4.84213	3.46164
PFC_270	AD	7.68113	3.67233	2.62029	5.89201	6.00343	6.77176	6.12506	6.07701	7.37442	2.96852	4.88797	78.7599	3.84733	15.2926	5.21913	4.98154	3.39299	7.32956	13.0434	3.00845	3.57822	7.05871	4.41787	5.89501	3.38724	3.8979	3.82145	3.29806	22.151	5.02445	3.38564	4.79931	6.49265	3.64012	3.55168	2.70309	3.11054	2.6929	3.41912	17.353	7.06663	2.91876	3.49956	12.1886	4.70198	4.42621	6.61847	3.27703
PFC_271	AD	4.50199	3.98484	2.68753	4.92518	5.35898	5.13884	4.77241	5.22401	6.17192	2.34705	3.82192	53.634	3.43067	11.7368	4.66438	3.98341	2.98317	6.30829	11.3772	2.58229	1.82639	8.25249	3.686	5.2976	2.8185	3.19229	3.16351	2.85731	26.5112	3.84956	3.44701	3.90959	8.0023	2.97179	2.66641	2.35381	2.64904	2.59991	3.26892	16.4613	5.69863	2.14611	2.87515	12.5743	3.37277	7.26635	6.85731	3.70375
PFC_272	AD	13.0808	4.00008	3.46077	6.85053	6.67063	6.55309	5.44873	8.4308	9.03329	3.70316	4.54477	102.49	4.71495	16.4778	3.95686	5.73945	3.72208	11.1637	10.7619	2.77434	2.54123	9.86847	4.70786	8.46463	3.52121	4.16579	3.62909	3.15115	46.7897	7.82611	4.14426	4.70754	8.72445	3.73714	3.13627	3.73872	2.72616	4.23423	2.83177	22.429	7.14256	5.05363	3.1562	15.3408	4.71253	10.5824	8.56648	4.94457
PFC_273	AD	10.259	4.19826	3.12458	7.41057	5.48787	6.16119	4.92679	7.77495	9.54761	3.37708	4.27419	119.939	4.29339	11.1791	4.0855	5.65779	3.3507	8.31903	14.0083	2.4782	3.33081	9.0168	4.07726	7.38496	3.28035	4.01191	3.12442	3.0462	61.1161	5.73616	3.81538	4.37749	7.78083	3.25206	3.24049	2.50218	3.04306	3.97701	2.86072	34.0557	5.07051	3.66718	3.31528	21.0137	4.30111	8.77085	6.40203	3.9156
PFC_274	AD	8.4032	5.67697	4.03153	9.28208	6.76161	9.21406	7.47036	7.85945	6.89632	2.98962	5.72658	94.8126	4.93553	19.3363	6.50553	7.27545	3.86509	11.2062	8.41609	4.23331	6.01962	9.72288	4.32121	7.72325	3.59234	5.23875	4.81424	3.31905	62.7771	6.93365	3.90739	6.29454	10.9857	4.25455	5.23239	3.66389	3.94557	5.18396	3.99601	26.6818	7.12087	3.89601	4.37181	26.8198	3.87914	8.96275	4.8272	3.90047
PFC_275	AD	7.12099	4.19826	2.23597	5.3025	5.89729	4.15908	5.47814	5.43726	5.17225	3.16609	3.90077	30.0435	3.70517	12.3643	4.14982	5.03337	2.50568	6.73588	12.901	1.95593	2.01168	6.11969	4.19233	4.89452	2.98023	4.05668	2.39913	2.72089	40.4224	3.16044	3.66305	3.48873	6.70541	2.95023	2.57555	2.06087	4.19018	3.05499	2.5625	23.6637	3.2769	3.5568	3.58263	19.5413	4.69143	5.87698	3.98381	3.18019
PFC_276	AD	12.7228	4.87663	3.79161	8.02545	9.00582	7.60953	8.19079	8.97398	10.3444	3.45381	4.86973	101.792	4.72966	26.7267	4.85733	7.67084	3.90354	11.6514	20.1993	3.97575	3.92669	9.40988	4.33042	8.12633	3.37633	4.72326	4.49572	4.65181	41.0453	7.52109	3.79644	6.47213	9.79224	4.73963	4.28415	3.95541	3.24067	3.64065	4.04305	40.0234	9.63409	4.59596	3.33342	13.212	4.32221	5.79255	7.34991	4.27876
PFC_277	AD	6.03945	4.31259	2.77387	5.53831	6.42043	4.58506	5.63987	5.19987	6.96151	2.77287	3.59039	68.2908	4.34241	10.4819	4.81713	3.28535	2.56258	5.4001	8.74689	3.06955	2.55965	7.25524	3.80108	6.08216	2.69491	3.24951	3.02997	3.29806	39.1074	4.0755	3.85664	3.99713	7.75505	3.1766	3.2882	2.25324	2.93582	2.83457	2.9956	5.44856	8.17317	2.43956	3.01637	4.50371	3.75255	4.24967	4.68539	3.13933
PFC_278	AD	5.10749	4.32021	2.95877	6.042	4.88891	6.0334	4.66949	5.71086	6.7297	2.37007	4.259	46.515	4.08262	13.1312	4.92165	3.84635	2.76634	5.55558	8.81653	3.14688	1.56846	9.07504	3.39602	4.90172	2.99627	3.66318	3.9483	3.16164	42.9831	3.82696	3.65706	4.19076	8.25184	3.27362	4.03946	2.55757	2.79243	3.30429	3.01597	9.23151	6.47358	2.26995	3.08713	7.56643	3.08794	4.3341	5.27502	2.78373
PFC_279	AD	8.60988	4.68608	2.9626	7.74711	5.74565	5.61451	4.77241	6.29026	8.71455	2.74985	3.96321	161.815	4.26888	20.5216	5.40405	5.32464	3.44758	6.11746	6.86693	3.31471	2.47406	7.40083	3.87933	7.73045	2.95922	4.01191	3.93796	4.89318	34.2627	5.79265	3.97075	5.75933	6.78093	3.83415	3.38757	2.56113	3.37804	2.61969	2.91125	7.61956	14.5882	2.48263	3.80416	8.32793	3.48882	5.81481	4.81974	2.93657
PFC_280	AD	5.58353	3.89337	2.59355	5.02946	5.57885	5.8772	5.05911	4.60438	6.44719	3.43463	3.52977	34.65	3.95517	11.458	4.3669	3.15327	2.51337	5.9125	8.08669	2.45058	2.09485	5.4864	3.89314	4.54183	2.65885	3.42017	2.97206	3.24559	22.7047	3.37508	3.16539	4.39932	5.28911	3.43531	2.92563	2.52235	3.21296	3.12621	2.9246	6.10706	5.50445	2.71954	3.08975	5.81997	4.19562	3.86586	6.54384	3.19078
PFC_281	AD	7.82984	5.37208	4.03153	7.46616	5.38173	13.5449	6.73522	6.26209	6.21538	5.1034	5.22979	86.4373	5.51395	18.6391	4.47142	7.2114	3.38146	7.95504	13.6043	3.23738	4.75944	10.378	3.77346	5.57831	3.6726	5.19224	4.2682	4.52588	75.0964	7.29515	4.37581	4.8733	6.87395	4.22221	4.23909	2.77971	3.25634	5.5599	3.23448	20.4398	7.01238	2.59032	3.6934	14.6116	4.76528	9.96831	10.8653	5.32286
PFC_282	AD	4.61293	3.98484	2.74254	5.17826	4.79035	4.03838	5.61781	4.46758	5.45476	2.72108	3.47234	38.5584	3.2493	9.78468	4.19806	3.24748	2.62025	4.95484	13.3352	2.27434	1.38633	6.99319	3.66023	4.08117	2.66659	3.31197	3.12718	3.17213	26.7189	3.00228	2.95773	3.76321	5.11443	3.18738	2.82846	2.19963	2.79363	2.54451	2.94501	14.1977	4.7776	1.85536	2.77269	10.7686	3.95299	3.80446	7.95446	2.95321
PFC_283	AD	6.63054	4.25161	2.84722	4.79638	6.04134	4.90455	7.33068	5.87985	6.99773	3.18527	3.89438	28.9268	3.59243	16.4778	4.53574	3.25091	2.71021	8.05399	14.7673	2.48687	2.78442	6.59284	4.28439	4.99529	2.79162	3.87048	3.04858	3.42399	28.3107	3.43156	2.9067	4.41301	4.93395	3.55388	2.99257	2.9167	3.0768	2.40403	2.8935	15.9126	4.82823	2.62262	3.05375	14.4915	4.97627	5.27058	8.35004	3.77941
PFC_284	AD	4.05515	3.96959	2.69441	5.09282	4.41126	6.56587	5.287	4.20202	5.73004	3.24281	3.22805	47.0035	3.42577	9.92412	4.70458	4.50271	2.30192	4.60852	7.55115	2.33799	1.87166	5.89404	3.31777	4.10276	2.6422	3.32382	2.97275	2.80484	49.0736	3.20562	2.88388	3.7871	5.88629	2.87477	2.68901	1.93456	2.8093	2.91846	2.67673	4.19329	4.42683	2.00612	2.81423	4.62051	3.66288	3.55882	7.93207	2.85939
PFC_285	AD	3.33211	3.70281	2.66766	4.31526	4.36577	3.6266	4.27987	4.09339	5.17225	2.17442	2.93954	11.897	2.77824	7.90224	4.02922	3.00303	1.95592	4.41416	6.42923	1.81419	1.29263	5.3845	3.31777	3.89403	2.42679	2.82081	2.34605	2.97275	8.93198	2.81814	2.59114	3.17875	4.89692	2.62684	2.36608	2.00501	2.93943	2.08547	2.74797	4.58084	4.00013	1.78806	2.87238	4.84653	3.87914	3.23643	7.09615	2.77465
PFC_286	AD	4.246	3.86288	2.43692	4.50562	4.54773	3.7331	3.88289	4.87396	6.00531	2.11495	3.23124	16.5035	2.71795	11.3882	3.83626	2.6076	2.2827	5.12799	7.58075	2.06487	1.48792	5.59559	3.66299	4.00199	2.32815	3.05863	2.50944	3.11966	11.0083	2.87123	2.70324	3.99341	5.06796	3.05323	2.75022	1.98022	2.79363	2.10921	2.46939	6.20995	5.21516	1.66153	2.96791	5.60292	3.6998	3.29016	5.12575	2.74439
PFC_287	AD	5.14769	4.52601	2.7349	5.3663	5.57127	6.69367	4.80916	5.35679	6.70073	3.20445	3.80779	26.6236	3.33754	11.8066	4.78498	4.19529	2.74788	6.02912	11.7421	2.40248	1.79375	7.53913	4.1463	4.50584	2.60811	3.35981	2.98722	2.89929	24.2965	3.60102	2.77737	3.56596	5.37388	3.53232	3.16666	2.38726	3.11536	2.78194	2.84738	14.3692	4.58594	2.25111	3.25035	9.81621	4.62814	5.92304	6.62594	3.71888
PFC_288	AD	6.03749	4.82328	3.08179	5.8118	6.77677	7.69472	6.31619	5.09123	7.32371	2.92057	4.33648	50.5631	3.74439	11.458	4.78498	3.66614	2.81939	7.1458	10.1004	2.45627	2.52228	7.32804	4.46851	5.05287	2.82396	3.24594	3.13407	3.19312	42.9139	3.03617	3.14881	4.00234	7.14898	3.97428	3.50486	2.61616	3.1009	2.98178	3.15623	6.84101	5.67802	2.48532	3.26419	4.93901	4.41715	4.97121	8.38736	3.5827
PFC_289	AD	5.03622	3.98484	2.55458	5.35884	4.851	6.72917	4.58862	4.5561	5.85318	2.9666	3.5439	34.9291	3.06451	9.71496	4.75282	3.82473	2.74788	6.21641	8.18767	2.21893	1.65163	7.23341	3.47887	4.44826	2.69455	3.06926	3.06099	3.13016	21.5974	3.60102	2.84905	3.7586	5.87547	3.2305	2.84872	2.2568	2.84545	2.85515	3.11506	9.98605	4.81015	1.83383	3.15205	7.09672	4.14287	4.59509	6.59608	3.52217
PFC_290	AD	5.1448	4.31259	2.73108	5.35974	5.69258	5.64291	5.13998	5.13549	6.53412	2.50433	3.99921	54.1924	3.13166	10.0636	4.96989	3.53565	2.55797	6.27295	12.5876	2.59904	1.41823	6.37446	4.4501	4.67859	2.61217	3.10262	2.81142	2.80484	16.8219	2.98985	2.75014	4.01501	7.26545	3.37063	3.17488	2.13025	3.05149	2.71269	2.99117	17.7989	4.52809	2.07612	3.41649	12.3252	3.97408	4.03474	6.12587	3.03946
PFC_291	AD	4.22255	4.49552	2.85181	5.179	4.23688	4.71285	4.00787	5.38495	5.28815	2.51584	3.69157	37.8605	3.06843	12.434	4.7287	3.12302	2.661	5.47077	5.31394	2.49137	1.99589	7.29164	3.65839	4.05958	2.51029	3.45655	3.02307	2.74187	19.0366	3.65751	3.03007	4.3475	6.42581	2.7023	3.28218	2.21398	2.8093	3.75937	2.69602	6.37115	4.97287	1.86613	3.00944	6.20472	3.28838	5.0403	4.83466	2.58097
PFC_292	AD	7.93409	5.15866	3.47452	6.76994	6.64788	6.81649	7.63209	5.58211	6.96876	4.7965	4.96089	28.9268	5.911	12.7129	4.43926	6.56704	3.1085	7.93738	13.3992	2.95186	1.88008	7.77207	4.73548	6.01234	3.49615	4.19699	3.6808	3.13016	85.4779	5.87173	3.60518	4.04104	8.24207	4.00662	3.24255	2.4296	3.63831	4.07594	3.8277	13.1345	4.59318	3.42219	3.88723	8.04566	4.38551	5.18614	7.32006	3.46164
PFC_293	AD	5.10809	4.10679	3.10013	4.91305	5.57885	8.13491	5.12527	4.80958	5.78074	3.70316	4.19064	22.9943	3.514	9.08748	4.6885	3.53095	2.55797	5.38949	8.65914	2.75786	1.59057	7.73567	3.6814	4.36188	2.74815	3.52698	3.22922	2.53199	40.5608	3.58972	3.05167	3.71933	7.44408	3.85571	3.39183	2.18991	3.42624	2.5821	3.39103	5.77095	4.5534	2.69262	3.09528	4.27268	3.47827	4.6872	7.14093	2.9063
PFC_294	AD	6.67861	4.48028	2.78992	5.55472	6.03376	6.99895	6.19122	5.38495	6.57758	3.10854	3.84881	40.7221	3.31303	18.0814	4.4071	5.72084	2.95087	6.34009	13.3446	2.55578	2.04432	6.97136	4.39026	4.77216	2.68359	3.33176	2.9562	3.26658	37.8616	3.49935	2.71991	3.83588	6.57191	3.56466	2.91874	2.27138	3.33225	2.67905	3.30053	13.1345	4.89693	2.46917	3.44418	11.1911	3.77365	5.56227	7.17825	3.70375
PFC_295	AD	5.53435	3.78666	2.67072	4.43753	6.03376	5.8985	6.56614	5.07514	6.68624	2.70574	4.3456	16.3639	3.08705	11.5974	4.7287	2.8385	2.56412	8.3367	11.7881	2.18707	1.53582	6.48365	4.08186	4.6426	2.64997	3.49809	2.79142	2.77336	17.1679	3.16044	2.77566	3.78497	6.49723	3.2305	2.79323	3.05653	2.92497	2.03403	3.53612	15.4667	4.15562	2.37225	3.40265	10.7096	3.6998	4.3341	8.99937	2.92295
PFC_296	AD	4.10722	4.04581	2.54083	4.85179	4.42642	4.53536	3.86819	4.58024	5.91838	2.17058	3.96275	31.9978	2.79196	10.3424	4.35082	2.71938	2.34421	5.25521	5.90205	2.13455	1.19041	6.4327	3.57093	4.2971	2.50812	3.58643	2.97412	2.8783	12.3233	2.86558	2.84646	4.28702	4.46806	3.2305	3.00593	2.25585	2.70326	2.62563	2.68675	6.09334	5.33087	1.63999	3.30573	5.72197	3.16179	3.74305	5.75269	2.7686
PFC_297	AD	6.1763	4.82328	3.2942	5.6111	6.26121	7.15515	6.66906	5.5982	6.10672	2.42569	4.33192	42.2575	3.45518	18.918	4.73674	4.1279	2.77864	9.27669	12.0583	2.57686	2.92339	7.86669	4.24296	4.47705	2.88079	3.87216	3.485	3.14065	28.0339	3.52194	3.24635	5.63408	6.13394	3.597	3.21906	3.07621	3.19489	3.81873	3.42233	21.2286	5.84437	2.65762	3.27804	14.6596	3.99518	6.39128	7.83505	3.55243
PFC_298	AD	7.89746	4.67846	3.26822	6.98783	6.95874	6.03073	6.76463	5.62637	8.81597	4.16352	4.46815	92.0209	4.09242	22.5435	5.17893	6.56448	3.7759	8.49572	20.3491	3.028	2.46122	7.56825	4.36264	6.09655	3.13676	4.18349	3.82972	4.62033	31.4943	4.96796	3.49653	5.26733	7.57642	3.82337	3.51587	2.7369	3.28405	3.66044	3.24419	30.7289	7.23297	3.11798	3.31736	17.6934	5.06066	5.22452	8.08881	3.94586
PFC_299	AD	3.88013	4.99859	2.80902	5.4025	5.21493	6.22509	5.67662	5.83962	6.20814	2.91865	3.86704	21.738	3.55322	11.1791	5.64525	4.94381	2.52721	5.72521	14.4017	2.1235	2.86864	7.7939	3.92996	4.90172	2.74569	3.30469	2.97412	2.73138	24.2273	3.38638	2.91794	3.66138	7.7321	2.97179	2.99947	2.26676	3.05149	2.85119	3.07061	27.1277	4.01459	2.14073	3.40265	15.2604	3.49937	6.52177	6.53637	3.38901
PFC_300	AD	4.32162	3.80953	2.74636	5.0902	4.434	4.37207	4.14754	5.02685	5.51996	2.40651	3.95363	30.1133	3.2493	8.87832	4.92969	3.59035	2.24426	5.27995	8.67794	2.64577	1.63794	7.14606	3.27634	3.80046	2.51607	3.27958	3.10857	2.65792	41.599	2.87462	2.83331	4.23191	6.64173	3.04724	3.39726	2.18231	3.1009	3.38343	3.09426	9.40986	4.26049	2.0492	3.36111	5.65365	3.44345	3.22108	4.64061	2.47656
PFC_301	AD	6.75281	4.82328	3.52189	7.08857	6.65547	8.2769	7.09544	6.28221	7.14261	3.76071	4.29091	59.2175	4.00419	25.0534	5.36385	6.88778	3.00162	10.0753	10.53	3.0506	2.24856	8.29617	4.21074	5.12485	2.87327	4.34086	3.25817	3.74931	35.024	3.31859	3.38443	5.02366	6.71906	3.94195	3.66911	2.9996	3.7564	5.16417	2.80859	19.4109	5.6274	2.4261	3.95645	12.7486	4.01628	5.27825	5.51386	3.55243
PFC_302	AD	8.61313	4.76992	3.26211	6.33639	6.20814	6.60847	6.89695	6.05689	7.16434	3.3579	4.81504	53.8434	3.97968	20.3124	4.90557	4.22645	3.14464	9.8633	9.21835	2.73831	2.30119	7.57553	4.52835	6.19732	3.29809	5.06431	3.85454	4.15859	49.0736	3.64621	2.46308	6.19642	7.29784	4.26533	3.60731	2.83854	3.74073	3.81873	3.24106	9.57791	6.57845	2.47725	3.83185	8.75754	4.95517	4.02706	5.20038	3.02282
PFC_303	AD	8.68121	5.60074	3.62351	7.18446	5.69258	6.77886	5.22084	6.37878	9.47517	3.31954	4.41396	84.3435	4.95024	10.7608	5.18697	7.84412	2.9255	7.8773	9.60869	2.81122	2.24856	8.63829	4.63421	5.99578	3.5487	4.14761	4.08895	3.45548	79.249	4.58386	3.63539	6.49335	7.41841	4.34079	3.13231	2.38133	3.88171	3.50215	3.60633	10.3908	7.15703	2.74646	3.5411	9.04548	4.54374	5.54787	5.66313	3.59783
PFC_304	AD	4.96321	4.04581	3.0986	5.53667	7.17103	5.8417	3.79468	5.08721	7.08466	2.42569	3.93996	35.8365	3.18558	8.59944	4.6885	4.22892	2.78787	7.30836	6.57138	2.3764	1.68763	6.27256	4.01512	5.57759	2.84217	3.39779	2.67001	2.95176	22.2895	4.15458	3.19947	3.59258	8.23979	3.87727	3.18838	2.24185	3.35032	2.41985	2.68703	9.12519	5.19707	1.92267	3.49956	7.18118	3.96353	4.59893	6.74536	3.39204
PFC_305	AD	6.47958	5.15103	3.33928	6.74419	4.98747	5.60032	5.53695	5.17975	6.0705	3.53053	4.53702	64.8011	5.33258	11.3882	5.17893	4.40991	2.76172	6.02912	11.2675	2.91455	1.9064	6.89129	4.19693	4.92331	3.39291	3.87125	3.7001	3.7808	54.4027	3.82696	4.03728	5.45603	6.60422	3.03647	3.86522	2.66953	3.13584	3.81873	4.05049	12.1742	6.40125	2.77608	3.40265	9.05361	4.06903	3.38995	5.36458	3.23618
PFC_306	AD	4.94066	3.97721	2.94426	4.89723	5.4348	4.52037	4.55922	4.84982	5.76626	2.49858	3.81538	42.9555	3.51891	10.1333	4.94577	4.36123	2.37958	5.81355	7.52051	2.66753	1.80112	6.77482	3.81949	4.50584	2.67434	3.54943	3.13339	3.18263	31.2175	3.27341	2.89732	4.54859	5.52409	3.68324	3.60159	2.10522	3.74194	3.38343	3.17814	6.89932	5.58762	2.00074	3.14374	5.17366	3.88969	3.34389	5.70045	2.50531
PFC_307	AD	4.49953	4.11441	2.45831	4.78011	5.28316	4.33815	4.89003	4.52391	6.3168	2.53502	3.4769	32.9749	3.04686	11.7368	3.87646	3.10691	2.53439	5.98318	11.5694	2.36798	1.19999	6.27256	3.57093	3.85084	2.65868	3.17886	3.01825	3.20362	28.2346	2.99098	2.99371	3.67972	6.17431	2.99335	2.86442	2.19868	2.80086	2.94616	3.08329	13.0659	4.61126	1.9469	2.80592	10.4258	3.95509	3.81213	8.8501	3.14387
PFC_308	AD	5.71237	4.73181	3.32858	6.77442	5.268	8.48279	6.72052	6.28221	6.60656	5.4103	3.99465	31.9978	3.70517	16.6172	4.71262	5.81606	2.973	7.02918	10.4705	2.71035	3.89195	8.55822	3.88853	4.73617	2.86159	4.30246	4.17857	3.52894	44.7826	4.34663	3.40362	5.81281	5.7753	3.56466	3.49121	2.82193	3.77086	4.55081	3.81272	8.23004	5.942	2.49609	3.31958	8.13366	4.39605	5.91536	5.20038	3.49191
PFC_309	AD	6.96377	4.47266	3.76105	6.98	6.79194	8.52539	8.41133	6.34256	7.70764	4.4896	4.60083	96.9064	4.09242	15.0834	5.17893	5.39572	3.09389	7.93384	7.14793	3.43206	3.92142	8.49998	4.04043	5.75746	3.16397	3.83222	4.02897	3.69684	71.636	4.31273	3.76636	5.43012	8.31472	3.83415	4.17156	2.6011	3.50576	3.81873	3.98825	3.81259	7.18596	2.05727	3.45803	4.06185	4.57539	4.9098	7.50665	3.40717
PFC_310	AD	4.32698	4.6251	3.31254	5.60149	5.63193	5.55772	5.45608	4.84177	6.84561	2.20319	4.06302	14.4794	3.7787	10.3424	5.06637	3.47337	2.3742	6.01498	7.42057	2.43274	1.5474	7.4809	4.06805	4.74337	2.91332	3.47571	3.26576	2.92027	33.7783	2.55943	3.29086	4.11098	6.5352	3.60778	3.02163	2.55437	3.26718	3.06686	3.10821	6.36086	5.26217	1.81229	3.58263	5.15986	3.62596	4.6565	5.34219	2.91992
PFC_311	NDHCS	4.79261	3.7279	3.0728	6.23511	4.38265	5.22184	8.56415	4.76064	5.15653	2.4526	3.26434	6.51458	4.65548	8.72444	4.25188	2.43304	3.18552	5.73226	9.98905	3.06081	2.19394	6.03404	3.70869	3.98268	3.21189	3.56663	3.10974	2.61416	29.5861	2.44268	3.63486	3.84889	6.66011	2.85321	3.48497	2.68016	3.18586	3.17811	2.8378	8.54182	5.15088	2.99948	2.75224	5.69316	3.85364	3.479	5.35731	3.17466
PFC_312	NDHCS	2.33673	3.37728	2.43939	3.81024	3.89742	2.80795	3.7049	4.30598	4.90299	2.38738	2.86008	-3.466	2.65504	6.1448	3.5926	2.43089	2.36818	4.43182	3.93482	2.30596	1.69071	5.72104	3.29442	4.13383	2.65198	3.11492	2.62644	2.61416	-1.35063	2.39636	2.7829	3.4742	4.90957	2.72386	3.19272	2.37631	3.00753	2.38073	2.75266	3.80883	3.26687	2.44221	3.02083	3.55581	3.66375	3.17964	3.46155	2.70709
PFC_313	NDHCS	2.96113	3.85748	3.0346	5.21242	3.92016	4.96625	4.70468	4.9578	5.51872	2.68085	3.50454	26.4757	3.01141	11.3738	4.50112	3.98487	2.86719	5.14565	5.51044	2.92519	2.26342	6.4344	3.86058	5.27828	2.6551	3.33637	3.09457	3.33825	21.6039	2.64489	3.12854	4.13039	5.86176	3.78025	3.93003	2.73579	3.25816	3.48479	2.62036	4.51535	5.23406	2.3426	2.92946	5.24595	3.51606	3.57879	3.38691	2.94617
PFC_314	NDHCS	3.33796	3.77363	2.85963	4.65798	4.23102	2.73695	4.05041	4.8894	5.63463	2.32408	3.39196	1.90816	2.9168	9.07304	3.97852	2.83517	2.63575	5.0679	5.3339	2.80784	2.01497	5.75743	3.76852	4.8896	2.76391	3.42079	2.71883	3.53764	6.53927	2.83242	2.82987	3.96212	6.4479	3.46765	3.75624	2.528	3.38709	2.8734	2.7441	5.18757	4.53975	2.55259	3.15236	6.2664	4.39165	3.57726	3.5735	2.94314
PFC_315	NDHCS	2.47411	3.35441	2.71216	3.88452	3.72304	3.44692	3.27852	4.0364	4.57701	2.64249	3.21239	1.76857	2.7271	5.69162	4.05088	3.02123	2.68573	4.31873	3.3662	2.47269	1.81704	5.88118	3.44171	3.594	2.67585	3.33777	2.66022	2.78206	1.97143	3.08096	2.77846	3.58341	5.02618	3.11551	3.40042	2.46953	3.21599	2.83977	2.75606	2.52613	3.85666	2.71412	3.07621	3.08859	3.95913	3.2436	2.78236	3.10959
PFC_316	NDHCS	5.0148	4.0023	3.0644	5.29823	4.29925	6.04541	4.5062	4.28586	5.51872	3.10476	3.61757	44.2035	4.32216	7.5392	3.74536	3.76094	2.9733	4.3046	8.50326	4.37031	2.60874	6.47807	3.46013	4.27779	3.08475	3.7899	3.18213	2.8975	50.7643	3.02899	3.69558	4.42125	6.20101	3.10114	4.18295	2.61102	3.69315	4.52949	3.79257	6.01756	4.94838	3.10986	2.81869	3.7173	3.98023	3.05682	4.3945	3.22006
PFC_317	NDHCS	2.57125	3.52972	2.41723	3.95243	4.14762	3.34752	3.23441	4.08468	5.52597	2.32984	3.04649	4.35096	2.70602	7.60892	3.9544	2.50389	2.92025	4.27279	4.56193	2.22031	1.76756	5.48811	3.5798	4.29938	2.55487	3.17249	2.71607	3.0759	0.656447	2.63698	2.72571	3.55726	4.85587	3.16582	3.27859	2.49503	3.19189	2.53111	2.61755	2.92397	4.31194	2.46913	2.96545	3.78355	3.99078	2.99541	3.54365	3.02939
PFC_318	NDHCS	2.24724	3.40777	2.43404	3.86922	3.67755	2.36777	3.27117	4.2416	4.77984	2.10541	3.06426	-2.00032	2.49524	7.1906	4.05892	2.24155	2.40816	3.96182	2.78191	1.95671	1.81073	5.81567	3.25391	4.249	2.49065	3.31832	2.52302	2.47459	-2.45799	2.26983	2.56665	3.89762	4.64845	3.35985	3.37708	2.41046	3.16177	2.8279	2.40268	1.51436	3.7442	2.18376	3.2742	2.91191	3.47387	2.39592	2.99134	2.5361
PFC_319	NDHCS	4.63425	3.88797	3.17595	5.2945	5.20148	5.47033	4.27095	4.26172	5.82297	2.87842	3.88556	27.3133	4.14569	6.4934	4.99156	3.07903	2.94024	3.68265	8.57952	3.27215	2.27921	8.63999	3.35886	4.77444	2.97963	3.72611	3.28141	2.79256	43.5664	4.2502	3.68186	3.87698	6.72873	3.37063	3.73589	2.33345	4.04139	3.13656	3.82641	6.88527	4.83989	3.1314	3.2742	4.78736	3.7376	6.96392	3.76756	3.24275
PFC_320	NDHCS	4.14491	4.26908	2.97271	5.19637	4.45089	4.00779	3.92544	5.13886	6.25761	2.49096	3.88647	16.565	3.30748	10.5372	4.99156	4.35237	2.86873	5.86655	5.84124	3.19729	2.45819	6.52903	3.59822	4.68806	2.81582	3.81214	3.16213	4.25125	15.8134	2.89908	2.96953	4.93168	5.96806	3.98506	4.83879	2.79153	3.48228	2.84768	2.82041	2.32377	5.68246	2.52297	3.45419	2.96195	3.6532	3.0645	2.98387	2.984
PFC_321	NDHCS	4.61463	4.39103	3.81624	4.85162	5.56541	5.29284	5.12371	4.67212	6.685	3.25629	4.05966	57.953	5.05743	5.65676	5.3212	6.8688	3.84292	6.05737	9.66278	3.05444	1.95075	6.69645	5.60511	6.44432	3.71836	3.78749	2.85671	2.90799	23.1496	5.59455	3.55644	3.38305	6.44336	3.83415	3.79704	2.63628	4.82943	3.02378	3.26247	11.2376	3.96479	2.95102	3.7034	7.33776	4.82417	3.51738	3.73024	3.47124
PFC_322	NDHCS	2.55345	3.75839	2.5945	4.07257	4.0718	3.9013	3.24176	4.03238	5.63463	2.58111	3.08295	4.56034	2.74034	7.60892	3.90616	2.69725	2.73187	4.50249	4.81612	2.54364	1.77388	5.72104	3.61202	4.32098	2.7449	3.1876	2.72434	3.41171	2.94037	2.81435	2.82012	3.80482	4.96301	2.99335	3.41965	2.55883	3.14731	2.71116	2.75091	2.31348	4.26493	2.5472	2.9613	3.36291	4.34946	3.22569	3.86458	3.03545
PFC_323	NDHCS	2.24092	3.34679	2.55629	3.75841	3.60173	3.15583	3.1756	4.27781	4.96094	2.37203	3.21421	0.79145	2.68544	4.4994	3.64888	3.09345	2.45968	4.19505	3.07997	2.14136	1.91916	6.26698	3.15173	3.95389	2.70876	3.34071	2.80363	2.28674	0.933285	2.67201	2.67545	3.52559	4.59656	3.37063	3.4496	2.44415	3.22804	2.98816	2.52626	1.9225	3.0065	2.41798	3.20082	3.24387	3.53716	3.08753	3.3272	2.97038
PFC_324	NDHCS	2.59087	3.32392	2.52955	3.89236	3.92016	2.72985	3.50641	4.30598	4.96094	2.37203	3.0752	5.39787	2.63936	5.42668	4.10716	3.00681	2.4666	4.51309	4.24785	2.35823	1.9718	6.20874	3.35426	4.30658	2.6413	3.21194	2.67539	2.80305	5.91638	2.45623	2.63916	3.35372	5.74913	3.27361	3.37121	2.32376	3.05693	2.541	2.5948	4.03862	3.86353	2.31299	3.03329	4.51958	3.56881	3.16429	3.50633	3.09597
PFC_325	NDHCS	3.16777	3.75077	2.67854	4.64193	3.79886	3.74511	3.48436	4.40657	6.0258	2.51781	3.07793	19.2249	2.89278	9.70052	3.54436	3.47843	2.71111	5.18099	6.35449	2.55197	2.00233	5.45171	3.90201	4.69526	2.62441	3.482	3.31795	3.33825	1.21012	3.17698	3.03659	3.88872	5.32394	3.15504	3.35712	2.64731	3.27142	2.50341	2.75745	5.1567	4.3047	2.54182	2.72316	5.79082	3.98023	3.31013	3.73024	3.18828
PFC_326	NDHCS	3.74885	3.75077	2.73585	4.52739	3.83676	3.66701	3.86663	4.33012	5.80848	2.73456	3.40837	20.1873	2.98004	9.49136	3.9142	2.57817	2.87565	6.62278	7.73199	2.7911	1.94233	5.88846	3.82836	4.2274	2.89677	3.23705	3.14628	3.20183	14.9828	3.19958	3.13074	3.64974	6.88413	2.76698	3.5362	2.55255	2.92559	2.57859	2.9153	5.77062	4.3047	2.54989	2.79239	5.11621	4.25451	3.52506	4.91696	4.04323
PFC_327	NDHCS	2.35846	3.6593	2.6411	4.37404	4.09454	4.25628	4.36652	4.13699	5.24345	2.44301	3.06882	19.6778	2.8472	5.81014	4.69408	2.96333	2.60192	4.31873	5.06265	2.2973	2.215	6.44896	3.39108	4.8896	2.70135	2.95321	2.89118	2.61416	9.16924	2.72849	2.76371	3.26275	6.54673	3.12809	3.47825	2.41332	3.16056	2.69731	2.62531	5.36592	4.00456	2.29145	3.19113	4.30875	3.28398	3.00309	4.21537	3.15499
PFC_328	NDHCS	4.20955	3.24008	2.37903	3.77669	4.16278	2.74405	3.65344	3.98007	5.80848	2.40464	3.05545	6.79376	2.72759	4.18566	3.65692	2.54039	2.72264	4.28693	4.91571	2.23841	1.89179	5.21878	3.44171	4.34257	2.55004	3.11352	2.67953	2.4557	0.725656	2.56129	2.75586	3.41796	5.72303	2.7023	3.22648	2.57532	2.97018	2.44801	2.59433	3.58247	3.39343	2.50413	2.92599	4.47507	3.36369	2.88027	3.69292	2.95827
PFC_329	NDHCS	2.54366	3.33154	2.64187	3.80505	4.26893	2.79375	4.13128	4.49509	4.91023	2.35093	3.1896	3.72281	2.75308	4.91772	4.64584	2.21979	2.43353	4.86648	4.3652	2.30673	1.97496	6.47079	3.55219	4.30658	2.71137	2.84305	3.05251	2.46409	-2.11194	2.57824	2.64522	3.36927	5.85671	2.96101	3.49686	2.5076	3.20996	2.3194	2.86978	3.6545	3.52723	2.28337	3.09283	3.80219	3.62156	3.14893	4.16313	2.94314
PFC_330	NDHCS	5.44814	3.99468	3.39218	5.53777	5.21665	4.44798	5.10901	5.40441	6.06202	2.60796	3.88647	39.946	3.33689	9.21248	4.36444	4.41095	2.92332	6.52737	7.32877	2.69048	2.75191	8.3925	4.00788	5.46542	3.3705	3.65595	3.00218	3.35924	12.3529	3.0482	3.4382	3.97172	8.11908	3.64012	3.71933	2.74715	3.57386	2.62212	3.24575	5.19786	5.35339	2.4449	3.0416	4.33863	4.16191	4.42315	6.21563	4.04323
PFC_331	NDHCS	2.83004	3.46874	2.73814	4.4184	4.2386	3.68121	3.10944	4.32207	5.77226	2.4852	2.98177	19.0775	2.86386	8.86388	4.0348	3.26245	2.6742	4.24452	3.78752	2.2803	2.03076	5.47355	3.68567	4.91119	2.72923	3.43814	2.75537	3.01294	0.379608	3.33514	3.00356	3.8036	5.75418	3.0688	3.23955	2.36883	3.4124	2.70127	2.57428	1.80932	4.63016	2.5472	3.0056	3.65208	3.7798	3.13358	2.95402	3.32901
PFC_332	NDHCS	2.16336	3.10288	2.42717	3.86736	3.60931	2.58076	4.08717	4.16113	5.17101	2.32792	2.99225	12.6565	2.60112	5.50337	3.81772	2.4345	2.60961	4.24452	4.61242	2.29883	2.04655	5.90302	3.06427	4.33537	2.58701	3.05379	2.71538	2.58268	19.1354	2.66636	2.64845	3.26241	5.28847	2.93945	3.36754	2.50617	2.99789	2.42822	2.73134	3.59276	3.82376	2.35606	2.86438	4.31737	3.40002	3.01844	3.39437	2.90425
PFC_333	NDHCS	2.27601	3.57546	2.4478	3.94982	3.67755	2.58786	3.25646	3.59783	4.63496	2.37779	2.91295	-0.883612	2.58642	6.21452	4.93528	2.30634	2.45429	4.0855	3.9181	2.25787	1.88337	5.26973	3.19776	3.81713	2.59793	2.99895	2.67884	2.72959	-0.520118	2.52514	2.60536	3.38442	5.50613	2.91142	3.31191	2.28961	2.90752	2.38667	2.6536	3.11946	3.82014	2.40183	2.99314	4.00474	3.28398	2.79584	3.14061	2.91591
PFC_334	NDHCS	4.523	4.76452	3.31119	5.50008	5.09534	4.66097	5.70447	5.24749	5.50424	3.36754	4.49265	57.255	4.15059	8.65472	5.51416	5.45079	3.17321	6.45669	6.905	3.46641	2.15141	7.58451	4.11835	6.68185	3.5231	4.28322	3.53236	3.17035	34.0847	4.43095	3.27761	4.88839	6.73222	3.96889	4.11566	2.7716	3.95583	3.79741	3.83445	6.7035	6.72029	2.56066	3.81416	5.29651	3.56881	3.6095	3.5735	3.11111
PFC_335	NDHCS	2.39981	3.36432	2.59297	4.21248	3.21506	3.10613	3.31528	4.55946	4.58425	2.44684	3.11941	5.32808	2.75553	7.33004	3.89008	2.82751	2.71495	4.26926	3.12002	2.36817	1.91309	5.45899	3.26496	3.98988	2.57752	3.48186	2.81769	2.97096	1.00249	2.63585	2.73057	3.75025	4.71216	2.91789	3.59536	2.75144	3.28708	3.11875	2.87033	2.09398	4.11666	2.42336	3.1316	3.37618	3.30508	2.85724	3.12568	2.96281
PFC_336	NDHCS	3.64339	3.4535	2.8199	4.71693	4.74658	4.19949	5.47658	4.39852	5.73604	2.69812	3.85457	21.0318	2.97366	8.16668	4.01872	3.79762	3.1686	6.58744	7.72851	2.89086	2.64348	6.82019	3.68618	4.96398	2.90201	3.5055	3.49307	3.09689	5.15508	2.98267	3.17607	4.41015	6.73821	3.50322	3.4744	2.74314	3.44614	2.87934	3.31421	9.55701	4.28301	2.51759	3.18975	7.20387	3.58991	3.69393	4.61841	3.5923
PFC_337	NDHCS	2.5323	3.44588	2.50816	4.29457	4.05664	3.43982	3.63874	4.2416	4.72189	2.26654	3.20236	-2.55867	2.73004	6.98144	4.25992	3.36519	2.59193	5.38241	4.16846	2.41626	1.68439	6.4344	3.5752	5.01196	2.60691	3.14528	2.89394	2.61416	17.1214	2.48786	2.76424	3.34202	6.40034	3.1227	3.40403	2.46762	2.95451	2.54694	3.01087	3.98375	3.9467	2.24245	3.09144	3.66209	3.32618	3.04915	3.90936	2.93104
PFC_338	NDHCS	2.11261	3.43826	2.53031	4.08488	3.74578	3.9084	3.60198	4.18125	4.55527	2.21667	3.01549	-3.11703	2.63789	5.6219	4.01872	2.5293	2.62806	4.49543	3.90417	2.21835	1.90337	6.23058	3.43251	4.45773	2.55554	3.25579	2.71538	2.54804	0.794866	2.83581	2.70048	3.50069	5.82291	2.92867	3.37885	2.45233	3.10634	2.98025	2.7042	1.99452	3.45852	2.35068	2.91561	2.89328	3.56881	3.24872	3.84966	2.9961
PFC_339	NDHCS	2.44752	3.36966	2.57922	3.77259	4.19311	3.14163	3.66079	4.28586	4.59874	2.34326	3.03327	-2.13991	2.65259	5.06414	3.9946	2.93139	2.55194	4.70392	3.20916	2.21691	1.96443	5.61913	3.20696	4.06905	2.68416	3.1685	2.59997	2.5323	1.97143	2.73075	2.67595	3.48548	5.75055	2.65918	3.14986	2.33286	3.01235	2.4302	2.66216	2.2346	3.33196	2.35068	2.94469	3.35567	3.57936	2.97239	3.61082	3.36532
PFC_340	NDHCS	3.97176	3.92608	3.26535	5.69074	4.20827	4.27048	5.55009	4.90147	5.05511	2.56001	3.66821	19.0078	3.86629	7.95752	3.73732	3.80661	2.65344	5.14211	6.48994	3.1237	2.62453	6.13595	3.62123	5.32867	2.82296	3.80668	3.09595	2.75058	19.4815	2.69686	3.18805	4.4001	8.48727	3.35446	3.83594	2.40216	3.07139	3.26912	3.22431	3.39384	4.68078	2.49067	3.16219	4.78632	3.50551	3.21034	3.18539	3.06117
PFC_341	NDHCS	2.5091	2.99617	2.2499	3.74535	4.01115	3.12033	3.56522	4.48302	4.65669	2.44301	3.10619	6.02602	2.78641	6.1448	3.60868	2.23954	2.95254	5.14565	5.29107	2.36154	2.0834	5.45899	3.51996	4.63768	2.72978	2.9218	2.86843	2.38329	0.171979	2.59406	2.72367	3.76769	6.09463	2.49749	3.21694	2.433	2.82679	2.02261	2.91067	3.95631	3.50553	2.32375	2.68024	4.44136	3.21013	3.23337	5.85737	3.26545
PFC_342	NDHCS	2.98747	3.22483	2.72668	4.06623	4.33716	3.46112	4.24155	4.20941	5.53321	2.43917	3.32906	7.42191	2.82514	6.77228	3.93832	2.96187	3.02712	5.08204	5.24476	2.39111	1.91916	5.85934	3.55372	4.34257	2.75582	3.21928	2.85671	2.68762	0.171979	2.89117	2.735	3.59323	5.82654	3.27361	3.60666	2.49847	3.32202	2.36688	2.75789	6.22677	4.5723	2.48259	3.00837	4.91876	3.7798	3.13358	3.5735	3.22006
PFC_343	NDHCS	1.9555	3.16386	2.49593	3.98489	3.74578	3.12743	3.37409	4.07664	4.62771	2.19557	3.01504	-0.464846	2.62024	5.10597	4.45288	2.78895	2.5012	3.94062	2.88463	2.0925	1.95276	5.7356	3.22077	3.88191	2.50539	3.23425	2.50648	2.39693	-2.11194	2.66297	2.61995	3.57596	4.95673	3.26284	3.40982	2.61042	3.20876	2.64191	2.71216	2.09055	3.43321	2.33183	3.06098	2.86153	3.31563	2.84189	3.03612	2.7313
PFC_344	NDHCS	3.04404	3.56021	2.83212	4.48261	4.14004	3.58891	3.55787	3.92776	4.38142	2.50247	3.36279	9.23656	3.29326	5.16872	4.30816	2.43856	2.55502	4.29753	6.35936	2.95527	1.76441	6.36889	3.31283	5.06235	2.76842	3.3093	2.92704	2.65613	8.40793	2.74431	2.78246	3.49091	5.82131	3.13348	3.96937	2.26604	3.23045	2.58255	2.9424	3.19149	4.06604	2.77603	3.08037	3.87879	3.46332	2.76513	3.46155	2.9961
PFC_345	NDHCS	1.89364	3.08763	2.3584	3.94347	3.60173	2.96414	3.21236	4.04445	4.25827	2.18406	2.90884	-7.0953	2.58691	5.35696	3.44788	2.29461	2.40431	3.73566	2.39645	2.0546	1.9339	5.75743	3.08729	3.88911	2.54994	3.08681	2.55888	2.32347	-4.19515	2.35117	2.5307	3.37684	4.17141	2.90711	3.43169	2.33693	3.03404	2.40448	2.53537	1.24342	3.2741	2.42875	2.93084	2.48679	3.51606	2.70372	3.163	2.85538
PFC_346	NDHCS	2.73987	3.36966	2.60901	3.92743	3.80644	3.0898	3.64609	4.45887	5.04062	2.50247	3.38786	3.44363	2.67171	5.96352	3.52024	2.50562	2.60038	4.83467	3.56781	2.48391	1.92022	5.39348	3.21157	3.95245	2.61782	3.29685	2.78019	2.81355	-0.450908	2.61665	2.72599	3.94906	5.53666	3.09144	3.65143	2.6823	2.98584	2.42822	2.80131	2.18659	4.31555	2.42336	3.30189	3.46575	3.24178	3.19787	3.28242	2.89321
PFC_347	NDHCS	2.27387	3.14099	2.71216	4.30725	3.54107	4.00779	3.9769	4.70834	4.50457	2.62331	3.84089	0.233096	2.84033	6.35396	3.78556	2.79945	2.69496	4.91595	3.13708	2.40573	1.76967	7.00945	3.421	4.29938	2.77235	3.45045	3.14628	2.54595	-0.312489	2.79175	2.82133	3.9424	5.02648	3.76947	3.78956	2.80505	3.13164	2.96442	3.14891	3.17777	3.78398	2.49336	3.12883	3.81633	3.33673	3.26407	3.93176	2.88413
PFC_348	NDHCS	2.79877	3.44588	2.73967	4.54306	3.85951	3.24103	3.82252	4.33817	4.54079	2.4315	3.57153	16.7743	2.77367	8.585	3.9544	2.8453	2.72571	5.68279	5.68559	2.59973	1.92127	6.31065	3.28061	4.47933	2.70527	3.41086	2.94014	2.88701	3.42483	2.7138	2.82235	3.9581	5.75498	3.26284	3.53855	2.50594	3.20394	2.78832	2.91415	5.57856	4.63377	2.44221	3.04312	5.82256	3.47387	3.07985	3.74516	3.21854
PFC_349	NDHCS	2.02541	3.29343	2.38285	3.79087	3.33637	3.26943	3.72695	4.10882	4.25827	2.42382	3.04649	-5.69942	2.79377	5.25935	3.6328	3.03113	2.48659	4.48129	4.50517	2.32848	2.0455	5.47355	3.4141	4.05466	2.75322	3.13003	2.83396	2.33921	1.34854	2.64376	2.73081	3.17979	5.87102	2.77776	3.33114	2.35164	2.90993	2.65378	2.93389	2.72162	3.01012	2.51759	2.79377	3.49577	3.6743	3.11823	4.29001	3.01426
PFC_350	NDHCS	4.23655	3.68217	2.84664	4.49978	3.905	2.99964	4.58706	4.56751	5.43904	2.79594	3.3441	40.7138	3.25699	9.49136	3.48808	2.83097	2.95134	5.60858	8.31523	2.9274	2.37712	5.33524	3.7317	4.59449	3.02085	3.80081	3.22349	3.67407	15.2597	3.23347	3.10544	3.7603	6.78192	2.85321	3.76269	2.55101	3.10152	2.94266	2.86994	10.5516	5.09664	2.8568	2.89484	7.28531	3.54771	3.2871	4.35718	3.74059
PFC_351	NDHCS	2.45567	3.62881	2.5754	3.96698	3.53349	2.74405	3.98425	4.3945	4.85952	2.38354	3.0907	7.84067	2.60308	5.88683	3.96244	2.26208	2.57885	4.50249	4.78269	2.45697	1.75704	5.16054	3.51996	4.00587	2.56189	3.09023	2.63127	2.65613	-2.59641	2.83807	2.64699	3.55701	4.99906	3.21972	3.87293	2.64197	2.95331	2.53308	2.80523	3.04401	3.45491	2.4099	3.17452	4.56444	3.7376	3.1487	3.25256	3.03847
PFC_352	NDHCS	3.06602	3.68979	2.89325	4.58447	4.59494	3.59601	4.41063	4.4629	4.72913	2.33751	3.35231	1.48939	2.9766	7.39976	3.89008	2.83148	2.47736	5.04317	4.91397	2.62769	1.86547	6.73284	3.46381	4.5585	2.74131	3.28146	2.72503	2.79256	8.82319	2.43816	2.80351	3.67661	6.48061	3.29038	3.77547	2.50795	3.13767	2.7448	2.88824	2.76277	3.9901	2.42067	2.87408	3.55546	3.26288	3.27175	4.28255	3.17315
PFC_353	NDHCS	3.86633	3.65168	2.95896	4.73931	4.61769	4.08589	4.51355	4.94975	5.70707	2.4315	3.73333	25.4358	2.88935	10.816	4.2358	3.59628	2.70572	5.77467	7.20829	2.71776	1.88547	6.66733	3.67186	4.91119	2.74745	3.52459	3.06975	3.11788	2.80195	2.84372	2.90251	4.03135	6.82477	3.36632	3.39558	2.54009	3.28708	2.58057	2.96638	11.752	4.91583	2.43952	3.00837	8.55378	3.80089	3.24105	4.66319	3.39559
PFC_354	NDHCS	2.82961	3.54497	2.79545	4.72514	3.63206	3.74511	3.84457	4.41864	4.80157	2.45451	3.44346	-0.813818	2.75063	8.16668	3.84988	3.1858	2.64959	4.88061	4.04276	2.29815	1.8581	6.84931	3.36807	4.32817	2.73895	3.29594	2.93807	2.74009	3.35562	2.49577	2.80314	3.95939	6.32729	3.40297	3.46281	2.5395	2.98705	2.70522	2.74259	2.73877	4.5723	2.26453	3.34343	3.60481	3.16794	3.10288	3.33466	2.7888
PFC_355	NDHCS	2.38234	3.54497	2.50281	3.96959	3.82918	2.77955	3.34468	3.92776	4.72189	2.25886	2.85369	-5.07127	2.67808	6.4934	3.94636	2.57005	2.47505	3.81693	2.49708	2.1061	1.93074	5.50266	3.24379	4.07625	2.5205	3.21662	2.48097	2.5428	-3.42692	2.32293	2.64963	3.43848	4.69437	2.91789	3.23426	2.30111	3.00633	2.52913	2.57388	1.28457	3.66103	2.29414	3.02637	2.72868	3.33673	2.63464	2.8346	2.83571
PFC_356	NDHCS	1.9768	3.75077	2.47912	3.84348	3.87467	2.70855	3.02857	4.16113	4.90299	2.25503	2.83501	2.6759	2.72661	4.46454	4.01068	2.85278	2.44353	3.85227	3.01486	2.03727	1.85389	5.78655	3.39568	4.19861	2.58608	3.07422	2.47387	2.22482	21.4578	2.57598	2.75101	3.3223	4.96428	2.77776	3.23632	2.35768	2.93764	2.74282	2.45731	2.19687	3.20901	2.45298	3.03053	3.31029	3.17849	2.82654	2.81221	2.97492
PFC_357	NDHCS	4.8206	3.89559	2.76488	4.67365	4.67834	3.809	4.66057	4.30598	5.13479	2.5485	3.20099	18.7286	3.01386	7.67864	4.45288	2.64674	3.01174	5.40362	6.38896	2.54764	2.81192	5.74288	4.33469	5.09114	2.9676	3.38206	2.81604	2.84503	22.1807	2.71945	2.94951	3.23951	6.05052	3.19169	3.38428	2.47059	3.13285	2.55089	2.96772	4.96121	3.58147	2.48798	3.05919	4.76113	3.95913	3.8014	5.31253	3.35473
PFC_358	NDHCS	1.94643	3.13337	2.20864	3.29501	3.95049	2.75825	3.45495	3.90362	4.35969	2.21667	2.83319	-6.11818	2.67367	2.98648	3.56848	2.31222	2.36895	3.8452	2.63532	1.96699	1.84652	5.18238	3.2714	3.96109	2.48399	3.02211	2.4396	2.19124	-0.727747	2.40765	2.62954	3.23295	5.00589	2.57295	3.16571	2.25901	2.91354	2.46581	2.54405	0.646651	2.61596	2.31837	2.81731	2.68451	3.70595	2.63464	2.64055	3.04301
PFC_359	NDHCS	3.72552	4.01754	3.18359	5.10123	4.42814	3.88	4.46209	5.13886	6.75744	2.67702	3.74063	28.0112	3.06141	14.2323	3.19864	3.56489	3.16245	6.50263	6.74169	2.72668	2.04339	6.12867	4.27485	5.31427	2.94634	3.76507	3.09802	3.90494	3.97851	2.53983	3.21773	4.21989	7.10455	3.92039	3.32454	2.6345	3.58953	2.59442	3.06424	5.58885	6.48524	2.64681	3.09837	5.16245	4.02243	4.03338	4.15566	3.80112
PFC_360	NDHCS	2.19152	3.00379	2.54865	3.79087	3.27571	2.90734	3.49906	3.93179	4.04095	2.35861	2.95533	12.5169	2.63985	4.68765	3.38356	2.49874	2.55579	4.0643	4.07027	2.39884	2.09498	5.32068	3.24379	3.76603	2.65383	3.0384	2.65747	2.5407	-0.589328	2.73075	2.71417	3.4592	5.58121	2.85321	3.31206	2.50546	2.86776	2.50341	2.60823	3.64078	3.14753	2.4099	2.91007	4.15109	3.49497	2.97239	2.61069	2.87505
PFC_361	NDHCS	2.4165	3.57546	2.58609	3.83602	3.27571	2.68015	3.33733	4.04002	4.55527	2.39697	3.10346	4.00199	2.68985	5.4476	3.69712	2.33503	2.57023	4.36467	3.28402	2.36783	2.00233	5.08047	3.51536	4.14103	2.67935	3.12702	2.63609	2.64564	-1.97352	2.59632	2.5984	3.36268	5.4313	2.69152	3.37811	2.46905	2.94126	2.58453	2.65867	2.72848	3.35366	2.42606	3.03606	4.63026	3.33673	3.07217	2.44649	2.84781
PFC_362	NDHCS	3.10244	2.67603	2.34388	3.88154	4.32958	2.96414	2.74922	3.84327	5.27243	2.48712	2.9959	8.95738	2.92759	6.28424	3.36748	3.37117	2.74109	4.05723	2.75778	2.25693	2.04866	5.27701	3.63964	3.93229	2.44817	3.50284	3.02149	2.90799	7.71583	3.45941	2.91278	3.30798	4.92518	3.14426	3.46178	2.36848	2.88462	2.56276	2.59575	0.547189	3.79121	2.77334	3.05822	2.1852	3.89584	3.47133	4.1482	2.97189
PFC_363	NDHCS	4.56628	3.48399	3.16678	4.83259	3.79127	2.70145	4.58706	4.94573	5.54046	2.70003	3.43161	21.311	3.11631	7.95752	3.68908	2.41793	2.84874	5.18452	5.82104	2.87386	2.24868	5.96853	3.64885	4.22021	2.86675	3.4322	3.04631	3.03392	11.2455	2.80192	2.90151	3.98392	6.13893	2.91789	3.58508	2.59548	3.24129	2.86945	2.95116	6.26107	3.42598	2.59566	2.79377	7.08804	3.58991	3.07217	3.93176	3.36986
PFC_364	NDHCS	2.39549	3.40777	2.53948	3.9819	3.44251	2.79375	3.57257	3.83281	4.03371	2.46027	3.31676	3.58322	2.64034	5.53823	3.90616	2.94412	2.87206	3.50949	4.03127	2.40734	1.85179	5.40076	3.16554	3.66598	2.74224	3.35805	2.82845	2.67712	-1.00459	2.42573	2.58738	3.36872	4.4619	2.89913	3.61884	2.9437	2.94246	2.63201	2.63736	3.14347	3.65741	2.56605	2.84223	3.40743	3.47387	3.18731	3.26003	2.79636
PFC_365	NDHCS	3.46337	3.12574	2.3584	3.74834	3.60173	3.20553	3.05798	3.74791	4.95369	2.58686	2.90292	8.32923	2.77367	4.64582	3.28708	2.67585	2.70188	3.66144	3.41425	2.17451	1.97496	4.74563	3.38188	3.80273	2.50276	3.19368	2.45684	2.64564	-0.10486	2.77707	2.63668	3.31356	4.66123	2.83381	3.26802	2.30586	3.27985	2.55683	2.48204	3.72652	3.75577	2.57143	2.83392	4.01026	3.40471	3.54809	2.9167	3.0188
PFC_366	NDHCS	4.12619	3.89559	2.85504	4.69715	4.49638	3.8516	5.5942	4.55544	4.91747	2.40081	3.97307	18.6588	3.3565	7.26032	4.30816	3.62174	2.60192	5.60504	6.20267	3.47975	2.59505	6.72556	3.62123	4.15543	2.96268	3.74464	2.90428	2.78206	22.3883	2.68104	2.82155	3.78437	5.58742	3.05802	4.25693	2.60497	3.39432	3.93591	3.19404	5.05724	4.44212	2.50144	3.21328	4.04304	3.55826	3.45598	3.62575	3.1338
PFC_367	NDHCS	3.83016	4.05565	2.84282	4.78707	4.70867	4.25628	3.7196	4.47095	5.75053	2.67702	3.47172	25.2892	3.01239	9.21248	4.1554	2.98852	2.87411	5.48843	4.65351	2.6621	2.53083	6.88571	3.99407	5.11993	2.95129	3.36973	3.06492	3.24381	8.40793	3.16569	3.03553	3.78348	5.93985	3.84493	3.60094	2.61209	3.60399	2.92287	3.13647	3.84656	4.85798	2.46644	3.11083	3.70246	4.37056	3.55406	3.9019	3.25486
PFC_368	NDHCS	3.16459	2.98092	2.36222	3.34687	3.16199	2.30387	3.02857	3.90765	4.28725	2.42958	2.74568	-6.95571	2.56975	2.96556	3.58456	2.51525	2.35049	3.23032	1.74391	1.98934	1.85916	4.83298	2.94459	2.9462	2.55273	3.22446	2.38721	2.27834	-1.97352	2.56355	2.52033	3.18941	3.87409	2.68074	3.155	2.25509	2.73521	2.54891	2.28076	0.646651	2.73891	2.63066	2.82146	2.39051	3.52661	2.52334	2.90177	2.87505
PFC_369	NDHCS	2.18034	3.49161	2.41112	3.86027	3.62447	3.04224	3.19765	3.86741	4.72913	2.46986	3.10141	-1.0232	2.657	5.41971	3.68908	2.56535	2.60115	3.41054	2.44241	2.03574	1.81599	5.01496	3.37727	4.2274	2.59845	3.27062	2.47959	2.57218	-3.01167	2.7251	2.74866	3.20756	4.38162	2.73464	3.24894	2.34535	3.0497	2.61223	2.39764	1.43891	3.54893	2.53643	2.86161	2.75974	3.74815	3.05682	2.81221	2.84932
PFC_370	NDHCS	2.75928	3.78888	2.63346	4.52478	4.20069	4.00779	3.99895	4.72443	5.4318	2.7921	4.05511	7.84067	2.93396	7.74836	3.94636	3.17065	2.81337	5.36828	6.46	2.70043	2.58136	6.9221	3.85598	4.81762	2.95394	3.47486	3.15041	3.11788	0.794866	2.86293	2.85318	4.09611	5.13779	3.45687	3.77444	2.72986	3.30395	3.558	3.10133	5.00237	4.15644	2.33183	3.39881	4.86948	4.10682	3.96259	4.08849	3.20341
PFC_371	NDHCS	2.61493	3.64406	2.67167	4.18226	3.62447	3.00674	3.62403	4.10078	4.91747	2.5063	3.17866	11.3304	2.68249	7.60892	3.9946	2.72189	2.83951	4.7958	4.01943	2.45663	1.876	5.5609	3.37267	3.86032	2.67493	3.48186	2.76915	3.01294	1.7638	3.23347	2.88795	3.72467	5.25078	2.99335	3.39235	2.39291	3.33769	2.70127	2.62594	3.75396	4.43091	2.52028	3.0596	4.90951	3.6743	2.98006	2.8346	3.05058
PFC_372	NDHCS	2.26111	3.67454	2.70911	3.94534	3.46526	3.10613	3.69019	3.85132	4.88125	2.38738	3.13855	-3.18682	2.81778	5.7195	4.10716	3.20875	2.58424	4.5343	3.96964	2.55486	1.81915	6.36889	3.34045	3.9179	2.69617	3.05883	2.80707	2.65613	3.14799	3.17698	2.87246	3.3467	5.46539	2.68074	3.30633	2.44308	3.04729	2.42228	2.89248	3.17434	3.30303	2.50951	2.96961	4.57077	3.37892	3.41606	3.26003	3.09597
PFC_373	NDHCS	3.88259	4.33005	3.28139	6.76641	3.58657	8.38121	5.53539	4.92159	5.69982	5.31828	3.77709	32.9666	4.36627	11.8618	4.96744	6.05203	3.71606	5.59798	11.7224	3.00345	2.7856	9.31695	3.6065	3.96109	3.54816	3.9116	4.35073	2.66663	48.9648	3.36903	3.97789	4.23808	6.95351	2.93945	3.75345	2.83933	3.74617	5.40008	3.01119	16.6222	5.83072	2.72488	3.17867	9.55068	3.62156	3.53274	4.08849	3.12926
PFC_374	NDHCS	2.73572	3.46112	2.42411	4.11137	3.71546	3.41142	4.36652	4.11285	4.29449	2.56001	3.48175	-1.16279	2.74622	4.96653	3.64888	2.33184	2.86104	5.70399	4.55044	2.5773	2.16657	6.04132	3.5752	4.29938	2.95625	3.34966	3.18626	2.88701	1.7638	2.57485	2.72171	3.44093	5.16662	3.15504	3.60593	2.91155	3.0244	2.46186	3.23921	2.97885	3.27048	2.77873	3.03053	4.21937	3.6954	3.39457	3.70038	3.11413
PFC_375	NDHCS	3.74735	3.73552	3.06211	5.52284	4.4054	4.59707	4.99874	5.30382	5.35211	2.78443	3.71784	29.2675	3.08395	10.7463	4.46896	3.82518	2.92101	5.33647	6.92659	3.02852	2.13709	7.08952	3.61202	5.15592	2.97568	3.81864	3.59097	3.32776	7.5082	2.91489	3.17697	4.22796	7.14383	3.49998	3.74772	2.68253	3.38227	3.49864	3.02819	5.8838	5.14365	2.61989	3.17867	5.34223	3.85364	3.77837	4.58856	3.02939
PFC_376	NDHCS	2.09306	3.40014	2.41188	3.89086	3.60173	3.17003	3.30057	3.66623	4.1641	2.36436	2.88605	4.69993	2.64818	5.57309	3.76144	2.79447	2.78723	3.92295	3.42121	2.11536	1.84336	5.44443	3.33124	3.86032	2.59718	3.22991	2.55198	2.49767	0.102769	2.83807	2.66301	3.35903	4.94976	2.79932	3.28476	2.40963	3.11959	2.5133	2.52891	3.10917	3.37174	2.43144	2.98068	3.82945	3.31563	2.97239	3.00626	2.92937
PFC_377	NDHCS	2.1793	3.44588	2.63346	4.05802	4.01115	3.8516	3.54317	4.1732	4.77984	2.51206	2.969	21.3389	2.86141	5.28724	3.66496	3.35	2.5704	4.20919	3.98461	2.2096	2.12972	6.17235	3.37267	4.52251	2.54744	3.30629	2.71607	2.59317	5.43191	3.00979	2.68322	3.47536	5.27591	2.92867	3.24366	2.34357	3.30154	2.59442	2.58244	4.11751	3.37174	2.49067	2.94192	4.04201	3.45277	4.00097	3.20032	3.22762
PFC_378	NDHCS	2.88593	3.55259	2.53643	4.156	3.76095	3.69541	3.15355	3.89155	5.10582	2.60413	3.12488	7.07293	2.74818	6.77228	3.5122	2.67868	2.59423	4.67565	3.9961	2.28922	2.19605	5.18966	3.12411	4.02587	2.66328	3.49305	2.85878	3.2543	-1.14301	2.63247	2.937	3.65749	5.11107	2.79932	3.21665	2.3527	3.15333	2.69137	2.50859	3.15719	4.28662	2.53105	2.86161	3.93366	3.80089	2.78816	2.93909	3.16861
PFC_379	NDHCS	2.3912	3.12574	2.5051	3.78714	3.59415	2.48136	2.89625	3.65014	4.28725	2.57152	2.85597	-2.41909	2.6325	5.26632	3.97048	2.5971	2.52119	3.70738	3.25616	2.44473	1.72229	5.05863	3.04586	3.86464	2.54631	3.11115	2.6747	2.77157	-1.35063	2.6946	2.61008	3.37451	5.36431	2.58372	3.18142	2.3782	3.13887	2.71116	2.55653	2.7079	3.31026	2.4449	2.827	3.3153	3.66375	2.90771	2.76743	2.88564
PFC_380	NDHCS	3.5311	3.46874	2.31408	3.59312	3.28329	2.48136	3.39614	3.73463	4.12064	2.29147	2.81222	-4.30353	2.52367	3.72551	3.56044	2.32331	2.38663	3.79926	3.37316	2.18547	1.84021	5.06591	2.9492	3.47883	2.52837	3.24684	2.63678	2.46829	-3.49613	2.57937	2.53833	3.38089	4.25495	2.7023	3.22134	2.32886	2.64122	2.45592	2.51786	1.43205	3.01735	2.45567	2.91146	3.22144	3.29453	2.74978	2.78236	2.84479
PFC_381	NDHCS	2.44895	3.62881	2.54789	4.19122	3.8216	2.61625	3.62403	3.8151	4.8233	2.60605	2.93026	-1.65135	2.7173	7.26032	3.9142	2.86455	2.59962	4.15265	3.41216	2.59089	2.02655	5.72832	3.2668	4.13239	2.7016	3.22012	2.84017	2.84503	1.69459	2.64489	2.76483	3.48806	5.93437	3.38141	3.29356	2.30159	3.25093	2.66169	2.67143	2.49869	4.1926	2.61451	3.06652	3.44849	3.87474	3.40455	3.35706	2.90077
PFC_382	NDHCS	5.91729	4.28432	3.63516	6.73731	5.34554	5.41353	7.55701	5.4527	6.72847	2.85732	3.93509	66.3283	3.38591	14.7204	4.65388	5.05942	3.11478	7.13872	13.8169	3.35611	3.28251	7.84656	4.10914	6.1996	3.16128	3.61223	3.65439	3.72654	40.3828	3.0256	3.51531	4.50355	10.4885	3.53232	4.0184	2.63486	3.66062	3.3918	3.37816	30.1009	5.72585	2.53913	3.2562	18.8358	3.7165	4.63808	5.27521	3.68006
PFC_383	NDHCS	2.66671	3.30106	2.50052	3.70991	4.28409	3.02094	3.32263	4.08468	4.87401	2.45643	3.14676	4.14158	2.73641	5.1478	4.01068	2.86405	2.71187	4.07137	3.08798	2.14425	1.97075	5.79383	3.32204	4.05466	2.68964	3.28881	2.53612	2.39588	1.21012	2.79401	2.55907	3.3188	5.13819	3.26284	3.30956	2.47261	3.21478	2.51726	2.53874	3.37326	3.69357	2.59028	3.09698	3.94401	3.62156	3.4245	3.41676	3.26848
PFC_384	NDHCS	2.56607	3.83461	2.77711	4.78633	3.92775	3.51082	4.06511	4.41462	5.12031	2.47753	3.24703	13.4242	2.86141	7.67864	4.77448	2.9407	2.83832	5.33294	5.50696	2.87471	1.91569	6.91482	3.32204	4.30658	2.69016	3.2139	3.08285	3.18084	-1.48905	2.67539	2.7982	4.28085	6.16144	2.95023	3.47646	2.46609	3.07862	3.35223	2.74687	4.51535	4.13474	2.40183	2.96961	6.29995	3.70595	3.17196	3.05851	2.869
PFC_385	NDHCS	2.41228	3.16386	2.42946	3.61812	3.77611	2.97834	3.1756	3.93179	4.90299	2.62139	3.2411	3.44363	2.78102	3.37691	3.19864	2.34585	2.90487	3.86287	3.04585	2.22209	1.856	5.13143	3.52457	3.56521	2.69631	3.07897	2.54233	2.5386	-1.55826	2.64715	2.58925	3.45287	4.34416	3.07958	3.35903	2.46573	3.11839	2.54694	2.58347	3.09546	3.08244	2.47182	2.89761	3.87051	4.4444	3.37921	3.46901	3.06268
PFC_386	NDHCS	2.84062	3.75077	2.8008	4.5297	3.69271	3.00674	3.91809	4.32207	4.74362	2.39889	3.15815	6.72396	2.75994	8.2364	3.76948	2.8781	2.51811	4.94422	5.07275	2.50625	1.7802	6.49263	3.28061	4.42894	2.64745	3.37323	2.81121	2.91849	1.14091	2.90134	2.8827	3.66823	6.33092	3.06622	3.37013	2.42375	2.74967	3.01191	2.74469	4.54622	4.55783	2.39913	3.17175	3.59377	3.23123	3.17964	2.85699	2.62386
PFC_387	NDHCS	4.04707	3.68979	2.54101	4.37441	3.95807	2.93574	2.76392	4.64798	5.2507	2.21858	3.29615	16.7743	2.54622	8.44556	3.7936	2.55773	2.55809	4.31873	3.26104	2.03072	1.87347	5.88846	3.51536	4.61608	2.52345	3.57097	2.56301	2.85552	-0.589328	2.3941	2.8385	4.01789	4.8062	3.46765	3.20891	2.34499	3.17863	2.8833	2.31456	1.27772	4.02626	2.2753	3.07691	2.72226	3.58991	2.5433	2.64055	2.58906
PFC_388	NDHCS	4.92478	4.97032	3.06134	6.18548	4.16278	5.72592	4.30771	5.26761	5.89541	3.8605	4.17999	41.4815	4.75352	10.5372	4.77448	4.23398	3.16476	4.49896	5.41921	3.3024	2.58663	7.29334	3.65805	5.83971	3.40752	4.60098	3.55236	3.74753	34.2923	3.82091	4.09642	5.11378	5.57366	3.80181	3.85943	2.56832	3.73774	4.39099	3.6382	4.25469	8.52114	2.85949	3.46803	6.32326	4.12792	4.16524	3.34213	2.984
PFC_389	NDHCS	2.0451	3.4535	2.44474	3.50988	3.77611	2.31807	2.99182	4.04445	5.08409	2.17255	2.77621	-5.42024	2.55946	5.13386	3.72124	2.54828	2.33819	3.69325	2.84807	1.91592	1.79915	5.21878	3.3026	4.2506	2.45947	3.01252	2.44581	2.26365	-1.76589	2.33874	2.58145	3.32148	4.713	2.72386	3.14575	2.31001	2.90631	2.41635	2.55169	1.14396	3.27772	2.25914	3.13852	2.58886	3.55826	2.64999	2.87938	2.70709
PFC_390	NDHCS	3.60179	3.7965	2.88331	5.37919	3.92016	5.05145	3.9622	4.98194	5.4825	2.52932	3.69003	43.6451	2.91386	12.4196	4.42876	3.03391	3.01098	5.51316	4.42578	2.67561	1.93538	7.49716	3.63504	5.02636	2.82608	3.89293	3.4255	3.49567	3.42483	3.10694	3.13465	4.84776	6.22599	3.61856	3.67139	2.72167	3.42565	3.20977	2.84458	4.29242	5.73308	2.4099	3.19805	4.48991	3.76925	3.19499	3.30481	2.81603
PFC_391	NDHCS	3.11349	3.72028	2.86116	4.47254	4.14762	3.9723	3.91809	4.04445	4.48284	3.47879	3.51456	15.0993	3.46434	5.97747	4.00264	3.63214	3.21473	4.93519	6.35449	2.81098	2.68664	6.52175	3.5416	4.15723	3.22376	3.87845	3.07802	3.00244	18.2357	3.33514	3.22372	3.49259	5.74281	2.72386	3.58215	2.57798	3.12489	3.20383	3.00425	8.90537	3.70081	2.80026	2.9613	5.7777	3.84309	3.479	3.89444	3.6952
PFC_392	NDHCS	2.29234	3.48399	2.47301	3.84087	3.79127	2.33227	3.1903	4.13699	4.85952	2.27996	2.91067	8.60841	2.65112	5.83106	3.84184	2.64519	2.43968	4.09964	3.49364	2.14714	1.69597	5.23333	3.2622	3.86032	2.52805	3.061	2.48097	2.61416	-1.35063	2.62343	2.64677	3.54739	4.99409	2.77776	3.27052	2.30526	2.95933	2.36293	2.47879	2.93769	3.67188	2.35875	2.92683	3.81495	3.32618	2.62696	2.97641	2.76005
PFC_393	NDHCS	3.93942	3.74314	2.84511	5.02511	4.54945	3.9439	3.96955	4.76467	5.45353	2.9398	3.9047	27.2435	3.18493	6.4934	4.3564	2.7734	3.16014	5.72166	7.41582	3.06676	2.8593	6.6091	3.70869	4.81762	3.00828	3.38463	3.47238	3.18084	8.54635	2.84824	2.97279	4.1938	6.71512	3.1766	4.18852	2.72144	3.13405	3.40961	3.1354	7.66038	4.30109	2.59028	2.9073	4.8895	4.02243	3.17964	5.83498	3.33354
PFC_394	NDHCS	5.19493	4.65781	3.15685	5.90416	4.44331	4.34148	4.44739	4.61177	5.46077	3.56127	3.60253	59.3488	3.9055	9.77024	5.41768	5.23817	2.82644	4.3364	7.99036	3.67656	2.28343	7.03857	3.64885	5.76053	2.98417	3.50354	3.44343	3.03392	70.7658	3.65146	3.78617	3.90503	6.27471	3.43531	3.68196	2.44438	3.3413	3.87656	3.15244	5.80149	5.73308	2.79757	3.17202	4.86086	3.99078	3.07217	3.41676	3.31539
PFC_395	NDHCS	3.10634	3.71266	2.62888	4.34979	3.76853	3.26233	3.89603	4.12492	5.05511	2.62906	3.30126	1.4196	2.92857	7.05116	3.97852	2.86109	2.93332	4.5555	4.78618	2.50252	2.24658	5.20422	3.59361	4.13383	2.73573	3.37064	2.56232	3.04442	2.10985	2.45397	2.74726	3.42181	6.37401	3.00413	3.4427	2.419	3.11236	2.62014	2.62151	5.11555	3.95394	2.5472	2.95161	4.75734	4.10682	3.38689	3.62575	3.26545
PFC_396	NDHCS	2.87904	3.33917	2.60061	4.15726	3.42735	3.43351	3.46965	3.68233	4.12788	3.51332	3.21968	0.442479	3.11729	4.89681	3.673	2.5919	2.90487	4.17031	5.00833	2.70187	1.95285	5.39348	3.34045	4.03234	2.87123	3.43709	3.11525	2.59317	4.39377	3.04255	3.10044	3.46218	5.18223	2.52983	3.36343	2.48459	3.15213	2.92287	2.91312	2.61187	3.41875	2.95102	2.90315	5.30617	3.82199	3.28326	3.4093	2.8584
PFC_397	NDHCS	1.95114	3.46112	2.19183	3.72744	3.76853	2.53816	3.31528	3.80343	4.77259	2.24544	2.73884	0.721656	2.56632	4.31116	4.44484	2.48792	2.39278	3.38227	3.46335	2.03064	1.78125	5.58273	3.2622	4.28499	2.49917	2.89991	2.69469	2.23847	-0.381699	2.3941	2.58062	3.18358	4.3695	2.69152	3.07764	2.29862	2.79751	2.49945	2.47285	1.93965	2.79677	2.38567	2.85608	3.02233	3.62156	2.72675	3.31974	2.82814
PFC_398	NDHCS	2.41479	3.33917	2.38591	3.71177	4.07938	3.05644	2.92565	4.03197	5.1855	2.35669	2.75753	7.84067	2.67955	5.31513	3.30316	2.85319	2.63345	4.01129	3.51767	2.06769	1.8581	5.54634	3.46013	3.83872	2.52074	3.30785	2.51751	2.30353	2.04064	2.92732	2.76145	3.21918	5.24552	2.62684	3.15382	2.27419	3.14128	2.53704	2.35224	3.87057	3.2741	2.50144	2.74808	3.0841	3.57936	2.77281	3.30481	2.89472
PFC_399	NDHCS	3.03375	3.54497	2.6411	4.08115	4.33716	2.89314	3.89603	4.53935	5.22896	2.35285	3.15086	12.0283	2.73053	7.74836	3.9946	2.87204	2.74801	4.70039	3.71301	2.33078	1.71071	5.67736	3.71789	4.34977	2.64773	3.25104	2.7664	2.75058	2.80195	2.68782	2.83319	3.51133	6.15385	3.20894	3.3238	2.44948	3.27744	2.47768	2.80943	3.7128	3.89608	2.4799	2.84362	4.97671	3.83254	2.61929	3.87951	2.98551
PFC_400	NDHCS	2.23895	3.21721	2.37674	3.62596	3.36669	2.63755	3.20501	3.63807	4.01198	2.3682	2.94075	-1.93053	2.64818	4.49243	3.1504	2.69465	2.67881	3.85934	2.51658	2.39714	1.876	4.83298	3.37727	3.30609	2.64391	2.93467	2.69125	2.3581	0.656447	2.76125	2.64485	3.16604	4.77734	2.44359	3.40894	2.44818	2.79666	2.46581	2.71759	2.87938	2.84016	2.44221	2.82977	2.95884	3.99078	3.07985	2.38678	2.72222
PFC_401	NDHCS	2.40171	3.18672	2.61589	3.90765	3.09375	2.81505	3.63138	3.83522	3.96851	2.66743	3.20509	-0.395052	2.70945	4.54123	3.40768	2.54719	2.54502	4.46323	2.68372	2.40165	2.10445	5.40076	3.09189	3.29889	2.70741	3.53145	2.78225	2.51971	-1.14301	2.73301	2.66993	3.74448	4.54686	2.60528	3.62618	2.53286	2.88583	2.7448	2.80962	3.04744	3.12584	2.78411	3.14129	3.14514	3.62156	3.11823	2.44649	2.9265
PFC_402	NDHCS	2.51707	3.84223	2.71751	4.57738	3.52591	3.40361	3.54317	3.79901	4.29449	2.60221	3.33544	7.20255	2.80945	5.41274	4.3564	3.13214	2.70624	4.37528	4.44528	2.39893	2.0136	5.61913	3.42791	4.17302	2.7138	3.13374	2.94289	2.84503	3.77088	2.55791	2.67803	3.43443	5.35894	2.97179	3.28343	2.42588	3.28949	3.06137	2.62753	4.92006	3.37897	2.56605	3.34343	4.40951	3.56881	3.26956	3.14807	3.18071
PFC_403	NDHCS	2.48176	3.48399	2.66938	3.95392	3.95049	3.6521	4.15333	4.43473	5.25794	2.46602	3.40199	-1.79094	2.732	6.1448	4.30012	2.29329	2.6619	5.06437	5.05882	2.60568	2.05076	5.95397	3.81455	4.44334	2.76374	3.12514	3.11732	2.65613	1.97143	2.53418	2.65978	3.52675	5.97107	3.04724	4.00489	2.623	3.00994	2.31148	2.92346	3.42471	3.3862	2.5472	3.03745	3.9447	3.79035	2.98006	3.64814	2.95827
PFC_404	NDHCS	1.8797	3.23246	2.37521	3.51701	3.33637	2.30387	3.19765	4.00019	4.4611	2.22434	2.79171	-8.14222	2.57122	4.38785	3.72124	2.20227	2.42508	3.66851	2.09734	1.93632	1.7244	4.8621	3.22077	3.45724	2.45666	3.27132	2.28655	2.43366	-3.42692	2.2913	2.48674	3.45877	3.84649	2.69152	3.21078	2.29186	2.95692	2.41041	2.3398	0.265954	3.00289	2.61989	2.91284	2.3598	3.50551	2.45886	2.64055	2.77064
PFC_405	NDHCS	2.34166	3.48399	2.61742	4.29345	3.69271	3.20553	3.61668	4.30598	4.68567	2.39697	3.29215	14.9597	2.70651	6.42368	3.9946	2.69506	2.99329	4.47069	4.62914	2.57339	1.96654	4.5127	3.39568	4.13383	2.69493	3.20229	2.84982	2.72959	2.24827	2.81322	2.7083	3.86894	5.43221	2.95023	3.79352	2.53654	3.05091	2.60827	2.83586	4.38845	3.55254	2.47182	2.98484	4.29218	3.36595	3.14126	3.11076	2.87354
PFC_406	NDHCS	2.92707	3.84223	2.77176	4.24644	4.47363	3.7735	3.74901	4.89342	4.64945	2.58111	3.45349	13.145	3.18444	5.845	4.17148	3.31382	2.62653	4.73572	6.25247	2.70561	2.54557	5.89574	3.5798	4.70246	2.89767	3.34127	2.84775	2.77157	16.367	3.59497	2.76694	3.50553	6.40905	3.09144	3.73334	2.50819	2.91836	4.17335	2.89197	5.1567	4.23961	2.63604	2.93915	5.30427	3.90639	3.73999	2.9167	3.04755
PFC_407	NDHCS	1.56023	2.9047	2.26671	3.27337	3.51075	2.13348	2.69776	3.87143	4.6422	2.18214	2.55106	-11.7017	2.49132	2.32414	3.39964	1.95165	2.39124	2.84513	2.14191	1.95535	1.78336	4.18513	3.26072	3.35647	2.4223	2.90621	2.31481	2.0034	-5.54474	2.29242	2.40432	3.0786	3.85557	2.57295	3.33114	2.30977	2.71352	2.5133	2.32157	0.361986	2.61596	2.70604	2.79377	1.92605	3.42112	2.58858	2.73011	2.77064
PFC_408	NDHCS	2.63508	3.77363	2.54101	4.1998	3.76095	3.46112	3.85928	4.5152	4.25827	2.42574	3.2648	13.7034	2.74524	6.77228	3.89008	2.52976	2.77838	4.71452	4.13991	2.75405	2.16657	5.75016	3.51076	3.83872	2.75894	3.44828	2.93048	2.80305	1.69459	2.30372	2.70321	3.86839	5.3255	2.91789	3.50538	2.52266	3.03524	2.57859	2.71565	2.25518	3.6538	2.46644	2.95175	3.31288	3.54771	3.01077	3.31974	2.86748
PFC_409	NDHCS	2.07988	3.33154	2.40272	3.7114	3.73062	3.24813	3.49171	3.77487	4.55527	2.47945	3.12579	-1.44197	2.68053	6.42368	4.1152	2.71098	2.83951	4.27633	4.17891	2.33324	1.75598	5.29157	3.2714	4.26339	2.63415	2.97335	2.7795	2.52916	2.31748	2.74205	2.68865	3.16491	4.9869	3.21972	3.56013	2.57176	3.19189	2.51528	2.80781	4.34044	3.31388	2.64143	2.85331	4.31668	3.47387	3.20267	3.37945	3.05966
PFC_410	NDHCS	2.55149	3.44588	2.46078	4.0957	3.67755	2.93574	3.7049	4.06859	5.04062	2.37587	3.16772	1.62898	2.63691	7.12088	3.56044	2.64505	2.48044	4.64385	3.43027	2.26603	1.94443	5.8739	3.23816	3.60839	2.57995	3.34931	2.81535	2.70861	1.55617	2.5918	2.71032	3.79369	5.28052	2.82087	3.27008	2.42541	2.94728	2.8279	2.69604	2.00824	3.78036	2.49336	3.21467	3.43503	3.44222	2.9033	3.13315	2.80696
PFC_411	NDHCS	2.26708	3.43826	2.45391	3.864	3.79127	2.07668	2.77127	4.60775	5.13479	2.11309	2.86965	-0.604435	2.43299	7.46948	3.58456	2.29603	2.37971	4.05016	2.49986	1.85117	1.73387	5.68464	3.15633	4.09065	2.37192	3.42947	2.29689	2.49872	-0.727747	2.30033	2.53874	3.63063	4.25669	2.97179	3.04402	2.29957	2.90029	2.50538	2.22723	1.01706	3.95032	2.25618	3.10944	2.43354	3.28398	2.42125	2.7525	2.61781
PFC_412	NDHCS	2.5417	3.19434	2.33395	3.79572	3.32878	3.41142	3.38144	4.05249	4.46835	2.46602	3.04557	1.55919	2.65602	4.54821	3.77752	2.75328	2.5604	3.84874	3.97904	2.29517	2.10866	5.5245	3.00904	3.62999	2.64704	3.11877	2.59197	2.61416	5.01666	2.81435	2.6721	3.58102	3.84624	2.81009	3.27756	2.40655	2.98343	2.54298	2.45359	2.03225	3.08606	2.40721	2.72455	3.50819	3.22068	2.95703	2.99134	2.7888
PFC_413	NDHCS	2.26726	3.47637	2.5051	4.09831	3.74578	3.29782	3.80047	4.51923	5.04787	2.33559	3.46737	4.21137	2.58887	5.48246	4.69408	2.43545	2.87104	4.73219	4.03823	2.52427	2.06234	6.68917	3.20236	4.40735	2.62339	3.25824	2.99391	2.52706	-1.69668	2.62117	2.6125	3.86351	5.60993	3.30595	3.51859	2.65419	3.26901	2.52121	2.90639	4.61824	3.17646	2.43952	3.1256	4.22731	3.58991	3.07217	3.3272	2.99278
PFC_414	NDHCS	2.45535	3.36203	2.51962	3.86661	3.58657	3.13453	3.18295	3.80706	4.73637	2.36053	3.02279	4.63014	2.63887	5.31513	3.72124	2.59806	2.53657	4.41415	3.13673	2.22124	1.89495	5.63369	2.98602	3.72356	2.56354	3.22005	2.58094	2.46619	1.00249	2.70251	2.67552	3.59289	5.275	2.5945	3.25731	2.35235	2.84004	2.54496	2.629	2.44724	3.17646	2.46644	3.09837	3.38714	3.25233	2.77281	2.90177	2.94012
PFC_415	NDHCS	3.58896	3.75077	2.8497	5.29972	3.81402	3.7664	3.35203	5.17507	5.3014	2.37587	3.94218	40.7138	2.77073	13.0471	3.90616	3.50257	3.11939	5.88421	3.44663	2.6587	2.60979	6.44168	3.58625	4.91119	2.75362	4.05856	3.1711	3.64259	2.04064	2.74657	3.02286	4.85316	5.78057	3.68324	3.74229	2.61469	3.31961	3.20383	2.57364	2.49869	6.23211	2.38567	3.38496	3.79218	3.40002	3.12591	2.70772	2.81906
PFC_416	NDHCS	3.44228	3.70503	2.88102	5.32771	3.79886	3.88994	3.80782	4.33817	4.79433	2.89185	3.3833	13.5638	3.84178	6.0193	4.62172	4.56147	2.87257	4.59084	5.2465	3.17128	2.15393	7.08224	3.39983	4.41455	2.96391	3.54809	3.51444	3.05491	20.658	3.0064	3.02889	4.53976	5.50184	3.35985	3.91711	2.66818	3.52325	3.48875	2.98345	4.83088	4.02626	2.90257	3.14129	5.65313	3.47387	2.78816	3.2451	3.11565
PFC_417	NDHCS	3.03586	4.01754	2.93451	5.76648	4.20827	4.05039	6.20436	5.0101	4.99716	2.38162	3.44529	7.14273	3.34179	11.7921	4.86292	4.04965	2.7334	4.87354	10.7624	2.80503	2.14446	7.11864	3.46473	3.88191	2.8775	3.77877	3.09181	2.60366	25.0183	2.36699	3.35649	4.27962	7.02638	3.11192	4.04409	2.56797	3.17863	3.46896	2.66327	9.10772	4.99901	2.46105	3.21467	5.96059	3.29453	3.48668	4.34226	2.99459
PFC_418	NDHCS	2.51461	3.4535	2.62964	4.05279	4.05664	2.37486	3.66814	4.13297	5.04787	2.18022	2.97539	-2.76806	2.60848	5.83106	4.05088	2.53026	2.43968	4.00423	3.67889	2.29118	2.04129	5.96125	3.63044	4.2418	2.54735	3.12339	2.42788	2.57218	-1.28142	2.66975	2.64003	3.32634	6.03621	2.82087	3.26039	2.3246	3.03524	2.60431	2.54825	1.57953	3.55978	2.26184	3.11221	3.69556	3.36837	3.27367	2.84953	2.8115
PFC_419	NDHCS	5.85153	4.15474	3.65655	6.30488	4.98919	5.14375	5.20458	6.20108	6.22139	3.54017	4.40149	69.818	4.31235	11.2344	4.09108	5.55454	3.00098	5.41068	10.9477	3.53074	3.29936	9.38974	3.60282	4.96518	3.11764	4.52733	3.81848	3.34875	67.3054	4.35188	3.94831	5.55121	6.30318	3.86649	4.32782	2.91938	3.60158	4.21292	3.95846	25.7795	5.88496	2.92141	3.46803	12.1163	4.03415	4.61813	4.3945	3.54539
PFC_420	NDHCS	3.79968	3.40777	2.56088	3.92706	3.67755	2.53816	3.31528	4.12894	4.40315	2.25695	3.04056	-2.2097	2.64132	4.96653	4.17952	2.39996	2.54041	3.88408	4.98113	2.30282	2.00549	6.31793	3.32204	3.96109	2.55588	2.88389	2.58094	2.43786	-3.35771	2.65845	2.68067	3.42771	5.52962	2.88555	3.33848	2.48447	3.0967	2.73292	2.60756	3.10917	3.42959	2.29683	2.9273	4.38042	3.28398	2.92633	2.61816	2.68741
PFC_421	NDHCS	2.94258	3.21721	2.77482	4.26136	4.08696	3.53921	4.92522	4.68419	5.29416	2.51398	3.71328	2.88528	2.70749	6.98144	4.25992	2.70108	2.8918	5.90895	6.37782	2.48484	1.8181	7.41709	3.52917	4.17702	2.79834	3.12786	3.33449	2.74009	0.518027	2.55	2.73813	3.84778	5.822	3.48921	3.80673	2.94915	3.03163	2.4203	3.26857	8.1817	3.91778	2.40452	3.05683	6.37088	3.6743	3.2871	3.96161	2.79788
PFC_422	NDHCS	2.50564	3.55259	2.60061	3.9084	3.6548	3.38302	3.55787	3.94788	4.62047	2.55042	3.09708	16.2858	2.7124	4.4994	3.70516	3.21189	2.62268	3.81693	3.39405	2.38236	1.87074	5.80839	3.46013	3.9179	2.68597	3.28461	2.74502	2.67712	-0.312489	2.98493	2.76933	3.43611	5.1216	3.0688	3.43521	2.47142	3.04247	2.69929	2.53327	2.99599	3.79844	2.54451	2.91976	3.62896	3.6954	3.34851	2.81221	2.71919
PFC_423	NDHCS	3.12671	3.42301	2.63499	4.33113	4.56462	3.14873	3.9769	4.27379	5.47526	2.63482	3.21786	17.891	2.93494	7.95752	3.85792	2.53806	3.09555	4.45302	6.44572	2.48637	2.32448	5.77927	3.7363	4.79603	2.67325	3.17298	2.97943	2.93948	1.69459	2.55903	2.93234	3.38221	6.74743	3.21972	3.27081	2.40548	3.16899	2.3095	2.62943	8.33604	4.29024	2.57951	2.59717	5.6238	3.92749	3.84745	4.84978	3.11882
PFC_424	NDHCS	3.67109	3.48399	2.63346	4.61656	4.19311	4.44088	4.32976	4.26977	5.74329	2.88609	3.24475	15.1691	2.91386	7.95752	3.84988	3.29717	3.14861	5.69339	7.59785	2.59879	1.86758	6.31065	3.58901	4.38576	2.94741	3.41688	3.1318	3.08639	10.415	2.82903	3.09641	3.62364	6.45305	2.95023	3.24101	2.46727	2.94126	2.41635	3.03484	9.59131	4.3481	2.74104	2.68578	6.61415	4.15957	4.03935	5.29014	3.46368
PFC_425	NDHCS	2.26686	3.53734	2.31943	3.81027	3.93533	2.26837	3.66079	3.9334	4.93196	2.35477	2.94804	0.79145	2.7173	3.8022	3.96244	2.10728	2.68342	4.00069	3.78439	2.23994	1.93917	5.67736	3.28061	3.5868	2.54426	2.9537	2.68918	2.33291	-2.87325	2.46979	2.55913	3.23377	5.27779	2.61606	3.33173	2.33705	2.88944	2.18881	2.61854	1.92593	3.01735	2.41798	2.75362	3.41191	3.66375	2.81886	3.70038	2.87656
PFC_426	NDHCS	2.77604	3.49161	2.97959	4.4994	3.79886	3.481	3.52846	4.31403	5.04787	2.54083	3.3988	3.72281	2.76877	7.74836	3.8338	3.14232	2.67189	4.47422	3.27392	2.45382	1.85284	6.63094	3.30363	4.22021	2.79313	3.35623	2.87878	2.8975	17.0453	2.80079	2.80643	3.75174	5.27794	3.25206	3.51037	2.66308	3.07139	2.83383	2.78356	3.55504	3.79483	2.52836	3.17313	3.55847	3.63211	3.33316	3.07344	2.91137
PFC_427	NDHCS	3.01838	3.75839	2.74578	4.17405	3.68513	2.99254	3.32263	4.36633	5.4318	2.40081	3.20327	17.7515	2.73298	6.42368	4.12324	2.40566	2.70419	4.61911	2.86618	2.2871	2.02128	5.80839	3.74091	4.45054	2.68871	3.29601	2.75123	2.93948	2.04064	2.65054	2.74406	3.78793	4.91966	2.96101	3.48585	2.50582	3.20514	2.64784	2.52709	1.64812	4.3047	2.50682	3.2742	3.1821	3.57936	2.84957	2.90924	2.94617
PFC_428	NDHCS	2.01547	3.77363	2.51427	4.06846	3.78369	3.38302	3.7343	3.75757	4.84503	2.44109	3.1308	-8.00263	2.67661	4.59701	4.48504	2.42939	2.62653	4.44242	3.72485	2.2882	1.70692	6.12139	3.22538	3.73076	2.59484	3.118	2.75605	2.63515	-2.59641	2.55226	2.60781	3.28642	5.42702	2.97179	3.16145	2.36883	3.14249	2.48362	2.63114	1.27086	2.94141	2.46913	2.8893	2.69797	4.14902	3.13358	3.17793	3.08084
PFC_429	NDHCS	2.23966	3.52972	2.92992	4.14644	3.16199	3.06354	2.96976	3.32986	4.6422	2.92062	3.58931	-8.3516	2.82514	4.42968	3.3916	3.8615	2.66728	3.68618	3.20776	2.29262	1.82231	6.68189	3.03205	3.73076	2.72747	3.63993	2.99943	2.75058	1.41775	2.50933	2.86634	3.32092	5.67419	2.68074	3.3282	2.70851	3.57507	2.76458	2.44044	2.13514	3.43683	3.11794	3.41265	3.08525	3.86419	3.04339	2.5883	2.82057
PFC_430	NDHCS	3.29897	4.28432	3.42504	4.95945	3.60931	5.15723	3.44025	3.76521	6.0258	3.02612	3.96486	16.9837	3.73884	4.20658	3.48808	3.70911	2.75955	4.16678	6.72517	2.6457	1.95612	8.05765	3.43711	4.59521	2.97348	3.89712	3.31381	2.67712	41.5732	3.01092	3.29515	3.66022	5.50377	2.96101	3.56365	2.79793	3.93414	3.26912	2.91368	3.31153	3.43683	3.55676	3.35727	3.71419	3.79035	3.57879	3.23017	2.89169
PFC_431	NDHCS	3.14912	3.44588	2.76336	4.6229	4.26893	3.68831	3.32263	4.54337	4.93196	3.08941	3.70188	23.684	3.56727	6.77228	3.76144	3.85401	3.07249	4.15265	4.40942	2.76594	2.57926	6.49263	3.74091	4.05466	3.03281	3.63714	3.2821	2.58268	24.603	4.74727	3.28105	3.55447	4.6454	3.35985	3.50817	2.8213	2.96295	3.30672	2.7586	6.00384	4.28301	2.95372	3.06975	5.09033	3.66375	5.38266	4.23776	3.50907
PFC_432	NDHCS	5.98719	4.45963	3.16526	5.82581	6.57379	5.15652	5.46922	5.83896	6.90957	3.33302	3.94116	49.5776	4.07706	13.326	4.678	4.70108	3.45155	6.10684	10.0921	3.53116	3.38042	7.91207	4.16438	5.91169	3.07215	3.71408	3.44963	3.60061	52.9098	5.37991	3.43655	4.27598	7.87477	3.58622	3.89598	2.80505	3.36299	3.33838	3.11714	12.7809	7.3712	3.68059	3.30189	8.41713	4.14902	5.03724	6.79033	4.04323
PFC_433	NDHCS	2.30014	3.28581	2.29727	3.50906	4.53429	2.46006	3.19765	3.4731	4.80157	2.30298	2.84382	-7.72345	2.82416	3.92073	3.1504	2.92902	2.60423	3.20912	4.26491	2.10746	1.64123	4.60733	3.14252	3.55081	2.49761	2.94118	2.50372	2.13982	6.40085	2.57033	2.72283	2.88825	4.60956	2.21614	3.0019	2.22865	2.73039	2.2264	2.36488	2.82794	3.07521	2.86757	2.87823	3.39777	3.7798	2.89562	3.78995	3.27302
PFC_434	NDHCS	4.85101	3.7279	3.44185	5.71574	6.63444	6.94707	4.84436	5.48086	6.54737	2.89568	4.00497	27.8018	4.50843	9.42164	4.66996	4.61239	3.66069	6.91962	13.5696	2.80291	2.76349	7.34429	4.22422	4.93279	3.22622	3.59936	3.44618	2.94997	30.555	4.2615	3.57482	3.64443	8.78535	3.81259	3.38252	2.85712	3.06778	2.92287	3.06888	19.2974	4.68802	3.336	3.17452	14.4872	4.5077	7.30934	6.23802	3.90704
PFC_435	NDHCS	4.70198	3.4535	2.58304	4.6394	5.9445	3.72381	5.11636	4.76869	6.48942	2.81512	3.44756	22.4277	3.44473	11.3041	3.64084	2.80278	3.35083	6.0503	12.7465	2.76322	2.30238	6.09228	3.91122	4.95438	3.02079	3.04959	3.14145	3.15985	20.3812	3.27866	3.55117	3.4153	8.45641	2.88555	3.07588	2.71041	2.96174	2.28774	2.95992	14.3929	5.41486	3.22562	2.79931	10.2415	3.48442	4.26963	7.99197	4.16428
PFC_436	NDHCS	4.47525	4.45201	2.87262	5.27137	5.01952	4.94495	3.83722	4.81295	6.01131	2.88993	3.2215	24.5215	5.01331	8.72444	5.2006	4.11134	3.21473	4.3046	11.4219	2.98782	2.50346	7.40981	3.85138	4.86801	2.91137	3.63381	3.34001	2.60366	42.5975	4.06945	3.73426	3.85416	7.548	2.74542	4.07403	2.5631	3.25455	2.97431	2.97287	11.3405	6.17787	3.07217	3.16621	8.14246	3.37892	3.62485	4.16313	3.32447
PFC_437	NDHCS	3.33893	4.07852	2.7901	4.6382	5.80803	3.8871	3.60933	4.76467	5.59116	2.70771	3.1895	6.86355	3.631	5.77528	3.82576	3.18753	2.66497	4.46362	6.6341	2.45323	2.15604	6.01948	3.92042	4.45054	3.2112	3.37974	2.8916	2.41582	29.3785	3.64016	3.29509	3.20376	6.1756	2.87477	3.44314	2.50617	3.15695	2.84768	2.42756	4.57023	3.42959	3.55945	2.94455	6.13914	3.88177	4.10076	4.98413	3.86165
PFC_438	NDHCS	4.19759	4.45201	3.2218	5.13145	5.51234	5.97441	4.2489	5.29578	5.76502	3.38097	4.02731	16.4254	4.32706	10.1188	4.54936	4.91638	3.17321	6.40015	10.3045	2.85016	3.8626	8.26147	3.98026	4.96878	3.06573	3.8127	3.18213	2.90799	32.6313	4.91673	3.55936	3.48214	7.26554	3.32751	3.74479	2.65122	3.03645	3.3542	3.03631	12.7466	4.72779	3.73175	3.17313	9.10554	3.90639	9.45863	6.33505	4.27021
PFC_439	NDHCS	4.67739	3.9337	2.90624	4.36509	4.67834	4.51187	4.8223	4.61579	5.45353	3.01269	3.6554	40.2252	3.57708	11.7224	3.874	3.64264	3.07864	5.31527	6.96489	2.99521	2.61295	6.48535	3.64424	4.69454	2.7603	3.32931	3.10974	3.2543	37.822	3.94518	3.45779	3.86511	6.33593	3.25206	3.67756	2.54958	2.84076	2.84373	2.85627	6.86469	5.61375	2.99948	3.19944	5.47956	3.84309	4.4078	6.14099	3.81625
PFC_440	NDHCS	3.66029	3.56021	2.82983	4.18144	5.51234	3.17003	3.1609	4.54337	5.83746	2.81129	3.41931	45.041	4.05746	4.18566	4.08304	4.12772	3.12477	4.18092	5.11627	2.41159	1.94969	5.59729	4.53722	4.80323	2.94675	3.24055	2.64092	2.55329	32.2853	4.90543	3.15747	3.25659	5.41496	3.1227	3.43242	2.3125	3.41601	2.64191	2.82199	2.85881	3.55978	2.97795	3.09006	3.04131	4.24396	3.89351	4.26016	3.34716
PFC_441	NDHCS	4.81141	3.81937	2.99487	5.40382	4.61011	3.24813	3.66814	6.54309	6.7502	2.39313	3.42432	45.39	3.84178	14.9992	4.20364	3.851	3.56074	5.11738	6.42065	2.74742	3.22998	6.02676	4.00788	6.04845	2.9549	4.21488	3.00908	3.70555	26.264	2.67314	3.40455	4.84316	6.41813	3.41375	3.99021	2.50689	3.21719	2.75073	2.53664	2.65302	8.98762	2.81642	3.2119	4.18169	3.7376	3.04147	4.17059	3.09295
PFC_442	NDHCS	3.1548	3.42301	2.31561	3.84273	4.88305	3.02094	3.49171	4.13297	4.68567	2.56193	2.85597	2.11754	2.90945	6.842	3.9544	2.72722	2.97561	3.66498	6.11353	2.299	1.90548	5.41531	3.54758	4.16262	2.70348	3.01742	2.65678	2.57218	5.77796	3.11033	2.97453	3.22228	5.70251	2.55139	3.21371	2.30941	2.79425	2.52121	2.50779	8.05823	4.21068	2.82449	2.82562	5.79806	3.94858	3.51738	5.06623	3.32901
PFC_443	NDHCS	4.66424	4.12425	2.74731	4.66768	7.0666	5.27154	4.05041	4.83709	7.2283	2.83047	3.31539	15.7972	3.74374	8.44556	5.14432	4.80962	3.2032	5.13858	12.3823	2.63686	2.45503	7.68642	4.08613	5.64537	2.75836	3.43289	2.97185	2.93948	27.7866	5.05229	3.18395	3.55916	7.52259	3.01491	3.49672	2.63486	3.46421	2.91693	2.76902	28.2489	4.74949	3.77213	3.35727	17.7733	3.81144	5.09097	4.00639	3.74059
PFC_444	NDHCS	3.01063	3.66692	2.46919	3.95877	4.42814	3.34752	3.69755	4.26977	5.93887	2.42958	3.16954	3.7926	3.04033	6.842	4.17952	2.52985	2.93409	4.22332	7.36185	2.57381	1.87316	6.20146	3.65345	3.9107	2.57192	3.08527	2.79397	2.59317	7.85425	3.27866	2.91145	3.26625	5.68578	2.72386	3.48439	2.53298	2.74846	2.57068	2.62171	8.96367	4.63739	2.70604	3.12329	6.40814	3.52661	3.37921	3.97654	3.05361
PFC_445	NDHCS	2.25814	3.52972	2.24455	3.47522	4.46605	2.85764	3.15355	4.21746	5.81573	2.40464	2.73747	7.07293	2.84278	3.94861	3.93028	2.81961	2.66958	3.34694	4.96949	2.09412	2.00023	5.59001	3.54298	3.88191	2.60299	3.01322	2.57197	2.25106	3.49404	3.35774	2.76228	3.03993	5.50682	2.48671	3.22707	2.45304	2.88221	2.35105	2.41131	6.08272	3.4766	2.8218	2.81454	5.0051	3.66375	3.52506	3.80487	3.00518
PFC_446	NDHCS	2.59899	3.26294	2.24608	3.26792	4.12487	3.08057	3.05063	3.72658	4.48284	2.29531	2.99453	-4.44312	2.7472	3.77431	3.19864	2.30246	2.48197	4.12437	4.88298	2.14417	1.85705	4.27976	3.31283	3.35647	2.68336	3.10345	2.52027	2.2752	5.29349	2.73979	2.67167	3.11392	5.32619	2.32502	2.9674	2.25011	2.607	2.2818	2.50431	3.69908	2.96673	2.77065	2.94053	3.826	4.04353	3.12591	3.8198	3.42282
PFC_447	NDHCS	2.41972	3.37728	2.20559	3.37597	3.49558	2.69151	2.86684	3.87546	4.48284	2.79786	2.95351	-6.18798	2.61926	4.25538	3.37552	2.1023	2.48812	3.56603	3.02252	2.24708	1.97707	4.35255	3.42791	3.5724	2.66276	3.22446	2.53612	2.33501	-1.48905	2.56355	2.65369	3.14578	5.1118	2.30669	3.35756	2.30669	2.89704	2.59442	2.37704	2.84509	3.30665	2.61181	2.96545	3.68107	3.6743	2.83422	2.64055	2.71011
PFC_448	NDHCS	3.55325	3.40014	2.4455	4.21446	4.99678	3.53211	3.00652	4.34621	7.32972	2.33559	2.97675	16.2718	2.96729	8.79416	3.70516	2.59829	3.1217	4.40355	5.71085	2.24716	2.21289	5.24789	3.53377	4.93999	2.55969	3.5574	2.89808	3.18084	5.29349	2.84937	2.97071	3.61536	5.48177	2.89633	3.08263	2.35235	2.94246	2.54891	2.5135	4.08664	6.55757	3.01564	2.8007	5.88718	3.58991	3.24872	4.05117	3.42645
PFC_449	NDHCS	2.43709	3.5221	2.30415	3.67894	3.78369	2.15477	2.9183	4.07664	4.56252	2.4852	3.06061	-2.90765	2.57759	5.59401	3.77752	2.11188	2.53657	3.71445	3.70256	2.5773	1.70545	4.50542	3.40029	3.9179	2.63787	3.18949	2.59059	2.52391	1.97143	2.7477	2.70417	3.15731	5.64515	2.48671	3.46912	2.4375	2.95572	2.85955	2.43259	3.85685	3.51277	2.70065	3.02776	4.43815	3.34622	3.17964	3.01373	2.86597
PFC_450	NDHCS	2.69505	2.82086	2.37444	3.61887	4.11729	2.22577	2.67571	3.98007	4.66393	2.14761	2.82453	-1.79094	2.72171	5.25935	3.92224	2.53884	2.56425	3.53069	3.96894	2.41219	1.64249	4.78203	2.95702	3.08295	2.45501	2.93069	2.4334	2.29199	1.55617	2.78724	2.58676	3.19018	5.99116	2.4091	3.16336	2.18785	2.88101	2.54298	2.53157	2.92054	3.68634	2.77065	2.85608	3.91226	3.31563	2.69605	2.87938	2.94768
PFC_451	NDHCS	2.40067	3.21721	2.56011	3.70547	4.64801	3.19843	2.933	4.12492	5.35211	2.58111	2.74613	-3.81497	3.31728	3.6279	3.80164	3.21376	2.64037	3.45648	3.03401	1.96954	2.04202	6.42712	3.39108	3.84592	2.48311	3.30699	2.60024	2.09889	9.30766	3.91129	2.8398	3.01663	5.18096	2.50827	3.14032	2.4432	2.88462	2.62806	2.44329	2.16258	3.11861	3.22024	3.0153	3.37016	3.66375	5.29055	3.26749	3.43947
PFC_452	NDHCS	2.472	3.18672	2.28505	3.75599	4.20827	2.90734	3.50641	4.05249	5.30865	2.36628	2.88241	-1.16279	2.90308	4.39482	3.80968	2.42615	2.57809	3.36107	4.63714	2.1219	1.80462	5.42987	3.37267	3.5724	2.45175	2.87683	2.47132	2.19649	4.53219	2.86067	2.7377	3.06415	5.29014	2.56217	3.17657	2.30633	2.74244	2.19474	2.44174	2.48154	3.48384	2.84065	2.91561	3.77186	3.70595	2.75746	3.6556	3.06874
PFC_453	NDHCS	2.95409	3.43063	2.42487	3.81191	4.49638	3.26943	3.40349	4.02835	5.12755	2.68469	2.88241	9.02717	3.34669	7.39976	3.39964	3.44029	2.77569	4.10671	5.58148	2.41287	2.03286	5.35708	3.52457	3.94669	2.74391	3.15472	2.79466	2.66663	17.1283	4.21631	3.03541	2.98109	5.68723	2.27759	3.04711	2.24774	2.70268	2.60234	2.69172	7.70497	3.9901	3.10986	2.74532	6.10517	3.34728	4.16217	4.37211	3.52118
PFC_454	NDHCS	3.26255	3.07239	2.46308	4.08503	3.79127	2.67305	4.58706	4.82904	5.3666	2.58303	3.92749	8.25944	2.85504	7.5392	3.78556	2.93883	2.94946	4.91595	6.83118	2.85441	2.05076	6.23786	3.46013	4.11224	2.75706	3.37484	3.16558	2.3581	7.57741	2.69234	2.91365	3.79826	5.21956	2.82087	3.59007	2.93575	2.65689	2.42426	2.9596	4.9132	4.36256	2.60374	2.95299	5.23043	3.0519	3.34083	5.40956	3.17315
PFC_455	NDHCS	3.30776	3.48399	2.43939	4.04391	4.36749	3.06354	3.18295	4.04847	5.67809	2.44684	2.88059	0.79145	3.00896	8.9336	3.53632	2.81496	2.83567	4.09257	4.57099	2.24818	2.02023	5.3862	3.47854	4.4894	2.60796	3.34826	2.68228	2.5449	6.88532	3.34644	2.93495	3.34539	6.05542	2.56217	3.02714	2.34262	2.85179	2.48164	2.59421	2.28948	4.4168	2.76796	2.88903	3.55201	3.30508	3.44062	3.52126	3.07479
PFC_456	NDHCS	3.34339	3.4535	2.5433	4.46665	4.32958	3.809	4.02836	4.45485	5.92439	2.49863	3.35231	16.0764	3.02807	9.42164	3.68104	2.87226	2.84336	4.74279	7.57599	2.68394	1.85052	5.75743	3.56139	4.06905	2.60336	3.20089	2.88222	3.04442	11.0379	3.01769	3.1015	3.53859	6.2729	2.7562	3.28916	2.41224	2.77136	2.86549	2.71268	5.01609	5.34869	2.83257	3.05545	5.50455	3.53716	3.59414	4.12581	3.32144
PFC_457	NDHCS	2.22358	3.28581	2.28811	3.50574	4.48122	3.14234	3.00652	3.78694	4.95369	2.4104	2.89973	-1.72114	2.84425	3.53727	4.05892	2.48035	2.84259	3.0819	3.62596	2.05894	1.79809	5.44443	3.53377	3.71636	2.51458	2.97154	2.45684	2.24162	0.518027	2.8087	2.67092	3.00997	4.58534	2.62684	3.18156	2.37334	2.87016	2.40645	2.37902	2.58786	3.70189	2.8218	2.91561	3.48058	3.62156	3.36386	3.84966	3.17617
PFC_458	NDHCS	2.81935	3.5907	2.40272	3.96623	3.92775	3.19843	3.32998	4.31403	5.44628	2.59454	3.1316	1.48939	2.95504	7.81808	3.77752	2.66006	2.91794	3.91941	4.52502	2.23832	2.00128	5.47355	3.48774	4.43614	2.74021	3.67141	2.69125	2.77157	4.80903	3.14309	2.75564	3.36529	4.82134	2.98257	3.16234	2.26873	2.77377	2.86945	2.49234	1.46978	5.30638	2.71412	2.91367	3.01578	3.56881	4.11611	3.8198	2.8811
PFC_459	NDHCS	2.43087	3.22483	2.21323	3.60868	3.54107	2.94284	3.01387	3.68635	5.04787	2.654	3.02324	-5.69942	2.74279	5.66373	3.57652	2.25542	2.80337	3.5625	3.35784	2.16176	1.79283	4.97128	3.34505	3.73795	2.55891	3.11394	2.58438	2.40427	-2.80404	2.59406	2.68073	3.18444	4.59442	2.84243	3.12564	2.24573	2.59182	2.66763	2.47253	1.73387	3.6321	2.54451	2.67609	2.99645	3.37892	3.37154	3.45408	2.88261
PFC_460	NDHCS	2.22716	3.24008	2.26365	3.45843	3.74578	2.70145	3.23441	4.08066	4.60598	2.47945	3.07657	-8.14222	2.82318	5.00139	3.66496	2.12863	2.77339	3.59077	5.43035	2.25132	1.78125	5.25517	3.64885	3.65158	2.58732	3.05519	2.4596	2.43576	-0.866166	2.78046	2.58341	3.08228	4.81008	2.69152	3.2645	2.31653	2.72075	2.23234	2.64409	4.38159	2.95226	2.51759	2.82285	4.032	3.7165	3.30245	4.17059	2.99913
PFC_461	NDHCS	2.9394	3.2477	2.30874	3.99608	4.21585	2.97124	3.77841	4.29391	5.62014	2.41807	3.15724	12.5169	2.81926	5.92169	4.22776	2.48327	2.90564	4.24806	5.50174	2.52147	2.16973	5.67008	3.32664	3.96828	2.64458	2.97545	3.27176	2.29933	4.94745	2.53644	2.85675	3.4099	5.9534	2.43281	3.24556	2.55444	2.70027	2.57266	2.84921	4.88233	2.8944	2.55797	2.92392	6.0265	3.30824	3.0645	4.44675	3.00367
PFC_462	NDHCS	2.41775	3.46874	2.37521	3.82482	4.01873	2.62335	3.52111	4.37036	5.22172	2.25119	2.96992	-2.34929	2.74377	6.63284	4.06696	2.45954	2.69803	4.13733	3.463	2.19184	1.84463	5.45171	3.50155	4.30658	2.47048	3.15955	2.58921	2.45045	-0.450908	2.57937	2.6636	3.31049	5.21593	2.65918	3.3583	2.48234	2.84607	2.61619	2.48973	2.37865	4.30579	2.57951	3.00007	3.24859	3.24178	2.80351	3.12568	2.88564
PFC_463	NDHCS	3.79378	3.61357	2.50586	3.74729	4.02631	2.60915	3.66814	4.58763	5.49699	2.32024	3.33909	2.74569	2.72318	4.88286	4.25992	2.32897	2.78031	4.13144	4.81786	2.23424	1.75282	6.49991	3.37267	4.03306	2.59946	3.15955	2.77674	2.22378	3.14799	2.73527	2.61625	3.45528	4.88931	2.78854	3.79924	2.67328	2.86053	2.53704	2.66101	3.90486	3.51638	2.55259	3.20913	4.19729	3.07299	2.96471	3.42423	2.76459
PFC_464	NDHCS	2.98036	3.55259	2.31714	3.68898	3.9884	2.36777	2.933	3.98409	4.6422	2.2838	2.87375	1.3498	2.67563	6.70256	3.26296	2.24789	2.70572	3.8028	4.93625	2.16337	1.65713	4.2652	3.13332	3.46444	2.5027	3.07827	2.64712	2.58268	3.07879	2.9646	2.72792	3.34235	5.11071	2.55139	3.07646	2.20718	2.62194	2.59046	2.42526	5.30418	4.17814	2.78142	2.84915	5.15931	3.36626	2.75746	3.64814	3.03545
PFC_465	NDHCS	3.13586	3.73552	2.76718	4.45967	4.36749	3.12743	3.77841	5.27566	5.75778	2.40848	3.50454	10.0741	3.61629	8.86388	4.94332	3.02743	2.75955	4.46715	7.5746	3.13007	2.30564	6.79108	3.28521	4.2274	2.6973	3.42975	2.825	2.68762	16.7131	3.02673	2.98574	3.57507	6.15552	3.00413	4.01076	2.82853	2.99669	3.27308	2.72714	9.00826	5.09303	2.69258	3.15929	5.48094	3.29453	2.98774	3.29735	2.89775
PFC_466	NDHCS	3.00016	3.34679	2.42793	4.12853	4.32958	3.63861	3.55052	4.58763	5.94612	2.3682	3.2019	15.518	2.84082	7.67864	4.38052	2.81053	2.90256	4.294	4.28581	2.42204	1.97465	6.16507	3.22998	4.14103	2.59831	3.20068	2.80983	2.65613	3.84009	3.15439	2.9596	3.53555	5.58118	2.51905	3.41481	2.57852	2.86776	2.67159	2.65693	3.35611	4.87244	2.67643	3.03329	3.75733	3.26288	3.11055	3.26003	3.05209
PFC_467	NDHCS	2.45685	3.47637	2.27512	3.54529	4.35991	2.58076	2.85214	4.18125	5.22896	2.29339	2.84048	-4.16394	2.83102	5.07808	3.72124	2.14113	2.6988	3.53423	3.79623	2.07695	1.9339	4.78203	3.58441	4.26339	2.57504	3.13213	2.55888	2.30773	2.66353	3.23347	2.68582	3.11211	5.00752	2.40802	3.1914	2.34025	2.86535	2.46779	2.47063	2.70447	3.57786	2.62527	2.99868	3.55788	3.30508	2.99541	3.23764	3.03999
GSM907792	AD	4.24957	3.86838	3.09873	4.66229	4.39224	3.65742	4.95781	4.54486	4.98223	2.88812	3.45262	16.3105	3.23049	7.71465	4.25135	2.86974	2.23579	5.3052	5.47466	2.9142	1.96269	5.41056	3.67022	4.7601	2.89699	2.87729	3.11082	2.81881	11.1434	3.499	2.74149	3.40766	5.51482	2.7709	3.16926	2.28957	3.2132	3.61746	3.08155	3.02046	3.58782	2.25881	3.26617	4.40886	3.86152	3.13363	3.8841	3.1584
GSM907793	AD	4.25236	3.56815	2.83968	4.64062	4.7035	3.87266	5.1044	4.79365	5.3839	2.12227	3.16813	16.0257	3.10428	7.1326	4.09274	2.82858	2.77253	5.37693	7.50286	2.54314	2.76097	5.84282	3.77231	4.67979	3.15643	2.96768	3.07361	3.43438	9.30283	2.34031	2.6897	3.21796	7.02445	3.12329	3.22638	2.24652	3.15958	2.3274	2.84807	5.61489	4.23083	2.00833	2.96461	6.73221	3.43156	3.75424	4.73985	3.2239
GSM907794	AD	4.00925	3.7396	2.90886	4.852	4.304	4.0623	3.77859	4.52424	5.18686	2.49121	3.14324	15.6224	3.38049	6.8648	3.77327	2.87378	2.95678	4.775	5.28574	2.45372	2.68443	5.5077	3.3774	4.45807	3.23145	3.14271	3.09565	2.77735	9.73455	3.20513	3.01135	3.41054	5.6964	2.98252	3.52011	2.13485	3.16957	2.37207	3.33841	3.28428	3.89862	2.398	3.07538	3.96854	3.57744	2.42182	3.20268	2.83359
GSM907795	AD	2.79623	3.35684	2.39287	4.25235	5.11037	2.59581	4.27741	4.56527	5.09316	2.08686	2.18391	16.4318	2.73348	6.02176	4.17072	3.53277	1.8838	4.128	5.17965	1.81518	2.28935	4.80372	3.75849	3.73862	2.63262	2.65133	1.96631	2.59501	9.33112	2.90272	2.11339	2.66561	6.12006	2.57448	1.96237	1.93183	3.02492	2.13548	2.13813	3.32574	3.73133	2.39077	2.73897	4.2279	3.35809	3.07416	3.75063	3.17881
GSM907796	AD	3.27792	4.14828	2.94575	4.76066	4.17784	4.72477	3.52322	4.36483	5.05618	3.79244	3.40034	16.7349	3.71316	7.00968	4.01478	4.10391	2.52338	4.31005	5.56089	2.84115	1.55509	6.3598	3.32638	3.86985	2.73735	3.58541	2.90168	2.3901	11.2154	3.45115	3.57734	3.32334	5.94397	3.06989	2.99688	1.9468	2.80488	3.08056	3.05512	3.35772	4.06927	2.11845	3.15632	4.76731	3.21576	3.85848	3.1644	3.65633
GSM907797	AD	4.29348	4.21886	3.52978	5.48845	4.75371	4.82197	4.49121	5.15163	5.39607	3.95829	4.01089	16.4145	3.69478	7.46578	4.2294	4.6145	2.88301	5.41766	5.61399	2.85316	2.85053	7.37785	3.60555	4.89467	3.76294	4.25893	3.73946	3.62249	10.8222	4.39916	3.82565	4.16735	5.93148	3.37654	3.35232	3.22362	3.33303	3.58421	3.60697	3.31982	4.65154	2.8412	3.15166	4.66276	3.89298	5.6693	4.69856	4.21811
GSM907798	AD	3.6935	4.1424	2.72532	4.42269	4.29163	3.53327	3.25048	4.5591	5.02334	3.2255	2.94228	15.7938	4.03782	6.65303	3.88132	3.54677	2.46452	4.439	4.09291	2.26156	1.81985	4.97776	3.5193	5.24258	2.64568	3.60276	2.63651	2.38782	10.4353	2.66272	3.3252	3.31866	5.36026	2.34892	2.71495	2.12118	3.22522	3.31691	3.02884	1.86596	3.38459	3.20334	2.63167	2.96756	4.03298	3.07669	3.11663	3.74824
GSM907799	AD	2.22546	3.57366	2.61199	3.92266	4.12054	2.66144	4.71241	4.26946	4.97075	1.59679	3.02464	13.3982	2.17786	6.70679	4.07605	2.7532	2.24957	4.24416	4.25568	2.17539	2.05045	5.75944	3.43801	4.01428	2.15227	3.05697	2.16045	2.32612	9.05763	0.777971	2.61087	3.27452	5.12781	2.59284	2.95256	1.8181	2.8703	2.95391	2.37495	1.69482	3.74782	1.86163	2.94356	3.58395	3.20873	3.1807	3.33822	3.08653
GSM907800	AD	3.03058	4.0818	2.94889	4.08591	4.4162	3.77637	4.30609	4.31486	4.82446	2.84105	3.54995	15.2422	2.61768	6.95289	4.47177	3.04647	2.80579	4.95869	4.55486	2.22602	1.78671	6.64015	3.48513	4.43469	2.48747	3.10351	3.25498	2.52542	8.90884	3.51574	2.96742	3.56547	5.30286	3.10087	2.94367	2.47903	3.40347	2.33561	3.14246	2.00898	3.42791	2.15594	3.01133	3.9806	4.0395	4.40918	3.0856	3.51638
GSM907801	AD	3.1219	3.59809	2.84149	4.18391	4.12594	2.9775	3.38816	4.07412	4.59446	1.10917	3.00898	14.9804	3.24527	6.16412	4.03126	1.17177	2.26429	4.66789	5.25304	2.70415	1.39774	4.66881	3.30026	4.23282	3.05894	2.45042	2.69482	2.11715	9.43303	2.30648	2.54535	2.90738	5.30052	2.37462	2.54072	2.04596	3.1915	4.40196	3.11436	3.9893	3.21943	3.03817	2.81602	3.65662	3.21141	2.71432	2.35974	2.77442
GSM907802	AD	4.136	4.14869	3.25734	4.83255	4.3639	3.92998	4.89748	3.96168	5.35588	3.75178	3.72793	17.0914	3.82869	7.40546	3.84317	3.28397	3.10344	4.97009	6.28692	2.90076	1.58641	6.05976	4.04329	5.20243	3.77569	3.5804	3.62504	2.67886	11.4373	3.77449	4.05026	3.92019	5.40035	3.01735	3.79274	2.32109	3.54919	3.38501	4.164	4.52435	3.60486	2.22966	3.268	4.99192	3.50292	2.59003	3.0766	3.20952
GSM907803	AD	3.14659	3.90689	2.75358	4.38853	4.54562	3.28155	3.60587	4.25203	5.02954	2.0064	3.28488	15.9737	2.41907	7.18056	4.08846	3.07306	2.5323	4.95535	4.26054	2.48303	2.09601	5.54952	3.75647	4.54014	2.5538	3.14736	2.64383	2.86446	8.03675	2.34001	2.47517	3.4109	6.19705	2.67248	2.99098	1.9618	3.54846	2.31802	2.79795	2.92334	3.80256	1.73166	2.98249	4.35256	3.67418	2.94867	3.11746	3.63365
GSM907804	AD	3.84266	3.53721	2.60323	4.2166	4.24325	3.50812	4.02324	4.45795	5.22475	1.84017	3.14682	15.6086	3.23404	7.60738	3.74854	1.23682	2.53637	4.74491	5.7845	3.33328	0.70681	5.43835	3.21951	4.12163	2.64046	3.38844	2.75548	2.72344	10.0526	1.5692	2.94462	4.62998	5.30923	3.38395	3.67058	2.11521	3.67821	3.13829	3.00666	4.48497	3.35976	2.38017	3.01615	4.84429	3.1548	2.20848	2.31084	2.90356
GSM907805	AD	3.44469	3.77929	3.14758	4.25942	3.93888	4.42095	3.69256	4.56616	5.12278	3.19837	3.30474	15.2006	3.47606	7.36835	3.68123	3.3601	2.51195	4.63802	6.15252	1.92238	2.72483	5.74487	3.66145	4.47947	3.01822	3.29704	2.68286	2.34116	11.5143	3.25223	3.25003	3.35361	5.69192	3.00303	2.40782	2.03941	2.88152	2.33976	2.866	4.80032	3.85723	1.88362	2.88549	4.78627	3.19549	3.91393	2.80102	2.86805
GSM907806	AD	3.05418	3.72837	2.26662	4.27824	4.51336	2.85822	3.25374	4.40334	4.92275	2.13928	3.17399	14.4281	2.76431	6.82113	3.79636	3.13422	2.26783	4.81547	5.761	1.85471	1.76216	5.44941	3.40604	4.15914	2.23656	3.10465	2.59553	2.37237	7.55998	2.81425	2.68887	2.71353	5.71968	2.77031	2.97534	2.24644	2.69733	2.78781	2.16561	4.4829	3.44278	1.9657	2.75731	4.97038	3.85135	4.44539	2.87975	3.55891
GSM907825	AD	5.3409	3.9101	4.0111	6.37168	5.05184	4.72047	5.99203	5.38406	5.38872	4.25055	4.64924	17.7161	4.53327	8.60161	5.5194	4.04714	3.1151	6.26439	6.20539	4.07692	2.84213	6.76319	4.04649	5.68117	3.72269	4.045	4.28063	3.37998	11.6951	5.19604	4.20649	4.9874	5.75929	4.06437	4.39913	3.07313	3.68032	4.76015	4.48284	5.22108	4.62261	3.79342	3.58866	4.97813	4.87391	2.96521	5.66797	3.42997
GSM907826	AD	3.63916	3.86174	2.98807	5.28777	4.41774	4.26122	3.93877	4.84211	5.81634	2.25579	3.45358	16.0974	3.40435	7.33958	4.68655	3.0429	3.07623	4.96311	4.55122	2.71375	3.14582	6.5047	3.76845	4.8393	2.84746	3.75779	3.19636	3.43397	9.04244	2.55082	3.27999	4.0054	5.7879	3.17265	4.00065	2.17695	3.2337	2.72694	3.33568	2.75575	4.74638	2.29511	3.32581	2.70016	4.1142	2.3264	3.15989	2.52991
GSM907827	AD	4.43739	4.13046	2.9254	5.22577	4.79862	4.53083	5.07988	4.97751	6.00741	3.23822	4.1879	16.4555	3.17598	8.74371	4.76468	4.70739	3.25909	6.33061	7.0272	3.49272	2.28224	7.10695	3.6819	4.91078	2.98502	3.90375	3.97901	4.6434	10.1081	3.55617	3.62216	4.66529	6.25011	3.79459	4.29052	3.23315	3.41408	2.39228	3.58252	7.39652	5.61975	2.7215	3.37122	6.98066	4.33845	4.31642	5.24227	4.21766
GSM907828	AD	3.61484	3.69057	2.7154	4.94583	4.75789	3.64995	4.67978	4.69203	5.41054	2.49862	3.37016	16.5744	2.73806	7.21615	4.85787	3.76458	2.58691	4.07409	5.62396	2.92305	2.81212	6.01524	3.6819	4.05369	2.53834	3.3432	3.17582	3.41528	9.62898	3.04223	2.85888	4.33381	5.92862	2.97008	3.41282	2.05145	2.91978	2.9749	3.12256	4.18117	4.95754	1.73352	3.39209	3.99611	3.69312	2.8488	4.62071	2.78322
GSM907829	AD	3.97421	3.68597	3.21652	5.37969	4.79912	4.49345	4.06836	4.68198	5.45302	3.1642	3.34104	17.3161	4.02715	7.08515	4.98276	4.60341	2.69704	4.52167	5.05702	3.5017	1.66588	6.10644	4.01705	4.84062	2.6737	3.87047	2.68273	3.2102	10.8919	2.52442	4.14925	3.98954	6.48967	3.04746	3.60943	2.18254	3.03032	3.26897	3.14975	4.11455	5.28494	1.90956	3.53268	4.61537	3.77924	2.5538	3.90113	3.65239
GSM907830	AD	3.39759	3.71129	2.83028	4.5336	4.23598	3.37195	3.16344	4.61636	5.75984	2.1263	3.59311	15.4097	2.86781	7.26386	4.32203	3.05493	2.51584	4.67549	5.0617	2.18184	1.65324	6.39623	3.84189	4.20613	2.32495	3.47745	2.71099	3.26794	8.65578	2.55918	3.24939	3.81372	6.6642	3.39022	3.39342	2.57902	2.8161	2.27252	3.05284	3.65767	4.64863	1.69975	3.15702	4.18769	3.54374	4.3005	4.22146	3.43108
GSM907831	AD	3.76459	3.89819	2.83591	5.36742	4.78654	5.01954	4.59209	4.45761	5.66982	2.96361	3.89778	15.8253	3.46768	7.75277	5.01533	3.94636	3.27174	4.71147	6.56364	3.33856	2.90975	6.90781	3.99842	4.90151	2.51364	4.12836	3.20531	3.20874	10.0424	2.10842	3.93642	4.25311	5.51687	3.54821	3.80852	2.60544	3.46335	4.35808	2.92889	5.5989	5.37007	2.42548	3.42946	5.55143	4.10792	3.55379	4.65778	3.52961
GSM907832	AD	3.59873	3.74336	3.30676	4.65961	3.92436	3.71882	5.13271	4.44045	5.52376	3.44874	3.79782	16.8517	3.81505	7.61546	4.29266	2.7394	2.57779	4.86784	5.99446	2.50517	1.39534	6.43238	3.80163	5.07999	3.16526	3.96026	3.35107	2.73364	10.1671	2.87832	4.0144	4.18339	5.72496	3.17154	3.44895	2.25756	3.10838	3.15282	3.83316	4.59542	3.4504	1.72374	3.27604	4.19143	3.56081	2.92001	3.40374	2.83694
GSM907833	AD	2.84033	3.76241	2.84372	4.20464	3.94042	4.01268	3.95738	4.54004	5.35818	2.79758	3.50694	14.5693	3.30299	7.36608	4.18105	2.23117	2.55245	4.3596	7.76755	2.26303	2.27214	6.58457	3.54009	4.20106	2.77398	3.58762	2.95571	2.37904	10.8432	2.43098	3.56556	3.84128	5.48098	2.62	3.08186	2.29485	2.9817	2.61819	3.10798	6.01847	3.68792	1.76547	3.33568	5.11543	3.35242	3.23485	3.45867	2.26906
GSM907834	AD	3.90039	3.80511	3.25634	5.0542	4.17888	4.96086	2.95718	4.8547	5.46405	3.56197	3.97912	16.2685	3.97701	7.64171	4.79253	5.62755	3.0885	4.69402	6.22687	2.72398	3.20476	7.73078	3.50062	4.97806	2.51786	4.44706	3.68164	2.98491	10.2318	4.94884	4.04923	4.02143	5.4577	3.76095	3.60404	3.048	3.17569	3.83765	2.72078	4.56225	3.81539	2.61781	3.52097	5.03012	4.10122	5.62455	3.65178	4.87771
GSM907854	AD	4.85148	3.75987	3.2052	6.20469	4.71224	5.64803	4.59073	5.07796	5.78993	3.62585	4.29311	17.3287	4.18867	7.7616	3.97678	5.38063	3.53894	5.35133	5.94373	3.69149	4.24536	7.01386	3.54126	5.15853	3.26082	4.00255	4.01809	3.90845	10.275	4.53184	3.95063	4.62944	6.23008	3.3876	4.64183	2.86988	3.37374	3.53797	3.32459	5.52665	5.68578	3.71756	3.07735	5.0485	4.46871	2.93077	4.5324	2.99543
GSM907855	AD	4.8228	3.68723	2.62608	5.13614	4.4955	4.41846	4.2148	5.24118	6.40402	3.37472	4.21215	17.1885	3.14874	8.23209	3.96193	4.69589	3.38181	5.56708	5.62409	2.91552	2.21181	6.15554	3.50064	4.67979	3.07398	4.12496	3.72365	4.2058	7.81199	4.29506	3.42239	5.12378	5.62919	3.67186	3.87969	2.98961	2.7479	2.73099	2.7381	5.64332	5.50878	2.73923	3.04647	4.96636	4.2663	2.65671	4.48695	3.31647
GSM907856	AD	4.67934	3.75885	2.81685	5.28382	4.27154	4.50047	3.51689	5.00113	6.63551	3.01055	4.2821	17.2516	3.09812	8.21265	3.70281	4.43072	3.13246	5.40282	5.17988	2.92063	2.67845	6.16607	4.02866	5.09764	2.93828	4.65887	3.57629	4.56702	8.79357	3.8689	3.5023	5.23511	5.82822	4.18621	3.9784	2.73267	3.03547	3.15364	2.56432	3.84688	6.57586	2.2389	3.08144	4.40196	3.81134	2.96452	4.79573	2.77675
GSM907857	AD	5.94307	4.15112	3.87003	6.996	4.55008	6.36239	5.16084	5.78393	6.37692	4.66789	5.13028	18.6479	4.78964	9.01278	4.54375	7.10138	4.22763	6.16861	6.10139	4.63227	4.70292	7.29258	3.8203	5.46452	4.75692	4.04911	5.07889	4.5608	10.1807	7.47553	4.55545	5.43436	7.43307	3.64113	4.72035	4.11859	3.33704	3.86094	3.82617	6.38031	7.00716	3.85226	3.5943	6.11267	4.11758	4.6825	6.2744	4.22495
GSM907858	AD	5.61535	3.69098	2.75998	5.27321	4.70389	4.8435	5.51125	4.96168	5.74882	3.52829	4.17155	17.3389	4.33802	8.03142	4.78803	3.51544	3.99858	4.93998	5.12294	4.24308	2.41052	6.51225	3.31483	4.13862	3.18375	4.00267	3.87436	3.51818	10.0156	4.61975	3.96075	5.26466	5.69918	3.80507	4.56197	3.31821	3.20774	3.64694	3.11527	5.57906	5.73649	3.20149	2.86655	4.8733	3.66148	3.16531	3.98949	2.55923
GSM907859	AD	3.15238	3.07521	2.49877	3.70995	4.55029	2.8842	4.35505	4.62756	5.09522	1.3533	3.17656	15.0376	3.03259	6.92891	3.89075	1.68181	2.63669	4.06107	6.64209	2.31111	1.72854	5.91459	3.42675	3.8255	2.12258	3.17175	2.61585	2.18407	9.60776	1.30725	2.77949	3.64564	5.25287	2.29328	2.91018	2.24954	2.99974	2.52888	2.33386	6.15646	3.46085	1.50045	2.7923	5.16282	3.40407	2.60056	3.44706	2.09496
GSM907860	AD	3.93151	3.25621	1.83067	5.14458	4.52628	3.22355	3.58983	4.32468	5.21097	2.69934	3.86198	16.7854	2.93535	7.50137	4.12567	3.18472	3.26648	5.03571	5.27607	2.92578	3.56831	7.27532	2.93167	3.35994	2.66721	3.60102	3.28769	3.23414	6.6798	3.74452	3.50627	4.71483	4.76899	3.84279	3.97753	3.12341	2.54001	3.44632	2.51233	3.89721	5.08565	1.99905	3.16393	4.28449	3.85176	3.41255	3.68495	2.56814
GSM907807	NDHCS	5.65026	3.85419	2.9955	5.4111	5.32614	5.12426	5.77772	5.06836	6.41934	2.07327	3.48715	53.2547	3.50673	12.4963	3.98521	4.67663	2.69622	6.96274	8.34041	2.53826	2.51868	7.05014	3.69448	5.22846	2.98981	3.39328	3.20554	3.29838	34.8369	4.34426	2.69558	3.834	7.77985	3.31145	3.0568	2.28779	2.80238	2.41269	2.84345	11.0441	5.46964	2.22554	2.92842	8.8679	3.99081	4.9089	4.89632	3.85423
GSM907808	NDHCS	6.18971	4.32707	3.0593	5.66659	5.13439	5.22757	5.09122	5.30058	6.64348	2.17723	3.33541	53.3449	3.92176	12.6399	4.16871	5.21679	2.18807	6.68896	10.0027	2.81739	1.42083	6.67752	4.09606	5.89339	2.94315	3.31638	2.80467	3.49005	35.9665	3.97258	3.093	3.82013	7.48255	2.8486	2.84362	2.56443	3.37555	2.6484	3.17183	13.0482	5.62233	2.77399	3.06405	10.9227	4.16262	5.13507	4.39784	3.54846
GSM907809	NDHCS	6.41774	4.48915	2.64108	5.32509	4.88703	5.26971	5.22601	4.87477	6.37341	3.44219	3.06334	53.2046	3.71399	11.7908	4.26334	4.14999	2.70381	6.51443	10.32	2.74745	1.80468	6.67104	3.8347	5.1694	2.69435	3.14404	2.35081	3.50435	36.6874	4.91419	3.04826	3.80175	7.36967	3.16102	2.6334	2.24334	2.90695	2.50177	2.94109	14.0543	5.91251	2.56279	2.78033	9.20051	3.69786	4.55363	4.3525	3.26602
GSM907810	NDHCS	4.82414	4.01282	2.98171	5.09235	4.68822	5.00599	4.53661	5.28132	6.51832	1.83689	3.22899	51.6493	2.88493	11.807	4.29532	4.43867	2.16847	6.61698	10.6954	1.9418	2.09367	6.84346	4.06712	5.41995	2.77087	3.27841	2.85739	2.87288	34.1353	3.51942	2.41869	3.5081	7.95958	3.13131	2.79421	2.11592	3.30089	2.77299	2.13659	14.5476	4.55146	2.25574	3.48487	12.0693	4.12176	5.02459	4.80134	3.46298
GSM907811	NDHCS	5.12045	4.4584	2.92412	5.92336	5.03015	5.04655	7.1554	5.32325	6.35205	1.84663	3.8012	50.8762	3.06718	12.8005	4.33733	4.24185	2.96391	7.63578	10.7513	1.94072	1.88606	7.52153	4.06081	5.42127	2.83489	3.27769	2.96287	2.24547	34.478	2.56418	2.83242	3.83994	7.56995	3.35784	3.07632	2.40411	3.10798	2.6199	3.48778	14.55	5.05366	1.79442	3.52633	10.4298	3.69507	4.89396	5.28815	3.06105
GSM907812	NDHCS	4.66383	4.62853	3.03199	5.32908	5.47429	5.9476	4.97868	5.27743	6.22942	2.934	3.42898	52.6469	3.78352	11.2439	4.36621	4.40844	2.44635	6.67672	10.7979	2.09824	1.94794	7.40604	3.96293	5.86758	3.35382	3.42997	2.70064	2.75926	36.8278	4.8308	3.16139	3.13213	6.58737	3.26234	2.81946	2.41862	3.56427	2.65986	2.94747	14.4061	4.64842	2.89562	2.98939	12.0081	4.31874	5.40287	4.81468	3.54108
GSM907813	NDHCS	4.60587	3.99642	2.40487	4.11906	5.06906	4.20769	4.80317	5.01006	6.39752	1.93881	3.15468	52.0568	2.50161	11.1644	4.05267	3.38139	2.12481	6.58185	8.7264	2.15829	2.13889	6.55636	3.97946	5.06103	2.89304	2.83443	2.87308	2.91886	33.5027	3.97319	2.20914	3.17122	6.77155	3.18157	2.93355	2.50243	2.98335	1.99188	2.56269	12.2759	4.52526	1.90942	2.72601	9.45757	4.26217	4.86515	4.78671	3.62235
GSM907814	NDHCS	4.18515	3.61537	2.06951	3.78889	4.73509	3.54695	4.32813	4.84306	6.42393	1.59166	3.03764	50.2878	2.59755	10.9238	3.88881	2.9173	1.91205	6.41363	8.04143	1.19548	1.00858	6.22718	3.66792	4.62673	2.57481	2.59967	2.20529	2.5861	32.3551	3.00091	2.03653	3.1188	6.68265	2.46424	2.26447	2.3014	2.3909	1.42987	2.18678	10.5956	4.57681	2.00062	2.66006	8.19723	3.49448	4.67794	4.00644	2.86152
GSM907815	NDHCS	6.67992	4.73205	3.2775	6.78667	4.96986	7.64729	6.7616	4.77083	6.17892	3.8732	4.25796	54.6261	5.19101	12.2982	3.8161	5.63521	3.15313	7.65078	10.4812	2.88064	2.7461	8.06145	4.02354	5.322	3.73464	3.82504	3.9051	3.05945	38.2021	3.72006	4.47931	4.11413	7.36009	3.50148	3.54899	3.15936	3.37176	4.09062	4.13807	15.1256	6.83272	2.31949	3.116	11.0686	2.79031	5.8219	6.09869	2.85431
GSM907816	NDHCS	4.76755	4.09905	2.8746	4.6827	4.85212	4.29356	5.07898	4.99256	6.64578	1.69538	3.25976	51.2263	3.0054	11.4572	4.1643	3.77641	2.43666	6.77676	9.60678	2.35628	2.00437	7.01399	4.25339	5.46871	2.70679	2.78854	2.62255	2.7669	34.1133	3.19721	2.77459	3.14168	7.92837	3.11415	3.18934	2.31175	3.12633	1.71761	3.16317	13.3286	4.69069	1.97855	2.81373	9.94355	3.96089	4.62366	4.53187	3.30097
GSM907817	NDHCS	4.99852	4.50154	3.1215	5.86655	4.94481	5.39591	5.84947	5.08819	6.54335	2.74925	3.49226	53.3684	3.37921	12.6387	4.50715	5.17232	2.85551	7.00369	10.3818	2.53834	3.09035	7.52908	4.13416	5.47841	2.77873	3.57062	2.76141	3.04017	36.5315	3.04982	3.08682	3.54053	7.44406	3.35211	3.18645	2.01489	3.14139	2.8003	3.08221	14.0975	5.03322	1.86825	3.10396	10.985	3.98894	5.1355	5.00344	3.65117
GSM907818	NDHCS	5.80512	4.80407	3.33227	6.10003	4.9947	6.57088	5.35444	5.23479	6.40533	3.29818	3.70743	53.2865	4.08904	12.961	4.09706	5.67388	2.88056	7.06549	11.031	2.63989	3.56039	7.76572	4.03369	6.01649	3.09612	3.71836	3.27708	3.14277	36.6468	4.68996	3.16181	3.91831	7.05507	3.63589	3.265	2.51282	3.20741	3.17447	3.63118	15.2236	4.98847	2.56129	3.43242	11.5486	3.93103	5.47507	4.77518	4.16714
GSM907819	NDHCS	5.64722	4.4346	3.18889	5.83094	5.36249	6.31848	4.5964	5.14384	6.68459	3.7007	4.00571	54.395	3.66852	12.3042	4.32951	4.61105	3.24177	6.45983	8.07982	2.2375	1.62518	7.00724	4.02678	5.91479	2.97735	3.76653	2.55414	3.06134	36.7977	4.2129	3.26251	4.32041	7.25779	3.90399	3.1413	2.37232	3.78725	3.46751	2.54218	9.47221	5.12529	3.08413	3.46668	8.23572	4.43455	3.89764	4.74142	3.36699
GSM907820	NDHCS	5.90726	5.00407	2.81024	5.54557	5.63504	6.07266	5.79858	4.86134	6.92228	3.15867	3.49905	52.8591	3.81232	11.808	4.56692	6.02677	2.87377	6.32623	9.06002	2.92471	2.83771	8.1969	3.60834	5.31273	3.39382	3.41809	3.55898	2.68026	37.3895	5.43625	3.26059	4.11395	7.61416	3.71405	3.38744	2.42684	3.51627	2.74449	3.51406	11.9701	5.05092	2.79585	3.21047	8.28771	4.09032	5.86245	4.63987	3.54229
GSM907821	NDHCS	6.0479	4.79094	3.06512	5.88926	5.28545	6.08988	5.53334	5.24117	6.40671	3.97386	4.65412	53.4598	4.02881	12.3138	4.26394	4.39268	3.11534	7.01854	10.2757	2.30121	2.38375	7.75061	4.03942	5.21037	3.40568	3.76163	2.9643	2.83391	36.291	3.40026	3.54117	4.24024	7.339	3.57279	3.36594	2.45634	3.24087	2.60607	3.30413	13.9338	4.68258	2.50348	3.01591	10.335	3.56518	4.92104	4.81799	3.78644
GSM907822	NDHCS	4.7553	4.09443	2.19568	4.49832	5.74207	4.0355	4.65743	5.21451	6.46068	1.88114	3.61451	51.0799	2.65716	11.2704	3.99607	4.21758	2.05449	6.28603	8.29518	1.68499	2.19551	6.25119	4.03049	5.20794	2.28697	3.26843	2.0147	2.61584	32.5556	3.46965	1.90042	3.82049	6.5418	3.34828	2.80042	2.23846	3.03048	1.62322	1.9438	10.9361	4.41001	2.46622	2.87076	8.85268	4.36899	4.96696	4.03918	3.01563
GSM907823	NDHCS	6.55341	4.02354	2.41915	5.14807	5.48881	5.12471	5.17147	4.99748	6.89564	2.31639	3.50259	52.855	4.02513	11.7436	4.04819	3.17505	2.27169	6.12387	10.7336	2.55541	1.54608	6.78599	3.65965	4.94479	2.94892	2.91308	2.24878	2.69017	36.1745	4.42984	2.52272	4.3786	7.24539	2.79299	2.93235	2.46913	3.19845	3.09761	2.91967	14.3919	5.09617	4.04688	3.0282	10.1733	3.64502	4.41106	3.87033	3.05599
GSM907824	NDHCS	6.45347	4.76907	3.23271	5.97694	5.00479	6.69073	6.6842	4.95233	6.41842	2.82795	3.94356	49.7329	4.33875	12.9443	4.49378	4.91042	3.17049	7.41756	11.3239	2.59825	2.32549	7.58575	3.8473	5.37605	3.25724	3.54652	3.25675	2.62612	37.5854	3.33429	3.27609	4.2833	7.5585	3.58277	2.86423	3.48782	3.05249	2.46131	3.61265	15.3127	5.68638	3.04549	3.42889	11.6574	3.44575	6.7574	5.38532	2.78841
GSM907835	NDHCS	5.81731	4.67221	3.26796	6.30521	5.41111	6.07198	5.32862	5.3138	6.8171	2.52721	3.75204	53.2898	4.41889	12.4817	5.07427	5.23211	2.6146	6.92878	10.7994	2.96501	2.16604	7.64376	4.093	6.06635	2.89064	4.01201	3.28884	3.55574	35.671	4.27404	3.74503	4.48525	7.18307	3.46598	3.60645	2.60191	3.34665	3.2459	3.39102	13.9806	6.01721	2.98877	3.38927	10.6401	4.77898	5.02495	4.75901	3.05214
GSM907836	NDHCS	5.849	4.23394	2.81968	5.96263	5.41111	5.02389	5.39843	5.15236	6.94341	3.29448	3.69052	53.8944	3.69313	12.284	5.14372	3.65256	3.02117	6.75272	10.3557	2.56669	1.94708	7.33562	4.18668	5.35531	2.43356	3.42282	3.0874	3.66978	35.3294	4.23446	3.75912	4.13575	7.2836	3.62742	3.60205	2.56835	3.05593	3.00544	3.27406	14.2888	6.11428	2.30107	3.10093	8.91845	4.00489	3.76568	4.97038	2.95446
GSM907837	NDHCS	5.40309	4.46229	2.75021	6.63423	5.10099	4.80226	5.52639	5.42704	6.917	1.87694	3.7282	52.2754	2.90853	12.7038	5.30998	4.13308	2.83028	7.06945	11.3223	2.38659	2.3034	7.66534	4.25115	5.84728	2.17599	4.00329	3.23557	3.41798	34.7973	2.99295	3.36317	4.55352	7.44197	4.01463	3.88112	2.10488	3.52801	3.61564	2.59135	16.0231	5.53541	2.40507	3.66565	11.7984	4.73477	4.15247	5.30395	3.08675
GSM907838	NDHCS	5.0752	4.33156	2.86987	6.78334	5.01651	4.9965	7.21143	5.56089	6.65542	1.57639	4.20938	51.5764	2.85594	12.8908	5.18922	2.87831	3.1936	7.56473	10.4179	1.88851	1.85779	7.51397	4.07856	5.46165	2.56012	3.73711	3.4332	2.2925	34.0327	1.33354	3.62363	4.49029	7.53197	3.7202	3.52394	2.56501	3.16725	3.06695	3.31932	14.282	5.72771	1.92163	3.84614	9.32688	3.627	4.02182	5.53139	2.39625
GSM907839	NDHCS	4.8929	4.14861	2.06777	4.72719	4.99589	4.4906	5.27403	5.37818	6.8256	2.41908	3.61816	52.8	2.86027	12.0079	4.54472	3.11302	2.50297	6.75772	9.54274	2.23204	1.63067	7.2571	4.0267	5.13571	2.73871	2.99214	2.98529	3.62411	34.2983	3.77116	2.65246	4.26132	7.13947	3.27382	3.19371	2.06167	2.39262	1.58884	2.64526	13.0923	5.53641	1.92735	3.24953	9.50324	3.88687	4.43975	4.81305	3.51652
GSM907840	NDHCS	4.66519	3.81436	2.23041	4.62992	4.98583	3.67918	4.83773	5.39841	6.80263	1.72974	3.59027	50.9384	2.50232	11.7608	4.87695	1.94752	2.62539	6.87776	8.92784	1.87045	0.897946	7.15618	3.60377	5.16765	2.69977	3.27922	3.14032	3.55158	32.6068	2.627	2.5514	4.27339	6.65	3.35181	3.07012	2.41947	2.62746	1.59948	2.62389	12.6138	5.21034	1.61013	3.07904	8.83458	4.40748	4.22777	4.97588	3.09523
GSM907841	NDHCS	5.84141	4.44797	3.21326	6.25625	5.03687	6.56816	5.93085	5.10543	6.48709	3.06783	4.07406	54.0304	4.29769	11.8287	4.44768	4.68765	2.95042	7.08471	9.77047	2.38422	2.27664	8.16398	3.63664	5.7619	3.4259	4.17884	3.8994	3.65066	36.2512	2.73976	4.11486	5.07272	6.84662	3.78052	3.52664	2.8332	3.27998	4.13879	3.86571	14.6178	6.8114	2.24929	3.55044	9.36307	4.06872	4.44775	5.75426	3.34968
GSM907842	NDHCS	5.52798	4.00213	2.6604	5.38342	5.4438	5.11112	4.41952	5.23668	6.70296	1.55961	3.81282	52.203	3.29165	11.8696	4.82161	3.67208	2.57855	7.10245	10.1868	2.43048	0.864312	7.70096	4.12256	5.74227	2.48829	3.44816	2.93241	3.60304	33.8391	4.13322	2.93773	4.41048	6.77894	3.87747	3.20032	2.58335	2.9627	2.2066	2.60715	14.629	5.35982	1.98914	3.11547	10.732	4.44621	5.05185	5.4617	3.79193
GSM907843	NDHCS	4.65176	4.32138	2.91389	5.27875	5.12765	4.59498	5.49332	5.42096	6.86119	1.95643	3.50717	51.4364	3.41541	11.5718	5.04738	3.093	2.45061	6.91114	10.4913	2.23933	1.74582	7.24631	4.11433	5.59115	2.72454	2.9459	3.00804	3.33109	34.3703	2.04529	2.86066	3.74482	7.64356	3.37865	3.35692	2.38493	2.55382	2.10617	2.86155	15.287	4.9012	2.04696	3.22823	10.7472	4.16005	4.69561	5.30785	3.33321
GSM907844	NDHCS	5.03343	4.50427	3.03896	5.84502	5.04164	5.54295	5.33932	5.4711	6.76267	3.07785	3.66399	53.4899	3.68802	12.9691	4.86784	4.88428	2.7802	6.74407	10.5427	2.422	2.75443	7.62919	4.12475	6.0679	2.76441	4.04705	2.96862	3.53745	36.2389	3.4306	3.38788	4.79204	6.81262	3.88457	3.35734	2.57623	3.0219	3.13241	2.79697	14.9465	5.95607	1.91613	3.35528	10.6412	4.38452	5.39535	5.62039	3.45895
GSM907845	NDHCS	5.23109	4.61875	3.61075	5.90556	4.7311	7.14998	5.28326	5.80214	6.63866	3.87403	4.00556	52.5491	4.64478	12.4203	4.71272	6.03322	2.49132	6.62338	10.7725	2.52998	3.24323	8.15777	3.81285	6.07474	2.87658	4.0404	3.31395	3.47061	36.853	5.43657	3.56165	4.16151	6.86488	3.71941	3.23343	2.4169	3.103	2.80514	3.50905	15.6728	5.22221	2.83229	3.68624	11.1924	3.67969	6.63033	5.42338	4.21183
GSM907846	NDHCS	5.18514	4.69007	3.91225	5.34539	5.92311	4.924	5.07302	5.75669	7.38549	2.92226	4.04512	53.7702	3.6132	12.0021	5.3629	4.27137	2.53774	5.82801	7.72808	1.50908	0.90469	6.26549	4.87684	5.5799	2.86492	4.26293	1.96999	2.92656	36.0825	3.51598	3.36368	4.2197	6.87921	3.83338	2.50844	2.50745	4.67205	2.3593	2.7227	10.2509	4.86362	2.2943	3.32821	6.92942	4.75626	3.73802	4.53771	3.74609
GSM907847	NDHCS	4.81402	4.17844	2.69631	5.26432	5.55617	5.54884	4.79205	5.23951	6.74591	4.79744	3.2769	52.8372	3.80378	10.9238	4.90524	4.28382	2.19654	5.67683	9.66738	2.43803	1.89978	7.44948	3.77259	5.32531	2.18956	3.64235	2.53731	2.848	37.3363	5.24833	4.01344	4.2869	6.8507	3.06383	3.31118	2.67553	3.53494	3.10598	2.21649	14.415	4.58568	3.17311	2.96628	6.54368	5.08924	5.03528	4.1921	3.89821
GSM907848	NDHCS	6.02413	4.59022	3.03209	5.90165	5.6068	6.66581	6.08239	5.49291	6.97349	3.19373	3.82717	52.6466	4.3735	11.6417	5.1518	5.7537	2.89415	6.40478	10.0941	3.28983	2.76008	8.3766	3.78894	5.48856	3.24729	3.88603	3.57754	3.35504	36.6285	5.1703	3.55051	4.26438	7.52157	3.37129	3.85687	2.599	3.30959	2.9988	3.58941	12.6487	5.36851	2.97412	3.46344	8.3733	4.44643	5.5103	4.87628	3.47744
GSM907849	NDHCS	4.92488	4.51171	3.22805	5.5546	6.06182	5.69951	6.33827	5.66406	6.86188	2.64958	4.1084	50.3462	3.98073	12.622	4.99852	4.20733	3.03626	7.9452	13.4382	2.48369	2.24828	7.40874	4.66934	6.29271	3.36799	4.028	2.83153	3.43128	34.9715	3.94904	2.75181	3.8313	7.41857	3.87511	3.62482	2.60051	3.76378	2.35635	3.18717	18.4298	4.97143	2.69879	3.4296	12.8204	4.38399	5.56123	5.5944	3.38845
GSM907850	NDHCS	5.2064	4.01807	3.06577	5.78426	5.4592	5.07215	5.5051	5.48363	6.47928	2.48097	3.87781	51.7867	3.71517	12.019	5.01923	3.80564	2.69036	6.75747	11.2086	2.81516	2.27983	8.00721	3.99596	5.53599	2.60382	3.72284	3.13538	3.29407	35.5772	3.64711	3.00573	4.13809	6.76963	3.8625	3.40467	2.49555	3.30868	2.15828	2.92195	15.3269	5.64487	2.41401	3.35994	10.9859	4.20349	5.59831	5.23312	3.23363
GSM907851	NDHCS	6.16662	3.93562	2.83594	5.3301	5.61821	5.49718	5.6464	5.47211	6.60306	2.70271	3.73926	52.8358	4.69661	11.7409	4.50918	2.53211	2.39357	6.26647	11.0588	3.0591	1.71921	7.09008	3.82259	5.47444	3.22046	3.0495	2.69699	3.07222	36.2861	4.3414	3.12386	4.61513	7.38605	3.26315	3.35618	2.37885	2.77666	2.98979	3.37826	16.0068	5.21437	3.93174	3.56088	10.3442	4.2645	4.17758	4.61876	2.90568
GSM907852	NDHCS	5.4542	4.26662	3.23892	5.87104	5.23007	5.64377	6.58321	5.40719	6.55759	1.71639	3.79512	49.9688	4.12987	12.6117	5.1088	3.68299	2.844	6.9672	10.8898	2.72031	1.98818	7.29056	3.68903	5.61409	3.00358	3.81821	3.33623	2.79769	36.0836	2.68959	3.47419	4.80069	6.7624	3.59544	3.23694	2.7209	3.47933	2.40559	3.21451	14.7718	6.17178	2.611	3.4217	10.252	3.9296	4.48069	5.66144	2.70537
GSM907853	NDHCS	4.54839	4.2753	3.2507	5.67863	5.62617	6.46394	6.47994	5.88437	6.81595	3.77946	4.08137	52.0091	3.77322	13.6231	4.72812	5.05063	2.81454	7.47458	10.8738	2.78334	2.79149	7.51478	4.03674	5.80647	3.58049	4.05664	3.10451	3.38944	35.9416	4.19732	3.43769	3.78824	7.54472	4.10537	3.61125	2.79596	3.39065	3.34954	2.85967	14.2835	5.24836	3.29677	3.35176	10.3261	4.63786	5.26948	5.85375	3.84382
GSM907861	NDHCS	7.19714	4.07766	3.19692	6.42186	5.29436	6.00673	5.87105	5.31105	6.8837	2.95792	4.12011	54.8238	4.12468	12.5301	5.30077	5.11252	3.5834	7.501	11.585	3.63204	2.84679	7.83803	4.09404	5.64012	2.59728	3.52694	3.22646	4.15343	36.5501	5.07837	3.87616	4.53479	7.20918	3.09416	3.77496	2.89316	3.03873	3.31918	3.52409	16.1471	6.32255	2.84672	2.84332	11.2269	4.25059	4.55113	5.34267	3.90172
GSM907862	NDHCS	5.92022	4.38882	2.78746	6.30086	5.10875	4.83011	5.19635	5.40557	7.1602	2.25698	4.03644	54.0069	2.90213	12.6296	4.38735	4.52838	2.87096	7.83678	10.4338	2.47348	2.77873	7.4252	4.04179	5.90045	2.18666	4.05101	3.39189	3.69977	34.6797	3.41776	3.35292	4.66017	7.25756	3.53189	3.61913	2.28122	3.08111	3.61178	1.89684	15.7856	5.63792	2.68662	3.14363	11.6184	4.65173	3.77514	5.11497	2.97513
GSM907863	NDHCS	5.30231	4.11591	2.73464	6.67104	5.12853	5.54725	6.6403	5.33267	6.70457	2.12874	4.0924	53.0974	3.0649	13.0789	4.38776	4.88459	3.38693	7.37676	10.3064	2.59033	3.10246	7.78865	3.92113	5.38399	2.53363	3.84435	3.44949	3.01009	34.8015	2.89227	3.44666	4.26402	7.90028	3.43337	3.59978	2.47162	2.98161	3.15095	2.81111	14.6003	6.35141	2.42747	3.09448	10.508	3.74083	4.67835	5.71094	2.84688
GSM907864	NDHCS	4.57995	3.87198	2.35913	4.56689	5.17138	3.96236	5.10851	5.23955	6.58722	2.35115	3.49567	52.6853	2.39168	11.4857	4.45556	3.0729	2.49835	6.83172	7.39177	2.29082	1.68839	6.97594	3.76995	5.09351	2.15314	3.08682	3.09912	3.25545	33.1417	3.26176	2.03831	3.87327	6.62137	2.84422	3.03018	2.22093	2.92024	1.68777	2.66645	12.4631	5.05971	1.81586	2.88981	8.25812	4.21823	4.66089	4.43003	3.4015
GSM907865	NDHCS	4.92695	3.84265	2.05322	4.95179	5.03021	3.71028	5.10968	5.08452	6.97441	1.26198	3.87701	51.7126	2.48325	11.7621	4.08065	3.64459	2.38616	6.78365	8.52095	2.09676	1.05402	6.89742	3.72987	4.9854	2.30333	2.99233	3.20321	3.59892	32.776	3.3449	2.3786	4.03793	7.06066	2.70375	2.81682	2.3977	2.14655	1.35469	2.14466	12.3061	5.80252	2.01536	2.85306	9.41363	4.02733	4.56593	4.89477	3.30502
GSM907866	NDHCS	7.11211	4.25601	3.03169	6.65503	4.92947	6.82848	6.03248	5.74404	6.78931	3.38686	4.50933	54.9304	4.53087	12.7003	3.74909	4.86478	3.10666	7.57887	9.66669	2.4512	2.14101	8.09814	3.76034	5.92979	3.22826	4.77444	4.31737	4.51095	36.7204	2.99177	3.98104	5.63641	6.59192	4.36348	3.62107	3.04263	3.36435	4.08912	4.07868	14.7555	7.83584	2.3548	3.2374	9.57246	3.86668	4.57053	6.06565	2.92455
GSM907867	NDHCS	5.37521	3.96643	2.56818	6.08375	4.71242	5.94964	5.35844	5.48554	6.89289	2.4765	3.99227	53.9668	3.22186	12.9671	4.49717	5.6119	3.36267	6.7782	9.68108	2.68988	3.45734	7.26519	3.75767	5.63284	2.31444	3.76442	2.72192	3.85907	35.5395	3.26279	3.26738	4.54776	7.07507	3.56047	3.53718	2.92005	2.91235	3.05017	2.11819	14.6702	6.34837	1.71996	3.18805	10.9928	4.01019	4.76932	5.82159	3.13985
GSM907868	NDHCS	6.2955	4.10719	2.93886	6.25694	4.63442	6.21925	6.25072	5.39201	6.67609	2.85005	4.37535	54.0802	4.10999	12.6536	4.55376	5.79035	3.10463	7.18571	11.0324	3.28575	3.24091	8.32884	3.76597	5.703	3.30342	3.49661	3.96724	4.03634	35.1808	4.74221	3.39339	5.3307	6.96497	3.67226	4.28838	2.92615	2.9649	2.78712	3.00671	16.1291	6.62837	2.06286	3.24586	11.444	3.83566	4.41879	5.73597	3.14285
GSM907869	NDHCS	6.32009	3.82959	3.27952	6.7457	5.2449	6.95921	5.54657	5.54318	6.89312	4.35921	5.05113	54.8058	4.11253	12.7179	4.57814	4.54932	4.00346	7.06029	9.16519	3.11105	1.82716	7.63027	3.7376	5.8025	3.01605	4.4909	3.39854	4.04882	36.9593	4.59359	3.71724	5.01021	7.00851	4.06682	3.74883	2.87651	3.22552	3.70957	3.18778	13.7247	6.46077	2.76518	2.90801	9.73474	4.31474	3.98342	5.55463	3.01911
GSM907870	NDHCS	6.49247	3.94912	2.59995	5.17334	5.72214	5.45821	5.69554	5.11391	6.71491	2.71194	3.9142	53.2372	4.34201	11.4652	4.28144	2.31293	2.72777	6.58616	10.5864	3.17052	2.00011	7.5844	3.63844	5.07458	3.0349	3.19752	2.85524	3.14821	36.1973	4.40472	2.8129	4.64918	7.23766	2.81141	3.47192	2.81469	3.36967	3.01685	3.19993	14.579	5.42176	4.38683	3.09448	9.89444	4.321	4.33827	4.6999	3.08403
GSM1176196	AD	5.30587	3.57189	2.98387	5.76865	3.79078	3.55235	3.40794	4.72414	5.71029	2.85327	4.71969	9.47839	3.26478	7.392	4.13276	5.32914	2.99363	4.70751	3.47392	3.04682	1.85037	6.76101	4.10352	5.35021	3.17863	4.52858	3.67445	4.27719	3.63248	4.72972	3.65883	5.26776	5.53232	4.83716	3.74792	3.31088	3.39706	3.57212	2.8158	0.696662	6.14227	2.19124	3.51801	2.57188	4.40192	3.75939	3.91405	3.08562
GSM1176197	AD	3.77798	3.40132	2.50355	4.50477	3.85732	4.16264	3.1614	4.2112	4.96919	2.394	3.50979	7.40084	2.90985	5.9534	3.8189	3.67692	2.66763	4.38163	3.8062	3.00434	2.61081	6.2456	3.572	3.73158	2.88304	3.39377	3.17589	2.71192	2.75794	3.5043	2.90912	4.1446	5.28989	3.21679	3.29916	2.71777	2.80885	2.26648	2.69021	1.17113	4.03982	1.77189	3.11503	2.755	3.52998	3.72422	3.96703	2.96477
GSM1176198	AD	5.61259	3.95784	3.78756	6.09656	5.11414	7.02225	5.37934	5.7412	5.37698	3.17944	5.05661	11.4699	3.74682	7.83518	4.46996	7.16691	3.985	6.70099	4.42251	3.64719	3.18409	6.73482	4.99269	5.56755	4.10399	4.01859	3.72614	3.73183	6.56983	5.15734	3.59961	4.30615	7.73901	4.05792	4.93252	3.1512	3.98209	3.76807	3.01197	1.65808	5.56178	4.43103	3.25538	2.70239	5.20873	6.42978	4.65114	4.24238
GSM1176199	AD	3.33676	4.06459	3.03916	4.73724	3.94727	4.28128	4.15851	4.78117	5.532	2.5073	4.04654	6.54651	3.03156	6.37263	3.70819	3.85867	3.27767	4.61417	3.66273	2.95285	2.28065	6.65357	4.80098	3.68605	3.31329	3.97271	3.96133	3.0451	3.91104	3.98381	3.10087	4.22794	5.74172	4.05721	3.64308	2.8351	3.21222	3.22327	2.98441	0.720199	4.6823	2.25101	2.80206	2.52328	4.42707	3.56601	3.9451	3.30993
GSM1176200	AD	5.57874	3.7817	3.63774	6.01418	5.10432	4.55598	5.66153	5.76122	7.43086	3.05505	4.24376	7.21366	3.52143	7.81205	4.24171	5.2065	3.50455	6.44193	8.00887	3.08446	3.92516	5.93292	4.65884	5.67614	3.64759	4.47966	3.50682	3.6479	4.79548	3.91595	3.20201	5.62092	5.85523	4.77362	4.20492	3.65958	3.2311	3.4817	3.24865	4.82246	4.80425	3.58918	3.7395	10.9648	4.59853	5.26316	5.26628	3.43863
GSM1176201	AD	4.36591	3.97809	3.1795	6.02174	4.46671	4.03238	5.4184	4.8823	4.80025	4.23194	4.25598	10.9373	3.4484	7.85555	4.8364	5.97911	2.72627	4.17903	9.24131	3.07577	2.66331	6.827	3.93991	4.33554	3.16556	3.61421	3.63029	4.18463	5.53698	4.7703	3.03107	3.44033	6.03178	3.4168	4.41449	2.95966	3.01203	3.62866	3.16954	9.53007	4.44266	2.57987	2.83686	10.2191	3.87612	6.13211	4.82396	3.93962
GSM1176202	AD	4.73601	3.76432	3.02584	5.85599	3.88	4.69967	5.48017	4.64702	5.6971	6.60073	4.00268	16.8663	4.16975	6.99823	4.72831	5.05362	3.8631	4.50109	3.59253	3.29076	2.24792	6.27224	3.98503	4.58367	5.13438	3.74671	4.42088	3.79793	4.55772	6.88152	3.96627	4.48236	5.25041	3.5022	3.82466	3.4231	2.85104	4.10793	3.32165	1.0332	6.27239	2.41869	3.03371	2.08775	4.12852	2.61211	5.04739	3.3154
GSM1176203	AD	4.75717	3.91129	2.6899	4.65849	4.29306	3.88217	4.17128	4.51507	5.20841	2.63153	3.68856	11.2365	3.49611	5.71972	4.14643	3.03725	2.95534	3.91833	4.97288	3.33898	2.09415	5.583	3.61575	3.65386	2.98153	3.64474	3.11794	2.61701	6.0187	3.85815	3.09972	5.27031	5.76466	4.67711	4.60432	2.37879	2.97508	3.3371	3.24033	1.57708	4.56354	2.34229	2.94037	2.23123	3.69592	2.93622	3.71832	3.07149
GSM1176204	AD	4.48924	4.29892	3.19568	5.72619	3.90872	6.87031	5.00898	4.41181	5.02893	4.12122	3.9361	16.1236	4.33234	7.0448	4.21421	7.67434	2.98249	4.29122	4.85985	3.27528	3.34478	6.45609	3.87408	5.04547	3.71332	4.19019	4.39428	3.4955	5.38854	4.04204	3.93161	4.31736	5.33681	4.13703	3.9191	3.34189	2.82875	4.83212	2.82662	2.15179	5.48657	2.54885	3.76244	4.5804	3.86081	4.27582	4.93744	3.1006
GSM1176205	AD	2.64856	3.26727	2.43877	3.82296	3.45725	2.52707	3.35134	3.89786	4.57549	2.15804	3.30538	5.26017	2.69677	4.73131	4.59704	2.64536	2.3085	3.33179	2.94637	2.23073	1.77726	5.5458	3.75847	3.60336	2.53675	3.16371	2.97771	2.49905	2.64314	3.05283	2.636	3.37315	4.44298	3.20083	3.17502	2.35758	2.80535	2.41397	2.78618	0.812119	3.05386	1.7296	3.02783	1.47096	3.14339	2.84124	3.29177	2.71947
GSM1176206	AD	4.25227	3.63836	3.09643	5.39622	4.51271	6.20473	5.16309	5.099	5.6697	2.89536	4.77604	7.89533	3.22526	6.71635	4.92756	5.1341	3.06135	5.21882	5.06416	3.3082	4.03288	6.52837	4.1597	4.65125	3.47215	4.26015	3.75758	3.84839	4.73809	3.70847	3.11583	4.46716	6.31816	5.32359	5.14643	2.80244	3.12474	3.08222	2.98707	2.18449	5.23743	3.08155	3.12454	4.46804	3.87602	5.24063	5.1132	3.15795
GSM1176207	AD	4.48463	3.4844	2.81176	5.77893	4.12515	2.72235	4.83514	4.83643	5.03082	2.9144	4.52872	8.32619	3.40657	6.51941	4.53951	3.96913	2.75297	4.68125	6.28759	2.95483	2.94309	6.39624	3.48438	4.3081	3.01105	3.57828	3.39843	3.48729	4.12142	4.06048	2.93022	4.24723	5.46288	3.36093	4.44978	2.87733	2.896	3.21162	3.12888	3.3902	4.56765	2.36139	3.17466	5.52812	3.81941	4.27398	4.15417	3.75319
GSM1176208	AD	4.41507	3.65085	2.62951	5.3659	4.04689	4.08355	5.73289	4.79727	5.65432	3.94048	3.55558	9.25892	3.77418	7.52604	4.34896	4.94533	3.19655	4.60943	7.13069	2.92519	2.48937	5.71241	3.82197	4.6156	3.20682	4.36348	3.23153	4.04165	3.94332	3.80467	3.30567	4.53761	5.08145	3.31964	3.81287	2.74273	2.74255	4.3053	2.81275	5.52308	4.89379	2.59875	3.08537	5.9223	3.40962	1.97108	4.28683	2.98835
GSM1176209	AD	2.49016	3.24343	2.37031	4.29705	3.36452	2.75112	4.00533	3.88436	4.29173	2.24299	3.53268	5.00993	2.7775	5.669	4.07818	2.79194	2.46958	3.88743	3.43714	2.28905	1.9649	5.81285	3.20774	3.79625	2.77488	2.98958	3.33922	3.21703	2.38985	2.9833	2.67146	3.28866	4.78137	3.09203	3.14525	2.63111	2.59172	2.18139	3.50733	1.23596	3.57009	1.85511	2.8147	2.38424	2.89416	3.01416	4.01732	2.74174
GSM1176210	AD	3.27171	3.39741	2.79215	4.82171	4.25108	3.41578	5.15763	4.66418	5.19327	3.27009	3.39331	6.23956	4.10393	6.28995	4.11582	2.97575	2.79378	5.13162	6.25438	3.577	1.97233	5.83979	3.36228	4.31648	3.41438	3.18553	3.74212	3.5704	5.13093	3.74146	3.14509	3.90825	6.48474	3.19817	3.79665	3.12864	2.7966	2.51722	2.90393	2.82814	4.94095	2.79115	2.79074	4.26723	3.80779	3.14437	5.62908	3.57358
GSM1176211	AD	4.26297	3.12656	2.94081	5.57685	4.54537	3.80419	3.94512	5.4002	6.12895	3.08735	4.45489	7.49059	3.50528	7.32035	3.65937	5.09712	3.47679	6.18586	6.73254	2.89494	3.60644	5.9641	3.96833	5.11755	3.35765	3.59851	3.49314	3.24073	4.95632	5.23025	2.97217	4.34438	5.33096	3.45068	3.5673	2.64331	2.98068	2.87731	3.33311	3.84218	4.95211	2.75035	3.05985	6.29056	4.21223	4.76758	4.25008	3.02344
GSM1176212	AD	5.6061	3.83758	3.17609	7.16515	4.23556	6.85062	5.18229	4.88933	6.4401	4.86399	5.14733	17.5136	5.38901	7.25934	4.22786	10.5775	3.73578	5.06676	7.53275	4.69179	5.23615	7.24094	3.80681	5.61947	4.63517	3.99072	4.39403	3.13936	7.21827	6.72689	4.27428	6.30317	6.6479	4.00417	6.06068	3.37648	3.15944	4.58915	3.31346	4.59584	5.9644	3.2835	3.52642	7.21793	4.13406	6.42097	6.37249	3.82934
GSM1176213	AD	5.12871	3.93981	3.06361	6.30777	4.32122	3.96152	4.86487	4.83621	5.92027	4.26052	5.22008	15.9669	4.0844	8.46186	5.13342	7.00814	3.83619	5.26017	5.42687	3.93209	2.01159	7.33556	3.73216	5.18338	3.94626	3.6075	4.69291	4.49356	4.63163	8.91886	4.05152	4.54297	7.33244	3.56677	3.96222	3.6445	3.00782	4.01741	2.99269	1.68427	7.14378	2.59	3.16454	4.86778	4.77177	5.05721	5.45705	4.03801
GSM1176214	AD	6.00552	3.77373	2.96756	5.5176	4.87848	3.75325	4.54168	5.333	7.06887	3.56189	4.1802	8.37914	3.64912	7.69464	3.93077	4.90719	3.60149	6.13538	5.01097	3.15231	4.54333	5.58667	4.13192	5.51335	3.69977	4.1817	3.67966	3.32851	4.52708	6.715	3.17881	5.09468	5.67848	3.41905	3.78908	3.13126	3.20135	2.92645	2.95929	1.73149	5.10523	3.28591	3.35621	4.6282	4.50849	4.95029	4.7437	3.16619
GSM1176215	AD	3.71292	2.96576	2.44979	4.54536	3.78434	3.71081	3.18004	4.20155	4.86558	2.36039	3.47919	7.08279	2.83983	5.72288	3.93063	3.59692	2.88191	4.39026	4.36122	2.92816	2.57093	5.86519	3.77274	3.67474	2.96675	3.27469	3.28114	2.61323	2.91611	3.64654	2.73108	4.62207	5.37788	3.30358	3.28129	2.47133	2.82097	2.30471	2.55166	1.27541	4.08703	1.84892	3.0739	2.87393	3.73588	3.3742	3.89691	3.00671
GSM1176216	AD	5.90692	3.40503	2.88562	5.81229	4.26371	7.91584	4.21533	5.19655	6.35805	3.29124	5.37091	18.1917	3.58097	7.7826	4.14798	7.42919	3.82552	4.78128	4.55235	4.32882	3.23103	7.31647	4.50577	4.84894	3.62436	4.4959	4.381	4.33024	3.79884	7.87354	4.10165	6.0077	5.29731	5.60256	3.78851	3.17924	3.13506	4.0177	3.75168	1.07909	6.25867	2.88472	3.49996	3.36943	4.24516	2.51328	4.31846	2.93897
GSM1176217	AD	5.07684	3.79217	3.21397	6.01581	5.07121	4.07207	5.25899	5.45259	7.41464	4.19269	4.24054	9.31386	3.74871	7.80627	4.04961	5.33976	3.64358	5.67859	6.50439	3.0438	4.28753	5.76187	4.36787	5.5394	3.66659	4.44749	3.99432	4.03133	5.29389	5.84713	3.36491	5.49741	5.61401	4.79391	3.85118	2.94348	3.31621	3.60744	3.89252	2.56185	5.00127	3.50355	3.52185	7.98995	4.58983	5.09394	5.13394	3.25939
GSM1176218	AD	5.89281	3.85779	3.80464	6.16578	5.09834	5.62297	4.85453	5.01646	7.28055	4.85055	4.76643	34.0606	6.07766	6.53942	3.67496	5.78501	4.33866	5.10797	5.74507	3.81823	3.49164	6.4301	4.13915	5.41429	5.39987	4.35766	5.79595	2.93368	10.1396	11.7658	4.26633	4.92061	7.12754	5.0703	3.50152	2.57944	3.17656	4.13476	4.06198	1.38366	5.63428	6.5752	3.14627	3.06884	3.70032	3.74439	5.38303	3.03152
GSM1176219	AD	4.34926	3.8115	2.79084	6.77998	4.08317	3.96252	4.49082	4.73958	6.11855	4.06129	5.23023	16.982	3.29696	8.26731	4.56228	6.09276	3.67751	5.05135	3.379	3.42232	2.46876	6.85499	3.90333	5.74348	3.80006	3.62088	5.29202	4.42622	4.75449	5.17906	3.61195	5.04779	5.66652	4.61326	4.02213	3.59813	4.3076	3.63631	4.07959	0.563607	6.11283	2.2829	3.48422	2.16502	4.17634	4.1798	4.5436	3.23056
GSM1176220	AD	7.37504	3.7925	3.40127	5.42255	4.6223	5.01131	3.85968	5.2717	6.76146	3.46318	4.10112	17.511	4.49321	6.4837	3.71886	4.0643	3.91376	4.3206	4.96005	4.12462	2.34258	5.48653	3.72107	4.64299	3.38571	4.22708	3.6255	2.55933	6.52771	4.83948	3.6059	7.099	6.92006	4.58287	4.08477	2.65585	3.64015	4.05112	2.59831	1.37726	5.66576	3.53728	3.17688	2.61153	4.36145	2.97109	3.92969	3.05928
GSM1176221	AD	3.95288	3.45011	3.09065	4.91048	4.5825	3.51586	5.05994	5.07454	6.96243	3.04409	5.09867	7.99197	3.70199	6.61112	3.77093	4.36375	3.54465	5.98892	4.80258	2.65374	2.45204	6.13692	4.74293	5.53829	3.4626	4.29602	3.42944	2.57299	4.32464	3.94686	3.58981	6.32366	5.16988	6.05563	3.46098	3.16227	3.84747	3.5722	3.01764	2.08386	3.91803	3.05915	3.5672	4.21437	4.42792	4.88659	3.75889	3.06321
GSM1176222	AD	2.95124	3.55568	2.28057	4.38006	3.86545	3.31426	4.22713	4.16582	4.70689	2.64674	3.05463	7.12525	3.0786	5.78629	4.04823	3.45594	2.60929	3.72672	4.05006	2.64131	2.302	5.76431	3.50945	3.80336	2.60067	3.34521	3.03784	2.54274	3.97205	3.0437	2.85032	3.67335	5.43974	3.25647	3.27969	2.07035	2.84669	3.00568	2.59474	1.81598	3.92044	2.30409	3.11493	3.17933	3.84962	3.43732	3.86154	3.18168
GSM1176223	AD	4.55741	3.4754	3.6905	5.77137	4.21225	4.60416	9.64282	5.47921	5.78111	3.71365	3.8595	8.51414	4.83545	8.48686	5.59574	3.16648	3.54012	7.48	8.07971	3.80831	2.6962	7.51598	3.9137	5.02119	4.41859	3.41082	4.09337	4.9364	11.6241	3.17332	3.42358	3.98259	8.78627	3.11281	4.3567	2.63605	2.80831	2.69813	4.93789	3.66219	5.76865	3.24066	2.88167	8.00091	3.80111	6.53907	8.79337	4.79777
GSM1176224	AD	4.58501	3.79457	2.91096	5.30612	5.10269	3.66961	3.86366	5.35909	7.01733	2.9848	4.35427	10.9575	3.35489	7.58823	3.7965	5.94644	3.22088	5.63034	4.21569	3.10785	2.87793	6.10198	4.43387	5.07081	2.90909	5.92401	3.54095	3.32271	4.38478	5.66268	3.33834	6.64992	4.73038	5.06223	3.68768	3.21305	4.34231	4.00467	2.49795	1.19055	5.44761	2.97726	3.4257	2.81334	5.23102	3.48955	3.6551	2.85647
GSM1176225	AD	2.92724	3.45876	2.27434	4.72212	3.72165	2.9702	3.82888	4.14679	4.55896	2.68665	3.37488	7.58667	3.11235	5.6899	4.10142	3.46179	2.56458	4.0626	3.64682	2.61234	1.99428	6.01724	3.34729	4.28774	2.72646	3.12309	3.2998	2.96079	4.07279	3.51329	2.8418	3.79228	5.0303	3.01018	3.33599	2.32831	2.60095	2.81013	2.86644	0.96945	4.12209	1.89591	2.85252	1.95448	3.33994	3.33068	3.95429	2.8065
GSM1176226	AD	4.33037	3.39824	2.98767	5.66432	3.96686	3.51244	4.23845	4.6098	5.05919	3.40644	4.78969	11.2912	3.41679	6.40646	4.15142	4.77034	2.82995	4.66979	4.94377	3.0504	2.83655	7.05154	3.79628	4.59372	3.59952	3.66001	4.14803	3.90628	4.59031	4.40761	3.31388	4.42312	4.86848	3.70299	4.68889	3.32292	2.91909	3.56829	2.86828	1.68609	5.0695	2.4446	2.99237	4.5151	3.63095	3.60889	4.80966	3.27198
GSM1176227	AD	5.96285	3.96733	3.24399	6.02015	4.52282	4.83034	4.80634	4.89631	6.04321	4.60723	4.37956	13.2743	5.06093	8.84406	4.37149	5.52543	3.10898	5.45285	9.85591	3.7645	2.84978	6.31919	3.49063	4.82245	3.36097	4.08504	3.99216	3.56675	5.14359	5.92188	3.72794	4.83848	5.12269	3.31601	3.94456	2.8488	3.04079	5.42636	3.50298	12.2713	5.18708	3.51575	3.40261	11.0531	3.95113	4.19579	5.24295	3.80192
GSM1176228	AD	4.22135	3.38821	3.35047	5.79162	4.63133	3.59615	6.36821	4.91862	6.29127	3.02857	4.04037	5.73753	3.64904	6.95175	4.74635	4.22124	3.1959	5.39547	6.36586	2.96705	3.51275	6.53632	3.94132	5.20968	3.32314	4.11351	3.6737	5.11424	5.7255	3.97011	3.1416	4.48933	6.20266	3.81298	4.15991	2.73385	2.81019	2.78738	2.98852	3.58098	4.97974	2.71001	2.90166	6.49081	4.1895	4.34481	6.61327	3.99222
GSM1176229	AD	3.28887	3.56518	2.58846	4.81905	4.09862	3.52108	3.16092	4.14247	5.00323	3.38536	3.49931	9.43658	4.37031	5.05769	3.64077	3.93727	2.75282	4.5266	2.79177	2.93657	2.41053	5.37578	3.36953	4.43798	3.06492	3.30552	3.20659	2.63989	4.02716	4.75419	3.6573	4.26343	5.02213	3.1327	3.24729	2.63528	2.9473	5.09237	2.45848	0.153185	3.953	2.87018	2.94311	0.844999	3.64456	2.77116	3.62716	2.87551
GSM1176230	AD	3.75595	5.13912	4.25619	7.22963	4.37614	7.97836	2.81081	5.80015	6.11544	6.33316	4.25951	20.7349	6.8497	6.81314	3.87858	9.29243	4.53357	4.83783	3.81657	3.82116	7.62167	7.5885	3.79957	5.58578	3.56781	4.54883	4.52361	3.85049	9.51666	13.1479	5.1227	4.6785	7.16547	3.99955	5.06108	3.44759	3.36656	4.23758	5.43056	0.57407	7.34076	5.55334	3.43594	2.1047	3.83528	12.7452	6.44213	3.38784
GSM1176231	AD	4.42381	3.76324	3.64647	7.26931	4.68032	5.17864	6.51964	5.02432	6.07833	4.15011	3.89485	12.6711	5.31956	6.94937	4.72956	8.2539	3.52347	5.61165	6.42127	3.65378	3.73521	5.94449	3.82222	5.66812	4.18555	4.38324	3.69419	4.08401	7.49756	4.2826	3.69841	4.68724	7.74685	3.47934	4.15871	2.78377	3.14283	3.87778	3.16117	2.97382	5.32734	3.02623	3.24709	7.25089	4.09883	5.73987	7.45233	4.39861
GSM1176232	AD	2.65903	3.26569	2.54347	4.0326	4.15596	2.24193	3.19889	4.29525	4.79121	2.23724	3.22258	5.53194	2.84467	5.74659	3.64417	3.02966	2.46658	4.09942	3.37649	2.15649	1.71793	5.29406	3.85831	3.91399	2.62555	3.49038	2.75667	2.53076	2.91287	2.95857	2.79363	3.55421	5.12939	3.45248	2.99671	2.58562	2.98265	2.62627	2.65324	0.679875	3.95164	1.93717	2.85892	1.55715	4.48158	2.9412	3.37767	3.07787
GSM1176233	AD	2.65858	3.23355	2.50312	3.64873	3.81521	2.67628	2.89983	4.06397	4.4861	1.81952	2.85023	4.67247	2.42235	5.74398	3.87335	2.60332	2.35879	3.62099	2.91561	2.10039	1.83235	5.1864	4.05631	3.65543	2.49108	3.53942	2.56887	2.53646	1.65348	2.8081	2.44094	3.40006	5.06447	3.15265	2.89013	2.16859	2.80891	1.86344	2.42432	0.886452	3.56841	1.66988	2.83062	1.43559	3.54842	2.79301	3.17739	2.82971
GSM1176234	AD	2.31791	3.24157	2.48385	3.42229	3.89282	2.03604	3.00385	3.94751	4.52593	2.22651	2.59948	4.69803	2.66316	4.62903	3.36166	2.54446	2.28039	3.13489	2.59838	1.99961	1.80076	4.84977	3.69666	3.01924	2.39788	3.26436	2.42303	2.11682	2.51991	2.6795	2.5718	3.22598	5.10248	3.03602	2.71872	2.14934	2.8011	2.26625	2.39518	0.735672	3.00436	1.7748	2.60907	0.824534	3.20321	2.26492	2.81087	3.02471
GSM1176235	AD	4.54696	3.97806	2.65992	5.55575	5.17248	3.92121	3.01008	5.27668	6.00899	2.481	3.43652	7.21614	4.26829	7.82952	3.42312	4.22189	3.65655	5.1053	4.53019	4.01403	2.95701	5.18717	4.28677	5.38165	2.58699	4.36044	2.85482	5.10962	5.20317	4.22999	3.46682	4.98414	5.11513	3.70579	3.8395	2.2126	4.52595	3.37297	2.79785	1.34206	5.46936	2.25864	3.32119	1.7975	5.03623	2.96373	3.85291	2.97655
GSM1176236	AD	2.40718	3.62207	2.86462	4.07081	4.27064	2.58452	4.24767	4.43396	4.96558	2.35608	3.16722	5.0413	3.05912	5.97184	3.73303	2.84088	2.27373	3.78986	3.13569	2.33269	1.93134	5.50855	3.61979	3.33188	2.63779	3.28264	2.81561	2.17185	3.00974	3.41057	2.60619	3.47595	5.54324	3.10435	3.07723	2.477	2.97653	2.30234	2.68659	0.458302	3.58974	2.02428	2.65208	1.67652	3.70066	3.25815	3.09354	2.92057
GSM1176237	AD	4.60552	4.20531	2.74626	4.93294	5.14664	3.27941	5.1659	5.00473	7.6253	5.05042	3.3306	7.11182	3.53567	8.7968	4.06557	3.30067	3.23747	5.2282	6.13467	2.28725	2.33385	5.27554	3.71545	4.47524	2.64518	4.67179	2.94718	3.5588	5.32022	2.90007	2.83573	4.91661	5.38364	3.68841	3.03698	2.52644	3.15916	3.14331	2.6727	2.92329	4.40434	4.10598	3.01952	7.51742	4.19307	3.35659	3.90391	3.50644
GSM1176238	AD	3.66004	3.7825	3.50451	4.51042	6.22293	3.07372	3.81244	4.94861	5.87577	2.54647	3.52726	6.85628	4.15388	5.62718	3.89497	4.44502	3.31919	5.06514	4.07794	2.61025	2.16295	5.19813	3.88617	5.0251	3.27807	4.45274	2.87019	2.86975	6.29304	3.26958	2.96381	3.93854	6.17632	4.33026	3.1173	2.15454	3.86379	3.48883	2.74457	1.19549	4.24981	3.87471	3.02373	2.00108	4.5844	3.05349	3.82188	3.21815
GSM1176239	AD	2.53614	3.59553	2.82911	4.29897	4.59004	2.6581	4.6887	4.82334	5.40454	2.06246	3.27805	4.32272	3.02057	5.66701	4.49196	3.03044	2.46278	4.47512	6.56423	2.31393	2.45463	5.4635	4.06333	4.03009	2.84179	3.31582	2.7157	2.24808	3.18856	2.77041	2.47869	3.4719	5.65772	3.12328	3.19064	2.24685	3.47006	2.51465	3.10906	3.24195	2.96021	2.29259	3.48439	8.18169	3.59998	4.21064	4.01716	3.35692
GSM1176240	AD	3.80284	3.85402	2.65992	4.47398	4.75341	3.039	4.93229	4.54082	5.23955	3.3694	3.63661	6.05338	3.31864	7.35489	4.43807	3.97524	2.30589	4.06778	6.33726	2.46807	2.16199	6.14012	3.77842	4.49168	2.67183	3.93211	3.25601	4.35177	3.88272	2.9029	2.66913	3.9291	5.76655	3.15651	3.61369	2.76329	2.82435	2.72803	3.0536	4.39634	3.95199	2.37155	3.32524	7.41286	3.80889	4.34359	3.99073	3.43875
GSM1176241	AD	3.41691	3.45672	2.74102	4.45758	4.15747	2.91692	4.1893	4.31681	4.67413	2.42712	3.56687	7.62484	2.90597	6.00824	4.2448	2.94346	2.5985	4.19901	2.80216	2.41869	1.91166	5.71433	3.58547	3.82208	2.71087	3.22715	2.94058	3.32425	2.98441	3.3409	2.80587	3.94215	5.33889	3.13049	3.09996	2.46232	3.01164	2.48647	3.57638	0.26126	4.49347	2.07378	3.13123	1.4734	3.77808	3.60402	3.9349	3.04521
GSM1176242	AD	3.38053	3.85298	2.79008	4.40757	4.45099	3.36782	4.42351	4.24809	4.81832	2.3645	3.27746	11.4529	3.59897	5.61444	5.08861	2.84507	2.3522	3.75944	4.15764	2.99858	1.94959	5.58157	3.62858	3.95871	2.84875	3.37166	2.87573	2.65302	5.73577	3.19151	2.74089	3.93948	6.10492	4.1523	3.86065	2.26318	3.26602	2.67619	3.76285	1.10582	3.82222	2.35813	3.21776	1.98813	3.4795	3.33848	3.79921	3.06426
GSM1176243	AD	3.17395	3.48637	3.29653	3.94551	5.58284	2.72939	4.64587	5.03828	5.99025	2.45257	3.24879	6.12535	3.09617	6.03794	3.88337	3.63523	2.44742	4.44875	4.10081	2.03179	2.23192	5.40041	3.82506	3.90694	2.61665	4.05683	2.57056	2.41934	3.94718	3.14516	2.80114	4.65349	5.41321	3.51334	3.15548	2.49185	3.75688	2.92822	2.37305	1.32872	3.27317	4.096	3.16695	3.41236	4.26465	3.23973	3.2874	3.22857
GSM1176244	AD	3.19763	3.82106	2.83814	4.28865	5.51299	2.43631	3.60187	5.29211	6.30978	2.42572	3.14601	4.74642	3.3397	6.60406	3.35972	3.88516	2.52334	4.76979	6.20065	2.09684	2.06936	5.04649	3.70219	4.19182	2.63643	3.98016	2.63763	2.25845	3.95986	3.02984	2.64617	3.63366	5.45492	3.18985	2.91029	1.99649	3.30126	3.19731	2.38331	3.21847	3.95659	2.74692	2.6565	6.86165	4.65764	3.25895	3.48716	3.65487
GSM1176245	AD	2.86627	3.52137	3.43659	3.85735	4.66472	2.57733	4.11927	4.53966	5.24964	2.25275	3.36455	5.27722	3.03579	5.54229	4.35021	2.9997	2.55285	4.56201	4.81908	2.1188	1.88596	5.00436	4.59707	4.3861	2.62159	3.71414	2.69915	2.29112	2.85893	2.79084	2.69929	3.6896	5.38216	3.80244	3.04284	2.49939	3.6919	2.42431	2.76609	2.72875	3.12003	2.50588	3.26899	3.95728	3.8436	3.3795	3.07314	3.21988
GSM1176246	AD	2.96199	3.55526	2.50143	4.14359	3.96727	3.14098	3.89913	4.25185	4.54586	2.34663	3.1386	7.2224	2.94691	5.8289	4.36347	3.85318	2.24901	3.37611	3.36701	2.26245	1.96283	5.5293	3.41272	4.21563	2.50773	3.33834	2.74719	3.01896	3.8352	2.72646	2.73965	3.55836	4.98594	3.06778	3.06418	2.59123	2.84685	2.73843	3.17843	1.16232	4.15528	1.95546	3.03367	2.14238	3.39837	2.87426	3.65787	2.79422
GSM1176247	AD	3.06338	3.85811	2.90396	4.32137	4.77935	2.51296	3.5563	4.71409	5.33188	2.37604	3.25297	4.79703	3.48271	6.01619	3.95297	3.31745	2.7357	5.03156	4.94598	2.18829	1.86916	5.22989	3.63634	4.62812	2.74696	4.68199	2.77825	2.58107	4.51544	2.92141	2.71554	3.83471	5.56371	3.18919	3.07473	2.45574	3.0603	2.83614	2.75078	2.22445	3.79598	2.4701	2.99874	4.38209	3.92296	3.29453	3.61309	3.2178
GSM1176248	AD	2.44564	3.38671	2.38601	3.61196	3.61337	2.56929	3.46244	3.83333	4.40135	1.95155	3.17821	4.96454	2.60118	5.14127	4.57869	2.72918	2.40189	3.40068	2.63164	2.11896	1.82347	5.55328	3.61819	3.89401	2.42521	3.21791	2.66717	2.68088	2.23869	2.88832	2.70284	3.29289	4.93858	3.04259	2.85764	2.6558	2.76686	2.30443	3.23008	0.485272	3.27645	1.74496	2.87468	1.21026	3.00244	2.80826	3.21967	2.73178
GSM1176249	AD	2.51209	3.78029	3.12406	3.78602	5.54647	2.59817	3.61058	4.72128	5.27807	2.0098	3.63827	4.55662	2.78682	5.52336	4.26299	2.82499	2.5018	4.10818	3.71319	2.05932	2.20231	5.00539	3.72615	4.34595	2.53716	3.99855	2.558	2.75736	2.89757	2.64095	2.56581	3.79216	5.14184	4.32267	3.12187	2.16634	3.4612	2.69329	2.54747	0.760244	3.4672	2.51355	3.55013	2.3661	3.99674	3.10139	3.30342	3.01806
GSM1176250	AD	2.84692	3.48447	2.75845	3.94302	4.58904	2.10549	3.88059	4.43008	4.94736	2.08218	3.48231	5.13621	2.84268	6.25572	4.32951	2.94302	2.20384	3.98473	3.72277	2.13266	1.90101	5.30842	3.57657	3.99764	2.41122	3.66489	2.5821	3.52824	2.54308	2.95511	2.54936	3.93222	5.11263	3.25433	3.17961	2.55787	3.13418	2.44087	2.56794	0.765353	3.66793	2.1032	3.11626	2.39177	3.47659	3.13495	3.19738	3.13393
GSM1176251	AD	2.31423	3.27646	2.33573	3.6673	3.94863	2.34425	3.37831	3.89417	4.35377	2.04654	3.04989	4.15261	3.06475	5.59782	3.80137	2.84457	2.23001	3.4366	3.08223	2.03218	1.7099	5.02242	3.35555	3.43235	2.42461	3.1454	2.59988	2.82232	2.41127	2.58783	2.49962	3.29437	5.21202	3.03554	2.85421	2.21991	2.6161	2.14584	2.77758	0.507642	3.39129	1.88407	2.68839	1.31228	3.00836	2.72219	3.32207	2.6112
GSM1176252	AD	2.49226	3.67684	3.04621	4.08038	4.97601	2.99668	4.19655	4.37357	4.83963	2.28483	3.74598	5.34682	3.18861	5.44629	5.0849	3.71763	2.4364	4.56373	6.3041	2.19698	2.20989	5.60564	4.36177	4.1841	3.04447	3.43144	2.6548	2.34399	2.99976	3.50321	2.74223	3.5617	5.89112	3.43079	3.06978	2.32037	3.43566	2.46216	3.07145	4.15928	3.11581	2.40178	3.37495	6.80064	4.51987	3.78269	3.64414	2.95774
GSM1176253	AD	2.50183	3.73995	2.51851	4.04746	4.64992	2.3976	4.16019	4.1463	4.46816	2.39611	3.14037	6.36041	3.32229	5.35271	4.56072	2.97277	2.31885	3.83095	3.63221	2.33113	1.84047	5.04931	3.94913	3.55004	2.73176	3.16994	2.65727	2.23155	3.84928	2.9129	2.78804	3.41298	5.57558	3.09331	3.30691	2.232	3.2653	2.70378	2.48806	0.701225	3.36819	2.13832	2.81354	1.98102	3.75073	3.24534	2.99999	3.01819
GSM1176254	AD	2.84487	3.35339	2.5305	3.9707	4.15354	2.47686	3.23831	4.09633	4.47576	2.82665	2.91388	6.60255	3.92549	4.74139	4.12504	3.37303	2.14933	3.20424	2.47139	2.1912	1.74432	5.00951	3.55356	3.69649	2.52132	3.27851	2.65647	2.23483	3.27598	2.97008	2.89407	3.49492	5.05499	3.01823	2.95275	2.32359	2.93313	3.41924	3.05231	0.2103	3.12391	2.09667	2.94266	0.413739	3.13246	2.51767	3.04674	2.953
GSM1176255	AD	4.09974	4.62247	3.43661	9.06803	4.65967	6.77333	8.02705	5.36842	6.33338	4.62969	4.41487	20.8249	5.30899	7.42533	5.1076	10.7877	3.4527	6.41861	6.94715	4.01268	4.88617	7.03865	3.78724	7.24274	4.38144	4.39061	3.91655	5.44165	9.00393	5.77558	4.15583	4.79489	8.91428	3.20454	4.01483	2.41433	3.48555	4.31112	3.76313	5.26499	5.86916	3.83378	3.57754	8.11993	3.97625	7.0846	9.92998	6.1362
GSM1176256	AD	2.81226	3.44341	2.30107	4.64187	4.05681	2.64494	3.7474	4.41728	4.68083	2.44691	3.70753	6.74032	2.88018	6.29588	4.08748	3.33725	2.56571	4.25426	4.07461	2.45011	1.67206	5.94707	3.33773	4.35736	2.77794	3.29784	3.30617	3.49826	3.62417	3.86444	2.93044	3.68146	5.71658	3.12643	3.033	2.15601	2.98051	2.9982	3.32168	1.47441	4.39884	2.00329	3.16242	2.52769	4.53959	3.76509	3.96932	3.35041
GSM1176257	AD	2.89715	3.72171	2.25799	3.96765	5.078	2.72918	3.25162	4.27751	5.06118	2.13478	3.0332	5.67347	2.83793	6.33824	3.80164	2.68399	2.51701	4.3488	3.89107	2.53374	1.96215	5.65942	3.70035	3.44515	2.61316	3.2642	2.508	2.49954	2.16669	3.40758	2.54802	3.4146	5.88568	2.91947	3.13804	1.83532	3.24225	2.07629	2.50533	1.56504	3.47918	1.98833	3.0323	3.35901	4.07407	3.50781	3.67594	3.51861
GSM1176258	AD	3.23891	3.45237	2.5721	4.55121	4.83168	3.99411	5.17807	4.92526	4.64473	2.78033	3.69229	7.028	3.18915	6.73577	4.16542	3.23229	2.93726	5.09906	4.7091	2.5157	2.09199	6.15904	3.47668	4.36049	3.03414	3.2476	3.07537	2.95333	5.39312	3.27264	2.82966	3.95315	6.57103	3.01707	3.50987	2.23422	3.5992	2.85274	3.56377	2.13648	3.82868	2.73986	3.3344	3.19501	5.00434	4.27625	4.30032	3.37961
GSM1176259	AD	2.42543	3.56651	2.20133	3.99595	4.18373	2.6532	4.12577	4.26383	4.60388	2.29313	3.17996	4.83503	2.81532	5.83549	3.87674	2.97448	2.33223	4.26162	3.5683	2.33621	1.90774	5.8695	3.74423	3.89567	2.60196	3.28598	2.70465	2.72382	3.3014	3.17609	2.70367	3.51296	5.68595	3.12754	3.15691	2.07646	2.89668	2.63769	3.05519	1.25246	3.45706	2.20324	2.79079	2.69484	3.97501	3.34653	3.17506	3.18203
GSM1176260	AD	4.65766	4.09899	2.5656	4.60261	5.35122	3.12238	4.18248	5.627	8.2461	3.35889	3.22545	5.46984	3.66563	7.60549	3.70836	3.00381	2.75978	6.71901	6.1913	2.1902	2.06444	5.59042	4.27827	4.96166	2.39046	4.18835	2.40313	3.17299	6.2083	2.84895	2.97818	4.30115	6.01818	3.28165	2.85698	1.85051	3.30899	3.15882	2.2495	4.44913	4.47619	4.61928	3.12415	6.73769	4.81048	3.06577	3.29471	4.20496
GSM1176261	AD	3.41161	3.5645	2.87481	5.00097	5.38245	3.29413	8.40189	5.17735	7.42982	3.01001	4.94189	5.27254	3.95733	7.2572	4.61596	3.89586	3.14422	8.48145	8.63153	2.9173	2.71812	5.79169	3.74569	5.46225	3.568	3.2928	3.28283	4.15146	5.0551	4.54259	3.39594	3.93216	7.60506	3.18149	3.59921	3.10731	2.79594	2.67376	3.90948	7.03086	5.2599	3.36325	3.26619	12.0187	3.41695	7.21755	7.59731	4.63896
GSM1176262	AD	3.57982	4.18608	2.92125	5.28368	4.99633	4.9744	6.67234	4.72317	5.33852	2.96378	4.49681	11.99	4.37194	6.46363	4.67783	3.95194	3.53835	5.19779	5.86559	3.57833	2.43949	6.47025	3.32701	5.14111	4.2479	3.52322	4.0041	3.26116	7.99972	4.2547	3.32976	4.40751	6.92734	3.34593	3.70929	2.68856	3.31094	3.63931	4.65254	2.43147	4.08107	4.01353	3.10281	3.8573	4.08682	4.60592	5.71144	3.69243
GSM1176263	AD	2.75263	3.50283	2.46662	4.62963	5.13853	3.00794	6.4001	5.04465	5.29491	2.61208	3.79023	4.59397	3.04076	6.94723	4.31726	3.64052	2.59629	5.1628	9.46588	2.39764	2.6901	5.97878	3.35525	4.22214	2.82107	3.24102	3.16167	2.77476	3.94716	3.19462	2.61876	3.55504	6.35143	3.03716	3.36244	2.20522	3.12601	2.59901	3.77696	7.25781	3.36278	2.62559	3.34819	12.2702	3.78865	5.02329	4.90875	3.53683
GSM1176264	AD	3.38282	3.29785	2.22714	4.23465	4.05597	3.48163	4.63467	4.52801	4.86818	3.41731	3.3134	6.62124	3.16984	6.32469	4.39763	3.7108	2.26007	3.92763	6.66386	2.22957	2.24709	6.19673	3.25909	3.88591	2.60321	3.34741	2.97386	3.24811	4.21525	3.68102	2.70668	3.46844	5.65066	2.88687	3.19852	1.92177	2.64246	2.63025	3.20909	4.4806	3.49761	2.24206	2.76564	7.75309	3.28027	4.91877	4.21024	3.51921
GSM1176265	AD	4.76036	3.84493	2.47927	5.26352	4.38827	5.01102	4.53706	4.69659	5.67156	3.58095	4.13921	13.2738	3.58097	7.59274	4.33615	3.98597	3.29823	4.68533	3.36451	3.0024	2.3497	6.91082	3.82925	5.02367	3.22378	3.73781	4.79595	4.44579	4.6593	4.48808	3.33653	4.85453	5.99602	3.31246	3.52793	2.39536	3.22113	2.95498	3.88322	0.927731	6.07758	2.30294	3.35967	2.52193	4.12849	4.19535	4.68377	3.19799
GSM1176266	AD	3.90768	3.33724	2.43166	4.50457	4.27583	4.80919	4.26845	4.27003	4.68003	2.7829	3.24083	13.0804	3.27424	5.7619	4.40832	3.0582	2.49519	3.54732	4.68369	2.98828	1.73084	5.7412	3.37064	3.66834	2.88679	3.46447	3.18052	2.94819	6.91138	3.39347	2.86198	3.76326	6.09873	3.34201	3.63232	2.03259	2.94717	2.90684	4.26641	1.61254	3.83858	2.37963	2.86012	2.41898	3.4564	3.00127	3.83629	3.20735
GSM1176267	AD	3.5138	3.39261	2.58485	4.00099	5.40722	4.25553	6.14742	5.23343	5.61028	2.88326	3.44327	5.4614	3.27401	6.28162	3.68187	3.09502	2.50912	6.34361	4.66375	2.25503	1.86286	5.99925	3.49947	4.2889	2.72569	3.8089	2.80062	2.60689	5.13859	3.36531	2.95604	4.19663	5.66557	3.26411	3.07114	3.08028	4.0178	2.98251	2.83048	2.29668	3.32604	4.74551	2.92454	3.32435	4.40358	4.75881	3.89182	3.77644
GSM1176268	AD	3.38128	3.59125	2.61052	4.95408	5.06505	3.06292	5.04902	5.6726	6.68761	3.01391	3.54448	5.44693	3.38253	7.57981	3.45979	4.15978	2.79707	6.33303	7.10805	2.43268	2.21919	5.76836	3.42401	5.08751	2.85084	3.94421	2.99632	2.95721	4.75481	3.27111	3.05284	3.95185	5.84548	3.13252	3.14366	2.27114	3.12818	3.56836	2.74303	5.56464	4.5664	4.60583	3.10172	9.17314	4.53191	5.20563	4.91452	4.35341
GSM1176269	AD	3.99071	3.77634	2.76783	5.0808	5.67606	2.45592	6.04125	5.15178	6.62215	3.27724	3.59669	8.36357	4.19309	8.0804	4.84802	4.46953	3.2299	6.28466	6.69122	2.60151	2.22918	5.70218	4.26197	5.56362	3.11236	4.53002	3.24476	3.78368	4.70392	3.64932	2.89891	4.43512	6.56527	3.60416	3.10792	2.33705	4.54054	2.66545	3.54988	5.56199	4.34646	2.69158	3.57167	8.00233	4.38661	4.48644	4.62097	3.64862
GSM1176270	AD	3.35718	3.75239	2.30528	5.12409	3.7051	3.58831	2.95506	4.97407	5.50951	2.11329	3.66739	7.4131	2.85587	7.19721	4.61514	3.6591	2.39563	4.8758	3.31731	2.37453	1.93309	6.00604	3.64969	5.58611	2.43758	4.08188	2.89288	4.82498	2.36937	3.47636	2.82242	4.10252	4.64581	3.6452	3.02826	1.87296	2.98887	2.93103	2.41051	0.863589	5.77849	2.04676	3.42386	1.59807	3.36708	2.73823	3.29534	2.76531
GSM1176271	AD	2.70175	3.57278	2.40459	4.12055	4.71355	4.82528	4.47649	4.38638	4.77943	2.28626	3.72762	6.06584	2.97217	5.53383	4.69874	3.05376	2.48499	4.52205	5.04279	2.64943	2.24512	5.97743	3.40389	4.15784	2.68904	3.47642	2.93935	3.15147	4.21861	3.08802	2.7253	3.69226	6.31914	3.26752	3.33763	1.90778	3.14257	2.67748	3.75544	2.27909	3.68621	2.51512	3.21066	4.64526	3.62896	3.99743	4.25022	3.70472
GSM1176272	AD	3.08231	3.90391	2.36753	4.66631	5.24078	2.28365	4.07998	4.84335	5.62923	2.28687	3.586	6.1005	2.92997	7.84325	4.09323	3.63853	2.46453	4.7528	4.31702	2.40904	2.21416	5.34857	4.07728	4.65376	2.57133	4.26198	2.83898	3.82179	3.00389	3.04611	2.64089	4.40663	5.03313	3.34392	3.49543	2.04032	4.15184	2.87629	2.28984	1.63386	4.70963	2.31124	3.28536	3.36777	3.58444	2.99675	2.94976	2.8622
GSM1176273	AD	2.92522	3.43293	2.68511	4.40407	4.48375	4.66646	5.13142	4.80045	5.50342	2.99741	4.19022	7.46288	3.1153	6.52419	4.73009	4.69623	2.54362	4.78068	7.80501	2.31142	2.68389	6.28338	3.29407	4.37755	3.34512	3.33557	3.41329	2.86613	4.04838	3.73038	2.79398	3.76591	5.50869	3.12066	3.06779	2.41923	3.0772	2.94749	3.60715	5.88604	3.5734	2.76768	3.35508	10.4061	4.21455	4.35013	4.32447	3.29916
GSM1176274	AD	2.40044	3.62112	2.22492	4.39034	4.06873	2.7798	4.07814	4.27517	4.39096	3.36572	3.01644	6.92733	3.76558	5.32519	4.62667	3.51044	2.3575	3.86742	3.60293	2.30812	1.91829	6.08217	3.45367	3.80795	2.62745	3.29858	2.85654	2.53372	5.95829	3.81216	2.92721	3.27082	5.61347	2.88946	3.15037	1.77957	2.74825	2.85129	2.9827	1.0188	3.26563	2.40788	2.77189	2.38394	3.35304	5.301	4.00876	3.33056
GSM1176275	AD	2.57747	3.50957	2.30448	3.97539	4.23272	2.75983	3.11086	4.10669	4.74909	2.84902	2.95891	7.22767	4.01024	4.93539	4.00578	3.12589	2.3076	3.65885	2.79499	2.25597	1.75909	5.34057	3.38203	3.94673	2.56574	3.26995	2.73388	2.4296	3.99182	2.98988	3.1529	3.65148	5.00954	2.88161	2.93114	1.93977	2.95776	4.00259	2.76565	0.649515	3.21978	2.44013	2.93719	0.733654	3.29988	2.54785	3.18696	3.42394
GSM300166	NDHCS	4.44743	4.05359	3.0887	5.06871	5.46052	4.58905	5.22153	5.15561	5.90162	2.13022	3.68526	45.7882	3.24001	11.1191	4.25167	3.11766	2.57743	6.46118	8.35357	2.21339	1.77662	6.8943	4.03524	4.75081	2.65766	3.67673	2.78401	2.63752	31.7592	2.54912	3.18288	3.68618	7.32272	3.13491	3.04276	2.46449	3.66027	2.21464	2.84101	12.1581	4.85321	2.14943	3.1176	7.20031	4.47455	4.35961	4.81986	3.18507
GSM300167	NDHCS	5.40258	4.35485	3.00378	5.92949	6.05	5.7027	6.65769	5.56644	6.6612	2.55709	4.05449	48.7025	3.8956	11.9506	4.87051	3.65366	2.74256	7.38652	9.68347	2.81394	2.50451	7.92038	3.94529	5.11595	3.22211	3.98136	3.922	2.98916	33.0143	3.03506	3.46593	3.958	8.12085	3.18872	3.69603	2.39503	3.65042	2.54197	3.11886	12.8441	5.83414	2.38452	3.04278	8.88946	4.5378	5.16348	6.22848	3.73564
GSM300168	NDHCS	9.45873	4.44336	2.56987	5.88348	5.4597	6.00964	5.15842	4.77027	6.67191	3.4511	3.56885	52.7365	4.75424	12.3655	4.34275	3.61813	2.77883	6.20937	10.8736	4.40519	2.83233	8.06828	3.60745	5.55545	2.67306	3.07239	3.08128	3.30795	32.9845	6.48194	3.94084	5.49042	6.58382	2.74731	3.50441	1.8176	2.82259	4.59729	2.54041	13.6939	6.15912	3.62847	2.8255	10.5998	3.60904	3.96201	4.99723	3.32737
GSM300169	NDHCS	7.34453	4.41827	2.50624	6.28338	5.89221	6.15681	4.52246	4.74621	6.71558	3.36774	4.05434	52.8829	3.95182	12.0433	4.62573	5.37768	2.88083	7.05836	9.3098	3.30673	3.24676	8.22667	3.82144	5.65443	3.05708	2.96656	3.28555	3.2995	32.7661	5.72479	4.04048	5.02207	6.58193	2.82072	3.7309	2.04767	3.66639	3.81355	2.78854	11.8029	6.45262	2.4341	3.23755	9.44444	3.50306	5.28349	5.63219	3.56235
GSM300170	NDHCS	9.36553	4.25241	2.6016	6.09335	6.12422	6.31924	5.17761	4.84922	7.38444	4.2907	4.16382	57.4171	5.22033	13.0125	4.15422	6.22978	3.0804	6.97094	11.0731	3.55371	2.22087	8.27719	3.86556	5.80139	2.84545	3.13007	2.97178	3.14451	34.1379	6.98325	4.38757	6.68126	6.8775	2.91841	3.36069	2.10375	3.44176	3.85477	2.6795	14.431	6.51893	3.7162	3.03277	11.6878	4.1154	5.04581	5.36274	3.60629
GSM300171	NDHCS	10.0988	4.55605	2.55503	6.21802	5.52909	5.52265	5.57749	4.58037	6.81575	5.05251	3.64887	56.65	4.64948	12.8354	4.2356	4.81298	2.81842	6.65354	11.2471	3.59471	3.32265	7.94074	4.5228	5.80738	2.86455	3.10839	3.09919	3.11407	33.2365	6.70792	4.43455	4.7463	6.99093	2.87743	2.93943	1.89078	3.05107	3.01555	2.67467	19.562	5.8745	3.03003	2.86881	12.904	3.28724	3.87549	5.71554	2.90777
GSM300172	NDHCS	6.49937	4.46515	2.89274	6.03443	5.76842	6.06633	4.67506	4.56381	6.17031	3.86781	3.66202	53.4432	4.30156	12.2364	4.02456	4.88651	2.58082	6.6933	9.24299	3.22293	2.79629	8.22511	3.46814	5.51442	2.62295	2.93921	2.70909	2.64019	33.5135	4.22053	4.76995	4.99628	6.94601	2.72243	3.03002	1.90794	3.24995	4.53174	2.37024	11.6387	6.05451	2.62864	3.04047	9.13166	3.9893	5.80999	6.03445	3.81045
GSM300173	NDHCS	4.13794	4.27661	2.63525	4.50605	4.84755	4.84721	5.00856	4.68009	5.51435	2.05417	3.12729	44.8772	2.81986	10.1639	4.37784	2.81255	2.46525	5.97412	8.42043	2.38743	1.74623	6.77296	3.78808	4.75948	2.62525	3.1103	2.82248	2.89012	30.8478	2.57863	2.80502	3.32312	6.84909	3.08907	3.05885	2.30635	2.88923	2.13555	2.95335	12.3663	4.18559	2.00054	2.87792	8.09705	4.15013	3.89025	4.2486	3.14866
GSM300174	NDHCS	4.37792	4.27582	2.63471	4.59538	4.37607	4.58759	4.16375	4.49139	5.59411	2.14893	3.02024	45.4784	2.71286	10.5846	3.92937	2.77881	2.3606	6.32571	7.83387	2.30297	1.87121	6.60827	3.28349	4.90322	2.48865	3.37601	2.72144	2.67735	30.9106	2.64392	2.7108	3.84324	6.19629	3.0598	2.87831	2.23473	2.88298	2.16707	2.36745	11.6236	4.5678	1.85302	3.00802	7.40143	3.89454	3.5215	3.70858	2.9198
GSM300175	NDHCS	4.05124	4.07149	2.64499	4.33457	5.03748	4.81746	4.54079	4.61838	5.92636	2.07132	2.79488	44.9252	2.91402	10.4143	4.51416	2.89426	2.26018	5.72796	8.29217	2.05881	1.71528	6.81256	3.50541	4.51047	2.35921	3.15422	2.48729	2.39385	30.8072	2.70011	2.78929	3.29175	7.08848	2.86645	2.85041	2.21899	3.1674	2.028	2.83888	11.9636	4.16369	1.88689	2.98509	7.76775	3.91127	3.98953	3.96064	3.2002
GSM300176	NDHCS	4.38994	3.69792	2.44504	4.35075	4.36397	5.01497	4.55509	4.95438	5.81912	1.93899	3.12557	45.5998	2.66094	10.8086	4.18001	2.72198	2.35372	5.83843	8.16059	2.13581	1.66617	6.824	3.34218	4.78658	2.37271	3.25469	2.63134	2.75532	30.5647	2.82301	2.72629	3.41938	6.77956	2.84516	2.90265	1.98638	2.87561	1.93106	3.04532	12.2701	4.46635	1.79469	2.96329	7.96441	3.76487	3.32954	3.93011	2.96509
GSM300177	NDHCS	4.93153	4.50699	2.58139	5.4205	5.14764	4.87974	5.26239	4.84681	5.89241	2.30139	3.90057	48.2146	3.17011	10.8665	4.58743	3.19724	2.47931	6.01174	9.33657	2.64358	1.69371	7.52618	3.69015	5.2027	2.63438	3.12079	2.9122	3.09408	32.5501	2.54631	3.17307	3.71021	7.1254	3.05782	3.17251	2.469	3.09719	2.79477	3.54622	13.0054	4.64918	2.06932	3.23907	8.84781	4.25846	4.09598	4.41891	3.13683
GSM300178	NDHCS	5.81524	4.51537	2.95518	6.65561	4.78539	5.43504	4.84769	5.49668	6.68897	2.80182	4.17507	50.3543	3.85887	12.0383	4.77749	4.00367	3.01217	6.95811	10.475	2.92244	1.98106	7.38538	3.63096	5.4573	2.72966	3.85786	3.11411	3.58502	33.5171	3.32814	3.77702	5.02245	6.76003	3.36996	3.20152	2.86508	3.09395	3.3106	2.55712	13.2046	6.40121	2.67795	3.09317	9.54149	4.03645	3.54342	4.52079	3.08739
GSM300179	NDHCS	4.95941	4.29128	3.40088	5.027	5.21219	4.69016	4.76894	5.05018	5.98343	2.17198	3.44529	47.4888	3.20624	10.7341	4.77086	3.27518	2.31334	5.66769	9.23043	2.3594	1.67303	6.83672	3.87776	4.96285	2.46213	3.33528	2.67619	2.7675	32.5026	2.55894	2.90839	3.49093	6.9308	2.97806	2.99814	2.57278	3.15267	2.51693	3.40506	12.4737	4.70992	1.96796	3.02139	8.5091	3.84167	3.48973	4.02045	3.07553
GSM300180	NDHCS	5.43965	4.2518	2.70802	5.89868	5.03353	4.93742	5.29632	5.30136	6.78113	2.49761	3.73782	50.8692	4.04585	12.3326	4.64639	3.69006	2.47422	6.39434	9.62384	2.72667	1.7805	7.29593	3.65163	5.63743	2.71893	3.51252	3.22615	3.5713	33.9155	3.08208	3.18166	4.07689	7.37209	2.97765	3.11029	2.0794	3.51619	2.95167	3.40144	13.2131	5.64234	2.26209	3.29215	9.7366	3.90104	3.5732	4.82153	3.11826
GSM300181	NDHCS	6.10053	4.02927	2.88266	5.58248	4.73508	6.65593	4.43705	5.0597	6.62938	2.48868	3.9595	49.9791	3.13815	11.82	4.49488	4.15269	2.84095	6.95751	9.28593	3.16025	2.6369	7.99129	3.75533	4.95057	2.85614	3.44956	3.25982	2.97858	31.6101	3.40966	3.38255	4.45658	6.93372	3.11012	3.3686	2.86146	3.00082	2.35807	2.84711	12.7481	5.50215	1.72211	3.3188	9.38363	3.89516	4.64711	4.82827	3.09174
GSM300182	NDHCS	6.02024	3.60312	2.83106	5.62878	4.64837	6.15818	4.456	5.04825	6.5136	2.4456	3.91289	49.5408	3.05881	11.5428	4.61926	4.04824	3.0812	6.96716	9.91009	3.05971	2.61877	7.57618	3.95786	4.88312	2.93887	3.31156	3.3814	2.86312	31.8032	3.58477	3.17625	5.06165	7.02923	3.19709	3.34729	2.63479	2.99523	2.40425	2.69202	12.8696	5.55852	1.81849	3.28537	9.52353	4.10428	4.23132	4.74409	3.13667
GSM300183	NDHCS	4.74541	3.86139	2.86822	4.6059	4.68406	4.97511	4.09851	4.88492	6.08958	1.75231	3.15397	46.1615	2.58581	11.5681	4.55684	2.75083	2.49733	6.11332	8.28439	2.12669	1.76074	6.83549	4.25567	4.84624	2.4242	3.60836	2.56865	2.78653	30.2622	2.55262	2.82372	3.53278	6.69215	3.0522	2.90393	2.3015	2.9848	1.87129	2.53962	12.3662	4.94355	1.59447	3.02439	7.82677	3.91458	3.54095	3.89906	2.94703
GSM300185	NDHCS	7.39951	4.02259	2.53363	5.83429	6.34742	5.05409	5.08651	4.52224	7.61409	5.89443	3.42787	54.8436	5.31043	12.8427	3.95452	5.48232	2.69661	6.52657	9.79562	2.8017	2.11729	7.47995	3.92407	5.99301	2.8849	3.26247	2.65687	2.73871	34.7273	5.70259	4.07511	4.1783	7.16621	3.00448	3.21562	1.79461	3.61142	3.6935	2.55399	12.2661	5.92166	2.78125	2.78809	9.30916	4.11504	3.70516	4.85757	3.16504
GSM300186	NDHCS	7.14646	4.21337	3.59277	9.24114	4.94818	6.76207	8.20573	6.46342	6.91084	3.02379	4.59635	49.3376	4.34743	13.2092	5.59859	10.9921	3.644	8.61496	12.8611	4.05498	2.5212	8.38046	4.17199	6.37877	4.51533	4.4507	5.24995	4.27732	33.4843	3.15158	4.0631	5.27899	8.60975	3.46315	4.27526	3.36532	3.24854	4.23346	2.89221	15.0252	9.67225	2.1189	3.20335	11.1483	3.71826	3.60589	8.48633	4.07139
GSM300187	NDHCS	6.51508	4.34931	3.11351	7.69512	5.71176	6.51981	5.78926	5.95799	7.31716	2.97999	3.97869	47.7985	4.11559	13.5343	4.58368	8.25533	3.5193	7.91275	12.6279	3.5884	2.10362	8.09558	3.83536	5.96808	2.98919	4.39002	3.55922	4.58898	33.1452	3.24252	3.73217	5.58023	7.03368	3.45796	3.61049	2.42652	3.58359	3.31373	2.45306	14.9155	7.77205	2.69109	3.52404	12.5538	5.67331	5.01015	5.70451	4.51789
GSM300188	NDHCS	4.6446	4.68001	2.70107	6.54618	6.25946	5.62297	6.04254	5.16645	6.4001	3.03406	3.68816	46.5504	4.21704	11.7172	4.39296	6.42681	2.74121	6.91074	13.7332	2.65818	1.68692	7.68121	3.52772	5.3723	3.09221	3.17105	3.37229	3.22666	33.5433	2.77011	3.29181	3.44698	7.76688	2.74639	3.27109	2.01338	3.26876	3.27681	2.97424	17.9815	6.19813	2.56022	3.33674	16.8717	4.59671	5.29695	6.60537	4.82104
GSM300189	NDHCS	5.6479	4.39822	3.35015	5.84648	6.49389	5.29449	5.68003	6.36268	9.05702	2.30244	4.86333	47.8768	4.33006	11.7569	4.23051	4.02772	3.23144	8.51949	9.2444	2.56312	1.96266	7.07697	6.29236	7.18769	4.0139	5.85671	3.30942	3.60993	32.5672	2.58147	3.55287	6.34393	7.37931	7.27566	3.66262	2.38634	4.2466	2.85898	2.59461	12.8333	5.93214	2.65697	3.73379	8.5187	6.32735	4.57359	3.93616	3.13638
GSM300190	NDHCS	5.44595	4.49323	3.5589	5.79403	7.40346	4.81959	4.93895	6.81701	9.12925	2.60246	4.98973	48.1445	4.67295	11.8262	4.21511	4.09534	3.93062	8.93395	8.84241	2.4408	2.21761	6.73178	6.42105	8.15141	3.3325	6.50162	3.21812	3.9756	32.3561	2.7467	3.58293	6.93181	7.45132	7.35407	3.33429	2.49434	4.4771	2.81705	2.31563	12.1781	6.08958	2.76117	3.6715	7.94664	6.26858	3.48788	3.46957	3.15961
GSM300191	NDHCS	5.78651	4.18289	2.94049	5.2479	6.92895	5.33094	6.99146	5.51052	7.35596	3.74557	3.37891	47.817	4.77169	12.435	4.65684	3.27169	2.92306	9.64743	10.2873	2.38152	1.70234	6.58719	4.16488	5.45287	2.71665	3.69588	2.86396	3.06339	33.6341	3.75281	3.06108	3.54662	8.70968	3.12156	3.10249	2.55204	4.35416	2.20016	3.27382	14.7887	4.8973	3.26475	3.50605	10.5952	6.02384	6.01584	5.23732	4.68379
GSM300192	NDHCS	4.14608	3.83679	3.14575	4.96669	4.37194	4.98131	5.78823	4.74893	5.93577	2.56349	4.4181	45.3392	3.4851	11.2469	4.09664	2.99208	2.93124	6.55564	9.73194	2.37049	1.80389	7.05378	3.50928	5.12528	2.89868	3.08523	3.36706	3.63236	31.4846	2.75272	3.10603	3.29907	7.49055	2.94016	3.4984	2.66066	2.79448	2.14789	4.16517	12.6245	4.65914	2.22535	2.83361	8.7443	3.63533	4.77076	5.54852	3.2839
GSM300193	NDHCS	7.04638	4.43969	3.05099	7.15353	5.02203	7.61754	6.49349	5.94239	7.19956	4.55697	5.18332	59.4551	4.26322	14.1515	4.56982	8.06772	3.31976	7.19645	13.4806	3.29358	2.31728	8.12566	3.65587	5.94098	3.50906	4.06406	4.4352	4.48263	34.3842	6.43539	4.15423	5.49875	6.72457	3.93961	3.82464	3.78435	3.12428	3.7232	3.41725	16.072	6.9798	3.67755	3.38543	16.1154	4.36827	4.93448	5.22029	3.07613
GSM300194	NDHCS	4.52005	4.30309	2.95504	4.74648	5.57426	4.55851	5.0147	5.29782	6.28342	2.21667	3.24945	46.5995	3.06586	11.496	4.59884	3.3783	2.21952	5.91592	10.4987	2.07126	1.70134	6.9083	3.45968	5.06062	2.3712	3.33286	2.52865	2.85948	32.054	2.56407	2.89925	3.81002	6.59286	2.97695	2.9617	2.37932	3.32065	2.62667	2.38199	13.3956	4.52898	2.64148	3.21114	11.1278	4.13476	3.39806	3.66688	3.22839
GSM300195	NDHCS	5.45668	4.22102	2.7999	5.76595	5.94979	5.433	7.83286	5.61081	6.7545	3.06498	3.63354	50.8694	4.0304	13.6321	4.72367	5.18375	2.50193	7.42552	13.0976	2.62317	1.69854	7.40749	3.65814	5.27296	2.82862	3.6233	3.20953	4.00193	34.5646	3.72381	3.15306	3.80711	7.72911	2.84396	3.34769	2.4977	3.24835	2.76008	3.44566	16.7221	5.52671	3.25984	3.23774	17.6933	4.19557	5.07398	5.15651	4.57825
GSM300196	NDHCS	4.68206	4.70845	2.72486	5.72273	4.94463	6.66613	3.87736	4.34313	5.79838	3.84309	3.48026	48.6466	4.96979	9.31058	3.85775	4.04869	2.68808	5.00948	8.98077	2.56662	1.68762	8.15435	3.87891	4.76865	2.62416	3.39581	2.97687	2.5502	34.3714	4.46061	4.54937	4.30258	8.04527	3.01584	2.97508	2.6068	3.07455	2.27469	4.44596	12.3439	4.55119	2.56666	3.02585	6.93262	3.51849	2.96922	3.07986	3.071
GSM300197	NDHCS	4.77281	4.83011	2.51844	5.61484	4.76846	6.82207	4.18544	4.21865	5.75506	4.80422	3.55729	47.025	4.23023	9.14218	3.42603	3.90497	2.74484	4.90996	10.8813	2.67929	1.72966	7.72463	3.8459	4.70991	2.70903	3.33621	3.23403	2.5406	35.4004	4.54919	3.88015	4.01061	7.42731	2.9212	2.91338	3.05341	2.99976	2.133	3.26298	14.757	4.35343	2.84635	2.90333	8.35328	3.57284	3.54235	2.98087	2.97206
GSM300198	NDHCS	4.23948	4.87134	2.80265	5.55762	5.20665	5.85481	4.28117	4.50573	5.66791	2.52304	3.29433	45.7699	4.27837	9.01309	3.75662	3.0406	2.40544	5.17	10.0868	2.2015	1.73019	6.97169	4.24473	4.20449	2.49978	3.25577	2.53641	2.35132	34.7862	3.78175	3.70662	3.38788	7.94463	2.99855	2.98151	3.02494	3.29792	1.90309	3.04769	12.8924	3.87354	2.51931	3.07892	7.47267	3.47647	3.66325	2.99866	2.97271
GSM300199	NDHCS	4.81781	5.66224	2.78542	5.65659	5.95721	7.54176	5.01726	4.92954	6.19968	3.11463	3.50161	48.4238	4.81046	9.67567	3.82184	3.11146	3.00491	7.27745	10.8674	2.8307	1.62003	7.06597	3.59677	5.05786	2.84223	3.31891	3.55277	2.74609	35.4604	3.82572	3.80986	3.63221	8.46796	2.83964	3.06503	2.81358	4.23082	2.10762	3.10801	14.3505	4.88635	2.88461	3.08406	8.47773	4.08314	3.97134	3.85169	3.0146
GSM300200	NDHCS	4.75619	4.52662	3.28333	5.68304	5.98613	4.87327	6.25005	5.38813	6.35748	2.36447	3.67243	47.4999	3.51927	13.086	4.58228	3.92766	2.51941	7.0324	9.98745	2.62749	1.88538	7.5749	3.79731	5.74287	2.52213	3.32017	2.58169	2.7226	32.9156	2.62113	3.34196	3.71215	7.67758	3.09253	3.42389	2.60686	3.67148	2.962	2.7981	12.7199	5.53335	2.19617	3.27148	10.6792	3.84757	5.16985	4.70163	3.46674
GSM300201	NDHCS	5.07404	4.38574	2.88663	6.13734	5.2358	4.82083	7.30631	5.43995	6.42108	2.66354	3.51095	48.7829	3.7459	12.7426	4.68782	3.89903	2.689	7.01568	11.0634	2.49495	2.0167	7.27592	3.78459	5.89504	2.77238	3.44226	3.01583	3.80086	34.5029	2.9437	3.2226	3.51463	8.06952	2.80608	3.24586	2.20315	3.05654	3.0258	3.21899	14.289	5.38185	2.26028	3.13562	12.8788	4.03886	5.06707	7.10996	4.02899
GSM300202	NDHCS	7.16664	4.26446	3.84868	6.30764	5.37814	6.36779	4.90131	6.15447	7.83067	4.37727	4.03441	50.6965	4.81686	12.8616	4.04288	5.18606	3.4364	7.8536	10.9472	2.46396	2.92756	7.17612	3.58603	6.08926	2.78125	4.8555	3.13212	3.22064	33.971	3.62172	3.70577	4.4356	6.76417	3.25718	3.2292	3.46875	3.37012	4.16906	2.7227	13.7384	6.16607	4.94423	3.578	12.6919	4.6547	5.71149	5.00156	3.15424
GSM300203	NDHCS	5.00124	4.15855	3.0674	5.97669	5.41226	5.24122	8.49287	5.40003	6.78006	2.59077	3.72673	47.4431	3.90929	12.4722	4.98797	4.1684	2.6632	7.00771	11.0975	2.55177	2.59348	7.44761	3.59704	5.65024	3.04399	3.40317	3.38067	3.3213	37.5034	2.8403	3.45937	3.44079	10.2903	2.85123	3.07379	2.55421	3.13075	2.75987	3.4721	14.4416	5.96336	2.01319	3.16378	12.3156	3.81746	4.87736	8.13562	3.66556
GSM300204	NDHCS	4.51562	4.17118	2.81275	4.70989	4.51146	4.94548	4.20586	4.78998	5.77486	2.09826	3.68869	46.259	2.78829	10.4245	4.66956	3.31296	2.44626	5.86185	8.93276	2.29161	1.8451	7.10268	3.94834	5.07701	2.45055	3.12966	2.83174	2.81427	31.4375	2.67707	2.90116	3.37845	6.51035	3.06566	3.25378	2.56522	2.95875	2.44681	3.08563	12.7392	4.31536	2.10996	3.1116	8.75233	3.70542	4.11197	3.94421	2.9677
GSM300205	NDHCS	4.46762	4.15022	2.57161	4.85658	4.51355	5.07317	4.46446	4.46305	5.5011	2.09221	3.85504	46.9738	2.80702	10.3512	4.91725	3.15961	2.54213	5.91525	9.0355	2.26732	2.33805	7.27554	3.76208	5.09373	2.54983	2.89268	2.9732	2.99661	31.1656	3.00469	2.8661	3.73975	6.2531	3.14966	3.59051	2.59231	2.85197	2.45877	3.1066	12.5686	4.5716	1.68632	3.415	8.8169	3.53755	3.68382	4.10826	2.91346
GSM300206	NDHCS	4.38043	4.04591	2.81976	4.62793	4.76764	4.6375	4.22108	4.85745	5.8623	2.2461	3.75822	46.4548	3.08429	10.6308	4.72712	3.5649	2.37644	6.0972	8.79873	2.14602	1.93521	7.25146	4.02023	4.91612	2.45491	3.14635	2.6324	2.56003	31.8021	2.75995	2.85844	3.37746	6.59436	3.04028	3.12878	2.3772	3.00522	2.49256	3.14275	12.3989	4.2056	2.01626	3.16614	8.77514	3.50826	5.36177	3.94714	3.13522
GSM300207	NDHCS	4.3708	4.22079	2.61576	4.89419	4.83259	4.99894	4.65646	4.91892	6.13401	2.48863	3.52009	48.2366	3.32059	11.4707	4.9565	3.68895	2.46237	6.15628	8.81255	2.20656	2.04489	7.22106	3.85252	4.95771	2.60858	3.24643	2.96812	3.20992	32.6539	3.43021	2.9115	3.31388	6.83221	2.82527	3.10233	2.32539	2.8917	2.59865	3.30381	13.0691	4.45651	2.29738	3.03283	9.65479	3.46758	4.74889	4.66391	3.2418
GSM300208	NDHCS	5.85554	4.12423	3.06293	5.46133	4.45851	4.41502	3.71153	5.38535	6.54618	1.95597	3.76506	46.3793	2.62479	13.6478	3.37989	2.78421	2.93777	6.98123	7.74209	2.26297	1.76573	6.38252	4.40877	5.86939	2.40843	4.14285	2.51287	3.79421	30.5392	2.59484	2.95892	4.50163	5.95725	3.80675	3.02538	2.37913	3.15556	2.03161	2.19797	11.6157	6.52477	1.70021	3.2215	7.14857	3.87088	3.12427	3.41661	2.95673
GSM300209	NDHCS	4.61753	3.84624	2.75408	4.76021	4.6836	4.52317	4.33521	4.8852	6.0029	2.00368	3.30033	45.2234	2.69075	11.2333	3.71411	2.48076	2.73358	6.64887	8.10799	2.22211	1.84376	6.62609	3.47874	4.90843	2.38444	3.1735	2.7112	2.96011	30.4874	2.40751	2.80982	3.85237	6.50183	3.09517	2.78878	2.13988	2.98232	2.09002	2.40187	12.0044	4.89749	1.70697	3.00875	7.59187	4.05807	3.24737	3.7987	3.62186
GSM300210	NDHCS	4.51925	3.90113	2.96698	4.65227	4.74952	4.36165	4.08998	4.87621	5.92713	1.90245	3.03465	45.2239	2.71694	11.4119	3.70676	2.69543	2.45738	6.33908	7.71879	2.16248	1.67905	6.72831	3.70531	4.70442	2.31816	3.19724	2.51422	2.68897	30.3944	2.55346	2.76736	3.41745	6.52584	3.12915	2.8533	2.24035	3.04699	1.88809	2.69723	11.6915	5.04098	1.65881	2.9289	7.19713	3.53486	3.3009	3.70013	2.9372
GSM300211	NDHCS	4.08183	3.94219	2.48689	4.40654	4.66498	4.37449	4.70072	4.55466	5.67507	2.15699	3.09289	44.8466	2.87055	10.4611	4.10111	2.70482	2.29836	5.8524	8.18209	2.12529	1.60943	6.74964	3.39341	4.72406	2.43088	2.83331	2.73243	2.67798	30.8208	2.75965	2.78801	3.19314	6.87355	2.71552	2.82801	1.8685	2.7609	2.08365	3.10457	12.2054	3.98165	1.81053	2.85282	7.68233	3.59152	3.8845	4.27921	3.56187
GSM300212	NDHCS	6.41432	4.72539	3.38973	6.84112	5.56801	5.37157	4.0633	6.91128	8.76444	4.11681	4.55254	50.362	4.40388	13.6892	4.0026	6.30215	3.3342	8.71505	9.76951	2.92854	2.48275	7.34677	4.62636	7.55568	2.91201	5.06517	3.01665	3.45153	33.7434	3.26793	3.98581	5.15944	6.36131	4.14878	3.64177	3.10426	4.34695	3.159	2.47035	13.067	9.09204	2.57737	3.97061	9.49641	4.33313	3.15185	3.67978	2.80379
GSM300213	NDHCS	5.16401	4.40258	3.26151	6.37805	5.29577	5.48928	5.52433	6.12692	7.12778	3.35164	3.72389	49.7594	4.95044	12.9953	4.13215	5.8535	2.71978	8.18532	9.72577	2.83038	1.71386	8.33407	3.45949	6.00674	3.12187	3.99529	3.22077	3.21319	35.1977	4.13305	3.63471	3.96278	6.94956	3.02165	2.91539	2.44367	3.18886	2.88224	4.04224	13.4628	5.64789	3.18342	3.11891	10.0574	4.84261	8.11553	6.09584	4.49602
GSM300214	NDHCS	5.20782	4.31135	3.22861	5.26519	4.60307	5.31292	5.7497	5.14101	6.3644	2.24692	3.82533	46.5939	2.93182	11.8024	4.86109	3.18284	2.60946	6.63665	9.4877	2.45468	1.66339	7.63487	4.05672	5.1109	2.76348	3.61816	3.04863	3.47743	32.5321	2.45812	3.16443	4.44884	6.6604	3.89913	3.32749	2.54823	3.13838	2.71734	3.0002	12.7402	5.34415	2.10898	3.11291	9.76822	4.5048	4.8881	4.82727	3.6427
GSM300215	NDHCS	6.1464	4.27295	3.10132	6.27249	4.81201	5.50229	4.92992	5.29702	7.12484	3.04204	4.39266	50.3322	3.28732	13.319	4.98585	4.52827	2.95517	7.11713	9.95467	2.87681	2.11204	7.85267	4.30538	5.70368	2.94337	3.88996	3.39159	3.5636	33.1631	3.63184	3.53079	5.48213	6.62106	4.15533	3.62863	2.66915	3.34139	3.40991	2.96307	13.0631	6.40972	2.57425	3.70787	9.87959	3.9023	4.59778	5.01088	3.0791
GSM300216	NDHCS	4.71069	4.02349	2.89654	5.18861	5.12097	5.20694	5.2446	4.92087	6.44392	2.1825	3.99689	46.2877	3.05635	11.6713	4.92674	3.07418	2.43035	6.63493	9.81789	2.35543	1.73289	7.72871	3.83092	5.26228	2.70131	3.5285	2.79268	3.1886	32.7056	2.41141	3.28289	3.8674	7.10962	3.19335	3.19921	2.5585	3.35121	2.54785	3.20308	13.0446	5.30782	2.08506	3.33779	10.0147	3.89057	5.01833	5.00404	3.64047
GSM300217	NDHCS	4.53042	4.17552	2.86201	5.19084	4.97875	6.60926	4.83037	5.16158	5.76707	2.80946	3.44957	47.4218	3.63973	11.5167	4.60277	4.51482	2.51332	6.45821	9.63687	2.33934	1.95918	9.30968	3.2016	5.2583	2.73516	3.28415	3.46118	2.6086	34.1947	4.15039	3.25708	3.98271	6.73797	2.96439	3.10673	2.68262	3.13457	2.931	3.21487	13.3009	4.66268	2.24189	3.22479	9.87089	3.96546	11.5227	5.13331	4.08778
GSM300218	NDHCS	4.83149	3.92164	2.98773	4.43817	4.39106	4.71366	4.45363	4.48858	5.41048	1.9242	3.45786	46.6574	3.27487	10.2578	4.46855	2.47746	2.51226	5.41964	9.71372	2.77169	1.8194	7.24129	3.93431	4.82755	2.55864	2.90972	2.75883	2.36607	31.904	2.7742	2.99748	3.42921	6.64479	3.05729	3.38703	2.46688	2.78683	2.63172	2.92692	13.0257	4.15145	2.29088	3.08335	8.13544	3.39428	3.47727	3.8367	2.87159
GSM300219	NDHCS	4.6548	4.054	3.17191	5.47081	5.27973	4.73696	4.36986	5.89809	6.80155	2.0743	3.54895	48.3131	3.45125	13.2361	4.19341	2.66026	2.69384	6.68354	10.0723	2.46417	2.04265	6.8324	4.12191	5.6064	2.53674	3.57306	2.52171	2.99274	32.0798	3.53295	3.03846	5.07188	6.44646	3.75829	3.20361	2.35421	3.56425	2.65201	2.30949	12.9143	5.53393	3.00441	3.11596	8.82756	3.87897	3.28207	3.68736	2.70934
GSM300220	NDHCS	4.79684	4.02875	3.03377	4.95719	5.11571	4.58089	4.66395	5.14087	6.11831	2.12728	3.39013	48.5546	3.41865	11.308	4.77696	2.82687	2.25461	5.90796	9.90004	2.61771	1.88403	7.16141	3.95521	5.19465	2.54254	3.33923	2.64888	2.59659	32.4731	3.06072	3.11407	4.04106	6.73515	3.23273	3.19395	2.3296	3.33094	2.68662	2.6762	12.4338	5.23137	2.57306	3.32989	8.26685	3.42478	3.05653	3.77759	2.80587
GSM300221	NDHCS	4.30029	3.92866	2.69949	4.79662	4.85481	5.02782	5.02218	4.68004	5.68831	2.27204	3.27848	46.4482	3.42458	10.6135	4.57542	2.52524	2.33297	5.92887	10.2608	2.55696	1.69233	7.52057	3.34385	5.18238	2.61186	2.90813	2.94631	2.37888	32.7326	3.11325	3.01462	3.38508	6.89776	2.82862	3.33133	2.15841	3.07062	2.722	3.2037	13.527	4.31234	2.36908	3.1856	9.02363	3.3909	3.4477	4.27074	3.10415
GSM300222	NDHCS	5.18782	4.23057	2.9013	5.13555	4.21308	5.30636	5.3824	4.52862	5.81422	2.58729	3.49522	51.3794	3.5663	10.7521	4.88506	3.53323	2.86039	5.6126	13.1291	2.6199	1.69763	7.70596	3.82235	4.91805	2.67153	3.04907	2.95638	3.18099	34.2681	2.99768	3.44913	3.62553	7.15581	2.98916	3.29404	2.6727	2.68438	2.40244	2.99473	15.384	4.95925	2.14988	2.82639	10.617	3.30868	3.9995	4.22308	3.01699
GSM300223	NDHCS	7.70366	4.73903	3.02639	7.42534	4.39877	5.04455	4.70274	5.57402	7.15305	3.00728	4.25547	69.0992	4.11932	14.0543	6.71472	6.6139	3.77672	7.38653	14.5325	3.80812	2.40188	8.62084	4.03587	5.83101	3.31398	3.63554	3.4454	3.26717	34.8588	3.48737	4.12001	5.00245	8.10716	3.35831	3.73717	3.19159	3.07826	3.4262	2.90465	16.4046	7.5858	3.17432	3.19173	12.3456	3.71656	3.15709	5.23822	3.12514
GSM300224	NDHCS	5.48987	4.33969	3.02932	4.89945	4.57156	4.33581	5.30046	4.7033	5.82994	2.04678	3.28832	50.5203	3.56193	10.9307	5.18084	2.86503	2.512	5.45662	10.5688	2.20995	1.68885	6.89642	3.50763	4.83891	2.6525	3.00748	2.55327	2.42461	32.8259	2.81724	3.21699	3.66286	7.04368	2.85751	2.84075	2.63498	2.94537	2.21193	3.20656	13.661	4.71701	1.88015	3.00504	9.02724	3.56337	3.96936	4.14122	3.09573
GSM300225	NDHCS	5.50625	4.42803	2.85899	5.42661	4.69305	4.85176	5.92498	4.81501	5.99146	2.71176	3.30721	57.2062	3.9746	11.1351	4.94455	3.73972	2.5402	5.38576	12.215	2.50643	1.62674	7.49938	3.49599	4.99086	2.76599	3.00003	3.19107	2.81574	35.932	3.2819	3.39247	3.50712	7.4584	2.75664	3.0863	1.98213	2.80578	2.69729	3.42887	15.9859	4.67581	2.2737	3.01432	10.7354	3.65241	3.85924	4.71209	3.0468
GSM300226	NDHCS	6.41288	4.30539	3.3535	6.38557	6.22371	5.90941	6.09783	6.02345	8.65818	3.86079	4.3498	49.964	4.52686	13.1701	4.55096	5.87055	3.2007	8.0958	11.5682	2.9147	3.44557	6.92452	3.90105	6.5501	3.08287	3.90455	3.65795	3.39911	34.2754	3.85099	3.525	4.27987	6.81436	3.34693	3.59877	2.63891	3.3666	3.65217	3.85158	14.2586	5.91123	4.42324	4.07035	13.8763	4.37759	6.72412	5.93037	3.32661
GSM300227	NDHCS	9.22805	4.11396	2.64676	6.47329	5.96972	7.0419	5.44056	4.91997	7.04873	4.71452	4.23832	57.6785	3.97586	14.0458	3.86602	8.55354	2.91227	6.82285	9.80117	3.83353	2.51001	8.68027	3.88904	5.6697	2.7536	3.37606	3.20661	3.37635	33.3447	5.60097	4.52127	5.21191	6.94399	3.07759	3.54801	2.2288	3.32522	3.75332	2.44769	12.2765	6.44709	2.44333	2.83904	10.2401	3.66285	4.99948	5.76124	4.1691
GSM300228	NDHCS	5.11325	3.99432	3.40095	5.7484	4.79476	6.28122	6.08994	5.87893	6.13438	1.99355	3.76633	44.988	4.13199	10.8187	3.53901	2.49176	3.35978	7.29635	11.6051	2.5424	2.53758	7.22815	4.13565	5.1242	3.36979	3.80472	3.1566	2.38924	33.4756	2.53187	3.63738	3.90533	6.6271	4.11037	3.59853	2.62622	3.25328	3.30161	2.40559	14.886	5.33336	2.45686	2.91742	9.65726	3.87418	4.8358	5.42724	2.92125
GSM300229	NDHCS	4.14787	4.3206	2.86588	5.12362	5.71027	5.0702	4.22862	5.3288	6.06257	1.89184	2.98373	44.5647	3.88073	9.88094	4.17745	2.47252	2.88115	6.05713	10.3288	2.13744	1.85439	6.50337	3.40754	5.1119	2.63298	3.0944	2.47654	2.17143	32.5157	2.38816	3.28899	3.3434	6.88781	2.8639	2.9316	1.8091	3.64238	2.94522	2.35937	13.9452	4.38189	2.25831	3.71544	8.19364	4.24505	3.6438	4.34694	2.92899
GSM300230	NDHCS	4.66669	4.20806	2.97067	5.64087	4.64538	4.79411	5.83401	4.81022	5.84446	2.04099	3.92973	46.2231	3.3205	10.6898	5.08337	3.62848	2.76787	5.93509	9.42438	2.32838	1.78281	7.08749	4.05475	5.40676	2.79126	3.26003	2.67322	2.72589	32.3153	2.49863	3.20286	3.50048	6.84706	3.08053	3.28854	2.56797	2.84783	3.02963	2.62143	13.0926	4.67678	1.88751	3.34583	8.14519	3.63283	3.94782	4.28885	2.74498
GSM300231	NDHCS	5.09748	4.43582	3.09753	6.34594	4.96215	5.00305	5.45637	5.76488	6.58534	2.01608	4.16095	47.9349	3.35836	12.5658	4.8416	4.5622	3.05891	6.91318	8.55115	2.61306	1.95842	7.09974	4.1805	5.6062	2.81019	3.61618	2.97713	3.26925	32.9243	2.43837	3.38162	4.14191	6.82997	3.13209	3.13657	2.46185	3.19281	2.99206	2.33958	11.7357	5.43345	1.83521	3.15094	7.0195	3.63081	3.37688	4.16687	2.82061
GSM300232	NDHCS	5.07416	4.36884	3.26808	6.12045	5.39239	4.90792	6.32126	5.38377	6.44008	2.08351	4.10855	47.6718	3.53965	12.1468	5.41626	4.11057	2.71319	6.74758	8.89372	2.6578	1.8743	7.0786	4.31235	5.5218	2.89118	3.85702	2.64507	2.57914	32.6032	2.47404	3.37259	4.14837	7.66402	3.44853	3.43228	2.49981	3.51015	2.95173	2.61736	12.0949	4.91747	1.83777	3.86007	8.07109	3.95604	4.49327	4.22165	3.05219
GSM300233	NDHCS	4.62721	4.18283	3.08496	5.6206	4.98181	5.22208	7.87277	4.81105	5.6652	2.22401	3.65879	46.1283	3.73525	11.0145	5.30393	3.96414	2.50455	6.15072	9.17677	2.25926	1.69728	7.37197	3.53986	5.35368	2.8042	3.06741	2.73324	2.50358	34.3616	2.55855	3.30604	3.33659	7.69692	2.74387	2.97553	2.18976	3.04901	2.82818	2.96301	12.9098	4.12559	2.00611	3.32851	8.13157	3.54896	5.07151	4.93619	3.12776
GSM300234	NDHCS	5.62911	3.90706	3.14046	5.3826	4.78669	6.73887	5.33752	5.26479	6.33664	2.33462	4.15376	48.5421	3.43137	11.2935	4.72383	3.99945	2.773	6.36421	9.19882	2.71475	2.76091	7.40688	3.91674	5.19819	2.75809	3.51371	3.15786	3.47584	32.6399	3.04922	3.33841	3.9329	7.19324	3.45411	3.79192	2.74737	3.01739	2.63227	3.20233	12.7568	5.43826	2.26513	3.14634	8.97448	3.78876	4.46996	4.63575	3.20303
GSM300235	NDHCS	5.72976	4.01353	3.04436	6.39352	4.91387	6.44209	5.08849	5.1037	6.60063	3.53101	4.10394	53.8368	4.11075	12.6428	4.53909	6.08164	3.04577	6.86766	9.1355	3.24239	2.89613	7.86844	3.65155	5.44659	3.10858	3.4263	4.52584	3.63676	33.5039	5.67503	3.77851	4.33704	6.7254	3.48667	3.73424	2.40637	2.96046	3.19182	3.94709	12.3742	6.93645	2.6647	3.40334	8.79288	3.9674	5.23656	4.85515	3.09876
GSM300236	NDHCS	5.04426	4.02259	2.90382	5.26595	4.66362	5.09073	4.92879	4.65605	5.94405	2.46687	3.66322	47.5828	3.98436	11.0745	4.40693	3.74731	2.5071	6.51698	9.65989	2.52149	2.17553	7.59925	3.72752	5.1639	2.66839	3.33876	3.23689	2.96218	32.1783	2.93311	3.34136	4.1574	6.89721	3.22714	3.63461	2.84848	3.00353	2.66081	2.74099	12.8516	5.52429	2.14012	3.29317	9.41334	3.63589	3.49629	4.20986	2.78753
GSM300237	NDHCS	4.47684	3.8599	2.60051	5.14386	4.63456	5.93572	4.64454	4.74016	6.12118	2.30574	3.47634	48.2623	3.57732	10.9366	4.57481	3.19342	2.68558	6.0746	9.23477	2.3647	2.1188	7.33244	3.36446	5.17376	2.55997	3.15926	3.24119	3.25205	32.3575	3.2415	3.28177	3.77207	6.85143	2.84064	3.27628	2.0399	2.96542	2.75743	3.18035	13.0704	5.20765	2.23387	3.37307	9.23677	3.49322	3.5212	4.65481	3.07418
GSM300238	NDHCS	6.01764	4.41019	3.42257	5.9077	4.58031	5.71962	5.84775	4.81166	6.13649	2.54412	3.80138	51.0817	3.69829	10.5939	4.79414	4.65229	2.62499	5.79128	9.54926	2.67449	2.03207	7.76288	3.81906	5.176	3.27961	3.68069	3.12697	3.20676	34.139	3.14785	3.50975	4.59308	6.90864	3.47717	4.11814	2.7039	2.88041	2.80164	2.87821	12.4138	5.49455	2.23245	3.22335	8.25611	3.62865	3.76014	3.92987	2.86303
GSM300239	NDHCS	6.14877	4.11812	2.85759	6.22494	4.61244	6.58145	6.02696	5.23089	6.28245	3.88108	5.13164	56.9378	4.4069	11.0449	4.30921	4.17915	2.79353	6.35563	10.2683	2.91597	2.32213	8.01326	3.54674	5.73175	3.66807	3.71568	3.72525	3.24859	36.7596	4.94617	4.18614	5.03811	6.29822	3.42338	3.7133	2.50125	2.97478	2.93827	4.90453	12.7502	5.95395	2.46363	3.36374	8.64059	3.91683	4.1281	4.37151	2.84507
GSM300240	NDHCS	4.74094	4.38985	3.25098	5.59272	4.65587	5.09148	6.46798	4.81452	6.08751	2.33283	3.44709	62.3445	4.09514	10.553	6.22252	3.13006	2.67301	6.24337	9.24477	2.50121	1.83004	7.17422	4.30856	5.05784	3.50884	3.2363	2.77239	2.49121	34.2606	2.83922	3.42541	3.50782	8.52825	3.02931	3.10448	2.69306	2.90605	2.18453	4.29179	12.2185	4.73687	2.08453	3.07716	7.83935	3.92913	3.78777	3.89229	3.07596
GSM300241	NDHCS	4.63457	4.81223	2.62906	5.71931	4.46355	5.2777	6.54096	4.7265	6.28758	2.2812	3.45054	62.0036	3.94565	10.4376	6.12455	3.36388	2.47724	5.72764	9.37364	2.48244	1.8315	7.58128	3.304	5.29593	3.17731	3.05178	2.74224	2.70701	34.6746	2.95461	3.55088	3.53039	7.07898	2.85079	3.23381	2.19961	2.90658	2.39805	4.21251	12.5569	4.64557	1.86552	3.46264	7.75472	3.2449	3.25915	4.35653	2.73874
GSM300242	NDHCS	4.20952	3.87209	2.59066	4.28042	4.10578	4.59609	3.84284	4.42149	5.52138	1.8445	3.15652	44.9485	2.5093	10.2502	4.02154	2.6563	2.26345	5.45512	8.07614	2.09082	1.70327	6.75664	3.81262	4.48247	2.22863	3.07977	2.46059	2.52219	30.5209	2.34123	2.74986	3.3334	5.9591	3.07111	2.84355	2.37568	2.76625	2.31833	2.49513	12.1875	4.16541	1.67934	2.82929	7.66693	3.34414	3.11687	3.47429	2.46615
GSM300243	NDHCS	5.98868	4.42032	3.04889	6.41654	4.85158	4.98468	3.71378	5.91691	7.93955	2.08856	4.29826	47.1288	2.74183	15.3693	3.98703	3.55132	2.97322	7.66811	8.79481	2.25487	2.00986	7.30246	4.83684	6.63316	2.41744	4.97506	2.73904	5.54211	31.0904	2.49541	3.24513	5.10193	6.23987	5.02285	3.21059	2.61469	3.82582	2.7485	2.17472	11.7982	7.55948	2.04244	3.74772	8.07208	4.08768	3.27073	3.75323	2.70707
GSM300244	NDHCS	3.9523	4.09168	2.49405	4.33515	4.45527	4.38938	4.2903	4.53619	5.83615	1.96321	3.12841	44.7286	3.01289	9.93573	4.3058	2.72506	2.23293	5.3511	8.22384	1.89617	1.64641	6.45458	3.70013	4.58316	2.39253	2.93472	2.62631	2.37397	30.7698	2.37393	2.68275	3.15991	6.17134	2.7986	2.80187	2.29618	2.72256	2.10001	2.7541	11.9137	3.88885	1.82456	2.84724	7.90295	3.44456	3.45359	3.71072	2.92673
GSM300245	NDHCS	3.97111	4.10851	2.67945	4.72276	4.33658	6.70541	3.99745	4.82381	5.45164	2.99738	3.05989	45.1608	3.49854	10.1149	3.69803	5.69641	2.18013	5.28245	8.54483	1.96329	1.87126	8.13233	3.21198	4.92891	2.71312	3.23787	2.947	2.30845	33.3403	3.56667	3.28678	3.24023	6.11256	2.74935	2.67825	1.99425	3.05371	2.97486	2.63556	12.4664	3.83259	2.31415	2.91399	7.90934	3.64915	8.63883	3.90776	3.70688
GSM300246	NDHCS	4.06634	3.9713	2.72688	4.33156	4.55908	4.3804	4.03638	4.60639	5.76963	1.92382	3.26808	45.3026	2.75819	10.6734	4.7128	2.96547	2.15293	5.49293	7.72129	1.91705	1.68044	6.49409	3.57964	4.73919	2.2981	3.04431	2.51108	2.6912	30.4561	2.53474	2.68779	3.42735	6.26327	2.9532	2.82771	2.36135	3.02457	2.21068	2.59158	11.4109	4.1674	1.74918	3.08415	7.20729	3.33428	3.35027	3.61001	2.74638
GSM300247	NDHCS	4.19387	4.06431	2.40277	4.48964	4.5559	5.28377	4.15173	4.81586	5.70366	2.34356	3.07158	45.5328	3.14097	10.4473	4.49875	3.73914	2.19207	5.68695	8.35827	2.01967	1.94364	7.54298	3.11911	4.63547	2.34519	3.02099	2.67581	2.58864	31.7743	3.47076	3.01359	3.36072	6.51082	2.82863	2.75903	2.05048	2.88617	2.50861	2.72057	12.483	4.26277	1.93457	2.7863	7.80961	3.34184	6.57126	3.91186	3.73071
GSM300248	NDHCS	6.31736	4.76316	3.55743	8.45694	5.54263	8.42242	6.131	6.00499	8.65161	4.36987	5.08628	61.8442	5.07392	13.4508	5.46088	8.67054	4.73646	7.90635	10.0057	4.22925	7.80918	8.68528	3.96909	6.1391	3.56161	4.09027	3.85726	4.00801	34.6733	9.99372	5.24356	5.75674	7.68904	4.14731	6.04987	3.66444	3.62042	5.54509	2.90234	12.8384	8.7964	2.88861	3.52969	9.84252	4.82156	3.84346	6.89211	3.12952
GSM300249	NDHCS	5.44017	4.19439	3.29888	6.0294	6.47042	5.65094	7.5433	5.7023	7.08081	2.77937	4.33259	47.1232	4.19087	13.408	4.61219	4.73178	3.11402	8.22168	13.2997	2.88984	2.87241	8.40022	3.78151	5.94471	2.84302	3.72447	3.02224	3.37179	34.2077	2.91329	3.57128	4.07494	8.18382	3.3226	3.74035	3.03626	3.50709	3.16636	3.06548	16.9879	6.40838	2.66027	3.18491	16.0999	5.03138	6.38626	6.33647	3.66604
GSM300250	NDHCS	5.25008	3.70213	3.20901	5.67015	5.04196	5.61071	8.41047	5.80875	7.1452	3.37472	4.12615	46.2743	4.1379	12.747	4.16474	3.30546	2.89089	9.76062	10.8435	2.69478	2.17317	8.39046	3.39557	5.37489	3.25647	3.26202	3.42465	3.85394	34.7328	3.92866	3.52844	3.72833	8.30052	2.9371	3.77936	2.72409	3.11041	2.15117	4.0057	14.1567	5.62401	2.98684	3.13087	10.5545	4.1868	5.66291	7.41608	4.81627
GSM300251	NDHCS	5.16755	5.62719	2.93707	5.92643	5.35585	4.74911	4.02627	6.25117	8.54308	2.70596	3.49471	47.1962	3.49004	12.8893	3.81884	4.53478	2.93014	7.58821	8.88617	2.32678	1.7929	6.73415	3.87068	5.82262	2.58214	4.22264	2.92417	3.93183	34.4473	3.01586	3.45661	4.60433	6.69566	3.36115	3.16049	2.19586	3.16706	3.26337	2.54096	12.7865	7.49382	2.36007	2.99341	8.91534	4.1655	3.29975	4.45641	4.0803
GSM300252	NDHCS	8.63663	4.56972	4.73811	8.19365	5.32464	6.8867	7.31749	6.06507	7.95291	6.20304	5.39944	60.0203	6.34671	14.2685	5.55621	7.96377	3.61993	8.26048	10.8777	4.53512	2.62638	8.89582	4.08976	6.88145	4.31415	4.3313	4.55981	4.16782	38.3792	6.94124	5.48794	4.77716	8.47233	3.52388	5.31946	4.56041	3.14507	5.24056	3.65921	14.0858	8.21769	3.28153	3.48199	11.7683	4.39061	6.90689	7.98216	4.15339
GSM300253	NDHCS	4.28003	3.92973	2.68554	4.47994	4.27369	4.44126	3.81193	4.53149	5.69688	1.90833	3.04876	45.0449	2.80902	10.8032	4.47664	2.77006	2.28849	5.46918	7.41492	1.8334	1.68304	6.39643	3.48411	4.92066	2.23324	3.04237	2.50218	2.68473	30.321	2.43593	2.74355	3.31862	5.96648	2.92721	2.78844	2.28034	2.66946	2.06156	2.58639	11.4163	4.26815	1.96538	2.93765	6.85319	3.40589	3.15764	3.48333	2.49751
GSM300254	NDHCS	3.98873	3.77902	2.49518	4.34215	4.08068	4.44873	4.07471	4.34515	5.38037	2.00822	2.91284	44.6235	2.84153	10.0672	3.99603	2.71564	2.26609	5.37326	7.49624	2.00987	1.62245	6.79283	3.10424	4.9758	2.28186	2.77446	2.63245	2.44095	30.3976	2.38651	2.79704	3.18071	5.90441	2.77281	2.8889	2.05699	2.72468	2.16953	2.78421	11.8956	3.80044	1.9046	2.84588	6.98151	3.15392	3.13571	3.54426	2.58813
GSM300255	NDHCS	9.96237	4.26278	3.86345	6.7138	6.39064	6.19605	5.13936	6.83301	9.26223	3.00163	3.80672	47.934	3.83149	14.085	4.29026	4.4032	4.15742	9.21742	10.8239	3.10468	4.46521	6.0525	4.11063	6.43116	3.19751	3.49424	3.20334	4.12263	34.7301	5.65669	3.75194	4.83721	8.60737	3.46263	3.43097	3.10157	3.25551	2.56746	3.6859	17.0602	6.18366	3.64064	3.99801	13.6792	5.74278	4.96139	7.39739	4.29681
GSM300256	NDHCS	5.1795	3.88791	3.54319	5.59463	5.85923	5.62669	8.08596	6.27199	7.68787	2.45731	3.68984	51.127	4.0155	14.0053	4.24624	3.53707	2.79122	8.77906	10.3679	2.76266	2.4888	6.87243	4.50221	5.7019	3.08842	3.1779	2.57132	3.09585	34.8862	3.3754	3.26703	3.65768	10.8413	3.24924	3.54818	2.64424	3.14611	2.27711	3.49874	14.3977	5.7325	2.44366	2.94651	10.9627	4.31479	6.54472	5.65348	3.72301
GSM300258	NDHCS	4.18132	4.05373	2.61933	4.06307	4.43769	4.24608	3.84982	4.33896	5.48145	1.86735	2.59328	44.5229	2.66679	9.95534	4.26888	2.45507	2.36725	5.02352	7.41875	1.97647	1.64493	6.32106	3.65414	4.34778	2.17145	2.96239	2.31046	2.28503	30.2357	2.28447	2.60238	3.30007	5.99686	3.02203	2.75585	2.31224	2.61462	2.08248	2.37821	11.6074	3.61758	1.69447	2.88917	6.82381	3.22527	2.74772	3.22642	2.8056
GSM300259	NDHCS	3.94789	3.92734	2.76316	4.11535	4.36468	4.09939	3.6022	4.36012	5.59334	1.95491	2.7577	44.5394	2.56249	10.267	4.48674	2.62679	2.11257	4.99784	7.08703	1.72833	1.69767	6.1571	3.49539	4.5214	2.16987	3.16248	2.30312	2.25086	30.3005	2.33662	2.5986	3.1901	6.01566	2.86197	2.68526	2.30167	2.76645	2.0879	2.28728	11.1408	3.79838	1.61984	2.80642	6.40595	3.19032	2.74506	3.06119	2.62026
GSM300260	NDHCS	3.82373	4.07657	2.53578	4.13473	4.46952	4.57613	3.70433	4.3542	5.50084	1.9116	2.6931	44.6229	2.64892	9.9371	4.23908	2.73224	2.18658	4.95626	7.35353	1.96788	1.61845	6.60811	3.20435	4.54982	2.20913	2.9282	2.52461	2.28644	30.5954	2.74935	2.74402	3.23179	6.14984	2.70732	2.58763	2.00399	2.72947	2.09948	2.33513	11.7415	3.73174	1.87427	2.77783	6.75977	3.18785	3.07131	3.22572	2.97503
GSM300261	NDHCS	6.33779	4.08271	2.87054	5.57794	4.56534	5.9471	4.94629	5.57019	7.21755	2.44006	3.89726	49.0744	3.26532	12.4522	4.93602	3.61817	3.17394	7.32578	9.5654	2.71732	1.89184	7.21798	4.00703	5.23116	2.90515	3.75081	3.66664	3.93191	31.6724	2.82835	3.38371	4.50983	6.38719	3.87091	3.51067	3.11877	3.04893	2.37095	2.5827	12.8385	6.91268	2.15635	3.08773	8.99508	3.82647	2.57571	4.62313	3.19484
GSM300262	NDHCS	8.17284	4.32844	3.15506	5.6935	5.5843	5.30445	6.51113	5.75023	7.32843	3.06294	3.51039	48.1727	3.46974	13.849	4.67918	3.59256	2.69615	6.87788	10.7892	2.5272	2.22969	6.20073	3.66364	5.38037	2.60576	3.71705	2.67758	4.15878	33.614	2.97248	3.37644	4.23653	6.89885	3.04421	3.33591	2.73891	3.22853	3.45009	4.01868	19.5419	4.96817	2.67098	3.35533	14.0017	4.32974	3.62417	5.05307	3.10582
GSM300263	NDHCS	4.33029	3.97815	2.88868	4.5178	5.18895	4.49282	4.26732	4.65631	5.82193	1.97387	3.19046	45.2089	2.78491	10.9452	4.4231	2.98894	2.3066	5.69635	8.27844	1.99392	1.67824	6.51258	3.82238	4.62546	2.33083	3.09116	2.52219	2.85778	30.8251	2.33787	2.80934	3.31482	6.67624	2.97546	2.84	2.30927	2.90842	2.14396	2.7161	11.7671	4.59224	1.80255	2.84552	7.66794	3.5549	3.2487	3.70445	2.86403
GSM300264	NDHCS	4.32024	3.9516	2.39905	4.53096	4.55619	4.76483	4.30506	4.57813	5.96752	2.05624	3.35847	45.5147	2.97206	10.8787	4.31574	2.79024	2.40095	5.80505	8.3595	2.01911	1.75467	6.85521	3.25754	4.89312	2.31843	3.05146	2.63509	3.07894	30.8664	2.53508	2.97407	3.73132	6.43192	2.81645	2.78514	2.02765	2.85354	2.1929	2.55519	12.5584	4.66755	1.8514	2.96726	8.09097	3.30491	3.30673	3.8831	3.11332
GSM300265	NDHCS	4.35638	4.07041	2.85775	4.58203	4.79015	4.5155	3.92429	4.92642	6.14487	1.9714	3.28262	45.4883	2.60693	11.0762	4.7797	2.69321	2.26817	5.57678	7.7354	1.96481	1.57216	6.50313	4.12541	4.96331	2.32579	3.31065	2.5698	3.26791	30.4596	2.62084	2.72481	3.46429	6.24124	3.11673	2.97512	2.58934	2.95868	2.1637	2.50516	11.5063	4.66653	1.74741	2.99363	7.04992	3.36576	3.1921	3.41801	2.85519
GSM300266	NDHCS	4.12166	4.08302	2.51027	4.34601	4.60436	4.89487	4.04188	4.65244	5.80562	1.85645	3.21879	45.8709	2.82054	10.4599	4.60866	2.64007	2.24364	5.50212	8.0086	2.08813	1.58839	7.26767	3.52379	5.03653	2.36465	2.88188	2.70078	2.84317	30.4539	2.84753	2.84855	3.44675	6.60201	2.7679	2.9025	2.09307	2.96816	2.22036	2.99181	12.2484	4.22596	1.81093	2.99676	7.60202	3.36455	3.77152	3.63435	3.01637
GSM300267	NDHCS	5.83194	4.50367	3.16893	6.65124	4.68851	6.45548	6.52575	5.66639	6.68558	4.04	4.04244	50.0732	3.84319	11.7928	4.6587	4.2539	3.33122	7.68054	9.83706	2.9136	2.29759	7.79885	3.94706	5.48696	4.37826	3.79265	4.44358	2.68712	34.6129	5.77641	3.80784	4.50625	6.74349	3.21006	3.89484	3.34988	3.27295	4.41573	3.04622	13.081	6.99486	2.33479	3.11366	9.88374	4.5708	4.83626	6.51467	3.20538
GSM300268	NDHCS	4.91656	3.89585	2.82883	5.48413	4.78063	4.89203	5.07787	5.46805	6.69479	2.60329	3.84332	47.3892	3.13793	11.9175	4.35387	3.14861	2.79065	6.71484	9.56179	2.36865	2.04914	6.94004	3.53647	5.38134	2.66793	3.50848	3.24739	2.8197	32.9902	3.06745	3.14949	4.39865	6.25454	3.22445	3.11889	2.22653	3.15219	3.0296	2.59358	12.7432	5.81303	1.95451	3.01014	9.24126	3.97285	3.47913	4.47274	2.9077
GSM300269	NDHCS	4.43294	4.22377	2.85737	4.97373	5.25728	4.5861	5.30613	5.08036	6.23396	2.40071	3.62325	46.358	3.01191	11.4975	4.76406	2.91876	2.45371	6.30634	9.32018	2.16092	1.7261	6.88882	3.66118	4.98487	2.60832	3.31344	2.87686	2.58344	32.2311	3.02168	2.92723	3.44531	6.87961	2.93814	3.0156	2.42356	2.95959	2.68817	3.3107	12.5381	4.81914	1.97871	3.02975	8.96903	3.80773	4.00302	4.63458	3.07997
GSM300270	NDHCS	4.34345	4.09389	2.56755	4.88079	4.9726	4.90663	5.12357	4.83927	6.00042	2.19375	3.42228	47.181	2.82747	10.9689	4.56323	2.82062	2.41469	5.97455	9.51178	2.17561	1.79448	7.375	3.33716	5.04029	2.65965	2.98932	3.01279	2.54137	32.276	3.31208	3.02271	3.54404	6.63348	2.79181	2.95402	2.02439	3.04606	2.60424	3.32748	13.1526	4.71941	2.02577	3.16939	9.27688	3.70676	3.79552	4.61421	3.31671
GSM300271	NDHCS	4.29083	3.9388	2.73592	4.56963	4.28281	4.63528	4.54643	4.75334	5.79838	1.99062	3.60468	45.116	2.85605	10.4652	4.26591	2.75953	2.6104	6.12007	8.02509	2.22387	1.75005	7.27468	4.2083	4.87922	2.55297	3.00189	2.80792	2.64745	30.4197	2.2961	2.75503	3.36207	6.80866	3.11449	2.91616	2.26472	2.89301	2.11307	2.8124	11.9511	4.3488	1.84972	3.02125	7.5268	3.63466	3.93682	3.65606	3.06472
GSM300272	NDHCS	5.44489	4.17302	3.24699	5.97801	4.69968	5.21597	4.42942	5.52273	7.25372	2.36386	4.01674	47.9735	3.2897	12.0377	3.90221	3.21632	3.00208	7.82542	8.54348	2.48777	2.04427	7.45655	3.5766	5.71015	2.87155	3.75049	3.42913	3.52166	31.4849	3.49626	3.44111	3.98992	6.33141	3.20466	2.95161	2.52229	3.0188	2.22507	2.72205	12.1941	7.02664	2.57584	3.10691	8.56348	3.93909	5.50541	5.18415	3.71097
GSM300273	NDHCS	4.43018	4.13224	2.86036	5.09747	5.62249	4.72689	4.91658	5.05118	6.79913	2.23336	3.30039	46.5209	3.11784	12.148	4.11676	2.99351	2.73682	6.73163	8.67822	2.21881	1.93178	6.74048	3.83657	5.02381	2.61499	3.29382	2.80374	3.17296	30.9126	2.59606	2.93791	3.53364	7.42262	3.04491	2.8718	2.02929	3.34695	1.90954	2.66255	12.2367	5.35701	2.12084	3.20609	8.46899	4.52504	4.24731	4.58841	3.40434
GSM300274	NDHCS	4.02102	4.00379	2.46118	4.44816	4.53837	4.96501	4.26696	4.44292	5.56547	1.97584	3.08183	45.0293	2.92324	10.3227	4.02938	2.97338	2.34037	5.6918	8.39583	2.08199	1.71216	7.19124	3.33895	4.88115	2.40601	2.89135	2.65478	2.61803	30.7742	2.82261	2.95778	3.3843	6.56452	2.79973	2.71973	1.98335	2.99829	2.02697	2.80376	12.4263	4.17087	2.2702	2.97875	7.93273	3.52116	4.6453	3.99088	3.40134
GSM300275	NDHCS	4.19902	4.33087	2.52709	4.94584	4.31736	4.94706	4.28043	4.26667	5.46599	2.07065	3.27836	45.4708	2.68126	10.3375	4.39652	2.7207	2.64718	5.8774	8.11978	2.18761	1.62919	6.75624	3.63461	4.77454	2.58522	2.94227	2.66979	3.03724	30.8138	2.43056	2.8718	3.32802	6.84529	3.06697	3.20633	2.50412	2.65533	2.10831	2.99715	11.9476	4.66016	1.93093	2.95307	7.57341	3.4588	3.40403	4.33741	2.72754
GSM300276	NDHCS	4.79545	4.1316	3.06221	5.18151	4.72112	4.72822	3.30427	5.24268	6.22099	2.01213	3.57827	46.9122	2.66269	12.8749	3.92729	3.06797	3.57938	6.84174	7.60536	2.04319	1.67543	6.73296	3.75906	5.90055	2.29251	3.5122	2.46889	4.1587	31.3391	2.48989	3.08064	4.96973	6.37652	3.44274	2.95832	2.61122	2.97939	2.53448	2.13473	11.3492	5.57481	2.20122	3.05716	6.98075	3.66058	8.1923	3.90992	2.77477
GSM300277	NDHCS	3.86035	4.06876	2.63282	4.05631	4.85833	4.28885	3.91342	4.31693	5.5161	1.89057	2.78276	44.4251	2.8029	9.66053	4.39752	2.61413	2.26707	5.13824	7.25628	1.81648	1.59772	6.35999	3.703	4.66625	2.1708	2.8217	2.22016	2.17103	30.4196	2.35447	2.56487	3.09105	6.61105	2.81601	2.81839	2.13837	3.03284	2.01465	2.4042	11.3082	3.58369	1.69672	2.9119	6.42355	3.64208	3.12455	3.24522	2.79413
GSM300278	NDHCS	3.85544	4.3101	2.3167	4.05723	4.43108	4.39393	3.67241	4.06087	5.24748	2.02499	2.6658	44.376	2.7447	9.29457	3.96439	2.61114	2.13277	4.87763	7.19528	1.90404	1.60659	6.34866	3.23404	4.78348	2.16235	2.70999	2.36108	2.20325	30.5816	2.49361	2.89053	3.03564	6.04509	2.65382	2.79983	1.81271	2.91075	2.09753	2.39904	11.699	3.56923	1.8739	2.84028	6.42608	3.36656	2.86353	3.14848	2.63183
GSM300279	NDHCS	4.09097	4.01239	2.56341	4.41916	4.39062	5.47194	3.79762	4.09165	5.09265	1.93947	3.20152	45.0966	2.65888	9.84582	3.94498	3.13402	2.44295	5.37593	7.50127	2.07824	1.67885	7.28756	3.56587	4.5242	2.44164	3.11592	2.79979	2.36865	30.5204	2.44685	2.886	3.25183	6.11982	2.94442	2.98228	2.34111	2.8262	2.19297	2.55371	11.7334	4.00786	1.86237	2.92433	6.93119	3.97321	3.77966	3.71725	2.72536
GSM300280	NDHCS	4.41556	4.07098	2.69366	5.11804	4.47413	5.29882	3.90203	5.05659	6.18047	1.94323	3.56114	46.6075	2.62269	12.7022	3.76248	3.1109	2.86224	6.66949	7.6866	2.06842	1.7614	7.10344	3.40042	5.44216	2.36062	3.66176	2.79576	3.4016	30.417	2.28484	2.9003	4.11228	5.78263	3.51619	2.85566	2.46105	3.08686	2.4618	2.27763	11.4725	5.31692	2.12226	3.11461	7.12446	3.74652	2.97142	3.63302	2.60322
GSM300281	NDHCS	3.95427	4.09921	2.69535	4.36875	4.87729	4.44394	3.60731	4.41127	5.6427	1.98977	2.91726	44.677	2.8044	10.3028	3.95683	3.01499	2.17363	5.20064	7.1582	1.78573	1.60584	6.58989	3.81589	4.46699	2.21708	3.37023	2.38297	2.28111	30.5091	2.26993	2.67137	3.24049	6.18135	3.19192	2.74353	2.27021	3.01169	2.16588	2.29168	11.2121	4.07386	1.79437	2.75025	6.35153	3.82556	3.0893	3.04393	2.67941
GSM300282	NDHCS	4.06357	4.04632	2.29074	4.16287	4.62997	4.91656	3.76415	4.13911	5.21996	1.96464	2.81531	44.6397	2.70367	9.87594	3.63195	3.01372	2.29847	5.19922	7.32235	1.89198	1.58786	6.49447	3.21797	4.36338	2.20358	2.91583	2.49237	2.37701	30.4506	2.3395	2.80452	3.11158	6.14639	2.72849	2.68937	1.99537	2.82525	2.11947	2.31462	11.914	3.77352	1.5753	2.71476	6.65705	3.52829	3.07229	3.30208	2.99693
GSM300283	NDHCS	5.10018	4.68325	3.27896	5.97806	5.62749	5.99693	7.00904	6.04625	6.25967	2.11589	3.68183	49.4592	4.2824	12.4112	4.43632	3.27847	2.93699	7.69712	9.22709	2.8507	2.36524	6.9634	4.15397	6.30021	3.03985	4.11354	2.6386	3.21664	37.2669	2.91557	3.39576	3.7503	8.57994	3.29697	3.22854	2.39009	3.16363	2.45872	3.38158	12.8526	5.42787	2.54643	3.05305	8.38901	4.38086	6.40356	6.24461	4.67578
GSM300284	NDHCS	5.22476	4.61229	3.06832	6.25798	5.54497	6.29852	6.04437	6.24239	6.45643	2.35624	3.519	52.7309	4.68452	12.7272	3.96813	3.18522	2.75239	7.50567	9.53899	2.99829	2.61564	7.31906	3.467	5.79655	2.73693	4.3121	2.70135	3.17201	37.0255	3.03489	3.51672	4.55333	7.96298	3.15674	3.17894	2.00362	3.30338	2.55233	3.03186	12.8716	5.92842	2.96662	2.98048	8.30104	4.6524	4.94751	6.06282	4.13973
GSM300285	NDHCS	4.65304	4.26902	2.9207	5.72151	5.42766	4.92346	5.38447	4.92513	6.06421	2.09558	4.02775	45.6894	3.28794	10.919	4.39565	3.25253	2.70196	6.89937	9.34602	2.62334	2.44908	7.69562	3.93903	5.4117	2.62495	3.35486	2.67197	2.94968	32.1993	2.92816	3.30606	4.29123	7.014	3.68888	3.8265	2.72179	3.07108	3.13856	2.95245	12.4524	4.93313	2.23261	3.43803	8.69766	4.19483	4.54398	4.31627	3.10311
GSM300286	NDHCS	5.51701	4.17767	3.05238	5.90019	5.28759	5.18943	4.53999	5.13452	6.41933	2.50047	3.78024	46.913	3.36688	11.2858	4.32202	3.4779	2.89997	7.06021	8.88862	2.80119	2.88208	7.15257	3.77961	5.59812	2.8209	3.55782	3.18551	3.32483	32.4385	4.00578	3.1991	4.59566	6.65733	3.25137	3.62775	2.28729	3.15707	2.8927	3.22741	12.0495	5.72264	2.4628	3.54139	7.54557	3.9233	4.56979	4.32006	2.8229
GSM300287	NDHCS	5.56734	4.27552	3.77551	5.01328	6.08939	6.15498	5.04138	5.93338	5.92789	2.92381	3.4313	47.035	3.67422	11.351	3.95858	2.79387	2.98395	6.91488	8.30201	2.22969	1.90958	6.04722	3.89712	6.07977	2.61258	3.35218	2.47359	2.8354	35.4372	2.59134	3.21481	3.76625	8.19364	3.13444	2.94453	2.08561	3.77295	3.37753	2.90405	12.2167	4.59776	3.08861	3.27511	7.45503	5.02546	3.86307	4.39833	3.75369
GSM300288	NDHCS	5.20736	4.21894	2.87059	6.14591	5.52914	5.18259	4.97696	6.09447	6.64026	2.46273	3.58553	48.996	3.89852	12.2192	4.43799	4.68123	2.8372	6.82951	9.57657	2.81239	2.87785	7.77991	3.77031	5.98996	2.69507	4.10689	2.8922	3.61433	34.1251	3.31633	3.42442	4.55357	6.9585	3.21396	3.5819	2.00385	3.64237	3.99136	2.82447	13.0438	6.27606	2.30391	3.56484	8.45731	4.25559	3.7373	4.2488	3.04318
GSM300289	NDHCS	4.1576	4.03195	2.68791	4.36072	4.30646	4.38367	4.182	4.20124	5.53894	1.97196	3.05883	44.9782	2.4095	9.96475	4.57496	2.51544	2.43396	5.36692	7.43609	2.14476	1.70668	6.69184	3.8058	4.49416	2.26524	2.95355	2.51883	2.57898	30.6053	2.44349	2.69336	3.26355	6.0534	3.06313	2.92093	2.23647	2.81012	2.65245	2.49594	11.7854	4.03255	1.62811	2.80392	6.58448	3.715	3.07772	3.58569	2.79073
GSM300290	NDHCS	4.64286	4.42774	2.74688	5.22652	4.82347	4.34448	3.59401	5.70655	6.79113	1.95184	3.48018	45.8904	2.53871	12.7812	4.57461	2.72511	2.93212	7.27532	7.61427	1.92939	1.78567	6.48654	3.93888	5.94383	2.14195	4.06361	2.13622	4.08234	31.2701	2.60447	2.91764	4.28762	6.03065	3.26981	2.86869	2.23684	3.06558	3.11009	2.16267	11.307	6.09644	1.8006	3.1203	6.63997	4.54075	3.02306	3.2267	2.7757
GSM300291	NDHCS	3.81361	4.11323	2.61252	4.05331	4.81759	3.99813	3.72105	4.41594	5.7831	1.90963	2.73574	44.7336	2.48224	9.9915	4.64684	2.65938	2.12732	4.98665	7.07555	1.80384	1.56821	6.3494	3.60213	4.59943	2.1441	3.11324	2.32215	2.31318	30.5553	2.3583	2.53829	3.23578	5.8998	2.82641	2.78098	2.25014	2.99742	2.48226	2.31451	11.1304	3.79389	1.73105	2.9287	6.27851	3.57422	2.84211	3.04383	2.64557
GSM300292	NDHCS	3.93117	4.13152	2.36101	4.00746	4.79536	4.27725	3.67163	4.30515	5.52693	1.83975	2.65773	44.5672	2.69893	9.61106	4.5871	2.58301	2.18556	4.96466	7.10132	1.96087	1.58325	6.54394	3.34872	4.45159	2.17479	2.85459	2.34758	2.29631	30.5291	2.49611	2.6036	3.21634	5.76338	2.70733	2.74751	1.96307	2.77555	2.33735	2.3822	11.5018	3.56501	1.6806	2.80926	6.39318	3.64903	2.96661	3.17619	3.03416
GSM300293	NDHCS	4.55243	4.13475	2.47298	5.05749	4.3221	5.09043	4.79244	4.4979	5.55574	2.42694	3.45629	45.639	2.72765	10.8959	4.57488	2.9116	2.54329	6.01534	8.55737	2.24148	1.84564	7.1815	3.60494	4.6328	2.56454	3.13956	2.84084	3.15314	31.1997	2.67932	2.95869	3.37619	6.40653	2.93271	3.04779	2.54043	2.62432	2.13438	2.81382	12.4782	4.49283	1.93994	2.73072	8.4403	3.30155	3.68284	4.22985	3.11722
GSM300294	NDHCS	4.07266	3.8766	2.59883	4.61745	4.31718	4.67819	4.11781	4.37128	5.37775	2.29727	3.12757	45.3688	2.55638	10.7086	4.65836	2.82247	2.63852	5.51439	7.95921	2.18446	1.83477	7.04938	3.35066	4.69826	2.30995	2.92937	2.5063	2.66786	30.8064	2.46711	2.75981	3.41813	6.19936	3.00312	2.78632	2.19785	2.75602	2.35858	2.60066	11.6794	4.14431	1.84555	2.87891	7.21919	3.39456	3.19713	3.54218	2.77077
GSM300295	NDHCS	4.02323	4.09915	2.9811	4.35626	4.75244	4.33874	3.66523	4.86457	5.76152	1.95576	2.97066	45.4233	2.41797	10.9412	4.57383	2.70761	2.30801	5.32325	7.23501	1.78481	1.63357	6.59941	3.64668	4.77655	2.22275	3.12451	2.20038	2.5519	30.4304	2.33143	2.70482	3.36013	5.80577	2.89587	2.82031	2.31306	2.93573	2.06065	2.29364	11.2054	4.43358	1.69441	3.0099	6.58135	3.39996	2.76353	3.14122	2.53364
GSM300296	NDHCS	4.01254	3.97733	2.34643	4.19993	4.36755	4.45194	3.78839	4.39984	5.50174	2.0679	2.8526	44.6757	2.45921	10.3224	4.34595	2.77867	2.27215	5.17057	7.46214	1.90694	1.59782	6.69176	3.11179	4.77493	2.22835	2.95971	2.30181	2.39794	30.7648	2.24362	2.76355	3.19811	6.03828	2.77801	2.64821	1.94023	2.82837	2.17916	2.58843	11.9027	3.80394	1.80948	2.76304	6.89655	3.25658	3.03339	3.3005	2.85164
GSM300297	NDHCS	3.98915	3.88599	2.49722	4.3437	4.3035	4.53061	3.97627	4.1925	5.36716	1.82005	2.97476	44.6719	2.71698	9.55673	4.4676	2.55574	2.47207	5.26011	7.6833	2.0972	1.66799	6.55164	3.76427	4.67602	2.27661	2.74245	2.49625	2.33562	30.6237	2.57996	2.61375	3.13323	6.22951	2.96854	2.88477	2.42777	2.66768	2.12082	2.48328	11.7776	3.79213	1.77858	2.8725	6.91731	3.60098	3.34196	3.52017	2.73365
GSM300298	NDHCS	4.09979	4.13262	2.43416	4.49031	4.56313	4.31862	3.82054	4.80598	6.10487	1.89187	3.07301	45.1732	2.41425	10.5112	4.43702	2.51093	2.81784	5.67471	7.40796	2.03738	1.73238	6.53786	3.63501	4.91218	2.20838	2.91325	2.41358	2.46755	30.8278	2.53762	2.62656	3.50168	5.94888	2.92512	2.89672	2.0829	2.95448	2.2675	2.3917	11.4346	4.32659	1.65444	3.00198	6.79402	3.62825	2.99662	3.31326	2.52717
GSM300299	NDHCS	3.91775	4.10321	2.31447	4.28644	4.52137	4.37376	4.48747	4.55513	5.74021	1.81533	3.22762	44.7563	2.66613	10.276	4.37092	2.72527	2.30687	5.35877	7.44421	1.99943	1.64705	6.77348	3.55367	4.94508	2.28972	2.89412	2.49724	2.50514	31.0053	2.76461	2.62843	3.29551	6.21517	2.77109	2.98223	1.91953	2.95768	2.55714	2.72594	11.4734	3.97572	1.77538	3.08078	6.77307	3.3862	3.56802	3.62653	2.78735
GSM300300	NDHCS	6.0399	4.26019	3.54242	6.0435	5.25636	6.16968	8.36537	5.58227	7.02844	3.45978	4.56519	50.6445	3.67417	13.5367	4.53931	5.21179	2.74748	7.14224	13.4915	2.64806	1.82677	8.07926	3.78578	5.35166	3.30731	3.69944	3.48811	4.33307	34.5357	3.98374	3.5427	3.97052	7.37719	3.16052	3.9047	3.13582	3.05909	3.29945	3.52466	17.8632	5.4742	3.11021	3.17863	17.3741	4.07024	5.20785	6.09853	3.60938
GSM300301	NDHCS	6.3891	4.11379	3.8497	5.98165	4.66091	4.92019	8.6736	4.86389	6.14448	2.55975	4.85762	46.5981	5.04775	11.1514	4.56292	2.73169	2.53382	7.06965	9.7178	2.44746	2.19968	9.18151	3.3342	5.52682	2.56832	3.75531	3.67043	3.76306	34.344	3.15973	3.60236	3.87171	6.40121	3.23246	3.13291	2.62527	3.15563	2.70514	2.82775	12.6893	6.07515	3.09051	3.26389	8.91905	3.84381	6.80984	11.0209	4.03294
GSM300302	NDHCS	4.28393	4.48205	3.03668	4.79456	5.24065	4.58622	4.68375	5.29971	5.93442	2.01143	3.39691	44.7552	3.18601	11.4681	4.06563	2.54152	2.57824	6.76347	9.13502	2.30661	1.86267	6.79068	3.53483	4.73889	2.43899	3.03852	2.68577	2.5891	31.0334	2.57528	2.88696	3.62102	7.51114	2.92129	3.18812	2.0515	3.42676	1.85357	2.74013	12.4756	4.69765	2.32499	3.25017	8.38743	4.95022	4.10874	4.4583	3.39781
GSM300303	NDHCS	4.14011	3.81135	2.54435	4.6255	4.60859	4.8593	4.47217	4.73425	5.65083	1.90236	3.42029	45.1969	3.05868	10.796	4.29486	2.53452	2.49783	6.05604	8.90772	2.18701	1.67211	6.90183	3.45425	5.19899	2.41609	2.94046	2.76667	3.028	30.7476	2.52617	2.90717	3.39849	7.1204	2.74086	3.18476	1.9709	3.02065	2.01579	3.15907	12.3643	4.38065	2.24738	3.12101	7.95768	3.56847	3.56201	4.12333	3.22502
GSM300304	NDHCS	4.06623	3.91579	2.60389	4.55454	4.1225	4.51543	4.52315	4.2392	5.32751	2.10433	3.17343	45.1099	2.7025	9.80995	4.29945	2.78591	2.46629	5.70403	8.2772	2.20079	1.71297	7.04564	3.55611	4.64636	2.50376	2.8477	2.81895	2.72414	30.7246	2.4944	2.77512	3.20906	6.23454	2.89578	2.96757	2.40501	2.70986	2.08536	3.09413	12.0207	3.95386	1.74115	2.7724	7.48386	3.68986	3.65973	4.09358	2.72971
GSM300305	NDHCS	5.55661	4.03834	3.23117	5.71932	4.94019	4.46337	3.77941	5.6599	7.6585	2.18444	3.79848	48.036	2.9844	15.1879	3.82658	3.1659	3.83423	8.00911	8.72176	2.39433	2.04895	6.64182	4.12328	5.60787	2.58255	3.87344	2.67502	3.41646	32.1354	2.89748	3.12273	4.44585	6.70092	3.61215	3.12434	2.4851	3.15701	2.0072	2.26287	11.9561	6.88431	1.97783	3.05221	8.01077	3.91205	4.79779	4.15226	2.61851
GSM300306	NDHCS	3.9945	3.86182	2.91605	4.45151	5.00476	4.32102	4.97481	4.63886	5.71566	2.34177	3.08886	45.1609	2.96854	10.5706	4.17842	3.11274	2.40513	5.89489	8.27518	2.07359	1.78979	6.78987	3.67929	4.6037	2.5318	2.9807	2.71543	2.32937	31.6399	2.78333	2.77377	3.17076	6.84106	2.91455	2.83161	2.3359	2.92448	2.00076	2.70424	11.6224	4.06344	2.07401	2.91087	7.58392	3.31169	3.55689	3.77089	2.93572
GSM300307	NDHCS	4.05773	3.99548	2.36618	4.42907	4.6703	4.46437	4.72431	4.65599	5.62725	1.85841	3.03025	45.3031	2.64762	10.646	4.08553	2.73816	2.34049	5.91564	8.19172	2.03824	1.62674	6.93416	3.34315	4.94211	2.35012	2.85689	2.6148	2.74784	30.8931	2.52741	2.74361	3.35386	6.55882	2.74624	2.78806	2.01991	2.83065	2.0189	2.85093	12.0067	4.17728	1.8025	2.86851	7.61423	3.42068	3.16044	3.96027	2.84308
GSM300308	NDHCS	4.89621	4.41362	2.7418	6.10048	4.23426	6.23147	6.49436	5.01225	5.82291	2.77914	4.49766	45.9824	3.18217	11.2831	4.68656	3.64078	2.78415	7.35216	10.3803	2.55145	1.66262	9.55859	3.4133	5.87765	3.11779	3.28817	3.73875	3.4917	32.3652	2.59815	3.59383	3.67597	7.48379	3.06905	3.52376	3.03761	2.86533	3.23463	4.11463	13.7742	6.34889	2.11623	3.44408	11.1156	3.94095	5.19783	5.42287	4.10794
GSM300309	NDHCS	4.32864	4.14151	2.59776	5.2259	4.59733	5.17867	4.42957	4.47736	5.93357	2.47944	3.73092	47.6117	2.90147	11.4003	4.19047	3.21964	2.71174	6.3231	8.36076	2.36155	1.80512	7.29695	3.48113	5.95982	2.69351	3.06508	3.24901	3.28825	31.5838	2.79228	3.03434	3.5631	6.30332	2.96204	3.065	2.52841	2.92596	2.53597	3.59821	11.9327	5.28288	2.04434	3.3694	8.16501	3.75033	4.40466	4.40632	3.07381
GSM300310	NDHCS	3.92592	4.15652	2.5006	4.452	4.63643	4.37558	4.30501	4.73899	6.00122	1.91624	3.09885	45.0431	2.865	11.0198	4.06353	2.92015	2.21708	5.37533	7.57064	1.86928	1.63149	6.40269	3.48878	5.09708	2.29196	3.09122	2.50619	2.59071	30.7947	2.26896	2.68842	3.29082	6.24498	2.88853	2.83594	2.29575	2.8643	2.22403	2.47454	11.4498	4.33717	1.72206	2.87013	6.96394	3.645	3.20434	3.41421	2.72253
GSM300311	NDHCS	4.39972	4.35071	2.63277	5.43384	4.62145	5.20437	4.07842	5.18782	6.35547	1.93467	3.41678	46.8688	2.754	13.2469	3.86558	3.41002	2.59097	6.52434	7.95572	2.08716	1.69367	7.23634	3.49681	5.89638	2.33081	3.56589	2.67518	3.4123	31.3705	2.28652	3.00118	3.67752	6.12943	3.07929	2.98852	1.77499	3.11379	2.63158	2.42378	11.84	5.94249	1.92621	3.36942	7.32509	3.87438	3.3805	3.73733	3.02128
GSM300312	NDHCS	4.71474	3.89603	2.88081	5.50816	4.24583	5.22644	4.7512	4.89637	6.38073	2.49407	4.10125	47.4942	2.95165	11.3732	4.68848	3.42589	2.66687	6.51512	8.88413	2.40509	2.00486	7.70481	3.74414	5.50755	2.88422	3.29092	3.29182	3.5998	31.5693	3.25833	3.31474	3.6996	6.312	3.10531	3.48108	2.83045	2.81133	3.05254	3.16372	12.7711	5.78544	1.86062	3.34798	8.81235	3.66871	3.78745	4.61793	2.9904
GSM300313	NDHCS	4.33975	4.14027	2.59968	5.12624	4.67989	4.89611	4.19889	4.40604	5.8513	2.44507	3.55546	47.3898	2.8306	11.1935	4.66038	3.1477	2.56803	6.15476	7.98537	2.30234	1.87158	7.24008	3.46964	5.41042	2.62295	3.10067	3.36559	3.12531	31.0437	3.24017	3.0002	3.74227	6.00625	3.09688	3.02107	2.52855	2.7967	2.32507	2.59638	11.7384	5.04855	2.28091	4.31206	7.67961	3.53468	3.92616	4.29048	2.66459
GSM300314	NDHCS	4.03298	4.0875	2.71956	4.34193	4.63689	4.18281	3.7919	4.72347	5.96345	1.96407	2.92555	44.9738	2.76144	10.1351	4.61236	2.91407	2.17296	5.09479	7.13635	1.82526	1.63605	6.13682	3.69494	4.68776	2.1849	3.17997	2.38247	2.43068	30.5485	2.48644	2.60598	3.25922	5.9719	2.95991	2.847	2.44541	2.88841	2.09769	2.38151	11.157	4.06744	1.68066	2.88595	6.37997	3.61594	3.02989	3.11781	2.52856
GSM300315	NDHCS	3.96213	3.78705	2.34137	4.17168	4.47916	4.36491	3.98929	4.51013	5.63529	1.98669	2.82062	44.8971	2.49733	10.0493	4.18947	2.7926	2.23066	5.23743	7.43384	2.00291	1.62695	6.6782	3.34082	4.71087	2.24583	2.86956	2.5244	2.35108	30.628	2.5657	2.73733	3.27582	6.25859	2.73568	2.7804	1.95894	2.8719	2.10953	2.48913	11.7195	3.77019	1.85336	2.79308	6.84875	3.43225	3.07094	3.3374	2.84834
GSM300316	NDHCS	4.37325	3.89504	2.62538	4.51452	4.15305	4.67426	4.25408	4.27817	5.49465	1.97117	3.2672	45.0714	2.57882	10.2974	4.20073	2.6391	2.55279	5.69362	8.11418	2.10632	1.66906	6.84405	3.70688	4.70191	2.37979	3.0323	2.9222	2.83451	30.5086	2.38808	2.82438	3.31286	6.14473	2.88127	2.95785	2.42933	2.77653	2.23981	2.63626	12.0719	4.36417	1.68206	2.82045	7.3023	3.44557	3.26365	3.76133	2.95429
GSM300317	NDHCS	4.35065	4.49152	2.51164	5.15229	4.63442	5.09702	4.68789	4.40435	6.05125	2.50349	3.59912	47.8766	2.85555	10.8908	4.56409	3.44602	2.62292	6.19735	8.76497	2.41773	1.62305	7.53175	3.5047	5.40271	2.60358	3.17162	3.09644	3.40909	30.8941	3.47827	3.02974	3.65009	6.24688	3.00398	3.01459	2.40386	2.90327	2.32206	2.90287	12.3667	5.53527	2.09665	3.43943	8.41383	3.56628	3.94466	4.30315	2.99336
GSM300318	NDHCS	3.89343	4.21376	2.66887	4.10784	4.71769	4.14949	3.89226	4.58419	5.89596	1.75249	2.91277	44.8686	2.53617	9.9353	4.4013	2.74394	2.09247	4.98698	7.4427	1.78402	1.6071	6.40401	3.59077	4.65945	2.2373	2.99798	2.35905	2.33663	30.3907	2.44494	2.63347	3.2232	5.90322	2.79454	2.7014	2.50441	2.95002	1.9734	2.3424	11.3941	3.92353	1.84084	3.24565	6.76039	3.55931	2.97415	3.1465	2.62039
GSM300319	NDHCS	4.1122	4.01971	2.77632	4.38954	4.54047	4.46278	4.07674	4.42649	5.89277	1.87576	3.10881	44.9594	2.616	10.5325	4.29271	2.62846	2.37153	5.62942	7.87914	1.96287	1.59498	6.57674	3.33133	4.95299	2.28575	2.99343	2.54641	2.78592	30.4173	2.52491	2.84349	3.34492	6.09444	2.7534	2.84027	1.97542	2.8179	2.12804	2.64448	12.1101	4.38947	1.79765	3.07738	7.51643	3.30488	3.17095	3.65713	3.06342
GSM300320	NDHCS	4.42675	4.13438	2.55981	4.91061	4.03475	4.63078	4.19969	4.49176	5.55012	2.1695	3.17562	45.4594	2.50513	10.6597	4.36619	2.86339	2.42528	5.83948	9.58489	2.21645	1.84971	7.20977	3.59967	4.9752	2.45241	3.13771	2.77223	2.66922	31.0569	2.52475	2.84506	3.46615	6.78392	3.06508	3.01221	2.57318	2.655	2.51532	2.73884	13.317	4.57999	1.75435	3.05534	9.68983	3.47713	3.5247	4.01099	2.87383
GSM300321	NDHCS	4.70481	3.90787	2.78096	5.13448	4.28602	4.83922	3.83692	5.00096	6.04921	2.097	3.33248	46.6045	2.49513	12.4911	4.0085	2.94568	2.80652	5.95083	9.30242	2.19593	1.84726	6.74401	4.44344	5.35009	2.50153	3.56438	2.62773	3.61803	31.2206	2.7847	3.00264	4.09461	6.0134	3.1102	2.88964	2.62397	2.79068	2.77159	2.50139	12.494	5.52897	1.9792	3.01124	8.96765	3.78425	3.11078	3.75115	2.71389
GSM300322	NDHCS	3.77974	4.10674	2.66007	4.27902	4.60822	4.05761	3.7216	4.63479	5.85897	1.78351	2.74463	44.7642	2.63532	10.516	4.89497	2.53386	2.09324	5.1725	7.62635	1.81399	1.6414	5.78185	3.56191	4.85028	2.25032	2.99239	2.28993	2.28123	30.5329	2.34475	2.58462	3.33488	6.2079	2.83691	2.65208	2.06035	2.80287	2.2727	2.30095	11.5233	3.93376	1.79026	3.04424	6.96709	3.59695	3.00887	3.18229	2.57543
GSM300323	NDHCS	4.20237	3.8264	2.79482	4.64957	4.4383	4.59216	3.68758	4.96523	5.87921	1.82532	2.98456	44.8064	2.62636	11.9349	4.51829	2.75641	2.41937	5.59983	7.56046	1.89074	1.63202	6.44497	3.58809	5.36079	2.20162	3.32552	2.28224	3.00051	30.6956	2.46274	2.78697	3.7608	5.9929	2.83784	2.68382	1.91721	2.9826	2.60915	2.25177	11.7276	4.67056	2.0005	3.09322	6.86646	3.75573	3.05153	3.08414	3.03996
GSM300324	NDHCS	5.55167	4.09004	2.97492	5.61762	4.90854	5.25186	6.20787	5.17698	6.24901	2.21814	4.04352	45.739	3.53214	10.7484	4.61696	3.11558	2.80219	7.00321	9.8931	2.78426	2.50626	7.58416	4.02528	5.3175	3.06664	3.55366	3.34988	3.18969	32.4056	2.80974	3.2561	4.29511	6.94794	3.27933	3.80922	2.98025	3.12327	3.23463	3.06724	13.065	5.30528	2.23977	3.12985	8.88609	3.96367	4.12132	4.44033	3.17244
GSM300325	NDHCS	5.40685	3.8386	3.06286	6.15616	4.77744	5.21956	5.15043	5.72262	6.37488	2.3753	4.14578	46.3997	3.31001	11.455	4.14958	3.47521	3.15086	7.36886	9.44323	2.79455	3.17772	7.6614	4.39711	5.68531	3.22887	4.01475	3.46967	3.42228	32.9231	3.39494	3.50876	4.7789	7.02871	3.5256	3.83184	2.66632	3.17243	3.54419	2.85957	12.6338	6.01283	2.04828	3.16256	8.30981	4.17899	4.06391	4.50371	3.14989
GSM300326	NDHCS	5.42452	4.52417	3.52074	6.92793	5.52867	5.40561	5.30841	5.79277	6.50077	2.40426	4.00477	49.6031	4.68657	12.3423	4.53238	5.4489	2.91867	6.77742	9.04808	2.91406	3.10845	7.81458	4.22251	6.24003	3.01737	4.52491	3.08756	4.60311	34.361	3.04311	3.89514	5.36153	6.64463	3.43723	3.72979	2.51472	3.64526	4.31314	3.09968	11.9152	6.49787	2.25466	3.76556	7.86352	4.13971	3.7264	4.43558	2.9777
GSM300327	NDHCS	5.03715	4.20818	2.88821	5.99863	5.73836	5.176	5.76921	5.25486	6.22933	2.24633	3.59037	47.56	4.32142	11.1551	4.81304	3.41457	2.55525	6.67343	9.95426	2.88511	2.0315	7.68009	3.69315	5.90776	2.88746	3.32954	2.88107	3.09177	36.1287	3.0199	3.34778	3.97437	7.16344	2.82729	3.24041	2.27251	3.31939	3.0766	4.09244	13.0648	5.03451	2.31084	3.55845	8.65759	4.18773	4.37538	4.62949	3.66398
GSM300328	NDHCS	6.25972	4.05082	2.9496	5.90067	4.76749	5.56031	5.98614	5.40003	6.47036	2.86525	4.14637	48.6824	3.6425	12.0175	4.64331	5.11079	2.71257	6.6536	11.6805	2.76486	2.82586	7.79292	3.79465	5.48127	2.86903	3.54796	3.17289	4.12525	34.3049	3.16324	3.43645	4.62754	6.7758	3.177	4.30347	3.03835	2.88526	3.79858	3.36145	14.415	6.05872	2.24748	3.30605	13.2831	4.21505	4.53554	4.90742	3.26062
GSM300329	NDHCS	6.7943	3.95553	2.97108	6.47904	4.89302	6.0133	5.4325	5.37644	6.36646	3.08237	4.42259	52.4014	3.4562	12.158	4.89504	5.78546	3.07713	7.27302	11.0761	3.52127	3.13158	8.26359	3.84648	5.48763	3.42448	3.53572	3.99599	4.01403	33.5031	4.24055	3.56913	4.50226	6.77519	3.21609	4.67956	3.18441	3.09055	3.35136	3.5325	14.469	6.25862	2.70009	3.15453	12.1092	4.50371	4.44395	5.52915	3.54776
GSM300330	NDHCS	5.11739	4.13972	2.92988	4.85351	5.68302	4.40754	5.87507	5.07395	6.31925	2.49204	3.41358	46.0828	3.3086	11.5902	4.72277	3.1759	2.35015	6.31559	10.0242	2.15839	1.83686	6.92495	3.50972	5.0098	2.48083	3.30805	2.57013	3.33648	32.4396	2.52701	2.79715	3.62136	7.04318	3.0615	3.16834	2.59844	3.07397	2.45332	3.60692	13.1483	4.58971	2.22299	3.17229	10.1603	4.29115	4.67425	4.39332	3.76442
GSM300331	NDHCS	4.77008	4.21331	2.45397	4.91716	5.26753	4.49277	5.55113	5.13948	6.72393	2.63136	3.40825	46.3673	3.14542	11.891	4.75629	3.41914	2.37273	6.38737	10.0317	2.21623	1.79458	7.00851	3.50987	5.60744	2.47574	3.45819	2.57193	3.7943	33.2891	2.5299	2.91823	3.61223	6.8835	2.87243	3.13836	2.53175	3.00975	2.66997	3.53614	14.0612	4.98074	2.46601	2.96128	10.1784	3.88878	3.77102	4.48219	3.40187
GSM300332	NDHCS	5.84923	4.00336	3.19485	5.59769	5.06468	5.43817	5.3365	5.82767	7.96593	2.6511	4.18517	47.0646	3.50342	13.1918	4.46186	3.802	2.972	7.47219	11.4442	2.55681	1.98495	6.93724	4.12562	5.73297	2.81146	3.7811	3.1158	3.50487	33.0037	3.06208	3.29481	5.2386	6.86548	3.53334	3.62093	2.8494	3.30912	3.49749	2.86022	16.0538	5.75466	3.43449	3.35592	12.7459	4.60944	4.365	4.50497	3.32345
GSM300333	NDHCS	6.0361	4.10874	3.34803	6.62949	5.21755	6.33966	6.2374	5.71526	7.13646	4.75101	4.73907	54.2934	3.91923	12.7639	4.88263	5.72268	3.53852	8.14759	12.3149	3.15417	2.46675	7.58115	4.32103	5.70973	4.25769	3.72166	4.5449	3.8426	34.2874	5.77002	3.85137	4.60096	7.07398	3.3947	4.09502	3.27027	3.11969	3.58124	3.23083	15.0749	6.4241	3.2035	3.22086	13.0687	4.67188	4.50812	6.55745	3.35285
GSM300335	NDHCS	4.56751	4.36761	2.69277	5.26005	5.59311	4.97286	6.06541	5.2349	6.76459	2.67368	3.80676	46.8108	3.43962	12.7091	5.16186	3.53556	2.52618	6.86519	11.6429	2.35231	1.81542	7.20209	4.28012	5.23884	2.66382	3.48592	2.74902	2.80381	32.4686	2.9276	3.01131	3.66462	7.14169	3.00249	3.47448	2.28149	3.39474	2.81333	2.8821	14.8496	4.63039	2.72048	3.563	13.9343	3.78187	4.70544	3.88402	3.44148
GSM300338	NDHCS	5.39385	3.9375	2.91421	5.32324	4.25402	5.25119	7.111	4.8988	5.67795	1.99854	3.574	45.6145	3.19377	10.7124	4.35412	2.95913	2.4301	6.28633	12.022	2.45874	2.09298	7.23934	3.74269	4.9104	2.58975	3.16407	2.95525	2.52483	32.5261	2.492	3.33136	3.5845	7.154	2.97992	3.39194	2.61594	2.73729	2.75197	2.8231	14.6114	4.70167	1.708	2.86258	11.5922	3.26955	4.74682	5.43477	2.71318
GSM300339	NDHCS	5.61188	3.95807	2.83421	6.27249	4.23168	5.98247	5.54724	4.89641	5.79197	2.7689	3.83136	50.5893	3.69394	11.2443	4.28834	4.39358	2.84247	6.75764	12.529	2.92302	2.6224	8.13092	3.89748	5.26833	3.01925	3.24243	3.76156	3.1379	33.6514	3.2714	3.68881	4.07685	7.27612	3.19446	3.49588	2.6063	2.83849	3.14	3.29397	14.8547	5.78915	1.80908	3.23949	12.4855	3.29209	5.94662	6.2957	2.79762
GSM300340	NDHCS	5.58562	4.62863	2.93817	5.45804	4.99369	4.57486	7.81581	5.29668	6.38925	1.99142	3.42704	45.3257	3.18582	12.723	4.96762	3.07603	2.369	6.34693	11.6357	2.14189	2.09195	6.91468	3.76333	5.1146	2.55443	3.64362	2.68514	2.96691	32.1937	2.3199	3.24559	3.9724	7.45239	3.08053	3.09673	2.3717	3.09038	2.93191	2.73824	13.1483	5.27484	1.8404	3.38087	10.8259	3.39757	4.10201	5.31235	2.85098
GSM300341	NDHCS	5.67465	4.31106	2.6548	5.32863	4.71735	5.19297	7.84452	5.13126	5.76464	1.9215	3.44846	45.2076	3.03179	11.6594	4.75632	3.00638	2.3533	6.1216	11.495	2.18225	1.93144	7.2881	3.50738	5.21653	2.67401	3.10751	2.92784	2.63144	32.7441	2.34062	3.15042	3.66201	7.34105	2.80429	2.9045	2.24322	2.79112	2.80715	2.83834	13.954	4.45312	1.96011	3.10827	10.5785	3.24566	4.41073	5.51758	3.16407
GSM318840	NDHCS	4.89972	4.66599	3.15562	6.11887	5.73402	6.41452	6.45435	5.77763	6.44885	3.28641	4.05683	46.432	4.40911	11.96	4.7271	5.63765	2.78527	7.24661	11.4122	2.47573	2.96523	8.6566	3.54726	5.96662	2.9893	4.09209	3.44572	4.04433	35.7503	4.23343	3.69015	4.11117	7.31292	3.3423	3.43551	2.60904	3.37992	3.59932	4.0693	15.0865	5.02213	3.30122	3.23413	13.1125	5.25402	10.871	6.64034	5.47652
GSM350078	NDHCS	4.95732	4.37525	2.67102	4.92115	6.16143	5.09259	4.52412	5.09303	6.64179	2.13666	3.34884	47.5051	3.14264	12.152	4.40681	2.8775	2.7271	6.76325	9.20351	2.60529	1.9324	7.19926	3.83906	4.63276	2.59292	3.29232	2.51457	2.72087	30.923	3.33893	2.98046	3.51235	7.51451	2.85206	3.13708	2.1085	3.55007	2.13833	2.65338	13.1651	4.76151	1.95642	3.27594	9.86114	4.53054	4.30478	4.40719	3.78882
GSM238763	AD	6.03491	4.79703	3.85125	5.08635	4.49733	7.68293	4.60119	4.33825	7.37727	4.24128	4.15631	31.2154	5.11286	9.47982	4.1512	2.70804	3.03171	6.4155	10.4023	2.74001	1.72954	5.45879	3.60354	6.23639	2.92609	4.2263	3.75482	3.48133	23.883	4.56667	3.86902	4.93376	6.47804	3.9222	2.86353	3.5714	2.63507	3.45721	3.57586	11.8287	4.67184	3.66479	2.96354	8.71262	4.07914	2.84454	4.74585	4.47797
GSM238790	AD	3.36022	3.55309	2.02557	5.49977	5.35721	5.40374	4.43597	4.8615	6.13756	1.54	2.97579	30.5784	2.62803	7.40318	4.11072	4.03086	2.67313	5.28018	5.93364	2.51901	1.94898	7.26828	3.62284	4.25594	2.94735	3.55914	3.0844	2.37344	20.0863	2.13718	2.73148	3.62529	6.7952	2.5363	3.54613	2.51525	3.29261	1.95452	2.07935	5.66129	3.80142	1.96495	3.30873	6.07272	3.89015	3.18157	3.37723	2.40991
GSM238791	AD	5.50445	4.69633	3.47174	5.01732	6.10326	5.89121	5.23143	5.19319	5.68531	3.13378	3.99973	34.6857	4.9294	8.39601	4.8907	3.68724	3.74977	5.7541	10.0936	3.27473	2.49537	5.39968	3.83542	4.78557	3.01137	4.04459	3.82714	4.00125	23.5764	3.6938	3.66824	5.26053	7.40894	4.24508	3.90137	3.04045	3.22578	2.83612	3.76665	11.504	6.3159	3.08869	3.15724	8.6859	3.33533	2.33759	5.28655	3.66108
GSM238792	AD	4.31903	4.25235	3.60377	5.50443	5.95412	6.20469	5.50781	5.09508	6.31024	3.99397	4.24584	35.79	4.62712	9.83189	4.83279	4.87482	3.54601	6.71623	9.33824	2.87416	1.8073	6.46467	4.05785	5.59663	3.25269	3.72621	3.71517	4.36528	23.6332	4.39497	3.84295	5.43328	7.74487	4.18648	4.06197	3.24056	3.43408	3.50279	3.82785	10.497	6.24678	3.456	3.61273	8.2751	4.03241	3.74623	4.65419	3.82449
GSM238793	AD	6.47387	4.65608	3.68075	5.40312	5.76174	7.0818	5.38146	5.23698	6.87476	3.74983	4.21596	36.3839	5.01652	9.45548	4.84434	3.83621	3.45514	6.25167	8.3467	3.59215	1.80226	5.8728	4.17781	6.21456	3.87541	3.80421	3.5479	3.84305	23.9227	3.78749	4.34278	5.27314	7.41782	4.07559	3.76973	2.87273	3.57627	3.4282	3.88198	9.54075	5.9471	3.24832	3.24379	7.82398	4.11774	2.7946	5.02049	3.64756
GSM238794	AD	6.06546	4.56262	3.72073	5.1202	6.30997	6.46421	5.85778	5.05614	6.47993	3.85372	3.62404	31.6069	4.63086	9.36762	4.2572	3.71244	3.91475	6.88808	9.75862	3.29047	1.93954	5.9639	4.40826	5.53535	3.02692	3.63879	3.36138	4.62499	24.0318	4.59284	3.73578	4.88941	6.53875	4.65873	3.62065	3.19418	2.98162	4.0824	3.42428	11.6852	6.0975	4.36262	3.3422	8.23832	3.75059	3.86231	5.03998	4.31111
GSM238795	AD	5.64129	4.63235	3.60098	5.38111	5.5029	6.18844	5.4552	4.66019	5.61768	3.53868	3.0628	33.3449	4.46223	9.06696	4.83748	3.2029	3.19384	5.82599	11.3938	3.24865	1.97162	6.47438	4.50289	5.92458	2.90295	4.22007	3.48728	4.33397	23.476	3.95658	4.16565	4.55328	6.6411	3.89007	3.91561	2.82855	2.89309	3.18421	3.55524	11.855	5.35101	3.27057	3.12618	10.1775	3.87143	2.62839	4.32197	4.07124
GSM238796	AD	5.90813	4.57791	3.94383	5.92981	5.68551	5.96706	6.54586	5.71256	6.78993	2.97203	4.40285	35.7071	4.71781	11.7253	4.05939	4.93404	3.55126	7.80732	11.0978	3.23602	2.98329	6.39118	4.30994	6.11236	3.7423	4.34225	3.60683	4.84754	23.5654	4.92425	3.8927	5.68428	6.64796	4.29607	4.0638	2.96555	2.90275	3.80647	4.12354	11.951	6.87214	4.07533	3.44426	10.3014	4.08972	4.73832	5.88347	4.38895
GSM238797	AD	6.46824	4.40912	3.74278	5.63495	5.68371	6.57574	5.06395	5.08447	6.11929	4.07624	3.51144	35.0947	4.55581	9.85581	3.95786	4.87562	3.75679	6.3748	10.154	2.62829	2.35211	5.78259	4.36699	6.10936	3.28358	3.7469	3.93987	3.30873	23.4775	4.67884	3.95372	4.9479	7.90768	4.57369	4.13425	2.93197	3.09371	3.47491	3.59747	8.92442	6.40193	2.81333	3.85945	9.2615	3.94206	4.68134	5.42721	4.02083
GSM238798	AD	6.18052	4.41629	3.60149	6.22735	6.67427	7.92119	6.23274	5.39849	6.9594	3.98443	4.82148	37.1517	5.6014	10.2651	4.72957	6.28637	3.51026	6.47132	11.0718	3.70347	2.05905	7.26164	4.27935	5.91229	3.92506	4.24755	3.92104	4.51178	26.1359	5.87512	4.28607	5.77809	8.15423	3.71634	4.53119	3.30239	3.19885	4.16133	3.97827	11.1732	7.19642	3.27599	3.54798	9.40962	4.22963	4.49063	5.29442	3.72606
GSM238799	AD	4.18138	4.20644	2.76278	5.58543	5.16021	2.58058	4.52062	4.76574	6.30721	2.85364	3.25995	34.6855	2.44053	9.32488	3.75172	4.89812	2.10658	5.99706	6.25685	1.97006	1.7883	6.79962	3.56817	4.81134	2.90166	3.13999	3.23293	2.9686	20.9814	2.89023	3.01249	3.66203	4.98877	3.26076	3.89474	1.61317	3.55267	2.97485	3.31337	8.56831	4.75475	2.46716	3.07607	5.57136	3.92171	4.13831	3.23293	2.01206
GSM238800	AD	6.32508	4.15451	3.56606	5.54888	5.77914	4.51467	4.44344	5.01121	6.26856	3.49044	4.40978	36.0758	3.94111	10.5419	4.08854	5.76129	3.31186	6.46547	7.75734	3.29612	3.50106	6.94923	3.92798	5.43354	3.35075	3.94846	4.07259	3.23848	22.6179	5.14113	3.47958	4.37321	5.10949	2.89185	3.81287	2.93429	2.90396	3.56633	3.35779	7.62106	5.80436	3.15082	3.66029	7.09227	4.15735	5.7698	4.85345	3.78863
GSM238801	AD	5.83657	3.91757	3.07336	5.86912	3.86968	4.87967	6.09785	5.45329	6.96416	3.55303	3.85202	35.0415	3.7453	10.9656	4.86941	5.50374	2.9092	8.10354	7.27775	2.96758	1.80114	7.60249	4.23915	5.07484	3.16881	4.50053	3.78956	3.76721	21.3285	4.10742	3.3595	4.91778	6.32282	3.42964	3.75702	3.26215	3.23838	3.70304	3.00867	9.1151	5.13849	2.21116	3.22892	6.28658	4.60899	5.16696	3.93798	3.48585
GSM238802	AD	3.73443	4.13896	2.77494	5.04601	4.09082	3.88237	4.27055	3.56786	5.629	1.50578	3.72391	31.399	3.05086	7.52293	4.92565	4.15144	2.90902	5.15708	5.87127	1.9604	1.58138	6.09913	3.72759	5.73496	2.9963	3.52277	2.49042	2.07762	19.1284	3.41088	3.24475	2.99213	4.76658	2.91928	3.13184	2.40715	2.79471	0.30652	1.9968	7.40533	4.85591	3.08791	3.42778	4.91974	3.68234	2.96557	3.41812	2.80128
GSM238803	AD	4.81054	4.42998	3.05373	3.69638	5.05906	6.27738	5.21426	5.39756	5.71462	3.47217	3.95816	30.6445	2.16444	7.36675	4.8717	2.70902	3.64877	5.08247	6.67703	2.51931	2.58256	6.93745	3.94884	5.32881	2.63621	3.87723	3.42486	3.62602	19.3481	3.60721	3.51451	3.03784	5.88719	4.52668	3.59029	2.94468	3.55187	2.93755	3.48109	10.4264	4.18474	3.30593	3.79156	5.48655	3.37948	2.59979	3.82926	2.58333
GSM238804	AD	5.03276	4.05412	2.73626	4.90469	5.5303	5.78649	5.10225	5.30534	5.46946	3.36516	3.15003	34.3572	3.46353	7.97638	3.98997	3.58322	3.15234	5.34741	6.599	3.03755	2.91858	6.52977	4.23279	5.75022	2.94688	3.80459	3.90328	3.07599	21.2354	3.31665	2.81631	3.89663	6.61791	3.92569	3.49644	2.89147	3.44677	2.51134	3.33038	9.18605	4.71671	1.72533	3.44906	4.25444	3.5496	3.18282	2.57239	3.50453
GSM238805	AD	4.50551	4.52009	3.38797	4.80133	3.7454	5.94813	5.5066	5.23734	5.06193	1.87892	2.55276	33.3661	3.603	9.16585	4.21091	3.33231	3.02156	4.85105	7.90488	3.09116	2.35433	6.03209	3.18997	5.48628	2.58138	3.43128	3.3398	2.5301	17.0455	3.58954	2.59805	4.39831	5.91766	3.40686	3.70262	2.79275	3.30432	2.50209	3.56397	10.2869	5.27978	1.40316	3.45408	7.41048	2.5981	2.54952	3.80435	3.799
GSM238806	AD	4.72122	4.23034	3.32553	4.19016	4.56804	5.39425	3.82863	4.64146	5.46521	2.24989	2.12387	33.0553	3.88509	7.63195	4.12011	2.22672	2.46083	5.80044	5.26602	2.54777	2.30664	6.22308	3.56343	4.88876	3.11176	3.32574	1.97219	3.30578	20.9288	1.99699	2.75506	3.53546	4.50845	3.62837	3.50122	1.73314	2.98762	3.26914	4.05462	10.0471	4.36336	2.43505	3.48415	3.70408	3.39408	2.5791	2.91106	3.38128
GSM238807	AD	3.6856	4.51322	2.36599	4.31108	5.19599	4.8011	1.98718	4.28897	5.03027	3.54812	3.14611	32.1946	3.16711	4.8694	4.17604	1.40021	3.11057	5.49023	4.32009	3.01378	1.43416	6.20118	3.8896	4.94707	2.59915	3.48806	2.79659	2.66219	20.035	4.10717	2.95958	3.96986	5.17657	3.25102	3.50141	3.1113	3.11763	2.98983	3.14896	7.3369	4.42978	1.80739	3.3216	3.7264	3.82109	1.01753	1.96067	3.59044
GSM238808	AD	6.07817	4.39731	3.17576	6.06588	5.07724	6.01768	5.34098	5.77282	7.07651	3.26788	4.25686	36.5789	4.17167	11.0545	4.00215	6.38207	3.47892	8.0806	9.01479	3.31873	3.30004	7.15348	3.98376	6.38142	3.69322	4.2822	3.66612	4.18235	23.6094	5.1122	3.08871	4.98132	7.39927	4.37546	3.76645	2.50329	3.59591	3.45744	3.75269	9.44236	6.56078	3.20819	3.6402	7.82215	4.51311	5.60875	6.08689	3.55341
GSM238809	AD	5.90018	4.74626	3.00538	6.80485	4.40294	5.50373	6.61315	5.75516	6.13333	3.34782	4.20375	35.0098	4.21689	11.2698	5.08019	6.01973	3.56258	8.02702	9.62629	3.07501	3.6998	8.46281	3.98078	4.76759	3.18706	4.18099	3.94451	4.38787	22.1045	5.31896	3.49405	5.12078	8.09399	4.01963	3.74603	2.51657	2.93362	3.06102	4.26623	9.95782	5.93757	2.36629	2.86635	9.72021	4.65001	6.59524	6.61066	4.00316
GSM238810	AD	6.283	4.34364	3.38832	7.54789	6.44799	6.47789	6.13251	6.25088	6.74149	3.64717	5.36356	36.8679	5.42067	12.7909	4.84898	6.70775	3.77107	8.2877	9.61502	4.09027	4.13184	9.00189	3.8743	6.59143	3.49858	4.11462	4.36763	4.46768	23.5496	5.7389	3.56312	5.22913	6.05886	4.56235	4.26982	3.27919	3.86687	3.69296	3.76305	10.7659	7.6072	2.71631	3.56765	9.0351	5.10338	7.62633	7.50975	4.17451
GSM238811	AD	3.75526	3.84112	2.14533	7.35969	5.13857	3.98173	6.17111	5.48049	5.79404	3.39461	4.37815	34.6794	4.58572	11.2283	4.58818	6.45929	3.09563	7.35732	8.93326	3.40891	3.03603	8.734	3.66246	5.12492	3.22667	4.18129	4.42047	3.75303	22.7142	4.19112	3.50166	5.36633	6.72326	3.15163	3.94939	2.49859	3.58979	3.4793	2.80572	8.62022	6.66923	2.31564	3.09478	8.67469	4.20194	6.641	5.62259	3.79152
GSM238812	AD	5.82336	4.38799	3.25506	6.1004	5.67396	6.27015	7.16061	6.25479	6.0638	2.91981	4.02866	35.0311	4.69967	12.1609	4.92383	4.74575	3.40502	8.92573	8.22886	3.84129	3.38004	8.27893	3.68199	4.42203	3.09135	4.87991	3.93747	3.94928	21.2129	4.73758	3.49013	4.72915	6.69689	4.18094	3.80636	3.30305	3.64633	3.94553	3.76244	8.39843	4.98094	2.63328	2.62141	7.30415	5.07473	6.93477	5.16267	3.68855
GSM238813	AD	4.55374	4.40828	3.67328	5.5623	4.63492	5.92478	3.5167	5.31632	5.50426	2.18288	3.3154	33.5228	4.56686	9.21548	4.26742	4.81394	3.02785	4.93157	6.7434	3.45597	2.24493	6.55147	4.27389	4.74819	3.58343	3.63168	2.8685	3.47071	19.4642	3.43202	2.86575	4.63444	5.05186	3.69924	3.45149	2.67944	3.22823	3.55848	2.16034	9.15499	4.86102	3.08327	3.56398	5.83782	4.46504	3.96852	2.91838	3.99848
GSM238815	AD	6.67907	4.06063	2.43305	7.42721	3.84312	5.76465	6.35669	5.89512	6.91069	3.28468	3.66207	36.954	4.87771	12.0181	5.57039	5.79109	3.37699	8.16193	9.53418	4.04926	2.65539	8.8806	3.70295	6.29282	3.31091	4.10486	3.58641	4.17126	22.5411	5.83517	4.05171	6.11	9.15528	3.80454	3.72748	3.14585	3.59272	3.10976	3.25356	8.74683	7.55564	3.11424	3.5169	9.74011	4.68012	6.60211	8.20759	3.96927
GSM238816	AD	5.61396	3.93513	3.17701	6.9393	5.02333	4.52938	6.2019	6.0978	7.23775	3.2238	4.249	37.2934	4.49114	11.9842	4.53568	6.53574	2.90451	7.20201	10.6524	3.71053	3.31707	7.10832	3.7934	5.72656	3.5484	4.2592	3.64519	3.45095	25.3706	5.69889	4.60854	5.48247	6.98006	3.56282	4.06963	2.57927	3.58466	3.7565	3.11654	10.2532	6.53372	2.83469	3.50519	11.095	4.43873	5.49566	4.93113	3.76427
GSM238817	AD	5.3758	4.27211	3.11871	5.98041	5.01847	4.9612	4.64092	5.30635	6.65615	3.31738	3.91136	35.7139	4.30097	10.6474	5.05051	6.00278	2.65611	5.84026	7.15218	2.79602	2.00149	7.27077	4.37428	4.36125	3.42118	3.98324	3.92173	1.8956	24.2973	5.70725	3.70503	4.6321	6.88245	3.78662	3.37005	1.55199	3.75022	3.45246	2.90525	8.39043	4.9046	2.81812	3.1824	5.81526	4.23859	3.72062	4.26656	3.59008
GSM238818	AD	4.30411	3.84706	2.00226	5.49864	5.60173	4.06854	4.84299	5.10161	6.09583	2.57967	3.56187	31.5112	4.10901	8.39676	4.35947	3.09265	2.38742	5.16382	6.14844	3.10428	1.91116	6.82207	3.87949	4.44936	2.26557	3.24744	3.01799	3.31584	22.4253	3.24126	2.80212	3.91422	6.55505	2.43596	3.40833	1.89587	3.47097	3.30132	2.49595	7.7865	4.00966	2.1069	3.08339	5.76271	3.84148	4.05754	3.82396	2.84544
GSM238819	AD	5.50256	3.77701	3.64183	5.53059	6.54308	5.81481	5.22333	5.95546	6.59003	2.07453	4.74942	34.3238	4.34564	11.0541	5.07	6.55903	3.3398	7.9819	9.55147	3.0877	1.91339	7.75415	3.84689	6.112	2.92424	3.84073	3.11239	4.00474	21.0832	5.59943	3.81784	5.04525	5.41097	3.26062	3.63472	3.16378	3.83526	3.38581	2.42236	8.41484	6.28012	2.50722	3.4241	9.45988	4.52533	6.02844	5.42439	4.37251
GSM238820	AD	4.0299	3.94608	2.65539	7.53942	5.59364	4.76035	6.52729	5.70301	6.35303	3.55521	4.61047	37.2643	5.86263	10.7602	5.12575	5.85827	3.55739	7.25827	8.88569	3.841	3.15743	8.47042	3.67375	5.45405	2.7607	3.39266	3.37775	3.65413	24.329	5.70906	3.65394	4.93349	6.96337	3.58368	3.89674	2.726	2.74212	3.56505	3.09389	8.8301	5.5513	3.63994	3.31368	8.65754	4.39586	5.60134	5.65075	3.84631
GSM238821	AD	4.66321	3.55767	2.89463	7.62136	5.93438	4.44947	6.34497	5.49402	6.26455	3.70332	3.9416	37.8042	4.75254	12.7072	4.40222	7.43733	2.87266	7.67287	9.25099	3.51945	3.68653	9.06537	3.37252	5.27876	3.33877	4.03345	4.37753	3.64691	23.1131	5.232	3.27926	5.17588	7.29099	3.47455	4.15515	2.35069	3.36617	3.83012	3.47816	7.04455	7.36434	2.41734	3.30116	8.89316	4.4368	6.7385	7.04808	3.70173
GSM238822	AD	6.92377	4.04847	2.45832	7.0755	3.87823	7.2028	4.43172	5.7621	7.23579	3.05001	4.60822	38.0749	5.38158	11.6585	4.32599	6.86941	3.20076	6.1861	9.35528	3.73631	4.24375	7.78422	3.65445	5.2826	3.62441	4.0634	3.79404	3.79843	26.2489	6.18254	4.81594	5.18359	8.33073	4.3232	3.65688	2.94337	3.44464	3.85139	3.2823	9.23083	6.76627	3.39054	3.30058	9.10184	4.6434	5.77604	7.16938	4.10485
GSM238823	AD	6.21606	4.48647	3.8622	5.72299	4.21653	6.37535	6.46445	6.50281	7.28915	4.6024	5.36346	36.5446	4.63255	12.0331	4.84604	5.46769	3.61593	8.93064	9.72368	3.77989	3.42009	7.30821	5.00222	5.85255	3.97677	4.17458	4.03912	3.84698	25.9623	4.60808	3.90975	5.62314	8.00771	3.34172	4.17389	2.96057	3.46804	3.16707	4.03116	10.8457	6.99236	3.69994	3.27033	9.03651	4.28405	6.34092	6.46631	3.96879
GSM238824	AD	7.15259	5.07218	3.56014	5.63666	4.51401	5.21432	5.23841	5.96518	6.81997	4.74568	4.60021	37.4913	4.23788	11.1848	4.63402	6.15869	3.52205	7.15269	8.42082	3.7596	2.80482	6.87548	4.4167	5.34938	3.84122	3.56817	3.13973	3.90904	23.4245	5.30901	3.94577	5.55231	7.97525	4.05517	3.99563	3.07041	3.43445	3.91009	3.56766	10.7054	6.92568	3.11867	3.68606	7.83667	3.50499	6.23736	5.68575	4.29055
GSM238825	AD	7.75007	4.62599	3.3716	6.82988	6.23948	7.68959	3.60386	6.05985	7.12053	3.68129	4.8763	37.307	5.26805	12.355	4.46563	7.27657	3.61913	9.36173	10.0102	3.84601	3.86577	8.05281	3.96712	6.31811	3.82798	4.15672	4.29702	4.37161	23.4834	6.2455	3.7455	5.91172	8.60954	3.89546	4.19833	3.1472	3.0752	3.67222	3.45532	9.83468	7.86475	3.00597	3.04712	10.7375	4.58598	7.49597	7.21864	4.29172
GSM238826	AD	4.79583	4.07404	2.80802	5.97974	5.51158	5.21067	5.37009	5.46129	6.88523	3.0386	4.15862	35.5561	4.3188	10.0571	4.0444	5.3996	2.84667	6.15645	8.73253	3.28427	2.52713	6.86982	3.74831	5.39659	3.24141	3.90335	3.74541	3.65479	22.4957	4.23485	3.44379	4.95793	7.3953	4.12253	3.39302	2.65442	3.39458	3.26978	3.25037	10.8852	4.79774	2.60891	3.76904	8.45952	4.67658	4.79275	5.38272	3.9603
GSM238827	AD	5.64451	4.70449	2.55998	3.88742	6.02466	4.45033	2.63771	5.78255	5.20251	1.88261	4.70647	32.7853	1.32666	8.79316	4.38309	1.48466	3.57525	5.02946	6.98576	2.87851	3.20505	5.79184	4.16028	4.63314	2.59891	3.8473	2.87051	2.7477	18.5363	2.64336	3.86331	4.92676	6.2208	4.46627	3.69724	3.12794	3.12908	3.70779	3.65465	11.2585	4.72731	2.9449	3.11497	5.98882	3.85389	3.64517	4.2916	3.72475
GSM238834	AD	4.98531	4.71692	3.5989	4.22957	5.53027	5.32154	4.0535	5.26839	5.77397	3.84505	2.33689	33.2553	4.03087	9.09088	5.06964	3.34615	3.4048	6.40342	7.51446	2.95673	1.69052	6.2722	4.60292	4.23248	2.75795	3.64533	2.56305	3.76381	20.3779	4.552	3.17935	4.49068	5.80342	4.14539	3.45637	3.13203	3.57421	3.82735	3.45737	10.1623	5.03986	3.57694	3.37353	7.44555	4.44704	5.06581	4.32849	3.73692
GSM238835	AD	4.24955	4.06824	2.61513	3.69489	5.86534	4.62198	4.43084	5.00096	6.00406	3.60947	3.27718	30.3459	3.75968	7.64523	4.29677	4.38745	2.90439	4.20179	7.11197	2.30345	2.04814	6.2851	3.7623	4.79538	2.70363	3.47156	3.03329	2.41031	19.4195	3.48311	3.19089	3.24826	5.81023	4.13084	3.81747	2.73729	2.48051	2.99298	2.76807	8.69146	3.82543	2.65468	3.03348	5.69572	4.31151	2.93941	4.15503	2.92456
GSM238837	AD	4.87298	5.08066	3.63985	5.70895	5.40412	6.93118	5.3063	5.68831	6.43502	4.65713	4.46921	33.0849	4.27816	11.1082	4.23331	6.78238	3.584	5.70246	8.61466	3.01991	3.13679	7.38278	4.30429	6.43975	4.43713	4.377	3.91946	4.40838	24.6515	5.89654	4.22558	4.4058	6.33542	3.90764	3.37042	3.30075	2.56966	3.60541	4.32668	8.30212	6.34406	4.48277	3.66105	7.41958	4.06212	6.41398	5.31908	3.55152
GSM238838	AD	4.6475	4.11058	3.38619	4.16287	5.74683	5.82013	4.52194	5.10698	5.40893	4.17216	3.65334	27.6259	2.95913	7.58538	4.44086	2.10611	3.40331	3.9804	5.86875	3.21525	2.27352	6.89567	4.23829	4.54054	3.1584	3.77362	2.65914	3.04649	20.6074	1.78113	3.31364	4.04737	6.31778	3.6979	2.82513	2.82652	3.64444	3.15405	3.60131	10.0761	3.32024	2.68623	3.41074	4.79466	3.67675	4.50695	3.95631	3.78222
GSM238839	AD	6.54321	4.37209	3.61512	5.75435	5.95066	6.80863	5.08453	5.91869	6.35223	2.4339	4.15595	35.2505	4.63273	8.23113	4.48307	5.13817	3.19731	5.79093	5.23311	2.46048	3.32119	6.45706	3.72674	5.81642	3.78504	3.73951	3.79711	3.17873	22.4244	4.52334	4.31547	4.62938	7.6118	4.26942	4.04299	2.81887	3.60897	2.99746	3.31506	10.2731	5.32643	3.21757	3.74154	5.21041	3.02677	5.1616	3.25101	4.02494
GSM238840	AD	4.38888	4.6318	2.96657	5.67693	5.59152	4.33039	3.80375	5.46577	6.54492	1.91159	3.65645	32.0552	4.52257	8.5791	4.09686	5.52609	3.06654	5.26735	7.98257	2.75794	3.37814	7.66802	3.94764	4.86657	3.03638	3.7096	3.26975	2.67252	23.4346	3.00208	4.05379	3.11913	6.48632	3.62242	3.63501	2.8709	3.63953	3.9244	3.14292	6.97081	4.27153	1.65198	3.32649	5.71448	3.95331	4.84853	4.36026	3.39841
GSM238841	AD	4.57039	4.50241	3.32005	3.17547	5.25924	4.00381	3.89169	5.30186	5.45424	3.08221	3.83391	33.6182	4.15247	5.46154	4.75779	0.801956	2.76575	3.29096	5.93838	2.47761	2.02894	6.47837	3.70078	4.94367	2.90746	3.52817	2.89232	2.3203	15.8596	3.65207	2.99985	2.91464	6.75785	4.25443	3.32481	2.39094	3.66928	2.7139	3.37616	6.97786	4.00224	1.92268	2.85172	4.22191	3.9441	2.98486	4.33073	2.41219
GSM238842	AD	4.23076	4.906	3.2817	5.51672	5.459	5.37924	5.06646	4.93011	6.09525	2.00574	3.65059	34.3981	3.73266	8.79899	4.98216	5.03867	2.7332	5.17519	8.05786	2.32577	2.66236	6.66507	4.01439	5.03617	2.90068	3.04527	3.84077	3.3048	21.9658	3.54836	3.18872	3.64718	6.41997	3.68266	3.82894	2.25435	3.35119	2.82093	2.28551	7.76437	5.40979	2.90367	3.35419	6.88401	4.37389	4.42505	4.37254	3.48749
GSM238843	AD	6.77943	4.00161	3.1931	5.37354	4.28534	3.89114	5.68296	5.58383	6.49387	3.67731	3.65424	34.2807	3.93275	10.4754	4.49911	4.87746	2.92164	6.50622	8.32864	3.47045	2.24732	7.45842	3.7861	5.1741	3.29861	3.89844	3.69629	3.69413	21.5084	3.91686	3.53349	4.12014	6.96244	3.37665	4.05143	2.54063	3.38392	3.10752	3.29729	9.49641	5.02319	3.22029	3.23421	9.20983	4.45865	5.96106	4.00249	3.73503
GSM238844	AD	6.3661	4.22711	3.62761	5.77326	6.1191	5.689	5.51535	5.61697	6.76184	3.08613	4.18792	35.3921	4.38391	9.91094	4.87815	5.17472	3.40083	6.3692	7.14761	3.52796	3.18299	7.12139	3.73199	5.7253	3.52492	3.56949	3.77265	4.28884	21.652	4.72923	3.48848	5.21455	8.23641	3.58451	4.10277	2.85447	3.77873	3.22321	3.45691	8.17994	5.44079	2.54846	3.02338	6.98314	4.5778	5.53078	5.31283	4.03394
GSM238845	AD	2.31118	3.6856	3.26362	5.74795	3.72904	3.11948	5.09568	5.28691	5.91916	2.25527	3.81385	32.7349	3.23592	9.56152	4.01432	5.39423	2.89895	5.7898	7.66926	2.42447	2.26104	7.58116	3.91978	4.80358	2.76584	3.53773	3.24726	4.03933	22.5362	3.85565	3.61244	4.02811	6.4053	2.86965	3.5352	2.62479	3.42688	3.73719	2.15067	8.28143	4.11492	2.78429	3.2373	7.28198	4.11308	5.07812	4.21477	2.92599
GSM238846	AD	5.2924	3.75807	3.01393	5.20219	5.44249	5.55957	6.78403	6.19559	6.25468	3.5865	4.71323	33.5616	4.2544	10.18	4.32397	4.85128	2.75992	7.9963	8.86628	3.45032	2.22408	7.33068	4.32322	4.85043	3.04635	4.44667	3.17047	3.611	21.5733	4.39474	3.24713	3.87027	7.69345	3.79366	3.83018	2.95188	3.35515	3.44541	3.0125	7.92868	4.69224	2.66515	3.38932	7.86895	4.63685	6.56597	5.21363	3.55176
GSM238847	AD	4.16636	3.76427	3.20096	6.0967	4.71799	4.24494	5.89915	5.55481	6.34284	1.87504	4.20051	34.7877	3.57114	10.0684	4.57198	4.97346	3.14742	6.6421	8.73072	2.263	1.61094	7.56952	3.99468	5.43656	3.12386	3.78086	3.51517	3.69048	21.5746	3.67099	2.94338	3.76265	6.7474	3.78095	3.92351	2.33151	3.55582	3.11984	2.22	7.38689	5.38509	2.31213	3.27495	9.0211	4.55169	5.26266	4.54969	3.23384
GSM238848	AD	4.26346	4.13519	3.41866	5.92542	3.83138	5.4479	6.38184	5.49264	7.4952	3.59392	4.24145	34.7991	4.1977	10.4363	5.13462	6.02822	2.79167	6.8549	9.754	2.62562	3.49797	7.41217	4.66163	5.15262	3.25046	3.47321	3.99341	3.34562	23.3158	4.52142	3.81007	5.3456	5.23431	3.14979	3.72095	2.61858	3.52001	3.9904	2.74692	9.27373	5.32534	2.55779	2.83497	8.92607	4.52494	6.54735	5.15535	4.00743
GSM238851	AD	5.14808	4.27206	3.13608	7.1424	5.35352	6.30667	6.89369	6.15934	6.85064	3.38637	4.83261	36.7306	4.33408	11.6993	5.51682	5.59597	3.29143	8.13766	10.8539	3.84877	3.26075	7.39116	4.4274	6.21135	3.92162	4.14468	3.58331	3.8544	22.6583	5.74651	3.96494	5.82195	8.55148	3.97645	4.33993	3.03105	3.38157	3.17048	3.43024	10.2816	5.71443	2.96872	3.36533	10.7878	4.49718	6.76341	6.94586	3.9136
GSM238854	AD	4.07601	4.28252	3.26389	5.5482	4.41154	5.29186	2.3591	5.11882	5.95713	2.21313	3.88652	32.0585	3.50734	10.0982	4.33742	4.90593	2.88039	5.62475	5.80495	2.90829	1.41722	6.56497	4.06025	4.97382	3.6906	4.00599	3.47097	2.54615	22.0581	4.77519	3.32274	3.99295	6.78416	3.63845	3.48354	2.71398	3.43645	3.12939	3.08231	7.3588	4.74111	2.99498	3.28462	6.11532	3.79609	4.40112	3.74029	3.0861
GSM238855	AD	4.82987	4.44929	3.41169	4.92298	5.64224	8.0763	3.7731	6.51797	5.90488	4.05618	4.2642	34.8041	4.80814	10.7307	4.24779	6.15416	3.49474	6.78358	9.71485	2.97953	3.26839	7.51382	3.85896	5.79792	4.12379	4.42654	3.62964	2.58211	23.7882	5.31964	4.59193	5.04258	5.92316	3.78476	4.17713	2.87387	3.56246	4.01909	3.94711	11.6259	6.30525	3.27706	3.91553	9.7635	3.86323	7.43533	5.81546	3.71498
GSM238856	AD	6.63358	4.10627	3.56951	6.96921	5.61995	4.65498	7.4576	6.33998	6.73822	3.29721	4.23299	36.0978	4.16744	12.3754	5.02183	6.07912	3.41855	8.75278	10.5203	3.53758	3.03335	7.72509	4.10602	5.52308	3.89906	5.04333	3.59237	4.77665	23.9199	5.34518	3.22178	5.25928	6.75928	4.4917	3.43482	3.33853	3.65132	2.80387	3.31739	11.1664	5.76662	2.2526	3.65588	10.6727	4.58348	7.14312	4.85624	4.03253
GSM238857	AD	4.34882	3.69168	2.82251	5.14366	4.65846	3.32059	5.11798	5.45156	6.32859	3.47601	4.2939	35.1667	3.58786	10.0383	4.85599	5.08288	2.67152	5.20572	6.96531	2.80489	1.46129	7.0346	3.90371	4.79934	3.07538	3.79227	3.29823	3.31907	22.1011	3.93473	2.98361	4.12571	7.15575	2.73572	3.28435	2.55773	3.3474	3.11292	2.73631	6.69921	4.53399	2.50083	3.4985	6.10098	3.90426	3.46863	3.50059	2.5968
GSM238858	AD	6.35958	4.71306	3.68156	5.10509	5.20595	5.20628	4.81009	5.66527	5.27415	3.90725	4.71901	35.6233	3.96809	10.7781	3.98678	5.84763	3.33841	6.25732	10.4468	2.98581	2.08427	6.18874	4.32598	5.74248	3.92885	4.03792	3.10666	3.74713	23.449	3.05446	3.77596	4.2927	7.34214	3.69504	3.17352	2.36721	2.78459	3.5557	3.7498	10.8026	5.43445	3.05376	3.18056	10.6487	4.05907	4.84302	4.75895	4.19948
GSM238860	AD	4.57176	5.079	2.9165	6.06124	5.93114	4.54273	5.84377	5.34477	5.65505	3.24124	3.63038	34.8876	3.58688	11.466	4.4734	5.25161	2.87328	6.25313	10.9198	2.56815	2.66036	6.92448	4.12246	5.36011	3.19464	3.9995	3.19478	3.80163	22.3768	4.04864	3.48683	4.97676	7.05673	3.89749	3.74254	2.60258	2.58674	1.15374	3.45487	10.3055	5.56449	2.43462	3.73024	10.3931	4.20474	5.17301	4.78272	3.90068
GSM238861	AD	5.1433	4.25876	2.68834	5.67095	5.40505	4.46996	5.52787	5.6819	6.53077	3.95055	4.67091	32.5635	3.55296	11.6146	4.33597	5.22064	3.16606	8.05163	11.0862	2.94226	3.04204	6.5146	4.03194	5.54631	2.91945	4.41635	4.01447	3.68416	22.6176	4.68189	2.90461	4.79045	5.36367	3.40075	3.5336	2.69348	3.51761	3.61906	3.69333	10.1076	6.10068	2.88546	3.37017	11.3124	4.69015	5.87469	5.50354	3.35387
GSM238862	AD	6.03511	4.80208	3.70631	6.19024	6.31932	4.48803	6.84479	6.24263	6.67	3.54236	4.57518	34.6593	4.04526	11.5964	4.93479	6.39799	3.47828	8.39699	10.6475	3.40158	3.41534	6.93868	3.59927	5.54123	3.82903	3.96609	3.49632	3.41713	21.5806	5.18277	3.37476	5.24282	7.42475	3.29134	3.7654	3.09778	3.71019	3.316	3.27817	11.6184	6.19092	2.84177	3.43037	10.8489	4.39287	5.93475	4.80881	3.87002
GSM238863	AD	4.6229	3.74863	2.49276	5.27242	4.96376	3.87062	5.35525	5.70975	5.88741	3.16581	4.34996	33.6888	3.68229	7.96099	4.73234	3.49368	2.61389	4.28619	5.98012	2.34145	2.37349	6.9266	3.8617	4.72853	2.54334	3.16264	3.09157	2.07398	21.9493	3.3084	2.80486	3.35631	5.24857	3.75484	3.42457	2.59604	3.58654	3.36533	2.75693	8.65643	4.20385	1.51011	3.46992	5.08078	4.01953	4.33521	3.57899	3.11596
GSM238864	AD	4.75705	4.131	3.00805	5.27283	4.96572	4.86176	5.38119	5.67076	6.5202	3.16274	3.96366	32.6826	3.16126	10.1826	4.882	5.56749	3.13548	6.79463	8.78329	2.41969	2.08505	7.40527	4.04946	5.05314	3.17823	3.85141	3.6388	4.23723	21.3418	4.35392	2.88505	4.09347	5.90343	3.60187	3.84759	2.18354	3.47776	3.33872	3.06232	8.80048	4.33574	2.54228	3.35234	8.33751	4.16533	6.04694	4.6345	3.67037
GSM238865	AD	6.17996	2.1616	3.64548	6.58719	4.5315	4.34311	6.09595	4.08612	3.98367	3.79778	3.92973	36.4877	3.9132	10.4825	5.18813	0.85597	2.06746	5.51604	8.01568	2.77274	3.12592	7.63688	3.98825	5.87538	3.22949	3.21823	4.06909	4.58417	23.4079	5.6266	3.17288	4.51677	7.30642	1.982	3.67969	3.04579	4.14851	2.94158	3.71286	10.0008	5.85066	3.07707	2.78138	5.55551	4.68143	4.45102	7.03333	2.91454
GSM238867	AD	4.15654	4.70384	3.16672	7.34074	5.65114	6.46789	5.86894	6.64059	6.35653	3.55176	4.58126	37.2588	5.34592	12.5688	4.71374	8.06071	3.43876	8.08512	9.58477	3.30447	3.56948	8.94244	4.10342	6.2461	3.62019	4.66233	3.66042	4.01151	26.2691	7.09337	3.44384	4.98967	7.89393	4.32295	4.14584	2.85413	3.57406	3.95886	3.93768	7.57913	6.96504	3.2098	3.09941	9.22575	5.09743	8.66557	5.58689	4.07723
GSM238868	AD	5.26703	3.79632	3.35891	5.76011	5.35397	5.18656	4.3554	5.79722	6.79401	3.29978	4.11626	36.1698	4.26825	10.1787	4.98704	4.54153	2.7563	6.42502	7.15319	3.0896	2.58007	6.85531	4.30095	6.12207	3.71923	3.5516	3.10562	3.67573	22.4679	5.64123	3.65469	4.88234	6.99648	3.17142	4.2245	2.36191	3.39304	3.43444	2.85641	7.90977	5.34054	2.97092	3.09197	6.76758	4.80602	4.85386	4.26032	3.63184
GSM238870	AD	5.08389	3.68494	2.70061	6.38864	3.72842	3.569	5.12321	5.7053	6.15766	2.84635	4.5092	33.6494	4.50562	10.4883	5.29777	4.60496	2.93686	6.64589	7.7038	3.2245	3.0752	8.18076	3.83402	4.7823	3.15474	3.83171	3.06618	3.8204	22.3565	3.71501	3.07521	4.37976	7.53128	3.07628	3.57471	2.0883	3.61111	3.61289	3.81633	6.01805	5.04091	1.8833	3.18716	6.88977	4.41251	5.72864	5.49936	3.25617
GSM238871	AD	5.31552	3.87432	3.43197	6.81235	4.69103	4.661	6.42766	5.89619	6.85557	3.00565	4.63775	38.0858	4.39652	12.0218	4.38634	5.8726	2.93577	7.78662	9.63566	4.00921	2.7865	8.12583	4.32336	6.10523	3.19741	3.93288	3.48041	3.61752	24.5092	4.43275	3.73505	5.45552	7.62599	3.42368	4.02346	2.80025	3.41908	3.25417	3.51179	8.60451	6.45469	3.30831	3.05504	9.20354	4.37486	6.3458	5.83343	3.75435
GSM238872	AD	4.3027	3.98134	3.56188	6.9024	4.7476	3.68793	6.7159	6.29749	6.69664	3.26121	4.34086	35.618	3.45743	11.1816	5.03652	6.23297	2.78693	6.9002	9.89811	2.39275	3.61829	7.38061	4.08332	6.18095	2.91271	3.81205	3.69533	3.96169	23.7186	3.99824	3.12329	4.70062	7.34021	3.25459	3.65816	2.90221	2.77619	3.02751	2.9705	9.685	5.44787	2.37082	3.30892	10.1243	4.37626	5.8356	4.6686	3.8804
GSM238873	AD	4.25587	4.33029	2.91374	5.79131	5.44828	4.67278	5.90217	5.79682	6.54477	3.12229	3.68738	34.6426	3.82779	10.9126	4.63085	5.66671	3.31846	7.2613	9.74818	2.64522	2.61012	7.36955	3.78246	5.60622	3.34729	4.33264	3.37445	3.61943	23.1718	3.61893	3.71886	4.92236	6.29962	3.80826	3.48302	3.09778	3.5102	3.08193	2.98128	7.62187	5.85236	3.07532	3.63823	9.46841	4.51663	5.76092	4.07496	3.55282
GSM238874	AD	4.04297	4.27737	2.63987	5.2665	5.30211	3.53035	4.95141	5.27447	6.38001	2.5719	3.91955	30.1439	4.00908	9.74476	3.80469	5.17176	2.93635	6.1484	7.37026	2.39537	2.78036	6.74181	4.64038	5.12918	3.13662	3.34038	2.92285	4.35844	21.6976	3.91605	2.81578	4.31744	5.79743	3.3574	3.27157	2.77107	3.58141	3.21801	3.7323	9.55531	5.83053	2.60037	3.38187	7.30761	4.49413	4.41668	3.69267	3.4259
GSM238875	AD	4.63867	4.36123	2.42162	5.06763	5.89639	3.00653	6.12243	5.74059	6.22898	3.0889	3.59205	33.0003	3.5605	9.99354	5.01346	4.73619	2.70358	6.86631	8.73075	2.75518	2.74023	8.10534	4.60395	4.21736	2.99302	3.70575	2.48132	3.21383	21.8957	3.09786	2.54443	4.18306	7.1198	2.98548	3.5799	2.65244	4.09203	3.36244	3.33384	7.58597	4.55729	2.31881	3.38351	8.44502	4.44798	5.02893	4.26536	3.33837
GSM238877	AD	3.12823	3.7895	3.43655	4.90131	5.0583	2.92572	4.22256	5.7243	6.21935	1.06834	3.15198	32.6219	2.52625	8.64993	3.8786	4.53567	2.57507	5.42308	6.51978	2.1968	1.74678	6.77232	3.50637	4.90097	3.32671	3.74208	3.5393	2.42965	18.8513	1.9341	3.77312	4.14401	5.0035	3.4983	3.46519	1.62492	3.52405	2.74015	2.07259	5.21686	4.48032	2.16726	3.10234	6.28464	4.80785	4.2624	3.47351	3.33853
GSM238941	AD	5.61845	4.24074	3.25206	5.85724	5.16027	4.65097	6.20735	5.76597	6.79518	2.6415	4.09242	36.025	4.78849	10.2596	5.09643	6.21536	3.83083	8.23649	10.3086	2.52256	3.69694	7.7733	4.74616	6.46897	4.22004	3.73721	4.08045	3.75005	24.424	4.65189	4.80616	5.46592	8.67329	4.08188	2.85314	3.01761	3.60976	3.16065	3.94081	12.7109	6.06777	3.67599	3.92142	10.4335	4.00493	6.38626	6.52392	4.31693
GSM238942	AD	3.89251	3.71366	3.17348	5.85906	5.5276	3.67155	5.37847	5.62703	6.37841	2.59537	3.84868	33.6449	3.45776	9.75669	4.85187	4.64994	2.44305	6.15162	7.4233	2.87092	2.81633	7.49083	4.15079	5.15995	2.35841	3.57252	2.79911	2.91226	20.8338	4.00406	2.72063	4.31716	6.90794	3.79994	3.15809	2.18259	3.43731	1.76009	2.78478	8.37997	5.49496	2.53285	3.28993	7.72808	4.29976	4.54589	5.09388	3.26864
GSM238943	AD	6.08616	4.51008	3.28633	5.35921	4.69542	4.63747	3.98235	4.48974	6.28516	1.76197	4.77264	35.0237	3.51054	10.3431	4.76447	5.62248	3.52094	5.79646	5.26747	2.83186	3.54591	6.20536	4.4888	6.28041	3.56811	4.43289	3.55465	3.15069	22.6503	4.54269	4.30292	5.23281	5.67855	3.49525	3.72768	1.89776	3.33454	3.82367	4.36576	9.99996	4.86723	3.1969	3.51424	5.7399	3.84162	4.23216	4.28973	3.86427
GSM238944	AD	7.09586	5.03172	3.75615	5.57087	4.56321	7.75333	5.11651	6.13766	5.81078	4.59348	3.97167	34.7158	3.6102	11.2942	5.38775	5.81749	3.60093	8.11907	10.1125	3.50648	3.17924	6.63918	4.40749	5.5679	3.0802	4.58039	2.90884	4.16049	24.6103	5.28873	4.0959	4.60456	6.61926	3.5202	3.52337	3.28709	2.74463	3.23593	3.41984	9.35695	5.50923	3.42192	3.08663	10.2625	4.26142	5.80032	4.41082	3.4123
GSM238945	AD	4.42515	4.65403	3.447	5.30167	4.65147	5.57339	5.61452	6.05113	5.81924	3.26386	4.37663	33.8125	2.86104	10.3911	5.02885	5.14274	2.57843	6.42354	9.12101	2.58598	2.93215	6.2928	4.43893	5.28976	3.19841	4.09902	2.7512	3.77451	21.0303	4.31427	2.62102	4.67601	5.99289	3.88483	3.65748	2.84034	3.53877	3.07894	3.52203	11.8236	4.7308	2.93515	2.96062	8.81599	4.41475	5.39756	4.24324	3.30755
GSM238946	AD	5.37063	4.61914	2.89847	4.46976	6.20095	5.71852	3.82812	5.42855	6.17613	2.13602	3.0847	32.9456	4.32756	7.84393	4.13694	2.33485	3.19041	5.10982	5.93692	3.16811	1.75611	6.47301	3.52602	3.95969	3.03313	2.34894	2.23622	4.38052	22.486	4.42456	3.02834	4.06275	7.1241	4.17592	3.44236	2.60419	2.77406	2.29281	2.99299	10.307	4.37887	3.35919	3.27371	3.89973	3.83547	2.77575	2.98893	3.65803
GSM238947	AD	6.93354	3.68396	3.49006	6.42468	5.91469	5.1681	7.39843	6.769	7.15888	1.40043	4.76517	32.664	4.28972	12.6971	5.26756	6.66799	3.67415	9.41099	11.3883	3.9802	1.62918	6.63599	4.27766	5.85636	4.22427	4.43657	4.02214	4.00566	22.7658	4.48823	3.04975	4.76642	8.13554	4.64379	3.76605	3.46672	3.12653	3.48576	4.03465	11.8115	7.02768	3.39799	3.53163	11.3425	4.34353	7.46272	5.63634	4.18186
GSM238948	AD	5.84441	5.31779	3.07657	5.51466	5.49843	5.15244	3.58703	6.09471	5.30926	2.46387	4.21362	35.9957	4.65507	8.92867	5.27381	6.02635	2.93129	6.40846	6.66204	2.87418	2.22108	7.10937	3.68127	5.536	3.55564	4.03686	3.49531	3.77307	22.6942	4.34675	3.45898	5.01998	7.36895	3.68526	3.56294	2.66355	3.42994	3.55549	3.00706	9.5238	5.37111	3.02205	3.25538	6.45174	3.75261	5.70859	4.4914	2.38993
GSM238949	AD	5.55303	4.15386	2.80246	5.48636	6.55612	6.70644	5.17372	6.14473	6.35084	3.57428	4.19632	33.7914	4.56577	11.7915	5.10916	6.70006	3.7269	8.26945	10.4688	3.64224	2.21782	7.43243	4.5565	5.93837	3.28863	4.04463	4.12825	4.14042	22.3004	4.19684	3.58832	4.99228	7.06102	4.0849	3.36378	3.19983	3.04452	1.85786	3.7806	11.9018	6.02906	3.21103	3.20244	11.2356	4.92008	6.24756	5.98092	4.20151
GSM238951	AD	3.30064	3.68972	2.95127	5.23736	5.74402	3.33974	4.66775	5.01375	5.99988	3.54949	2.92346	34.6854	3.39775	8.96201	4.28788	4.21034	2.61935	5.33329	6.44193	2.68563	2.5164	7.47001	4.03324	5.05268	2.97894	3.36261	3.05856	2.64354	22.3452	3.97698	2.55265	3.99173	7.11034	2.75418	3.50197	2.03211	3.15279	2.26153	2.72273	5.42886	5.33463	2.12264	3.06505	4.97326	4.37034	3.79845	4.28771	3.38622
GSM238952	AD	4.78033	4.07969	2.96976	5.39777	6.29255	3.79242	4.30223	5.79027	6.57237	3.08595	4.08512	36.1776	4.57422	9.8595	5.16786	5.42419	3.14562	6.31788	6.96501	3.38454	2.45167	7.10015	4.42413	5.88898	3.58772	3.74052	2.99826	2.11896	22.9174	4.54347	3.90054	4.72984	7.47035	3.52885	3.54119	2.78289	3.80333	2.64381	3.71766	8.94054	5.8289	3.01257	3.20677	5.95917	4.48263	3.79842	5.19528	3.34819
GSM238953	AD	2.92699	3.35937	3.11517	4.97036	5.60342	1.96885	4.46746	5.57612	6.30164	2.73442	3.05657	33.3525	3.36902	9.76939	4.05181	4.16119	2.37768	5.73573	7.96161	2.69909	1.89539	7.35944	3.90215	4.69152	3.0316	3.37563	2.72807	3.07587	19.6077	2.35307	2.62573	4.18626	6.76168	3.3709	3.16112	2.48873	3.52892	2.768	2.91184	8.32587	4.92573	2.43568	3.18768	7.85225	3.92288	4.10922	3.81981	3.41638
GSM238955	AD	6.8214	4.46183	3.14479	7.19399	3.57059	4.66831	6.40669	6.48197	6.66706	3.92647	4.54818	37.1295	4.36875	11.908	5.19209	6.65076	3.7782	8.27375	10.6257	4.0412	3.36794	7.0502	4.15137	6.47791	4.09654	4.96018	3.84289	4.02638	23.8945	4.9266	3.89212	5.90972	8.22845	3.63616	3.11369	2.83398	3.00727	3.4938	3.41772	9.77634	6.75419	3.66641	3.53298	10.6287	4.14554	6.55159	5.78231	4.24938
GSM238963	AD	6.78363	4.2213	3.15398	6.33285	6.53601	6.40126	5.5091	6.25988	7.92047	4.2305	4.83085	36.3652	5.07281	12.4987	3.84837	7.78865	3.36938	9.57116	10.7388	3.17899	2.63287	7.89146	4.22551	6.40258	3.85697	4.53142	3.9659	4.52067	25.7718	5.02146	3.84673	5.2208	8.56776	4.56652	2.99794	2.98288	3.23739	3.74092	3.73641	11.5002	8.02565	3.55156	3.41534	10.2261	4.67657	6.50542	7.40985	4.403
GSM119615	NDHCS	5.11191	4.52524	3.1309	6.426	4.44021	4.98904	5.87809	4.91452	5.83296	2.94374	3.17405	48.5251	3.3052	9.2574	4.10463	3.89787	2.37814	6.24211	8.42822	2.73397	1.67972	7.08845	3.36327	5.05076	2.71196	3.24976	3.13904	2.38276	33.4773	2.48073	2.97865	4.12027	5.83273	3.44227	3.18898	2.21117	3.31369	2.60371	2.87713	11.4124	5.56778	1.65821	3.26479	8.26827	3.82689	4.40235	4.92633	2.28381
GSM119616	NDHCS	5.35447	4.02093	2.50823	4.76144	4.06371	6.25653	4.06325	4.35814	4.6105	3.30676	3.33524	51.8479	3.32145	11.2848	4.214	3.32741	3.1451	6.37268	9.01174	1.85543	1.55754	6.06111	3.37274	5.79298	2.45604	3.34254	2.90136	2.55879	34.0994	2.35654	2.66917	3.38461	7.82975	3.08062	3.03244	2.27654	2.66048	1.77539	2.57707	12.5973	5.53877	1.06938	3.05273	8.53196	3.9281	2.41863	4.17292	1.59646
GSM119617	NDHCS	4.69427	5.03791	3.15605	5.43761	6.19573	6.71646	4.65504	4.44195	4.40929	3.75998	4.29389	51.1684	3.86607	13.061	3.98205	2.44694	3.18494	7.15731	10.6092	2.99944	1.56732	5.79885	3.77885	5.30888	2.67	3.79615	3.9564	3.23985	38.5079	4.97123	3.68954	3.86063	8.62052	3.95941	3.0614	2.89102	3.36079	3.15409	3.66145	14.8551	7.0721	2.90848	2.97015	9.41773	3.91876	3.51229	6.03542	3.37969
GSM119618	NDHCS	5.48031	4.68241	3.09901	5.08591	4.98966	6.52442	4.70469	4.1384	4.63086	4.41555	4.24839	50.941	3.82645	13.5664	3.55076	1.10874	3.51243	7.29042	10.9104	2.34356	2.39031	5.41448	3.72176	5.60396	2.44727	3.59715	3.17064	3.25522	37.8502	4.25229	2.14513	3.89868	8.18051	3.74039	3.24991	2.84653	2.66754	2.64089	3.14389	14.0218	7.0862	3.57063	3.20575	9.27132	4.2867	3.46515	5.91146	3.5818
GSM119619	NDHCS	6.93538	5.0263	2.85258	7.76142	6.04432	6.62273	7.26545	5.84102	8.32017	3.28616	4.71271	52.8635	3.95752	13.5038	5.51501	5.06225	3.29213	8.76461	12.1244	3.59436	2.57712	9.62133	4.79362	6.86488	3.55395	4.42784	4.17155	3.74727	36.6854	2.36381	3.56232	5.24627	7.95867	3.62919	4.70696	3.13749	3.59141	4.11374	3.50436	15.0497	7.35019	2.77847	3.36315	11.505	4.78692	4.54216	5.13465	3.22798
GSM119620	NDHCS	4.71362	4.96195	2.67498	4.64246	4.88957	5.90656	2.51694	3.87635	4.51164	3.61145	3.87764	50.2591	2.54098	11.8796	3.90753	1.15231	3.24385	6.30309	8.93969	2.16872	1.25723	5.32398	4.00055	5.99713	2.3369	3.37959	2.83565	2.95406	37.7122	4.23233	3.17616	2.38952	8.38512	3.04347	2.01341	2.3891	3.42549	1.9073	2.56825	13.9769	5.53137	2.71986	3.29152	8.29148	4.32006	2.43167	4.89002	2.9092
GSM119621	NDHCS	5.88367	5.20406	3.0482	5.15851	5.89807	7.25906	5.20409	4.30561	4.17421	3.10839	4.02129	51.0267	4.55055	13.3832	3.88363	3.85843	3.12546	7.1475	10.0616	1.87412	2.52819	4.85897	3.96424	5.55336	2.97448	3.69736	4.01606	2.83348	36.824	4.80197	3.36014	4.09738	8.65934	3.64859	2.07431	2.49799	3.19815	2.88767	3.74455	12.4396	6.27993	3.13542	3.14102	8.95358	4.06366	3.23572	6.23297	3.34581
GSM119622	NDHCS	4.15534	4.39494	2.52635	4.62657	3.79959	6.01248	5.07524	3.95994	4.59576	3.44426	3.45596	49.579	3.63678	11.8814	3.14572	0.590193	2.91682	5.82279	9.05978	1.82866	2.38426	5.10653	3.8736	4.6429	2.07475	2.98877	2.66573	3.13205	33.784	3.33548	2.93348	3.07611	7.78947	2.31705	2.28909	2.58878	3.01925	2.40483	2.54658	10.9132	5.76014	3.04097	2.72562	8.24576	3.86578	1.89006	4.86653	1.6038
GSM119623	NDHCS	4.34563	4.22605	2.46735	4.4541	4.26865	5.42534	3.99846	4.18736	5.01613	2.72929	3.46806	47.827	2.93832	10.1282	4.09989	1.42677	2.86898	6.45027	8.92976	1.5717	1.41723	6.06658	4.02336	5.09704	2.09396	3.31146	2.91424	3.06314	33.9585	4.06985	2.23614	3.3111	8.27379	3.4062	2.63931	1.33277	2.95994	2.67752	2.92168	12.7553	4.93424	1.68666	2.82085	8.44897	3.69489	1.70355	4.16044	2.92316
GSM119624	NDHCS	4.96913	4.5084	2.74847	2.4586	5.0973	4.68577	2.78532	3.78197	4.15879	3.64269	3.56444	50.5167	3.29119	10.9639	3.5082	1.90064	2.86393	5.87028	9.31272	1.74496	0.595565	5.39226	3.78878	5.22673	1.96577	2.57097	2.82656	2.13661	37.3795	3.47348	2.23008	2.07026	7.32923	2.81789	2.62211	2.51227	2.50646	1.02184	2.56004	14.4717	5.78942	0.968029	2.90406	8.93204	3.45693	-0.834247	3.57922	2.89336
GSM119625	NDHCS	4.24853	4.17499	2.64694	5.24435	5.35384	4.258	5.3518	4.38181	5.82083	3.41402	2.94739	50.7315	2.82212	11.5235	3.53698	3.29166	2.49297	5.98067	10.1353	1.93125	1.17469	6.12227	3.52656	4.73338	2.08468	3.43386	2.70902	1.91343	35.6847	3.0323	2.55438	3.17022	7.4538	3.0295	3.09551	2.55652	2.29904	2.97077	2.80324	11.1279	5.51331	1.97468	3.27579	9.12784	3.27964	2.50616	4.51106	3.08141
GSM119626	NDHCS	2.91338	4.1491	2.61852	4.56842	5.95376	5.06491	4.59741	3.57647	4.22637	4.13096	2.39545	48.6519	1.09249	11.2766	3.10427	1.83352	3.12141	5.65668	7.86311	2.31538	2.25733	5.59121	3.86555	4.93416	2.07605	2.42234	2.03187	2.44267	34.7628	5.33445	3.06009	2.45456	6.02613	2.88859	1.77192	2.18978	3.23622	2.70511	3.51619	11.0378	4.6879	3.10452	2.90492	6.61236	4.01317	1.81339	4.61508	3.11848
GSM119627	NDHCS	5.57078	4.39742	2.18033	4.93304	4.62874	5.38717	4.55577	3.67209	4.61329	3.18755	3.37775	48.5153	2.9002	9.72082	3.81512	2.39393	3.15765	6.42015	8.25367	2.13949	1.36395	5.49146	3.52943	5.14184	1.96767	3.4662	2.55406	2.75159	35.665	1.84362	2.91673	3.10922	8.09776	2.66066	2.9589	2.87004	2.58525	2.21131	2.77347	11.1189	5.29635	2.37563	3.05873	7.03122	3.22847	2.41675	3.66809	2.97494
GSM119628	NDHCS	4.70177	3.48219	1.88297	4.64689	5.1697	3.31278	5.89881	3.64102	6.44494	1.75925	2.85589	48.9774	2.44202	9.51083	4.27108	2.12158	1.61602	6.31979	5.61679	1.7311	0.925433	7.37542	3.72502	5.10604	3.09466	3.03327	2.55508	3.0586	31.0611	3.13154	2.58686	4.00501	6.49883	2.12607	2.219	2.19105	3.12168	2.72981	3.03976	12.4662	4.41385	1.85079	2.74375	6.45288	3.39463	2.5306	3.64616	1.56883
GSM119629	NDHCS	5.63236	4.21264	2.61363	5.17199	4.52615	5.23634	4.92177	3.5435	7.40482	1.7278	2.94391	54.4675	1.5652	11.8941	4.79331	4.9017	2.14995	6.43464	7.56377	2.76868	2.17117	6.98602	3.93391	6.10863	1.60706	3.23192	2.68877	2.24344	31.7627	3.8408	3.89828	4.15463	5.85273	2.59385	3.03577	2.12622	3.46655	2.92752	2.78223	13.2882	5.09898	2.08253	3.24044	8.2956	4.5195	1.37309	4.0878	3.16628
GSM119630	NDHCS	6.61645	4.1033	2.6041	6.7385	5.83614	6.86504	5.70971	4.91845	7.10303	3.08977	3.77931	53.9025	3.71085	12.5507	4.65757	4.66335	2.62032	7.26596	10.4999	3.3997	2.50977	7.07275	3.90782	5.98797	3.06048	3.53647	3.79487	3.81657	35.1076	5.66851	3.75355	4.8676	5.01494	3.72163	3.21488	2.65545	3.14037	2.54096	2.6511	14.3989	6.16503	3.16135	2.9131	11.2624	4.36691	5.62529	5.59826	2.89432
GSM119631	NDHCS	5.80585	4.04823	3.00579	5.81645	3.48537	4.75258	4.81088	4.3901	7.41497	3.19943	3.93592	52.7195	3.40989	12.0773	4.79496	3.80546	2.12492	7.05876	7.65435	2.30481	2.83201	7.46202	3.73487	4.82542	2.6679	2.16997	2.13584	2.91662	34.805	4.0773	3.10408	3.5624	6.99118	1.77622	3.60918	2.54414	2.90446	3.11115	1.96925	10.0286	5.17522	2.1027	3.03537	7.06862	4.13635	3.68614	5.40921	2.55432
GSM119632	NDHCS	3.83289	3.63258	2.07462	5.90341	3.95991	4.68163	6.72881	4.12351	6.85249	3.05924	3.72428	48.4604	3.66079	10.9481	4.48107	1.63136	1.83609	5.50429	8.99545	2.0321	1.33907	7.87803	3.1817	4.56291	2.32856	3.0737	2.65484	2.28401	34.4307	2.73299	3.00821	3.1141	6.25829	2.2445	3.29869	2.11459	2.79775	3.16044	2.38387	13.3115	5.11085	2.27123	2.90473	9.26756	3.26248	4.39892	4.86242	2.3295
GSM119633	NDHCS	5.58985	3.98537	2.91639	5.37529	4.80037	3.45647	4.51276	5.3301	7.04693	1.64717	3.63877	50.1189	3.77883	13.0099	4.10589	4.0923	2.83411	6.49049	9.0704	2.5033	1.80327	7.70456	3.51357	5.32075	2.27195	3.64873	1.94451	3.07544	34.2565	2.822	2.83486	4.54689	7.3249	3.20474	2.3697	1.72369	3.28089	3.10995	1.10463	13.4315	5.51768	1.66138	2.94634	9.06718	4.60604	2.3717	4.65841	3.74778
GSM119634	NDHCS	4.03229	5.0622	2.32461	4.3016	5.60067	6.32546	5.33482	4.27223	5.558	3.86247	4.37782	53.0392	3.99732	11.5012	4.27001	1.22351	2.13336	6.28036	8.52665	1.66407	2.7515	6.84767	3.49428	5.26412	3.02065	3.50316	2.69151	3.46492	32.6498	3.04981	4.05785	4.85242	7.58747	3.44188	3.10197	1.98436	3.24872	1.24654	3.36274	15.3426	5.53899	1.58168	3.2991	9.04102	4.61464	4.21042	4.50193	3.41657
GSM119635	NDHCS	3.95195	3.38482	2.2564	5.90219	4.45842	3.3433	5.59873	3.58488	6.8385	0.975661	3.23715	52.5339	2.54111	10.8194	4.24029	4.00451	1.40967	6.13721	8.28617	1.41724	1.99608	7.46983	3.30149	5.02425	1.88071	2.70834	2.27481	2.02579	30.1776	2.83204	2.79174	2.12682	6.20244	2.59547	2.42735	2.02142	2.89416	2.17139	2.44285	11.9017	4.6012	0.648669	2.87827	8.33017	3.34651	2.56989	2.05648	2.32563
[truncated: 53 more rows]
[truncated: 560 more columns]

## Sheet: combined dataset
Supplementary Table 5: combined dataset for receiver operating characteristic analysis.
[truncated: 1,061 more rows]

## Sheet: GSE4226
Supplementary Table 5: GSE4226 for receiver operating characteristic analysis.
[truncated: 29 more rows]

[truncated: 4 more sheets: GSE97760, GSE63060, GSE63061, GSE106241]
